# Supplementary material for: Catechol-O-methyl transferase suppresses cell invasion and interplays with MET signaling in estrogen dependent breast cancer
Source: Sci Rep. 2023 Jan 23;13:1285. doi: 10.1038/s41598-023-28078-1 (PMC9870911; doi:10.1038/s41598-023-28078-1)
Supplement: Supplementary file 2 — Supplementary Information 2. [file 41598_2023_28078_MOESM2_ESM.xlsx]

## Sheet: Legend for S2
Supplementary Data S2. Differential expression analysis of all protein coding transcripts quantified in RNA-Seq analysis (NextSeq 500, Illumina) of MCF7-GFP cell line against the MCF7-GFP-COMT cell line in duplicate performed under the Deseq2 package in R.
Legend:
Ensembl code	Ensembl ID
baseMean	average intensity across the experiment
log2FC	log2 foldchange
lfcSE	standard error for log2 foldchange
stat	Wald statistic determining the significance of the change as a ratio of log2foldchange and its standard error
pvalue	p-value statistic
padj	p-value statistic adjusted to multiple testing
gene_name	gene name by Uniprot
gene_biotype	gene biotype by Uniprot
X_normCounts	normalized counts of replicates
X_rawCounts	raw counts of replicates

## Sheet: S2A Transcriptomics
EnsemblCode	baseMean	log2FC	lfcSE	stat	pvalue	padj	gene_name	gene_biotype	COMT_rep1_normCounts	COMT_rep2_normCounts	GFP72_rep1_normCounts	GFP72_rep2_normCounts	COMT_rep1_rawCounts	COMT_rep2_rawCounts	GFP72_rep1_rawCounts	GFP72_rep2_rawCounts
ENSG00000171303	4.04067	5.28223	2.31127	2.28543	0.0222879	NA	KCNK3	protein_coding	0	0	9.76407	6.39859	0	0	11	8
ENSG00000154277	3.93089	5.24504	2.34195	2.2396	0.025117	NA	UCHL1	protein_coding	0	0	5.32586	10.3977	0	0	6	13
ENSG00000072041	3.01893	4.86044	2.55832	1.89986	0.0574518	NA	SLC6A15	protein_coding	0	0	8.87643	3.1993	0	0	10	4
ENSG00000019186	2.48729	4.58463	2.69595	1.70056	0.0890261	NA	CYP24A1	protein_coding	0	0	3.55057	6.39859	0	0	4	8
ENSG00000140030	2.33124	4.48902	2.7444	1.6357	0.101901	NA	GPR65	protein_coding	0	0	5.32586	3.99912	0	0	6	5
ENSG00000167311	2.33124	4.48902	2.7444	1.6357	0.101901	NA	ART5	protein_coding	0	0	5.32586	3.99912	0	0	6	5
ENSG00000205359	2.33124	4.48902	2.7444	1.6357	0.101901	NA	SLCO6A1	protein_coding	0	0	5.32586	3.99912	0	0	6	5
ENSG00000153002	41.8932	4.24532	0.844359	5.02786	4.9599e-07	0.000760022	CPB1	protein_coding	5.04538	3.0274	92.3148	67.1852	6	2	104	84
ENSG00000151164	1.90938	4.20092	2.94374	1.42707	0.153561	NA	RAD9B	protein_coding	0	0	4.43821	3.1993	0	0	5	4
ENSG00000128710	1.86547	4.16961	2.97804	1.40012	0.161478	NA	HOXD10	protein_coding	0	0	2.66293	4.79895	0	0	3	6
ENSG00000153093	1.86547	4.16961	2.97804	1.40012	0.161478	NA	ACOXL	protein_coding	0	0	2.66293	4.79895	0	0	3	6
ENSG00000186197	1.86547	4.16961	2.97804	1.40012	0.161478	NA	EDARADD	protein_coding	0	0	2.66293	4.79895	0	0	3	6
ENSG00000169627	1.68747	4.02323	3.07475	1.30847	0.190712	NA	BOLA2B	protein_coding	0	0	3.55057	3.1993	0	0	4	4
ENSG00000047457	1.64356	3.98774	3.14071	1.2697	0.204193	NA	CP	protein_coding	0	0	1.77529	4.79895	0	0	2	6
ENSG00000141622	1.64356	3.98774	3.14071	1.2697	0.204193	NA	RNF165	protein_coding	0	0	1.77529	4.79895	0	0	2	6
ENSG00000167656	1.50947	3.86031	3.24013	1.1914	0.233495	NA	LY6D	protein_coding	0	0	4.43821	1.59965	0	0	5	2
ENSG00000174226	1.50947	3.86031	3.24013	1.1914	0.233495	NA	SNX31	protein_coding	0	0	4.43821	1.59965	0	0	5	2
ENSG00000170367	1.48751	3.84054	3.22692	1.19016	0.233985	NA	CST5	protein_coding	0	0	3.55057	2.39947	0	0	4	3
ENSG00000136928	19.7815	3.83952	1.07184	3.58216	0.000340767	0.150802	GABBR2	protein_coding	3.36359	1.5137	39.0563	35.1923	4	1	44	44
ENSG00000078898	1.46556	3.82055	3.24098	1.17883	0.238467	NA	BPIFB2	protein_coding	0	0	2.66293	3.1993	0	0	3	4
ENSG00000120217	1.46556	3.82055	3.24098	1.17883	0.238467	NA	CD274	protein_coding	0	0	2.66293	3.1993	0	0	3	4
ENSG00000170390	1.46556	3.82055	3.24098	1.17883	0.238467	NA	DCLK2	protein_coding	0	0	2.66293	3.1993	0	0	3	4
ENSG00000177453	3.94116	3.80174	2.17244	1.74999	0.0801202	NA	NIM1K	protein_coding	0.840896	0	5.32586	9.59789	1	0	6	12
ENSG00000123095	4.55318	3.79633	2.0914	1.81521	0.0694914	NA	BHLHE41	protein_coding	0	1.5137	7.10114	9.59789	0	1	8	12
ENSG00000152766	1.42165	3.77951	3.3725	1.12068	0.262422	NA	ANKRD22	protein_coding	0	0	0.887643	4.79895	0	0	1	6
ENSG00000058335	4.17523	3.65175	2.13573	1.70984	0.0872953	NA	RASGRF1	protein_coding	0	1.5137	7.98878	7.19842	0	1	9	9
ENSG00000134762	4.13132	3.63464	2.14672	1.69312	0.0904334	NA	DSC3	protein_coding	0	1.5137	6.2135	8.79807	0	1	7	11
ENSG00000171951	1.28755	3.63132	3.42447	1.0604	0.288961	NA	SCG2	protein_coding	0	0	3.55057	1.59965	0	0	4	2
ENSG00000186714	1.28755	3.63132	3.42447	1.0604	0.288961	NA	CCDC73	protein_coding	0	0	3.55057	1.59965	0	0	4	2
ENSG00000243649	1.28755	3.63132	3.42447	1.0604	0.288961	NA	CFB	protein_coding	0	0	3.55057	1.59965	0	0	4	2
ENSG00000134874	1.2656	3.60818	3.42556	1.05331	0.292198	NA	DZIP1	protein_coding	0	0	2.66293	2.39947	0	0	3	3
ENSG00000137441	1.2656	3.60818	3.42556	1.05331	0.292198	NA	FGFBP2	protein_coding	0	0	2.66293	2.39947	0	0	3	3
ENSG00000165935	1.2656	3.60818	3.42556	1.05331	0.292198	NA	SMCO2	protein_coding	0	0	2.66293	2.39947	0	0	3	3
ENSG00000169989	1.2656	3.60818	3.42556	1.05331	0.292198	NA	TIGD4	protein_coding	0	0	2.66293	2.39947	0	0	3	3
ENSG00000186910	1.2656	3.60818	3.42556	1.05331	0.292198	NA	SERPINA11	protein_coding	0	0	2.66293	2.39947	0	0	3	3
ENSG00000187772	1.2656	3.60818	3.42556	1.05331	0.292198	NA	LIN28B	protein_coding	0	0	2.66293	2.39947	0	0	3	3
ENSG00000015520	1.24365	3.58469	3.46123	1.03567	0.300356	NA	NPC1L1	protein_coding	0	0	1.77529	3.1993	0	0	2	4
ENSG00000104967	1.24365	3.58469	3.46123	1.03567	0.300356	NA	NOVA2	protein_coding	0	0	1.77529	3.1993	0	0	2	4
ENSG00000214534	1.24365	3.58469	3.46123	1.03567	0.300356	NA	ZNF705E	protein_coding	0	0	1.77529	3.1993	0	0	2	4
ENSG00000135697	1.0876	3.38659	3.70493	0.914075	0.360677	NA	BCO1	protein_coding	0	0	3.55057	0.799824	0	0	4	1
ENSG00000079931	1.06564	3.35905	3.67057	0.91513	0.360123	NA	MOXD1	protein_coding	0	0	2.66293	1.59965	0	0	3	2
ENSG00000134183	1.06564	3.35905	3.67057	0.91513	0.360123	NA	GNAT2	protein_coding	0	0	2.66293	1.59965	0	0	3	2
ENSG00000153157	1.06564	3.35905	3.67057	0.91513	0.360123	NA	SYCP2L	protein_coding	0	0	2.66293	1.59965	0	0	3	2
ENSG00000162669	1.06564	3.35905	3.67057	0.91513	0.360123	NA	HFM1	protein_coding	0	0	2.66293	1.59965	0	0	3	2
ENSG00000175556	1.06564	3.35905	3.67057	0.91513	0.360123	NA	LONRF3	protein_coding	0	0	2.66293	1.59965	0	0	3	2
ENSG00000177103	1.06564	3.35905	3.67057	0.91513	0.360123	NA	DSCAML1	protein_coding	0	0	2.66293	1.59965	0	0	3	2
ENSG00000185467	1.06564	3.35905	3.67057	0.91513	0.360123	NA	KPNA7	protein_coding	0	0	2.66293	1.59965	0	0	3	2
ENSG00000198183	1.06564	3.35905	3.67057	0.91513	0.360123	NA	BPIFA1	protein_coding	0	0	2.66293	1.59965	0	0	3	2
ENSG00000132259	1.04369	3.33111	3.6956	0.901373	0.36739	NA	CNGA4	protein_coding	0	0	1.77529	2.39947	0	0	2	3
ENSG00000178403	1.02173	3.30253	3.77987	0.873717	0.382273	NA	NEUROG2	protein_coding	0	0	0.887643	3.1993	0	0	1	4
ENSG00000205111	3.30954	3.25892	2.27895	1.43001	0.152715	NA	CDKL4	protein_coding	0	1.5137	5.32586	6.39859	0	1	6	8
ENSG00000166509	55.1827	3.13844	0.688356	4.55933	5.13167e-06	0.00471806	CLEC3A	protein_coding	14.2952	7.5685	94.0901	104.777	17	5	106	131
ENSG00000228727	2.54147	3.12887	2.44866	1.27779	0.201323	NA	SAPCD1	protein_coding	0.840896	0	5.32586	3.99912	1	0	6	5
ENSG00000072133	19.9828	3.10696	0.982776	3.16142	0.00157004	0.406493	RPS6KA6	protein_coding	5.04538	3.0274	31.0675	40.791	6	2	35	51
ENSG00000146373	0.887643	3.09302	4.68997	0.659497	0.509576	NA	RNF217	protein_coding	0	0	3.55057	0	0	0	4	0
ENSG00000091656	0.865688	3.05774	4.0249	0.759705	0.447431	NA	ZFHX4	protein_coding	0	0	2.66293	0.799824	0	0	3	1
ENSG00000106714	0.865688	3.05774	4.0249	0.759705	0.447431	NA	CNTNAP3	protein_coding	0	0	2.66293	0.799824	0	0	3	1
ENSG00000108018	0.865688	3.05774	4.0249	0.759705	0.447431	NA	SORCS1	protein_coding	0	0	2.66293	0.799824	0	0	3	1
ENSG00000140955	0.865688	3.05774	4.0249	0.759705	0.447431	NA	ADAD2	protein_coding	0	0	2.66293	0.799824	0	0	3	1
ENSG00000175352	0.865688	3.05774	4.0249	0.759705	0.447431	NA	NRIP3	protein_coding	0	0	2.66293	0.799824	0	0	3	1
ENSG00000186231	0.865688	3.05774	4.0249	0.759705	0.447431	NA	KLHL32	protein_coding	0	0	2.66293	0.799824	0	0	3	1
ENSG00000211452	0.865688	3.05774	4.0249	0.759705	0.447431	NA	DIO1	protein_coding	0	0	2.66293	0.799824	0	0	3	1
ENSG00000115221	70.0441	3.03967	0.812585	3.74074	0.000183476	0.0973201	ITGB6	protein_coding	26.0678	3.0274	128.708	122.373	31	2	145	153
ENSG00000105695	0.843733	3.02321	4.0193	0.752173	0.451947	NA	MAG	protein_coding	0	0	1.77529	1.59965	0	0	2	2
ENSG00000139946	0.843733	3.02321	4.0193	0.752173	0.451947	NA	PELI2	protein_coding	0	0	1.77529	1.59965	0	0	2	2
ENSG00000143858	0.843733	3.02321	4.0193	0.752173	0.451947	NA	SYT2	protein_coding	0	0	1.77529	1.59965	0	0	2	2
ENSG00000160117	0.843733	3.02321	4.0193	0.752173	0.451947	NA	ANKLE1	protein_coding	0	0	1.77529	1.59965	0	0	2	2
ENSG00000165899	0.843733	3.02321	4.0193	0.752173	0.451947	NA	OTOGL	protein_coding	0	0	1.77529	1.59965	0	0	2	2
ENSG00000169282	0.843733	3.02321	4.0193	0.752173	0.451947	NA	KCNAB1	protein_coding	0	0	1.77529	1.59965	0	0	2	2
ENSG00000176472	0.843733	3.02321	4.0193	0.752173	0.451947	NA	ZNF575	protein_coding	0	0	1.77529	1.59965	0	0	2	2
ENSG00000180251	0.843733	3.02321	4.0193	0.752173	0.451947	NA	SLC9A4	protein_coding	0	0	1.77529	1.59965	0	0	2	2
ENSG00000075340	0.821779	2.98787	4.09704	0.729274	0.465834	NA	ADD2	protein_coding	0	0	0.887643	2.39947	0	0	1	3
ENSG00000122477	0.821779	2.98787	4.09704	0.729274	0.465834	NA	LRRC39	protein_coding	0	0	0.887643	2.39947	0	0	1	3
ENSG00000124103	0.821779	2.98787	4.09704	0.729274	0.465834	NA	FAM209A	protein_coding	0	0	0.887643	2.39947	0	0	1	3
ENSG00000149380	0.821779	2.98787	4.09704	0.729274	0.465834	NA	P4HA3	protein_coding	0	0	0.887643	2.39947	0	0	1	3
ENSG00000178033	0.821779	2.98787	4.09704	0.729274	0.465834	NA	FAM26E	protein_coding	0	0	0.887643	2.39947	0	0	1	3
ENSG00000179058	0.821779	2.98787	4.09704	0.729274	0.465834	NA	C9orf50	protein_coding	0	0	0.887643	2.39947	0	0	1	3
ENSG00000196581	0.821779	2.98787	4.09704	0.729274	0.465834	NA	AJAP1	protein_coding	0	0	0.887643	2.39947	0	0	1	3
ENSG00000239474	0.821779	2.98787	4.09704	0.729274	0.465834	NA	KLHL41	protein_coding	0	0	0.887643	2.39947	0	0	1	3
ENSG00000243710	0.821779	2.98787	4.09704	0.729274	0.465834	NA	CFAP57	protein_coding	0	0	0.887643	2.39947	0	0	1	3
ENSG00000111052	26.2562	2.96551	0.856963	3.46048	0.000539205	0.181563	LIN7A	protein_coding	5.88627	6.0548	43.4945	49.5891	7	4	49	62
ENSG00000139445	0.799824	2.95012	4.84169	0.609317	0.542314	NA	FOXN4	protein_coding	0	0	0	3.1993	0	0	0	4
ENSG00000203778	0.799824	2.95012	4.84169	0.609317	0.542314	NA	FAM229B	protein_coding	0	0	0	3.1993	0	0	0	4
ENSG00000125999	12.7956	2.90679	1.21286	2.39664	0.016546	0.997282	BPIFB1	protein_coding	4.20448	1.5137	31.0675	14.3968	5	1	35	18
ENSG00000133863	9.68841	2.87483	1.40998	2.03891	0.0414588	0.997282	TEX15	protein_coding	4.20448	0	17.7529	16.7963	5	0	20	21
ENSG00000183784	2.14156	2.85953	2.6029	1.09859	0.271947	NA	C9orf66	protein_coding	0.840896	0	5.32586	2.39947	1	0	6	3
ENSG00000153012	4.65127	2.84537	1.81305	1.56938	0.116559	NA	LGI2	protein_coding	0.840896	1.5137	10.6517	5.59877	1	1	12	7
ENSG00000133124	22.2491	2.82779	0.90642	3.11973	0.00181014	0.430408	IRS4	protein_coding	5.04538	6.0548	35.5057	42.3907	6	4	40	53
ENSG00000182782	5.21938	2.74534	1.86647	1.47087	0.141326	NA	HCAR2	protein_coding	0	3.0274	10.6517	7.19842	0	2	12	9
ENSG00000121207	1.9416	2.70316	2.71228	0.996637	0.318941	NA	LRAT	protein_coding	0.840896	0	5.32586	1.59965	1	0	6	2
ENSG00000164266	5.99537	2.69281	1.58017	1.70412	0.0883582	NA	SPINK1	protein_coding	1.68179	1.5137	7.98878	12.7972	2	1	9	16
ENSG00000134207	0.665732	2.67714	4.85344	0.551596	0.581225	NA	SYT6	protein_coding	0	0	2.66293	0	0	0	3	0
ENSG00000134765	0.665732	2.67714	4.85344	0.551596	0.581225	NA	DSC1	protein_coding	0	0	2.66293	0	0	0	3	0
ENSG00000135272	0.665732	2.67714	4.85344	0.551596	0.581225	NA	MDFIC	protein_coding	0	0	2.66293	0	0	0	3	0
ENSG00000165646	0.665732	2.67714	4.85344	0.551596	0.581225	NA	SLC18A2	protein_coding	0	0	2.66293	0	0	0	3	0
ENSG00000168454	0.665732	2.67714	4.85344	0.551596	0.581225	NA	TXNDC2	protein_coding	0	0	2.66293	0	0	0	3	0
ENSG00000172717	0.665732	2.67714	4.85344	0.551596	0.581225	NA	FAM71D	protein_coding	0	0	2.66293	0	0	0	3	0
ENSG00000180245	0.665732	2.67714	4.85344	0.551596	0.581225	NA	RRH	protein_coding	0	0	2.66293	0	0	0	3	0
ENSG00000183423	0.665732	2.67714	4.85344	0.551596	0.581225	NA	LRIT3	protein_coding	0	0	2.66293	0	0	0	3	0
ENSG00000183628	0.665732	2.67714	4.85344	0.551596	0.581225	NA	DGCR6	protein_coding	0	0	2.66293	0	0	0	3	0
ENSG00000277586	0.665732	2.67714	4.85344	0.551596	0.581225	NA	NEFL	protein_coding	0	0	2.66293	0	0	0	3	0
ENSG00000108602	1.89769	2.66864	2.68268	0.994765	0.31985	NA	ALDH3A1	protein_coding	0.840896	0	3.55057	3.1993	1	0	4	4
ENSG00000065325	1.87574	2.65185	2.69906	0.982509	0.325849	NA	GLP2R	protein_coding	0.840896	0	2.66293	3.99912	1	0	3	5
ENSG00000137968	1.87574	2.65185	2.69906	0.982509	0.325849	NA	SLC44A5	protein_coding	0.840896	0	2.66293	3.99912	1	0	3	5
ENSG00000140519	1.87574	2.65185	2.69906	0.982509	0.325849	NA	RHCG	protein_coding	0.840896	0	2.66293	3.99912	1	0	3	5
ENSG00000171714	1.85378	2.63527	2.73908	0.962102	0.335998	NA	ANO5	protein_coding	0.840896	0	1.77529	4.79895	1	0	2	6
ENSG00000027869	0.643777	2.63121	4.51029	0.583379	0.559638	NA	SH2D2A	protein_coding	0	0	1.77529	0.799824	0	0	2	1
ENSG00000100433	0.643777	2.63121	4.51029	0.583379	0.559638	NA	KCNK10	protein_coding	0	0	1.77529	0.799824	0	0	2	1
ENSG00000123901	0.643777	2.63121	4.51029	0.583379	0.559638	NA	GPR83	protein_coding	0	0	1.77529	0.799824	0	0	2	1
ENSG00000130224	0.643777	2.63121	4.51029	0.583379	0.559638	NA	LRCH2	protein_coding	0	0	1.77529	0.799824	0	0	2	1
ENSG00000133063	0.643777	2.63121	4.51029	0.583379	0.559638	NA	CHIT1	protein_coding	0	0	1.77529	0.799824	0	0	2	1
ENSG00000134198	0.643777	2.63121	4.51029	0.583379	0.559638	NA	TSPAN2	protein_coding	0	0	1.77529	0.799824	0	0	2	1
ENSG00000147257	0.643777	2.63121	4.51029	0.583379	0.559638	NA	GPC3	protein_coding	0	0	1.77529	0.799824	0	0	2	1
ENSG00000157890	0.643777	2.63121	4.51029	0.583379	0.559638	NA	MEGF11	protein_coding	0	0	1.77529	0.799824	0	0	2	1
ENSG00000157999	0.643777	2.63121	4.51029	0.583379	0.559638	NA	ANKRD61	protein_coding	0	0	1.77529	0.799824	0	0	2	1
ENSG00000160221	0.643777	2.63121	4.51029	0.583379	0.559638	NA	C21orf33	protein_coding	0	0	1.77529	0.799824	0	0	2	1
ENSG00000165323	0.643777	2.63121	4.51029	0.583379	0.559638	NA	FAT3	protein_coding	0	0	1.77529	0.799824	0	0	2	1
ENSG00000166455	0.643777	2.63121	4.51029	0.583379	0.559638	NA	C16orf46	protein_coding	0	0	1.77529	0.799824	0	0	2	1
ENSG00000174448	0.643777	2.63121	4.51029	0.583379	0.559638	NA	STARD6	protein_coding	0	0	1.77529	0.799824	0	0	2	1
ENSG00000175202	0.643777	2.63121	4.51029	0.583379	0.559638	NA	HIGD2B	protein_coding	0	0	1.77529	0.799824	0	0	2	1
ENSG00000184361	0.643777	2.63121	4.51029	0.583379	0.559638	NA	SPATA32	protein_coding	0	0	1.77529	0.799824	0	0	2	1
ENSG00000196090	0.643777	2.63121	4.51029	0.583379	0.559638	NA	PTPRT	protein_coding	0	0	1.77529	0.799824	0	0	2	1
ENSG00000197540	0.643777	2.63121	4.51029	0.583379	0.559638	NA	GZMM	protein_coding	0	0	1.77529	0.799824	0	0	2	1
ENSG00000198443	0.643777	2.63121	4.51029	0.583379	0.559638	NA	KRTAP4-1	protein_coding	0	0	1.77529	0.799824	0	0	2	1
ENSG00000182963	2.2878	2.60344	2.55176	1.02025	0.307609	NA	GJC1	protein_coding	0	1.5137	4.43821	3.1993	0	1	5	4
ENSG00000214814	2.2878	2.60344	2.55176	1.02025	0.307609	NA	FER1L6	protein_coding	0	1.5137	4.43821	3.1993	0	1	5	4
ENSG00000147889	2.26585	2.58774	2.55633	1.01229	0.311401	NA	CDKN2A	protein_coding	0	1.5137	3.55057	3.99912	0	1	4	5
ENSG00000255561	2.26585	2.58774	2.55633	1.01229	0.311401	NA	FDXACB1	protein_coding	0	1.5137	3.55057	3.99912	0	1	4	5
ENSG00000074706	0.621823	2.58476	4.5676	0.56589	0.571469	NA	IPCEF1	protein_coding	0	0	0.887643	1.59965	0	0	1	2
ENSG00000086205	0.621823	2.58476	4.5676	0.56589	0.571469	NA	FOLH1	protein_coding	0	0	0.887643	1.59965	0	0	1	2
ENSG00000101198	0.621823	2.58476	4.5676	0.56589	0.571469	NA	NKAIN4	protein_coding	0	0	0.887643	1.59965	0	0	1	2
ENSG00000103449	0.621823	2.58476	4.5676	0.56589	0.571469	NA	SALL1	protein_coding	0	0	0.887643	1.59965	0	0	1	2
ENSG00000115353	0.621823	2.58476	4.5676	0.56589	0.571469	NA	TACR1	protein_coding	0	0	0.887643	1.59965	0	0	1	2
ENSG00000130643	0.621823	2.58476	4.5676	0.56589	0.571469	NA	CALY	protein_coding	0	0	0.887643	1.59965	0	0	1	2
ENSG00000163606	0.621823	2.58476	4.5676	0.56589	0.571469	NA	CD200R1	protein_coding	0	0	0.887643	1.59965	0	0	1	2
ENSG00000163749	0.621823	2.58476	4.5676	0.56589	0.571469	NA	CCDC158	protein_coding	0	0	0.887643	1.59965	0	0	1	2
ENSG00000164082	0.621823	2.58476	4.5676	0.56589	0.571469	NA	GRM2	protein_coding	0	0	0.887643	1.59965	0	0	1	2
ENSG00000167105	0.621823	2.58476	4.5676	0.56589	0.571469	NA	TMEM92	protein_coding	0	0	0.887643	1.59965	0	0	1	2
ENSG00000168490	0.621823	2.58476	4.5676	0.56589	0.571469	NA	PHYHIP	protein_coding	0	0	0.887643	1.59965	0	0	1	2
ENSG00000172817	0.621823	2.58476	4.5676	0.56589	0.571469	NA	CYP7B1	protein_coding	0	0	0.887643	1.59965	0	0	1	2
ENSG00000174576	0.621823	2.58476	4.5676	0.56589	0.571469	NA	NPAS4	protein_coding	0	0	0.887643	1.59965	0	0	1	2
ENSG00000175868	0.621823	2.58476	4.5676	0.56589	0.571469	NA	CALCB	protein_coding	0	0	0.887643	1.59965	0	0	1	2
ENSG00000176160	0.621823	2.58476	4.5676	0.56589	0.571469	NA	HSF5	protein_coding	0	0	0.887643	1.59965	0	0	1	2
ENSG00000184058	0.621823	2.58476	4.5676	0.56589	0.571469	NA	TBX1	protein_coding	0	0	0.887643	1.59965	0	0	1	2
ENSG00000186288	0.621823	2.58476	4.5676	0.56589	0.571469	NA	PABPC1L2A	protein_coding	0	0	0.887643	1.59965	0	0	1	2
ENSG00000189134	0.621823	2.58476	4.5676	0.56589	0.571469	NA	NKAPL	protein_coding	0	0	0.887643	1.59965	0	0	1	2
ENSG00000196748	0.621823	2.58476	4.5676	0.56589	0.571469	NA	CLPSL2	protein_coding	0	0	0.887643	1.59965	0	0	1	2
ENSG00000197580	0.621823	2.58476	4.5676	0.56589	0.571469	NA	BCO2	protein_coding	0	0	0.887643	1.59965	0	0	1	2
ENSG00000253649	0.621823	2.58476	4.5676	0.56589	0.571469	NA	PRSS51	protein_coding	0	0	0.887643	1.59965	0	0	1	2
ENSG00000258466	0.621823	2.58476	4.5676	0.56589	0.571469	NA	AL049779.1	protein_coding	0	0	0.887643	1.59965	0	0	1	2
ENSG00000274810	0.621823	2.58476	4.5676	0.56589	0.571469	NA	NPHP3-ACAD11	protein_coding	0	0	0.887643	1.59965	0	0	1	2
ENSG00000109819	20.7531	2.57609	0.970731	2.65376	0.00795994	0.997282	PPARGC1A	protein_coding	8.40896	3.0274	44.3821	27.194	10	2	50	34
ENSG00000065675	0.599868	2.53625	4.86043	0.521816	0.601798	NA	PRKCQ	protein_coding	0	0	0	2.39947	0	0	0	3
ENSG00000128714	0.599868	2.53625	4.86043	0.521816	0.601798	NA	HOXD13	protein_coding	0	0	0	2.39947	0	0	0	3
ENSG00000165152	0.599868	2.53625	4.86043	0.521816	0.601798	NA	TMEM246	protein_coding	0	0	0	2.39947	0	0	0	3
ENSG00000182896	0.599868	2.53625	4.86043	0.521816	0.601798	NA	TMEM95	protein_coding	0	0	0	2.39947	0	0	0	3
ENSG00000183831	0.599868	2.53625	4.86043	0.521816	0.601798	NA	ANKRD45	protein_coding	0	0	0	2.39947	0	0	0	3
ENSG00000227507	0.599868	2.53625	4.86043	0.521816	0.601798	NA	LTB	protein_coding	0	0	0	2.39947	0	0	0	3
ENSG00000231274	0.599868	2.53625	4.86043	0.521816	0.601798	NA	SBK3	protein_coding	0	0	0	2.39947	0	0	0	3
ENSG00000248713	0.599868	2.53625	4.86043	0.521816	0.601798	NA	AC083902.2	protein_coding	0	0	0	2.39947	0	0	0	3
ENSG00000176049	26.4094	2.53031	0.838388	3.01806	0.00254398	0.510648	JAKMIP2	protein_coding	9.24986	6.0548	39.9439	50.3889	11	4	45	63
ENSG00000166823	3.1077	2.51104	2.20237	1.14015	0.254223	NA	MESP1	protein_coding	1.68179	0	3.55057	7.19842	2	0	4	9
ENSG00000137878	4.64938	2.51007	1.84785	1.35837	0.174346	NA	GCOM1	protein_coding	2.52269	0	8.87643	7.19842	3	0	10	9
ENSG00000149948	1.71969	2.50742	2.80732	0.893174	0.371764	NA	HMGA2	protein_coding	0.840896	0	4.43821	1.59965	1	0	5	2
ENSG00000255587	1.69773	2.48778	2.78874	0.892081	0.37235	NA	RAB44	protein_coding	0.840896	0	3.55057	2.39947	1	0	4	3
ENSG00000163283	4.48779	2.47285	1.96596	1.25783	0.208453	NA	ALPP	protein_coding	0	3.0274	5.32586	9.59789	0	2	6	12
ENSG00000167550	3.71972	2.46813	1.91609	1.28811	0.197709	NA	RHEBL1	protein_coding	0.840896	1.5137	5.32586	7.19842	1	1	6	9
ENSG00000187889	2.99556	2.44798	2.23413	1.09572	0.273203	NA	FYB2	protein_coding	1.68179	0	7.10114	3.1993	2	0	8	4
ENSG00000149646	2.9736	2.43527	2.22107	1.09644	0.272886	NA	CNBD2	protein_coding	1.68179	0	6.2135	3.99912	2	0	7	5
ENSG00000187689	2.08785	2.43255	2.63774	0.922208	0.35642	NA	AMTN	protein_coding	0	1.5137	4.43821	2.39947	0	1	5	3
ENSG00000178662	2.06589	2.41621	2.6336	0.917455	0.358904	NA	CSRNP3	protein_coding	0	1.5137	3.55057	3.1993	0	1	4	4
ENSG00000132031	12.9428	2.39593	1.09989	2.17834	0.029381	0.997282	MATN3	protein_coding	5.04538	3.0274	21.3034	22.3951	6	2	24	28
ENSG00000080200	157.949	2.38465	0.726445	3.28263	0.00102844	0.308332	CRYBG3	protein_coding	84.9305	15.137	281.383	250.345	101	10	317	313
ENSG00000242852	3.54172	2.38111	1.94029	1.22719	0.219752	NA	ZNF709	protein_coding	0.840896	1.5137	6.2135	5.59877	1	1	7	7
ENSG00000138356	9.87903	2.36375	1.23081	1.92049	0.0547963	0.997282	AOX1	protein_coding	3.36359	3.0274	19.5281	13.597	4	2	22	17
ENSG00000105877	9.15724	2.36024	1.29763	1.81888	0.0689291	0.997282	DNAH11	protein_coding	4.20448	1.5137	13.3146	17.5961	5	1	15	22
ENSG00000162599	64.4604	2.33747	0.604802	3.86485	0.000111156	0.0613182	NFIA	protein_coding	22.7042	19.6781	116.281	99.1782	27	13	131	124
ENSG00000212126	5.48143	2.31828	1.71962	1.34813	0.177615	NA	TAS2R50	protein_coding	3.36359	0	9.76407	8.79807	4	0	11	11
ENSG00000136167	167.947	2.31663	0.512575	4.5196	6.19578e-06	0.00534037	LCP1	protein_coding	68.9535	42.3836	264.517	295.935	82	28	298	370
ENSG00000174837	4.79563	2.31335	1.67597	1.3803	0.167493	NA	ADGRE1	protein_coding	1.68179	1.5137	7.98878	7.99824	2	1	9	10
ENSG00000169347	10.9274	2.30787	1.22504	1.88391	0.0595778	0.997282	GP2	protein_coding	1.68179	6.0548	15.9776	19.9956	2	4	18	25
ENSG00000118307	1.51973	2.30401	2.98302	0.772377	0.439891	NA	CASC1	protein_coding	0.840896	0	4.43821	0.799824	1	0	5	1
ENSG00000179580	1.51973	2.30401	2.98302	0.772377	0.439891	NA	RNF151	protein_coding	0.840896	0	4.43821	0.799824	1	0	5	1
ENSG00000148408	2.70778	2.28655	2.29345	0.996991	0.318769	NA	CACNA1B	protein_coding	1.68179	0	3.55057	5.59877	2	0	4	7
ENSG00000140465	41.7409	2.2823	0.68782	3.31816	0.000906137	0.284012	CYP1A1	protein_coding	13.4543	15.137	72.7867	65.5856	16	10	82	82
ENSG00000126010	20.8265	2.28014	0.888181	2.5672	0.0102524	0.997282	GRPR	protein_coding	6.72717	7.5685	34.6181	34.3924	8	5	39	43
ENSG00000267127	4.00561	2.26901	1.9427	1.16797	0.24282	NA	AC090360.1	protein_coding	2.52269	0	7.10114	6.39859	3	0	8	8
ENSG00000121236	1.47582	2.25804	2.91987	0.773336	0.439323	NA	TRIM6	protein_coding	0.840896	0	2.66293	2.39947	1	0	3	3
ENSG00000188848	1.47582	2.25804	2.91987	0.773336	0.439323	NA	BEND4	protein_coding	0.840896	0	2.66293	2.39947	1	0	3	3
ENSG00000272916	1.47582	2.25804	2.91987	0.773336	0.439323	NA	AC022400.6	protein_coding	0.840896	0	2.66293	2.39947	1	0	3	3
ENSG00000115474	1.45387	2.23577	2.94767	0.758487	0.448159	NA	KCNJ13	protein_coding	0.840896	0	1.77529	3.1993	1	0	2	4
ENSG00000173698	1.45387	2.23577	2.94767	0.758487	0.448159	NA	ADGRG2	protein_coding	0.840896	0	1.77529	3.1993	1	0	2	4
ENSG00000220008	1.45387	2.23577	2.94767	0.758487	0.448159	NA	LINGO3	protein_coding	0.840896	0	1.77529	3.1993	1	0	2	4
ENSG00000108001	1.86594	2.2223	2.72892	0.814353	0.415443	NA	EBF3	protein_coding	0	1.5137	3.55057	2.39947	0	1	4	3
ENSG00000174015	1.86594	2.2223	2.72892	0.814353	0.415443	NA	SPERT	protein_coding	0	1.5137	3.55057	2.39947	0	1	4	3
ENSG00000240204	9.05962	2.21702	1.27712	1.73595	0.0825723	0.997282	SMKR1	protein_coding	3.36359	3.0274	10.6517	19.1958	4	2	12	24
ENSG00000130711	1.43191	2.21376	3.02565	0.731663	0.464374	NA	PRDM12	protein_coding	0.840896	0	0.887643	3.99912	1	0	1	5
ENSG00000273274	2.55174	2.18575	2.34225	0.933182	0.350726	NA	ZBTB8B	protein_coding	1.68179	0	5.32586	3.1993	2	0	6	4
ENSG00000004799	4.41767	2.16872	1.72917	1.2542	0.20977	NA	PDK4	protein_coding	1.68179	1.5137	8.87643	5.59877	2	1	10	7
ENSG00000105929	6.76945	2.12618	1.45478	1.46152	0.143874	NA	ATP6V0A4	protein_coding	3.36359	1.5137	14.2023	7.99824	4	1	16	10
ENSG00000092969	118.209	2.11893	0.674408	3.14192	0.00167847	0.413353	TGFB2	protein_coding	68.9535	18.1644	204.158	181.56	82	12	230	227
ENSG00000073464	12.8311	2.11298	1.08999	1.93853	0.0525592	0.997282	CLCN4	protein_coding	5.04538	4.5411	25.7416	15.9965	6	3	29	20
ENSG00000172575	47.9273	2.11258	0.670219	3.15208	0.00162114	0.406493	RASGRP1	protein_coding	21.8633	13.6233	83.4384	72.784	26	9	94	91
ENSG00000231887	4.8157	2.105	1.80116	1.16869	0.242528	NA	PRH1	protein_coding	3.36359	0	7.10114	8.79807	4	0	8	11
ENSG00000064489	0.443821	2.09012	4.88753	0.427643	0.668911	NA	BORCS8-MEF2B	protein_coding	0	0	1.77529	0	0	0	2	0
ENSG00000100024	0.443821	2.09012	4.88753	0.427643	0.668911	NA	UPB1	protein_coding	0	0	1.77529	0	0	0	2	0
ENSG00000105143	0.443821	2.09012	4.88753	0.427643	0.668911	NA	SLC1A6	protein_coding	0	0	1.77529	0	0	0	2	0
ENSG00000108950	0.443821	2.09012	4.88753	0.427643	0.668911	NA	FAM20A	protein_coding	0	0	1.77529	0	0	0	2	0
ENSG00000120332	0.443821	2.09012	4.88753	0.427643	0.668911	NA	TNN	protein_coding	0	0	1.77529	0	0	0	2	0
ENSG00000120471	0.443821	2.09012	4.88753	0.427643	0.668911	NA	TP53AIP1	protein_coding	0	0	1.77529	0	0	0	2	0
ENSG00000122986	0.443821	2.09012	4.88753	0.427643	0.668911	NA	HVCN1	protein_coding	0	0	1.77529	0	0	0	2	0
ENSG00000124391	0.443821	2.09012	4.88753	0.427643	0.668911	NA	IL17C	protein_coding	0	0	1.77529	0	0	0	2	0
ENSG00000125965	0.443821	2.09012	4.88753	0.427643	0.668911	NA	GDF5	protein_coding	0	0	1.77529	0	0	0	2	0
ENSG00000128510	0.443821	2.09012	4.88753	0.427643	0.668911	NA	CPA4	protein_coding	0	0	1.77529	0	0	0	2	0
ENSG00000128709	0.443821	2.09012	4.88753	0.427643	0.668911	NA	HOXD9	protein_coding	0	0	1.77529	0	0	0	2	0
ENSG00000130413	0.443821	2.09012	4.88753	0.427643	0.668911	NA	STK33	protein_coding	0	0	1.77529	0	0	0	2	0
ENSG00000152192	0.443821	2.09012	4.88753	0.427643	0.668911	NA	POU4F1	protein_coding	0	0	1.77529	0	0	0	2	0
ENSG00000154065	0.443821	2.09012	4.88753	0.427643	0.668911	NA	ANKRD29	protein_coding	0	0	1.77529	0	0	0	2	0
ENSG00000162006	0.443821	2.09012	4.88753	0.427643	0.668911	NA	MSLNL	protein_coding	0	0	1.77529	0	0	0	2	0
ENSG00000163263	0.443821	2.09012	4.88753	0.427643	0.668911	NA	C1orf189	protein_coding	0	0	1.77529	0	0	0	2	0
ENSG00000164089	0.443821	2.09012	4.88753	0.427643	0.668911	NA	ETNPPL	protein_coding	0	0	1.77529	0	0	0	2	0
ENSG00000167094	0.443821	2.09012	4.88753	0.427643	0.668911	NA	TTC16	protein_coding	0	0	1.77529	0	0	0	2	0
ENSG00000169252	0.443821	2.09012	4.88753	0.427643	0.668911	NA	ADRB2	protein_coding	0	0	1.77529	0	0	0	2	0
ENSG00000170180	0.443821	2.09012	4.88753	0.427643	0.668911	NA	GYPA	protein_coding	0	0	1.77529	0	0	0	2	0
ENSG00000173212	0.443821	2.09012	4.88753	0.427643	0.668911	NA	MAB21L3	protein_coding	0	0	1.77529	0	0	0	2	0
ENSG00000173406	0.443821	2.09012	4.88753	0.427643	0.668911	NA	DAB1	protein_coding	0	0	1.77529	0	0	0	2	0
ENSG00000178233	0.443821	2.09012	4.88753	0.427643	0.668911	NA	TMEM151B	protein_coding	0	0	1.77529	0	0	0	2	0
ENSG00000182687	0.443821	2.09012	4.88753	0.427643	0.668911	NA	GALR2	protein_coding	0	0	1.77529	0	0	0	2	0
ENSG00000185483	0.443821	2.09012	4.88753	0.427643	0.668911	NA	ROR1	protein_coding	0	0	1.77529	0	0	0	2	0
ENSG00000185974	0.443821	2.09012	4.88753	0.427643	0.668911	NA	GRK1	protein_coding	0	0	1.77529	0	0	0	2	0
ENSG00000197993	0.443821	2.09012	4.88753	0.427643	0.668911	NA	KEL	protein_coding	0	0	1.77529	0	0	0	2	0
ENSG00000198650	0.443821	2.09012	4.88753	0.427643	0.668911	NA	TAT	protein_coding	0	0	1.77529	0	0	0	2	0
ENSG00000205038	0.443821	2.09012	4.88753	0.427643	0.668911	NA	PKHD1L1	protein_coding	0	0	1.77529	0	0	0	2	0
ENSG00000229292	0.443821	2.09012	4.88753	0.427643	0.668911	NA	RFPL4AL1	protein_coding	0	0	1.77529	0	0	0	2	0
ENSG00000239697	0.443821	2.09012	4.88753	0.427643	0.668911	NA	TNFSF12	protein_coding	0	0	1.77529	0	0	0	2	0
ENSG00000255524	0.443821	2.09012	4.88753	0.427643	0.668911	NA	NPIPB8	protein_coding	0	0	1.77529	0	0	0	2	0
ENSG00000135318	3.56178	2.07498	2.02554	1.02441	0.305643	NA	NT5E	protein_coding	2.52269	0	5.32586	6.39859	3	0	6	8
ENSG00000075043	2.35178	2.04982	2.42426	0.845546	0.397806	NA	KCNQ2	protein_coding	1.68179	0	5.32586	2.39947	2	0	6	3
ENSG00000069696	1.29782	2.0384	3.12569	0.652143	0.514309	NA	DRD4	protein_coding	0.840896	0	3.55057	0.799824	1	0	4	1
ENSG00000124610	1.29782	2.0384	3.12569	0.652143	0.514309	NA	HIST1H1A	protein_coding	0.840896	0	3.55057	0.799824	1	0	4	1
ENSG00000283683	1.29782	2.0384	3.12569	0.652143	0.514309	NA	MYOCOS	protein_coding	0.840896	0	3.55057	0.799824	1	0	4	1
ENSG00000165621	2.91989	2.03436	2.06056	0.987284	0.323503	NA	OXGR1	protein_coding	0.840896	1.5137	5.32586	3.99912	1	1	6	5
ENSG00000008196	0.421867	2.02313	4.89236	0.413529	0.679219	NA	TFAP2B	protein_coding	0	0	0.887643	0.799824	0	0	1	1
ENSG00000091010	0.421867	2.02313	4.89236	0.413529	0.679219	NA	POU4F3	protein_coding	0	0	0.887643	0.799824	0	0	1	1
ENSG00000101977	0.421867	2.02313	4.89236	0.413529	0.679219	NA	MCF2	protein_coding	0	0	0.887643	0.799824	0	0	1	1
ENSG00000102230	0.421867	2.02313	4.89236	0.413529	0.679219	NA	PCYT1B	protein_coding	0	0	0.887643	0.799824	0	0	1	1
ENSG00000102387	0.421867	2.02313	4.89236	0.413529	0.679219	NA	TAF7L	protein_coding	0	0	0.887643	0.799824	0	0	1	1
ENSG00000102678	0.421867	2.02313	4.89236	0.413529	0.679219	NA	FGF9	protein_coding	0	0	0.887643	0.799824	0	0	1	1
ENSG00000104432	0.421867	2.02313	4.89236	0.413529	0.679219	NA	IL7	protein_coding	0	0	0.887643	0.799824	0	0	1	1
ENSG00000113196	0.421867	2.02313	4.89236	0.413529	0.679219	NA	HAND1	protein_coding	0	0	0.887643	0.799824	0	0	1	1
ENSG00000115590	0.421867	2.02313	4.89236	0.413529	0.679219	NA	IL1R2	protein_coding	0	0	0.887643	0.799824	0	0	1	1
ENSG00000115604	0.421867	2.02313	4.89236	0.413529	0.679219	NA	IL18R1	protein_coding	0	0	0.887643	0.799824	0	0	1	1
ENSG00000128645	0.421867	2.02313	4.89236	0.413529	0.679219	NA	HOXD1	protein_coding	0	0	0.887643	0.799824	0	0	1	1
ENSG00000129673	0.421867	2.02313	4.89236	0.413529	0.679219	NA	AANAT	protein_coding	0	0	0.887643	0.799824	0	0	1	1
ENSG00000129990	0.421867	2.02313	4.89236	0.413529	0.679219	NA	SYT5	protein_coding	0	0	0.887643	0.799824	0	0	1	1
ENSG00000130812	0.421867	2.02313	4.89236	0.413529	0.679219	NA	ANGPTL6	protein_coding	0	0	0.887643	0.799824	0	0	1	1
ENSG00000132026	0.421867	2.02313	4.89236	0.413529	0.679219	NA	RTBDN	protein_coding	0	0	0.887643	0.799824	0	0	1	1
ENSG00000132321	0.421867	2.02313	4.89236	0.413529	0.679219	NA	IQCA1	protein_coding	0	0	0.887643	0.799824	0	0	1	1
ENSG00000134216	0.421867	2.02313	4.89236	0.413529	0.679219	NA	CHIA	protein_coding	0	0	0.887643	0.799824	0	0	1	1
ENSG00000137843	0.421867	2.02313	4.89236	0.413529	0.679219	NA	PAK6	protein_coding	0	0	0.887643	0.799824	0	0	1	1
ENSG00000138152	0.421867	2.02313	4.89236	0.413529	0.679219	NA	BTBD16	protein_coding	0	0	0.887643	0.799824	0	0	1	1
ENSG00000139344	0.421867	2.02313	4.89236	0.413529	0.679219	NA	AMDHD1	protein_coding	0	0	0.887643	0.799824	0	0	1	1
ENSG00000143278	0.421867	2.02313	4.89236	0.413529	0.679219	NA	F13B	protein_coding	0	0	0.887643	0.799824	0	0	1	1
ENSG00000143469	0.421867	2.02313	4.89236	0.413529	0.679219	NA	SYT14	protein_coding	0	0	0.887643	0.799824	0	0	1	1
ENSG00000143869	0.421867	2.02313	4.89236	0.413529	0.679219	NA	GDF7	protein_coding	0	0	0.887643	0.799824	0	0	1	1
ENSG00000153060	0.421867	2.02313	4.89236	0.413529	0.679219	NA	TEKT5	protein_coding	0	0	0.887643	0.799824	0	0	1	1
ENSG00000156298	0.421867	2.02313	4.89236	0.413529	0.679219	NA	TSPAN7	protein_coding	0	0	0.887643	0.799824	0	0	1	1
ENSG00000156886	0.421867	2.02313	4.89236	0.413529	0.679219	NA	ITGAD	protein_coding	0	0	0.887643	0.799824	0	0	1	1
ENSG00000156920	0.421867	2.02313	4.89236	0.413529	0.679219	NA	ADGRG4	protein_coding	0	0	0.887643	0.799824	0	0	1	1
ENSG00000164076	0.421867	2.02313	4.89236	0.413529	0.679219	NA	CAMKV	protein_coding	0	0	0.887643	0.799824	0	0	1	1
ENSG00000166546	0.421867	2.02313	4.89236	0.413529	0.679219	NA	BEAN1	protein_coding	0	0	0.887643	0.799824	0	0	1	1
ENSG00000167261	0.421867	2.02313	4.89236	0.413529	0.679219	NA	DPEP2	protein_coding	0	0	0.887643	0.799824	0	0	1	1
ENSG00000168634	0.421867	2.02313	4.89236	0.413529	0.679219	NA	WFDC13	protein_coding	0	0	0.887643	0.799824	0	0	1	1
ENSG00000169427	0.421867	2.02313	4.89236	0.413529	0.679219	NA	KCNK9	protein_coding	0	0	0.887643	0.799824	0	0	1	1
ENSG00000169760	0.421867	2.02313	4.89236	0.413529	0.679219	NA	NLGN1	protein_coding	0	0	0.887643	0.799824	0	0	1	1
ENSG00000170848	0.421867	2.02313	4.89236	0.413529	0.679219	NA	PSG6	protein_coding	0	0	0.887643	0.799824	0	0	1	1
ENSG00000171450	0.421867	2.02313	4.89236	0.413529	0.679219	NA	CDK5R2	protein_coding	0	0	0.887643	0.799824	0	0	1	1
ENSG00000172497	0.421867	2.02313	4.89236	0.413529	0.679219	NA	ACOT12	protein_coding	0	0	0.887643	0.799824	0	0	1	1
ENSG00000172673	0.421867	2.02313	4.89236	0.413529	0.679219	NA	THEMIS	protein_coding	0	0	0.887643	0.799824	0	0	1	1
ENSG00000173467	0.421867	2.02313	4.89236	0.413529	0.679219	NA	AGR3	protein_coding	0	0	0.887643	0.799824	0	0	1	1
ENSG00000174899	0.421867	2.02313	4.89236	0.413529	0.679219	NA	PQLC2L	protein_coding	0	0	0.887643	0.799824	0	0	1	1
ENSG00000174992	0.421867	2.02313	4.89236	0.413529	0.679219	NA	ZG16	protein_coding	0	0	0.887643	0.799824	0	0	1	1
ENSG00000175189	0.421867	2.02313	4.89236	0.413529	0.679219	NA	INHBC	protein_coding	0	0	0.887643	0.799824	0	0	1	1
ENSG00000175513	0.421867	2.02313	4.89236	0.413529	0.679219	NA	TSGA10IP	protein_coding	0	0	0.887643	0.799824	0	0	1	1
ENSG00000176956	0.421867	2.02313	4.89236	0.413529	0.679219	NA	LY6H	protein_coding	0	0	0.887643	0.799824	0	0	1	1
ENSG00000177202	0.421867	2.02313	4.89236	0.413529	0.679219	NA	SPACA4	protein_coding	0	0	0.887643	0.799824	0	0	1	1
ENSG00000177791	0.421867	2.02313	4.89236	0.413529	0.679219	NA	MYOZ1	protein_coding	0	0	0.887643	0.799824	0	0	1	1
ENSG00000178597	0.421867	2.02313	4.89236	0.413529	0.679219	NA	PSAPL1	protein_coding	0	0	0.887643	0.799824	0	0	1	1
ENSG00000179165	0.421867	2.02313	4.89236	0.413529	0.679219	NA	PXT1	protein_coding	0	0	0.887643	0.799824	0	0	1	1
ENSG00000182585	0.421867	2.02313	4.89236	0.413529	0.679219	NA	EPGN	protein_coding	0	0	0.887643	0.799824	0	0	1	1
ENSG00000184005	0.421867	2.02313	4.89236	0.413529	0.679219	NA	ST6GALNAC3	protein_coding	0	0	0.887643	0.799824	0	0	1	1
ENSG00000184923	0.421867	2.02313	4.89236	0.413529	0.679219	NA	NUTM2A	protein_coding	0	0	0.887643	0.799824	0	0	1	1
ENSG00000187260	0.421867	2.02313	4.89236	0.413529	0.679219	NA	WDR86	protein_coding	0	0	0.887643	0.799824	0	0	1	1
ENSG00000188293	0.421867	2.02313	4.89236	0.413529	0.679219	NA	IGFL1	protein_coding	0	0	0.887643	0.799824	0	0	1	1
ENSG00000189433	0.421867	2.02313	4.89236	0.413529	0.679219	NA	GJB4	protein_coding	0	0	0.887643	0.799824	0	0	1	1
ENSG00000197410	0.421867	2.02313	4.89236	0.413529	0.679219	NA	DCHS2	protein_coding	0	0	0.887643	0.799824	0	0	1	1
ENSG00000204961	0.421867	2.02313	4.89236	0.413529	0.679219	NA	PCDHA9	protein_coding	0	0	0.887643	0.799824	0	0	1	1
ENSG00000212643	0.421867	2.02313	4.89236	0.413529	0.679219	NA	ZRSR1	protein_coding	0	0	0.887643	0.799824	0	0	1	1
ENSG00000213218	0.421867	2.02313	4.89236	0.413529	0.679219	NA	CSH2	protein_coding	0	0	0.887643	0.799824	0	0	1	1
ENSG00000226792	0.421867	2.02313	4.89236	0.413529	0.679219	NA	C13orf42	protein_coding	0	0	0.887643	0.799824	0	0	1	1
ENSG00000240654	0.421867	2.02313	4.89236	0.413529	0.679219	NA	C1QTNF9	protein_coding	0	0	0.887643	0.799824	0	0	1	1
ENSG00000250423	0.421867	2.02313	4.89236	0.413529	0.679219	NA	KIAA1210	protein_coding	0	0	0.887643	0.799824	0	0	1	1
ENSG00000251537	0.421867	2.02313	4.89236	0.413529	0.679219	NA	AC005324.3	protein_coding	0	0	0.887643	0.799824	0	0	1	1
ENSG00000255223	0.421867	2.02313	4.89236	0.413529	0.679219	NA	OR5M11	protein_coding	0	0	0.887643	0.799824	0	0	1	1
ENSG00000256980	0.421867	2.02313	4.89236	0.413529	0.679219	NA	KHDC1L	protein_coding	0	0	0.887643	0.799824	0	0	1	1
ENSG00000258818	0.421867	2.02313	4.89236	0.413529	0.679219	NA	RNASE4	protein_coding	0	0	0.887643	0.799824	0	0	1	1
ENSG00000267909	0.421867	2.02313	4.89236	0.413529	0.679219	NA	CCDC177	protein_coding	0	0	0.887643	0.799824	0	0	1	1
ENSG00000273155	0.421867	2.02313	4.89236	0.413529	0.679219	NA	AC092587.1	protein_coding	0	0	0.887643	0.799824	0	0	1	1
ENSG00000278224	0.421867	2.02313	4.89236	0.413529	0.679219	NA	PRICKLE4	protein_coding	0	0	0.887643	0.799824	0	0	1	1
ENSG00000146090	2.30787	2.01891	2.41578	0.835717	0.403314	NA	RASGEF1C	protein_coding	1.68179	0	3.55057	3.99912	2	0	4	5
ENSG00000224940	2.30787	2.01891	2.41578	0.835717	0.403314	NA	PRRT4	protein_coding	1.68179	0	3.55057	3.99912	2	0	4	5
ENSG00000203685	9.83796	2.01628	1.22639	1.64407	0.100161	0.997282	STUM	protein_coding	3.36359	4.5411	10.6517	20.7954	4	3	12	26
ENSG00000073282	25.2367	2.01601	0.857275	2.35165	0.0186903	0.997282	TP63	protein_coding	13.4543	6.0548	47.0451	34.3924	16	4	53	43
ENSG00000129226	1.27587	2.01098	3.08163	0.652571	0.514033	NA	CD68	protein_coding	0.840896	0	2.66293	1.59965	1	0	3	2
ENSG00000143340	1.27587	2.01098	3.08163	0.652571	0.514033	NA	FAM163A	protein_coding	0.840896	0	2.66293	1.59965	1	0	3	2
ENSG00000145794	1.27587	2.01098	3.08163	0.652571	0.514033	NA	MEGF10	protein_coding	0.840896	0	2.66293	1.59965	1	0	3	2
ENSG00000185668	1.27587	2.01098	3.08163	0.652571	0.514033	NA	POU3F1	protein_coding	0.840896	0	2.66293	1.59965	1	0	3	2
ENSG00000259316	1.27587	2.01098	3.08163	0.652571	0.514033	NA	AC087632.1	protein_coding	0.840896	0	2.66293	1.59965	1	0	3	2
ENSG00000066382	2.87598	2.00939	2.07562	0.968089	0.333	NA	MPPED2	protein_coding	0.840896	1.5137	3.55057	5.59877	1	1	4	7
ENSG00000174808	31.3208	2.00612	0.788641	2.54377	0.0109664	0.997282	BTC	protein_coding	16.8179	7.5685	49.708	51.1887	20	5	56	64
ENSG00000183742	153.299	1.98973	0.68787	2.8926	0.00382065	0.646789	MACC1	protein_coding	99.2258	22.7055	228.124	263.142	118	15	257	329
ENSG00000118491	1.25391	1.98423	3.09541	0.641021	0.521509	NA	ZC2HC1B	protein_coding	0.840896	0	1.77529	2.39947	1	0	2	3
ENSG00000140839	1.25391	1.98423	3.09541	0.641021	0.521509	NA	CLEC18B	protein_coding	0.840896	0	1.77529	2.39947	1	0	2	3
ENSG00000180964	1.25391	1.98423	3.09541	0.641021	0.521509	NA	TCEAL8	protein_coding	0.840896	0	1.77529	2.39947	1	0	2	3
ENSG00000188993	1.25391	1.98423	3.09541	0.641021	0.521509	NA	LRRC66	protein_coding	0.840896	0	1.77529	2.39947	1	0	2	3
ENSG00000204421	1.25391	1.98423	3.09541	0.641021	0.521509	NA	LY6G6C	protein_coding	0.840896	0	1.77529	2.39947	1	0	2	3
ENSG00000204677	1.25391	1.98423	3.09541	0.641021	0.521509	NA	FAM153C	protein_coding	0.840896	0	1.77529	2.39947	1	0	2	3
ENSG00000174827	26.6313	1.9792	0.792114	2.49863	0.0124674	0.997282	PDZK1	protein_coding	10.9317	10.5959	42.6068	42.3907	13	7	48	53
ENSG00000141293	1.64403	1.97791	2.84377	0.695522	0.486728	NA	SKAP1	protein_coding	0	1.5137	2.66293	2.39947	0	1	3	3
ENSG00000178163	1.64403	1.97791	2.84377	0.695522	0.486728	NA	ZNF518B	protein_coding	0	1.5137	2.66293	2.39947	0	1	3	3
ENSG00000178217	1.23196	1.9577	3.16727	0.618103	0.536507	NA	SH2D4B	protein_coding	0.840896	0	0.887643	3.1993	1	0	1	4
ENSG00000189269	1.23196	1.9577	3.16727	0.618103	0.536507	NA	DRICH1	protein_coding	0.840896	0	0.887643	3.1993	1	0	1	4
ENSG00000077616	0.399912	1.9535	4.89761	0.398868	0.689991	NA	NAALAD2	protein_coding	0	0	0	1.59965	0	0	0	2
ENSG00000081248	0.399912	1.9535	4.89761	0.398868	0.689991	NA	CACNA1S	protein_coding	0	0	0	1.59965	0	0	0	2
ENSG00000089225	0.399912	1.9535	4.89761	0.398868	0.689991	NA	TBX5	protein_coding	0	0	0	1.59965	0	0	0	2
ENSG00000100739	0.399912	1.9535	4.89761	0.398868	0.689991	NA	BDKRB1	protein_coding	0	0	0	1.59965	0	0	0	2
ENSG00000101307	0.399912	1.9535	4.89761	0.398868	0.689991	NA	SIRPB1	protein_coding	0	0	0	1.59965	0	0	0	2
ENSG00000117009	0.399912	1.9535	4.89761	0.398868	0.689991	NA	KMO	protein_coding	0	0	0	1.59965	0	0	0	2
ENSG00000125285	0.399912	1.9535	4.89761	0.398868	0.689991	NA	SOX21	protein_coding	0	0	0	1.59965	0	0	0	2
ENSG00000128040	0.399912	1.9535	4.89761	0.398868	0.689991	NA	SPINK2	protein_coding	0	0	0	1.59965	0	0	0	2
ENSG00000129214	0.399912	1.9535	4.89761	0.398868	0.689991	NA	SHBG	protein_coding	0	0	0	1.59965	0	0	0	2
ENSG00000134020	0.399912	1.9535	4.89761	0.398868	0.689991	NA	PEBP4	protein_coding	0	0	0	1.59965	0	0	0	2
ENSG00000135973	0.399912	1.9535	4.89761	0.398868	0.689991	NA	GPR45	protein_coding	0	0	0	1.59965	0	0	0	2
ENSG00000139988	0.399912	1.9535	4.89761	0.398868	0.689991	NA	RDH12	protein_coding	0	0	0	1.59965	0	0	0	2
ENSG00000141977	0.399912	1.9535	4.89761	0.398868	0.689991	NA	CIB3	protein_coding	0	0	0	1.59965	0	0	0	2
ENSG00000144130	0.399912	1.9535	4.89761	0.398868	0.689991	NA	NT5DC4	protein_coding	0	0	0	1.59965	0	0	0	2
ENSG00000144451	0.399912	1.9535	4.89761	0.398868	0.689991	NA	SPAG16	protein_coding	0	0	0	1.59965	0	0	0	2
ENSG00000156564	0.399912	1.9535	4.89761	0.398868	0.689991	NA	LRFN2	protein_coding	0	0	0	1.59965	0	0	0	2
ENSG00000157851	0.399912	1.9535	4.89761	0.398868	0.689991	NA	DPYSL5	protein_coding	0	0	0	1.59965	0	0	0	2
ENSG00000159339	0.399912	1.9535	4.89761	0.398868	0.689991	NA	PADI4	protein_coding	0	0	0	1.59965	0	0	0	2
ENSG00000161992	0.399912	1.9535	4.89761	0.398868	0.689991	NA	PRR35	protein_coding	0	0	0	1.59965	0	0	0	2
ENSG00000162753	0.399912	1.9535	4.89761	0.398868	0.689991	NA	SLC9C2	protein_coding	0	0	0	1.59965	0	0	0	2
ENSG00000163746	0.399912	1.9535	4.89761	0.398868	0.689991	NA	PLSCR2	protein_coding	0	0	0	1.59965	0	0	0	2
ENSG00000164161	0.399912	1.9535	4.89761	0.398868	0.689991	NA	HHIP	protein_coding	0	0	0	1.59965	0	0	0	2
ENSG00000170579	0.399912	1.9535	4.89761	0.398868	0.689991	NA	DLGAP1	protein_coding	0	0	0	1.59965	0	0	0	2
ENSG00000173338	0.399912	1.9535	4.89761	0.398868	0.689991	NA	KCNK7	protein_coding	0	0	0	1.59965	0	0	0	2
ENSG00000173988	0.399912	1.9535	4.89761	0.398868	0.689991	NA	LRRC63	protein_coding	0	0	0	1.59965	0	0	0	2
ENSG00000175877	0.399912	1.9535	4.89761	0.398868	0.689991	NA	TMEM270	protein_coding	0	0	0	1.59965	0	0	0	2
ENSG00000180043	0.399912	1.9535	4.89761	0.398868	0.689991	NA	FAM71E2	protein_coding	0	0	0	1.59965	0	0	0	2
ENSG00000181333	0.399912	1.9535	4.89761	0.398868	0.689991	NA	HEPHL1	protein_coding	0	0	0	1.59965	0	0	0	2
ENSG00000184451	0.399912	1.9535	4.89761	0.398868	0.689991	NA	CCR10	protein_coding	0	0	0	1.59965	0	0	0	2
ENSG00000187944	0.399912	1.9535	4.89761	0.398868	0.689991	NA	C2orf66	protein_coding	0	0	0	1.59965	0	0	0	2
ENSG00000188581	0.399912	1.9535	4.89761	0.398868	0.689991	NA	KRTAP1-1	protein_coding	0	0	0	1.59965	0	0	0	2
ENSG00000204952	0.399912	1.9535	4.89761	0.398868	0.689991	NA	FBXO47	protein_coding	0	0	0	1.59965	0	0	0	2
ENSG00000251201	0.399912	1.9535	4.89761	0.398868	0.689991	NA	TMED7-TICAM2	protein_coding	0	0	0	1.59965	0	0	0	2
ENSG00000254827	0.399912	1.9535	4.89761	0.398868	0.689991	NA	SLC22A18AS	protein_coding	0	0	0	1.59965	0	0	0	2
ENSG00000259075	0.399912	1.9535	4.89761	0.398868	0.689991	NA	POC1B-GALNT4	protein_coding	0	0	0	1.59965	0	0	0	2
ENSG00000260230	0.399912	1.9535	4.89761	0.398868	0.689991	NA	FRRS1L	protein_coding	0	0	0	1.59965	0	0	0	2
ENSG00000270011	0.399912	1.9535	4.89761	0.398868	0.689991	NA	ZNF559-ZNF177	protein_coding	0	0	0	1.59965	0	0	0	2
ENSG00000138271	6.43588	1.92221	1.63878	1.17295	0.240814	NA	GPR87	protein_coding	5.04538	0	7.10114	13.597	6	0	8	17
ENSG00000109771	1.60012	1.92112	2.94442	0.652461	0.514104	NA	LRP2BP	protein_coding	0	1.5137	0.887643	3.99912	0	1	1	5
ENSG00000148700	12.0898	1.91801	1.09582	1.7503	0.080066	0.997282	ADD3	protein_coding	4.20448	6.0548	21.3034	16.7963	5	4	24	21
ENSG00000142973	7.61602	1.90745	1.34319	1.42008	0.155583	0.997282	CYP4B1	protein_coding	3.36359	3.0274	8.87643	15.1967	4	2	10	19
ENSG00000169418	7.61602	1.90745	1.34319	1.42008	0.155583	0.997282	NPR1	protein_coding	3.36359	3.0274	8.87643	15.1967	4	2	10	19
ENSG00000149201	5.3137	1.8968	1.74307	1.0882	0.276508	NA	CCDC81	protein_coding	4.20448	0	10.6517	6.39859	5	0	12	8
ENSG00000232070	2.69798	1.889	2.10951	0.895467	0.370538	NA	TMEM253	protein_coding	0.840896	1.5137	4.43821	3.99912	1	1	5	5
ENSG00000170523	5.39597	1.88583	1.55215	1.21498	0.224373	NA	KRT83	protein_coding	1.68179	3.0274	8.87643	7.99824	2	2	10	10
ENSG00000170647	3.18383	1.88219	2.11541	0.889749	0.373601	NA	TMEM133	protein_coding	2.52269	0	6.2135	3.99912	3	0	7	5
ENSG00000104808	2.12987	1.88026	2.49992	0.75213	0.451973	NA	DHDH	protein_coding	1.68179	0	4.43821	2.39947	2	0	5	3
ENSG00000139219	4.95403	1.87662	1.86925	1.00394	0.315407	NA	COL2A1	protein_coding	0	4.5411	8.87643	6.39859	0	3	10	8
ENSG00000122591	37.5534	1.87634	0.82353	2.27842	0.0227018	0.997282	FAM126A	protein_coding	25.2269	6.0548	54.1462	64.7858	30	4	61	81
ENSG00000128052	2.67603	1.87531	2.11836	0.885267	0.376013	NA	KDR	protein_coding	0.840896	1.5137	3.55057	4.79895	1	1	4	6
ENSG00000138347	2.65407	1.86089	2.14185	0.868823	0.384944	NA	MYPN	protein_coding	0.840896	1.5137	2.66293	5.59877	1	1	3	7
ENSG00000273748	5.18197	1.85827	1.77396	1.04753	0.294857	NA	AL592183.1	protein_coding	4.20448	0	5.32586	11.1975	5	0	6	14
ENSG00000112902	110.942	1.85776	0.625632	2.96942	0.00298362	0.541409	SEMA5A	protein_coding	26.0678	71.1439	180.191	166.363	31	47	203	208
ENSG00000204334	2.08596	1.84724	2.51079	0.735721	0.4619	NA	ERICH2	protein_coding	1.68179	0	2.66293	3.99912	2	0	3	5
ENSG00000168702	116.089	1.84347	0.604795	3.04809	0.002303	0.488626	LRP1B	protein_coding	69.7944	30.274	213.922	150.367	83	20	241	188
ENSG00000118507	3.09601	1.8413	2.17103	0.848123	0.39637	NA	AKAP7	protein_coding	2.52269	0	2.66293	7.19842	3	0	3	9
ENSG00000169126	2.06401	1.83328	2.55192	0.718394	0.472515	NA	ARMC4	protein_coding	1.68179	0	1.77529	4.79895	2	0	2	6
ENSG00000134824	149.134	1.82715	0.4996	3.65722	0.000254961	0.125577	FADS2	protein_coding	54.6583	77.1987	242.326	222.351	65	51	273	278
ENSG00000175928	19.7636	1.79819	0.943375	1.90613	0.0566338	0.997282	LRRN1	protein_coding	12.6134	4.5411	35.5057	26.3942	15	3	40	33
ENSG00000152137	74.7922	1.79593	0.56912	3.15563	0.00160153	0.406493	HSPB8	protein_coding	29.4314	37.8425	120.719	111.176	35	25	136	139
ENSG00000074527	20.9242	1.79585	0.876222	2.04954	0.0404094	0.997282	NTN4	protein_coding	10.9317	7.5685	28.4046	36.7919	13	5	32	46
ENSG00000171310	41.6484	1.79053	0.68918	2.59806	0.0093751	0.997282	CHST11	protein_coding	21.8633	15.137	56.8091	72.784	26	10	64	91
ENSG00000134744	3.15396	1.78735	2.28548	0.782046	0.434188	NA	ZCCHC11	protein_coding	0	3.0274	7.98878	1.59965	0	2	9	2
ENSG00000198797	27.3862	1.77637	0.776454	2.2878	0.0221493	0.997282	BRINP2	protein_coding	12.6134	12.1096	40.8316	43.9903	15	8	46	55
ENSG00000261787	3.97196	1.77419	1.93198	0.918327	0.358448	NA	TCF24	protein_coding	3.36359	0	5.32586	7.19842	4	0	6	9
ENSG00000242715	2.98387	1.76914	2.17595	0.813042	0.416194	NA	CCDC169	protein_coding	2.52269	0	6.2135	3.1993	3	0	7	4
ENSG00000188820	2.51998	1.75647	2.17958	0.805879	0.420313	NA	FAM26F	protein_coding	0.840896	1.5137	5.32586	2.39947	1	1	6	3
ENSG00000106304	1.09787	1.75179	3.78151	0.463252	0.643184	NA	SPAM1	protein_coding	0.840896	0	3.55057	0	1	0	4	0
ENSG00000144214	1.09787	1.75179	3.78151	0.463252	0.643184	NA	LYG1	protein_coding	0.840896	0	3.55057	0	1	0	4	0
ENSG00000166501	1.09787	1.75179	3.78151	0.463252	0.643184	NA	PRKCB	protein_coding	0.840896	0	3.55057	0	1	0	4	0
ENSG00000101230	3.48612	1.74495	1.87723	0.929537	0.352611	NA	ISM1	protein_coding	1.68179	1.5137	3.55057	7.19842	2	1	4	9
ENSG00000162891	26.9205	1.74461	0.782529	2.22945	0.0257838	0.997282	IL20	protein_coding	12.6134	12.1096	38.1686	44.7902	15	8	43	56
ENSG00000198691	2.49803	1.74236	2.16587	0.80446	0.421131	NA	ABCA4	protein_coding	0.840896	1.5137	4.43821	3.1993	1	1	5	4
ENSG00000196917	149.642	1.74093	0.491202	3.54423	0.000393765	0.159718	HCAR1	protein_coding	59.7036	78.7124	237.001	223.151	71	52	267	279
ENSG00000145335	1.46602	1.73563	3.03031	0.572758	0.566809	NA	SNCA	protein_coding	0	1.5137	3.55057	0.799824	0	1	4	1
ENSG00000177432	1.46602	1.73563	3.03031	0.572758	0.566809	NA	NAP1L5	protein_coding	0	1.5137	3.55057	0.799824	0	1	4	1
ENSG00000149231	4.84792	1.73543	1.78831	0.970435	0.33183	NA	CCDC82	protein_coding	4.20448	0	7.98878	7.19842	5	0	9	9
ENSG00000179399	1.44407	1.71402	2.9841	0.574384	0.565708	NA	GPC5	protein_coding	0	1.5137	2.66293	1.59965	0	1	3	2
ENSG00000101180	1.07591	1.71202	3.31597	0.516293	0.60565	NA	HRH3	protein_coding	0.840896	0	2.66293	0.799824	1	0	3	1
ENSG00000121314	1.07591	1.71202	3.31597	0.516293	0.60565	NA	TAS2R8	protein_coding	0.840896	0	2.66293	0.799824	1	0	3	1
ENSG00000149735	1.07591	1.71202	3.31597	0.516293	0.60565	NA	GPHA2	protein_coding	0.840896	0	2.66293	0.799824	1	0	3	1
ENSG00000177551	1.07591	1.71202	3.31597	0.516293	0.60565	NA	NHLH2	protein_coding	0.840896	0	2.66293	0.799824	1	0	3	1
ENSG00000187559	1.07591	1.71202	3.31597	0.516293	0.60565	NA	FOXD4L3	protein_coding	0.840896	0	2.66293	0.799824	1	0	3	1
ENSG00000188687	1.07591	1.71202	3.31597	0.516293	0.60565	NA	SLC4A5	protein_coding	0.840896	0	2.66293	0.799824	1	0	3	1
ENSG00000267561	1.07591	1.71202	3.31597	0.516293	0.60565	NA	AC093155.3	protein_coding	0.840896	0	2.66293	0.799824	1	0	3	1
ENSG00000162999	3.83787	1.71185	1.97418	0.867119	0.385877	NA	DUSP19	protein_coding	3.36359	0	7.98878	3.99912	4	0	9	5
ENSG00000161040	1.92991	1.70815	2.61389	0.653489	0.513441	NA	FBXL13	protein_coding	1.68179	0	4.43821	1.59965	2	0	5	2
ENSG00000006747	71.0692	1.70735	0.568391	3.00384	0.00266599	0.510648	SCIN	protein_coding	31.9541	34.8151	112.731	104.777	38	23	127	131
ENSG00000123096	5.87201	1.70322	1.48761	1.14494	0.252233	NA	SSPN	protein_coding	2.52269	3.0274	11.5394	6.39859	3	2	13	8
ENSG00000171004	45.808	1.69768	0.727373	2.33399	0.0195964	0.997282	HS6ST2	protein_coding	30.2723	12.1096	81.6631	59.187	36	8	92	74
ENSG00000100505	1.90796	1.68728	2.59209	0.650934	0.515089	NA	TRIM9	protein_coding	1.68179	0	3.55057	2.39947	2	0	4	3
ENSG00000005073	1.42211	1.68621	2.99518	0.562974	0.573452	NA	HOXA11	protein_coding	0	1.5137	1.77529	2.39947	0	1	2	3
ENSG00000006283	1.42211	1.68621	2.99518	0.562974	0.573452	NA	CACNA1G	protein_coding	0	1.5137	1.77529	2.39947	0	1	2	3
ENSG00000129654	1.42211	1.68621	2.99518	0.562974	0.573452	NA	FOXJ1	protein_coding	0	1.5137	1.77529	2.39947	0	1	2	3
ENSG00000131379	1.42211	1.68621	2.99518	0.562974	0.573452	NA	C3orf20	protein_coding	0	1.5137	1.77529	2.39947	0	1	2	3
ENSG00000158869	1.42211	1.68621	2.99518	0.562974	0.573452	NA	FCER1G	protein_coding	0	1.5137	1.77529	2.39947	0	1	2	3
ENSG00000176928	1.42211	1.68621	2.99518	0.562974	0.573452	NA	GCNT4	protein_coding	0	1.5137	1.77529	2.39947	0	1	2	3
ENSG00000018510	1.05396	1.67848	3.29394	0.509565	0.610356	NA	AGPS	protein_coding	0.840896	0	1.77529	1.59965	1	0	2	2
ENSG00000115226	1.05396	1.67848	3.29394	0.509565	0.610356	NA	FNDC4	protein_coding	0.840896	0	1.77529	1.59965	1	0	2	2
ENSG00000174776	1.05396	1.67848	3.29394	0.509565	0.610356	NA	WDR49	protein_coding	0.840896	0	1.77529	1.59965	1	0	2	2
ENSG00000179314	1.05396	1.67848	3.29394	0.509565	0.610356	NA	WSCD1	protein_coding	0.840896	0	1.77529	1.59965	1	0	2	2
ENSG00000197520	1.05396	1.67848	3.29394	0.509565	0.610356	NA	FAM177B	protein_coding	0.840896	0	1.77529	1.59965	1	0	2	2
ENSG00000079215	3.35203	1.66647	1.88794	0.882693	0.377402	NA	SLC1A3	protein_coding	1.68179	1.5137	6.2135	3.99912	2	1	7	5
ENSG00000182287	82.6062	1.66607	0.830181	2.00688	0.0447629	0.997282	AP1S2	protein_coding	68.9535	9.0822	150.012	102.377	82	6	169	128
ENSG00000172716	5.34226	1.66586	1.61342	1.03251	0.301835	NA	SLFN11	protein_coding	0.840896	4.5411	7.98878	7.99824	1	3	9	10
ENSG00000168589	3.7281	1.66531	2.0035	0.831199	0.405861	NA	DYNLRB2	protein_coding	3.36359	0	3.55057	7.99824	4	0	4	10
ENSG00000151224	3.33007	1.6554	1.88398	0.878672	0.379579	NA	MAT1A	protein_coding	1.68179	1.5137	5.32586	4.79895	2	1	6	6
ENSG00000155918	1.40016	1.65182	3.06382	0.539137	0.589792	NA	RAET1L	protein_coding	0	1.5137	0.887643	3.1993	0	1	1	4
ENSG00000168032	5.52392	1.64736	1.71979	0.957885	0.338121	NA	ENTPD3	protein_coding	5.04538	0	10.6517	6.39859	6	0	12	8
ENSG00000101638	1.032	1.64534	3.35417	0.490537	0.623754	NA	ST8SIA5	protein_coding	0.840896	0	0.887643	2.39947	1	0	1	3
ENSG00000118514	1.032	1.64534	3.35417	0.490537	0.623754	NA	ALDH8A1	protein_coding	0.840896	0	0.887643	2.39947	1	0	1	3
ENSG00000147082	1.032	1.64534	3.35417	0.490537	0.623754	NA	CCNB3	protein_coding	0.840896	0	0.887643	2.39947	1	0	1	3
ENSG00000225950	1.032	1.64534	3.35417	0.490537	0.623754	NA	NTF4	protein_coding	0.840896	0	0.887643	2.39947	1	0	1	3
ENSG00000267673	1.032	1.64534	3.35417	0.490537	0.623754	NA	FDX2	protein_coding	0.840896	0	0.887643	2.39947	1	0	1	3
ENSG00000128918	1.8421	1.63767	2.71797	0.602535	0.546818	NA	ALDH1A2	protein_coding	1.68179	0	0.887643	4.79895	2	0	1	6
ENSG00000150510	3.28616	1.63323	1.9073	0.856304	0.39183	NA	FAM124A	protein_coding	1.68179	1.5137	3.55057	6.39859	2	1	4	8
ENSG00000166920	3.28616	1.63323	1.9073	0.856304	0.39183	NA	C15orf48	protein_coding	1.68179	1.5137	3.55057	6.39859	2	1	4	8
ENSG00000165626	34.919	1.62736	0.719327	2.26234	0.0236763	0.997282	BEND7	protein_coding	20.1815	13.6233	51.4833	54.388	24	9	58	68
ENSG00000039560	84.9948	1.62076	0.589346	2.7501	0.00595764	0.842511	RAI14	protein_coding	53.8174	28.7603	119.832	137.57	64	19	135	172
ENSG00000154310	9.41419	1.61865	1.23226	1.31357	0.188992	0.997282	TNIK	protein_coding	3.36359	6.0548	18.6405	9.59789	4	4	21	12
ENSG00000170419	1.01005	1.61408	3.88598	0.415361	0.677878	NA	VSTM2A	protein_coding	0.840896	0	0	3.1993	1	0	0	4
ENSG00000258653	1.01005	1.61408	3.88598	0.415361	0.677878	NA	AC005520.1	protein_coding	0.840896	0	0	3.1993	1	0	0	4
ENSG00000137261	10.6662	1.61058	1.13685	1.4167	0.156569	0.997282	KIAA0319	protein_coding	5.88627	4.5411	18.6405	13.597	7	3	21	17
ENSG00000165272	80.5652	1.60469	0.551127	2.91166	0.00359519	0.627611	AQP3	protein_coding	36.1585	43.8973	119.832	122.373	43	29	135	153
ENSG00000159915	16.298	1.60236	1.06215	1.5086	0.1314	0.997282	ZNF233	protein_coding	12.6134	3.0274	31.9551	17.5961	15	2	36	22
ENSG00000198915	3.74214	1.60019	1.8451	0.867265	0.385797	NA	RASGEF1A	protein_coding	0.840896	3.0274	7.10114	3.99912	1	2	8	5
ENSG00000124743	4.14017	1.59955	1.71718	0.931502	0.351594	NA	KLHL31	protein_coding	2.52269	1.5137	5.32586	7.19842	3	1	6	9
ENSG00000127863	4.14017	1.59955	1.71718	0.931502	0.351594	NA	TNFRSF19	protein_coding	2.52269	1.5137	5.32586	7.19842	3	1	6	9
ENSG00000147606	3.59401	1.59305	2.00251	0.79553	0.426305	NA	SLC26A7	protein_coding	3.36359	0	6.2135	4.79895	4	0	7	6
ENSG00000129595	26.4125	1.59119	0.817532	1.94633	0.0516148	0.997282	EPB41L4A	protein_coding	16.8179	9.0822	46.1574	33.5926	20	6	52	42
ENSG00000213889	4.11821	1.59102	1.73248	0.918345	0.358438	NA	PPM1N	protein_coding	2.52269	1.5137	4.43821	7.99824	3	1	5	10
ENSG00000188906	7.1002	1.59044	1.57757	1.00816	0.313376	0.997282	LRRK2	protein_coding	6.72717	0	8.87643	12.7972	8	0	10	16
ENSG00000008086	157.493	1.58742	0.506565	3.1337	0.00172615	0.417638	CDKL5	protein_coding	95.8622	60.548	243.214	230.349	114	40	274	288
ENSG00000155962	3.57205	1.58268	2.00417	0.789693	0.429707	NA	CLIC2	protein_coding	3.36359	0	5.32586	5.59877	4	0	6	7
ENSG00000085563	1.37821	1.58139	3.51986	0.449275	0.653233	NA	ABCB1	protein_coding	0	1.5137	0	3.99912	0	1	0	5
ENSG00000151715	63.2925	1.58098	0.602267	2.62505	0.00866374	0.997282	TMEM45B	protein_coding	26.0678	37.8425	102.079	87.1808	31	25	115	109
ENSG00000197653	4.99417	1.57954	1.58846	0.994387	0.320034	NA	DNAH10	protein_coding	3.36359	1.5137	7.10114	7.99824	4	1	8	10
ENSG00000117477	2.29807	1.57918	2.23572	0.70634	0.479977	NA	CCDC181	protein_coding	0.840896	1.5137	4.43821	2.39947	1	1	5	3
ENSG00000187736	2.29807	1.57918	2.23572	0.70634	0.479977	NA	NHEJ1	protein_coding	0.840896	1.5137	4.43821	2.39947	1	1	5	3
ENSG00000173227	91.7021	1.5783	0.658077	2.39835	0.0164691	0.997282	SYT12	protein_coding	23.5451	69.6302	146.461	127.172	28	46	165	159
ENSG00000170477	3.5501	1.57308	2.0152	0.780609	0.435033	NA	KRT4	protein_coding	3.36359	0	4.43821	6.39859	4	0	5	8
ENSG00000162426	2.27612	1.56304	2.22905	0.701212	0.48317	NA	SLC45A1	protein_coding	0.840896	1.5137	3.55057	3.1993	1	1	4	4
ENSG00000076770	207.236	1.563	0.622308	2.51162	0.0120178	0.997282	MBNL3	protein_coding	159.77	48.4384	316.001	304.733	190	32	356	381
ENSG00000105855	34.307	1.56243	0.728819	2.14379	0.0320497	0.997282	ITGB8	protein_coding	19.3406	15.137	60.3597	42.3907	23	10	68	53
ENSG00000189058	43.1998	1.56126	0.665887	2.34463	0.019046	0.997282	APOD	protein_coding	25.2269	18.1644	63.0226	66.3854	30	12	71	83
ENSG00000115295	29.033	1.553	0.77844	1.99502	0.0460407	0.997282	CLIP4	protein_coding	18.4997	10.5959	47.0451	39.9912	22	7	53	50
ENSG00000140873	10.3345	1.55236	1.14725	1.35311	0.17602	0.997282	ADAMTS18	protein_coding	5.88627	4.5411	13.3146	17.5961	7	3	15	22
ENSG00000198189	14.7143	1.55211	1.02799	1.50984	0.131083	0.997282	HSD17B11	protein_coding	10.0908	4.5411	26.6293	17.5961	12	3	30	22
ENSG00000187957	3.13012	1.53613	1.9268	0.797244	0.425309	NA	DNER	protein_coding	1.68179	1.5137	5.32586	3.99912	2	1	6	5
ENSG00000169085	7.46599	1.53357	1.43715	1.06709	0.285931	0.997282	C8orf46	protein_coding	5.88627	1.5137	16.8652	5.59877	7	1	19	7
ENSG00000170381	18.1943	1.52793	1.04059	1.46833	0.142015	0.997282	SEMA3E	protein_coding	15.1361	3.0274	34.6181	19.9956	18	2	39	25
ENSG00000076258	8.54238	1.52743	1.50048	1.01796	0.308696	0.997282	FMO4	protein_coding	8.40896	0	9.76407	15.9965	10	0	11	20
ENSG00000131094	5.34037	1.52468	1.52671	0.99867	0.317955	NA	C1QL1	protein_coding	2.52269	3.0274	6.2135	9.59789	3	2	7	12
ENSG00000282034	3.98412	1.52368	1.74239	0.874475	0.38186	NA	AC106886.5	protein_coding	2.52269	1.5137	7.10114	4.79895	3	1	8	6
ENSG00000156011	153.724	1.52279	0.504989	3.0155	0.00256556	0.510648	PSD3	protein_coding	95.8622	62.0617	221.023	235.948	114	41	249	295
ENSG00000127329	7.1965	1.51652	1.39077	1.09042	0.275529	0.997282	PTPRB	protein_coding	1.68179	6.0548	10.6517	10.3977	2	4	12	13
ENSG00000004948	6.54612	1.51417	1.45133	1.0433	0.29681	NA	CALCR	protein_coding	5.04538	1.5137	12.427	7.19842	6	1	14	9
ENSG00000003096	9.61038	1.50991	1.20064	1.25758	0.208543	0.997282	KLHL13	protein_coding	6.72717	3.0274	15.0899	13.597	8	2	17	17
ENSG00000128683	15.3848	1.50508	0.962496	1.56373	0.117882	0.997282	GAD1	protein_coding	8.40896	7.5685	23.9663	21.5953	10	5	27	27
ENSG00000105926	76.0354	1.49854	0.75071	1.99617	0.0459158	0.997282	MPP6	protein_coding	64.749	13.6233	115.394	110.376	77	9	130	138
ENSG00000186132	8.99835	1.49379	1.2935	1.15485	0.248152	0.997282	C2orf76	protein_coding	7.56807	1.5137	13.3146	13.597	9	1	15	17
ENSG00000005469	57.1884	1.49052	0.875746	1.702	0.0887562	0.997282	CROT	protein_coding	52.9765	6.0548	90.5395	79.1826	63	4	102	99
ENSG00000043591	3.54218	1.48804	1.89105	0.786886	0.431349	NA	ADRB1	protein_coding	0.840896	3.0274	7.10114	3.1993	1	2	8	4
ENSG00000203867	1.708	1.48629	2.71778	0.546876	0.584464	NA	RBM20	protein_coding	1.68179	0	3.55057	1.59965	2	0	4	2
ENSG00000250506	1.708	1.48629	2.71778	0.546876	0.584464	NA	CDK3	protein_coding	1.68179	0	3.55057	1.59965	2	0	4	2
ENSG00000108551	25.882	1.48377	0.806145	1.84057	0.0656847	0.997282	RASD1	protein_coding	10.9317	16.6507	31.9551	43.9903	13	11	36	55
ENSG00000163376	21.2109	1.48104	1.07996	1.37138	0.170257	0.997282	KBTBD8	protein_coding	20.1815	1.5137	31.9551	31.1931	24	1	36	39
ENSG00000171724	8.88622	1.46999	1.31856	1.11485	0.264916	0.997282	VAT1L	protein_coding	7.56807	1.5137	16.8652	9.59789	9	1	19	12
ENSG00000146409	13.2385	1.4662	1.0635	1.37866	0.168001	0.997282	SLC18B1	protein_coding	9.24986	4.5411	23.9663	15.1967	11	3	27	19
ENSG00000081181	23.9936	1.46563	0.830642	1.76445	0.0776564	0.997282	ARG2	protein_coding	9.24986	16.6507	37.281	32.7928	11	11	42	41
ENSG00000023445	6.87037	1.46385	1.35816	1.07782	0.281113	0.997282	BIRC3	protein_coding	4.20448	3.0274	10.6517	9.59789	5	2	12	12
ENSG00000233198	6.87037	1.46385	1.35816	1.07782	0.281113	0.997282	RNF224	protein_coding	4.20448	3.0274	10.6517	9.59789	5	2	12	12
ENSG00000112981	1.68605	1.46328	2.70774	0.540404	0.588918	NA	NME5	protein_coding	1.68179	0	2.66293	2.39947	2	0	3	3
ENSG00000204572	1.68605	1.46328	2.70774	0.540404	0.588918	NA	KRTAP5-10	protein_coding	1.68179	0	2.66293	2.39947	2	0	3	3
ENSG00000230667	1.68605	1.46328	2.70774	0.540404	0.588918	NA	SETSIP	protein_coding	1.68179	0	2.66293	2.39947	2	0	3	3
ENSG00000231672	2.5181	1.46321	2.29745	0.636886	0.524199	NA	DIRC3	protein_coding	2.52269	0	3.55057	3.99912	3	0	4	5
ENSG00000016402	4.83257	1.46228	1.71827	0.851017	0.39476	NA	IL20RA	protein_coding	0.840896	4.5411	3.55057	10.3977	1	3	4	13
ENSG00000164199	367.492	1.4603	0.611957	2.38627	0.0170202	0.997282	ADGRV1	protein_coding	301.041	89.3083	572.529	507.089	358	59	645	634
ENSG00000156127	41.7769	1.45015	0.667223	2.17342	0.029749	0.997282	BATF	protein_coding	19.3406	25.7329	61.2473	60.7866	23	17	69	76
ENSG00000115361	2.49614	1.44974	2.31917	0.62511	0.531899	NA	ACADL	protein_coding	2.52269	0	2.66293	4.79895	3	0	3	6
ENSG00000144362	14.4667	1.44958	1.15028	1.26019	0.207599	0.997282	PHOSPHO2	protein_coding	13.4543	1.5137	21.3034	21.5953	16	1	24	27
ENSG00000164120	1.66409	1.44263	2.73443	0.527581	0.59779	NA	HPGD	protein_coding	1.68179	0	1.77529	3.1993	2	0	2	4
ENSG00000244693	1.66409	1.44263	2.73443	0.527581	0.59779	NA	CTAGE8	protein_coding	1.68179	0	1.77529	3.1993	2	0	2	4
ENSG00000198185	32.32	1.44207	0.915786	1.57468	0.115331	0.997282	ZNF334	protein_coding	29.4314	4.5411	41.7192	53.5882	35	3	47	67
ENSG00000167315	182.762	1.43646	0.527694	2.72214	0.00648598	0.887248	ACAA2	protein_coding	129.498	66.6028	265.405	269.541	154	44	299	337
ENSG00000102174	13.481	1.42782	1.19166	1.19818	0.230847	0.997282	PHEX	protein_coding	12.6134	1.5137	14.2023	25.5944	15	1	16	32
ENSG00000176681	2.14202	1.42482	2.69119	0.52944	0.5965	NA	LRRC37A	protein_coding	0.840896	1.5137	6.2135	0	1	1	7	0
ENSG00000109321	564.788	1.42266	0.508696	2.79669	0.00516295	0.779746	AREG	protein_coding	417.085	195.267	856.575	790.226	496	129	965	988
ENSG00000060982	4.88014	1.4181	1.79633	0.789445	0.429852	NA	BCAT1	protein_coding	5.04538	0	8.87643	5.59877	6	0	10	7
ENSG00000154511	9.62856	1.41343	1.44698	0.976818	0.328659	0.997282	FAM69A	protein_coding	10.0908	0	12.427	15.9965	12	0	14	20
ENSG00000184619	3.76221	1.41324	1.77288	0.797144	0.425367	NA	KRBA2	protein_coding	2.52269	1.5137	6.2135	4.79895	3	1	7	6
ENSG00000213185	8.31255	1.41053	1.2621	1.11761	0.263734	0.997282	FAM24B	protein_coding	5.88627	3.0274	11.5394	12.7972	7	2	13	16
ENSG00000071189	208.369	1.40809	0.798758	1.76285	0.0779261	0.997282	SNX13	protein_coding	202.656	24.2192	318.664	287.937	241	16	359	360
ENSG00000086289	10.251	1.40598	1.20829	1.16362	0.24458	0.997282	EPDR1	protein_coding	2.52269	9.0822	14.2023	15.1967	3	6	16	19
ENSG00000125703	18.0247	1.40303	1.13126	1.24023	0.214888	0.997282	ATG4C	protein_coding	17.6588	1.5137	33.7304	19.1958	21	1	38	24
ENSG00000111879	29.138	1.40162	0.877722	1.59688	0.110293	0.997282	FAM184A	protein_coding	25.2269	6.0548	37.281	47.9895	30	4	42	60
ENSG00000181544	52.5114	1.39586	1.05172	1.32721	0.18444	0.997282	FANCB	protein_coding	55.4992	1.5137	75.4496	77.5829	66	1	85	97
ENSG00000148702	2.09811	1.39525	2.32682	0.599636	0.548749	NA	HABP2	protein_coding	0.840896	1.5137	4.43821	1.59965	1	1	5	2
ENSG00000167100	2.09811	1.39525	2.32682	0.599636	0.548749	NA	SAMD14	protein_coding	0.840896	1.5137	4.43821	1.59965	1	1	5	2
ENSG00000008226	1.24411	1.39274	3.18769	0.436913	0.662174	NA	DLEC1	protein_coding	0	1.5137	2.66293	0.799824	0	1	3	1
ENSG00000105642	1.24411	1.39274	3.18769	0.436913	0.662174	NA	KCNN1	protein_coding	0	1.5137	2.66293	0.799824	0	1	3	1
ENSG00000249773	1.24411	1.39274	3.18769	0.436913	0.662174	NA	AC092647.5	protein_coding	0	1.5137	2.66293	0.799824	0	1	3	1
ENSG00000254656	1.24411	1.39274	3.18769	0.436913	0.662174	NA	RTL1	protein_coding	0	1.5137	2.66293	0.799824	0	1	3	1
ENSG00000164038	29.3021	1.39008	0.752676	1.84685	0.0647693	0.997282	SLC9B2	protein_coding	18.4997	13.6233	43.4945	41.5909	22	9	49	52
ENSG00000173145	78.8094	1.37974	0.845683	1.63151	0.102784	0.997282	NOC3L	protein_coding	77.3625	9.0822	113.618	115.175	92	6	128	144
ENSG00000125629	27.6215	1.37808	0.988387	1.39427	0.163237	0.997282	INSIG2	protein_coding	26.9087	3.0274	46.1574	34.3924	32	2	52	43
ENSG00000212124	14.8507	1.37799	1.32246	1.04199	0.297418	0.997282	TAS2R19	protein_coding	15.977	0	26.6293	16.7963	19	0	30	21
ENSG00000139679	6.34428	1.37752	1.63891	0.840507	0.400624	NA	LPAR6	protein_coding	6.72717	0	10.6517	7.99824	8	0	12	10
ENSG00000111837	2.07616	1.3774	2.30411	0.597804	0.549971	NA	MAK	protein_coding	0.840896	1.5137	3.55057	2.39947	1	1	4	3
ENSG00000240038	3.98223	1.37521	1.92409	0.714735	0.474773	NA	AMY2B	protein_coding	4.20448	0	5.32586	6.39859	5	0	6	8
ENSG00000126249	11.7846	1.36584	1.1147	1.2253	0.220462	0.997282	PDCD2L	protein_coding	8.40896	4.5411	22.1911	11.9974	10	3	25	15
ENSG00000067445	1.22216	1.36251	3.1614	0.430983	0.666481	NA	TRO	protein_coding	0	1.5137	1.77529	1.59965	0	1	2	2
ENSG00000113083	1.22216	1.36251	3.1614	0.430983	0.666481	NA	LOX	protein_coding	0	1.5137	1.77529	1.59965	0	1	2	2
ENSG00000149294	1.22216	1.36251	3.1614	0.430983	0.666481	NA	NCAM1	protein_coding	0	1.5137	1.77529	1.59965	0	1	2	2
ENSG00000150625	1.22216	1.36251	3.1614	0.430983	0.666481	NA	GPM6A	protein_coding	0	1.5137	1.77529	1.59965	0	1	2	2
ENSG00000227124	1.22216	1.36251	3.1614	0.430983	0.666481	NA	ZNF717	protein_coding	0	1.5137	1.77529	1.59965	0	1	2	2
ENSG00000204019	91.0804	1.35828	0.696497	1.95016	0.0511576	0.997282	CT83	protein_coding	79.8852	21.1918	138.472	124.773	95	14	156	156
ENSG00000148677	30.3504	1.35652	0.808967	1.67686	0.0935706	0.997282	ANKRD1	protein_coding	24.386	9.0822	39.9439	47.9895	29	6	45	60
ENSG00000123545	30.8942	1.35624	0.780411	1.73786	0.0822358	0.997282	NDUFAF4	protein_coding	23.5451	10.5959	47.0451	42.3907	28	7	53	53
ENSG00000187122	273.775	1.35515	0.504166	2.6879	0.00719019	0.93976	SLIT1	protein_coding	107.635	201.322	371.035	415.109	128	133	418	519
ENSG00000105849	56.3443	1.35437	0.736868	1.838	0.0660619	0.997282	TWISTNB	protein_coding	48.772	13.6233	79.0002	83.9815	58	9	89	105
ENSG00000146530	74.9674	1.35343	0.744083	1.81892	0.0689242	0.997282	VWDE	protein_coding	68.1126	15.137	111.843	104.777	81	10	126	131
ENSG00000071967	32.1383	1.3529	0.757814	1.78527	0.0742177	0.997282	CYBRD1	protein_coding	23.5451	12.1096	49.708	43.1905	28	8	56	54
ENSG00000280433	7.02028	1.34981	1.60446	0.841287	0.400187	0.997282	FP565260.7	protein_coding	7.56807	0	13.3146	7.19842	9	0	15	9
ENSG00000137285	3.15019	1.34865	2.10094	0.641927	0.520921	NA	TUBB2B	protein_coding	3.36359	0	4.43821	4.79895	4	0	5	6
ENSG00000213949	8.52466	1.34723	1.22745	1.09759	0.272384	0.997282	ITGA1	protein_coding	5.04538	4.5411	13.3146	11.1975	6	3	15	14
ENSG00000146587	206.385	1.34309	0.710895	1.88929	0.0588524	0.997282	RBAK	protein_coding	194.247	37.8425	315.113	278.339	231	25	355	348
ENSG00000116016	215.883	1.34309	0.541515	2.48024	0.0131296	0.997282	EPAS1	protein_coding	77.3625	168.021	322.214	295.935	92	111	363	370
ENSG00000280987	7.23664	1.34138	1.33223	1.00686	0.314	0.997282	MATR3	protein_coding	5.04538	3.0274	8.87643	11.9974	6	2	10	15
ENSG00000169193	18.0392	1.34026	1.03223	1.29841	0.194146	0.997282	CCDC126	protein_coding	16.8179	3.0274	27.5169	24.7945	20	2	31	31
ENSG00000007372	0.875956	1.33856	4.09686	0.326729	0.743873	NA	PAX6	protein_coding	0.840896	0	2.66293	0	1	0	3	0
ENSG00000101746	0.875956	1.33856	4.09686	0.326729	0.743873	NA	NOL4	protein_coding	0.840896	0	2.66293	0	1	0	3	0
ENSG00000139278	0.875956	1.33856	4.09686	0.326729	0.743873	NA	GLIPR1	protein_coding	0.840896	0	2.66293	0	1	0	3	0
ENSG00000143355	0.875956	1.33856	4.09686	0.326729	0.743873	NA	LHX9	protein_coding	0.840896	0	2.66293	0	1	0	3	0
ENSG00000153165	0.875956	1.33856	4.09686	0.326729	0.743873	NA	RGPD3	protein_coding	0.840896	0	2.66293	0	1	0	3	0
ENSG00000146674	440.334	1.33482	0.418716	3.18789	0.00143315	0.398785	IGFBP3	protein_coding	235.451	264.898	659.518	601.468	280	175	743	752
ENSG00000139173	23.8318	1.33393	0.938178	1.42183	0.155075	0.997282	TMEM117	protein_coding	21.8633	4.5411	33.7304	35.1923	26	3	38	44
ENSG00000167653	33.8328	1.3334	0.707856	1.88372	0.0596026	0.997282	PSCA	protein_coding	20.1815	18.1644	50.5956	46.3898	24	12	57	58
ENSG00000102038	33.5804	1.33329	0.920749	1.44804	0.147605	0.997282	SMARCA1	protein_coding	32.795	4.5411	50.5956	46.3898	39	3	57	58
ENSG00000053108	20.3836	1.32712	0.900559	1.47366	0.140572	0.997282	FSTL4	protein_coding	8.40896	15.137	36.3933	21.5953	10	10	41	27
ENSG00000125257	44.6353	1.32223	0.778825	1.69773	0.0895596	0.997282	ABCC4	protein_coding	39.5221	10.5959	69.2361	59.187	47	7	78	74
ENSG00000169629	6.14432	1.31599	1.66178	0.791914	0.428411	NA	RGPD8	protein_coding	6.72717	0	10.6517	7.19842	8	0	12	9
ENSG00000198569	4.49852	1.31497	1.70768	0.770034	0.44128	NA	SLC34A3	protein_coding	0.840896	4.5411	6.2135	6.39859	1	3	7	8
ENSG00000166839	2.31814	1.3061	2.37004	0.551089	0.581573	NA	ANKDD1A	protein_coding	2.52269	0	3.55057	3.1993	3	0	4	4
ENSG00000205572	2.31814	1.3061	2.37004	0.551089	0.581573	NA	SERF1B	protein_coding	2.52269	0	3.55057	3.1993	3	0	4	4
ENSG00000263155	2.31814	1.3061	2.37004	0.551089	0.581573	NA	MYZAP	protein_coding	2.52269	0	3.55057	3.1993	3	0	4	4
ENSG00000123595	101.179	1.30532	0.563194	2.31772	0.0204647	0.997282	RAB9A	protein_coding	74.8398	40.8699	148.236	140.769	89	27	167	176
ENSG00000140022	166.586	1.30495	0.467595	2.79077	0.00525824	0.779746	STON2	protein_coding	90.8168	101.418	232.562	241.547	108	67	262	302
ENSG00000183098	155.108	1.3032	0.525776	2.47862	0.0131893	0.997282	GPC6	protein_coding	114.362	63.5754	212.147	230.349	136	42	239	288
ENSG00000047230	224.095	1.3021	0.587748	2.2154	0.0267324	0.997282	CTPS2	protein_coding	189.202	68.1165	299.136	339.925	225	45	337	425
ENSG00000165521	39.8607	1.29937	0.827202	1.5708	0.116229	0.997282	EML5	protein_coding	36.1585	9.0822	71.0114	43.1905	43	6	80	54
ENSG00000197566	37.4393	1.2946	0.983506	1.31632	0.188068	0.997282	ZNF624	protein_coding	39.5221	3.0274	48.8203	58.3872	47	2	55	73
ENSG00000170425	3.5403	1.29364	1.80828	0.7154	0.474362	NA	ADORA2B	protein_coding	2.52269	1.5137	5.32586	4.79895	3	1	6	6
ENSG00000086712	200.15	1.29277	0.606591	2.1312	0.0330724	0.997282	TXLNG	protein_coding	173.225	57.5206	278.72	291.136	206	38	314	364
ENSG00000144369	109.667	1.29185	0.597226	2.16308	0.0305352	0.997282	FAM171B	protein_coding	88.2941	37.8425	167.764	144.768	105	25	189	181
ENSG00000214290	2.46627	1.29028	2.40746	0.53595	0.591993	NA	COLCA2	protein_coding	0	3.0274	4.43821	2.39947	0	2	5	3
ENSG00000111249	0.854001	1.28863	3.58729	0.359221	0.719429	NA	CUX2	protein_coding	0.840896	0	1.77529	0.799824	1	0	2	1
ENSG00000117245	0.854001	1.28863	3.58729	0.359221	0.719429	NA	KIF17	protein_coding	0.840896	0	1.77529	0.799824	1	0	2	1
ENSG00000121895	0.854001	1.28863	3.58729	0.359221	0.719429	NA	TMEM156	protein_coding	0.840896	0	1.77529	0.799824	1	0	2	1
ENSG00000121905	0.854001	1.28863	3.58729	0.359221	0.719429	NA	HPCA	protein_coding	0.840896	0	1.77529	0.799824	1	0	2	1
ENSG00000139187	0.854001	1.28863	3.58729	0.359221	0.719429	NA	KLRG1	protein_coding	0.840896	0	1.77529	0.799824	1	0	2	1
ENSG00000140009	0.854001	1.28863	3.58729	0.359221	0.719429	NA	ESR2	protein_coding	0.840896	0	1.77529	0.799824	1	0	2	1
ENSG00000145248	0.854001	1.28863	3.58729	0.359221	0.719429	NA	SLC10A4	protein_coding	0.840896	0	1.77529	0.799824	1	0	2	1
ENSG00000150722	0.854001	1.28863	3.58729	0.359221	0.719429	NA	PPP1R1C	protein_coding	0.840896	0	1.77529	0.799824	1	0	2	1
ENSG00000219607	0.854001	1.28863	3.58729	0.359221	0.719429	NA	PPP1R3G	protein_coding	0.840896	0	1.77529	0.799824	1	0	2	1
ENSG00000223547	0.854001	1.28863	3.58729	0.359221	0.719429	NA	ZNF844	protein_coding	0.840896	0	1.77529	0.799824	1	0	2	1
ENSG00000260729	0.854001	1.28863	3.58729	0.359221	0.719429	NA	AC009690.1	protein_coding	0.840896	0	1.77529	0.799824	1	0	2	1
ENSG00000071794	274.643	1.28839	0.770624	1.67188	0.0945476	0.997282	HLTF	protein_coding	280.019	37.8425	380.799	399.912	333	25	429	500
ENSG00000187642	1.98834	1.28725	2.73366	0.47089	0.637719	NA	PERM1	protein_coding	0.840896	1.5137	0	5.59877	1	1	0	7
ENSG00000213760	4.7405	1.28544	1.58163	0.812734	0.416371	NA	ATP6V1G2	protein_coding	2.52269	3.0274	6.2135	7.19842	3	2	7	9
ENSG00000120875	151.284	1.28531	0.496391	2.58932	0.00961664	0.997282	DUSP4	protein_coding	72.3171	104.445	206.821	221.551	86	69	233	277
ENSG00000166845	23.9738	1.28371	0.947631	1.35465	0.175529	0.997282	C18orf54	protein_coding	22.7042	4.5411	39.0563	29.5935	27	3	44	37
ENSG00000100206	7.01473	1.27979	1.35123	0.94713	0.343573	0.997282	DMC1	protein_coding	5.04538	3.0274	7.98878	11.9974	6	2	9	15
ENSG00000160182	1580.06	1.27936	0.449151	2.84839	0.00439412	0.696544	TFF1	protein_coding	690.376	1154.95	2117.03	2357.88	821	763	2385	2948
ENSG00000148488	45.6678	1.27783	0.759011	1.68354	0.0922702	0.997282	ST8SIA6	protein_coding	40.363	12.1096	71.0114	59.187	48	8	80	74
ENSG00000106537	185	1.27628	0.679433	1.87845	0.06032	0.997282	TSPAN13	protein_coding	174.066	40.8699	278.72	246.346	207	27	314	308
ENSG00000154274	114.722	1.27536	0.523524	2.4361	0.0148464	0.997282	C4orf19	protein_coding	79.0443	54.4932	151.787	173.562	94	36	171	217
ENSG00000138131	7.27866	1.27438	1.3911	0.916097	0.359616	0.997282	LOXL4	protein_coding	6.72717	1.5137	8.87643	11.9974	8	1	10	15
ENSG00000176896	16.4774	1.27286	0.997191	1.27645	0.201797	0.997282	TCEANC	protein_coding	14.2952	4.5411	23.0787	23.9947	17	3	26	30
ENSG00000083642	525.424	1.26851	0.766522	1.65489	0.0979477	0.997282	PDS5B	protein_coding	544.06	71.1439	772.249	714.243	647	47	870	893
ENSG00000269028	405.155	1.26601	0.82919	1.5268	0.126811	0.997282	MTRNR2L12	protein_coding	433.903	40.8699	627.563	518.286	516	27	707	648
ENSG00000211455	169.184	1.26497	0.8864	1.42708	0.153556	0.997282	STK38L	protein_coding	184.156	13.6233	265.405	213.553	219	9	299	267
ENSG00000176399	104.996	1.26302	0.624901	2.02115	0.043264	0.997282	DMRTA1	protein_coding	89.135	33.3014	137.585	159.965	106	22	155	200
ENSG00000135363	5.22446	1.25887	1.75348	0.717928	0.472802	NA	LMO2	protein_coding	5.88627	0	6.2135	8.79807	7	0	7	11
ENSG00000130150	94.1989	1.25746	0.681891	1.84408	0.0651714	0.997282	MOSPD2	protein_coding	85.7714	24.2192	134.034	132.771	102	16	151	166
ENSG00000115825	150.112	1.25727	0.787469	1.59659	0.110357	0.997282	PRKD3	protein_coding	154.725	21.1918	224.574	199.956	184	14	253	250
ENSG00000165195	123.838	1.25609	0.700211	1.79387	0.0728333	0.997282	PIGA	protein_coding	117.725	27.2466	178.416	171.962	140	18	201	215
ENSG00000106460	171.186	1.25477	0.88649	1.41543	0.156942	0.997282	TMEM106B	protein_coding	187.52	13.6233	247.652	235.948	223	9	279	295
ENSG00000115541	57.1272	1.25188	0.749536	1.6702	0.0948798	0.997282	HSPE1	protein_coding	52.9765	13.6233	84.326	77.5829	63	9	95	97
ENSG00000153936	108.06	1.25166	0.894674	1.39902	0.161808	0.997282	HS2ST1	protein_coding	117.725	9.0822	160.663	144.768	140	6	181	181
ENSG00000173674	173.373	1.25153	0.659555	1.89753	0.0577574	0.997282	EIF1AX	protein_coding	161.452	42.3836	236.113	253.544	192	28	266	317
ENSG00000130433	3.45248	1.25137	1.9122	0.654415	0.512844	NA	CACNG6	protein_coding	2.52269	1.5137	1.77529	7.99824	3	1	2	10
ENSG00000152558	413.566	1.2489	0.705957	1.76909	0.0768787	0.997282	TMEM123	protein_coding	412.88	75.685	601.822	563.876	491	50	678	705
ENSG00000112531	546.998	1.24822	0.51348	2.4309	0.0150613	0.997282	QKI	protein_coding	443.993	202.836	758.934	782.228	528	134	855	978
ENSG00000134755	45.1301	1.24731	0.700678	1.78014	0.0750527	0.997282	DSC2	protein_coding	36.1585	16.6507	70.1238	57.5873	43	11	79	72
ENSG00000012174	47.4505	1.24727	0.817016	1.52662	0.126855	0.997282	MBTPS2	protein_coding	46.2493	9.0822	65.6855	68.7849	55	6	74	86
ENSG00000189144	21.1442	1.24671	0.84445	1.47636	0.139847	0.997282	ZNF573	protein_coding	14.2952	10.5959	29.2922	30.3933	17	7	33	38
ENSG00000177485	200.096	1.24662	0.808338	1.54221	0.123024	0.997282	ZBTB33	protein_coding	211.906	24.2192	278.72	285.537	252	16	314	357
ENSG00000110693	5.70239	1.24632	1.52654	0.816432	0.414253	NA	SOX6	protein_coding	5.04538	1.5137	10.6517	5.59877	6	1	12	7
ENSG00000082126	0.832047	1.24471	3.61506	0.344313	0.730611	NA	MPP4	protein_coding	0.840896	0	0.887643	1.59965	1	0	1	2
ENSG00000155530	0.832047	1.24471	3.61506	0.344313	0.730611	NA	LRGUK	protein_coding	0.840896	0	0.887643	1.59965	1	0	1	2
ENSG00000155875	0.832047	1.24471	3.61506	0.344313	0.730611	NA	SAXO1	protein_coding	0.840896	0	0.887643	1.59965	1	0	1	2
ENSG00000162614	0.832047	1.24471	3.61506	0.344313	0.730611	NA	NEXN	protein_coding	0.840896	0	0.887643	1.59965	1	0	1	2
ENSG00000167549	0.832047	1.24471	3.61506	0.344313	0.730611	NA	CORO6	protein_coding	0.840896	0	0.887643	1.59965	1	0	1	2
ENSG00000170961	0.832047	1.24471	3.61506	0.344313	0.730611	NA	HAS2	protein_coding	0.840896	0	0.887643	1.59965	1	0	1	2
ENSG00000171360	0.832047	1.24471	3.61506	0.344313	0.730611	NA	KRT38	protein_coding	0.840896	0	0.887643	1.59965	1	0	1	2
ENSG00000174130	0.832047	1.24471	3.61506	0.344313	0.730611	NA	TLR6	protein_coding	0.840896	0	0.887643	1.59965	1	0	1	2
ENSG00000175267	0.832047	1.24471	3.61506	0.344313	0.730611	NA	VWA3A	protein_coding	0.840896	0	0.887643	1.59965	1	0	1	2
ENSG00000197889	0.832047	1.24471	3.61506	0.344313	0.730611	NA	MEIG1	protein_coding	0.840896	0	0.887643	1.59965	1	0	1	2
ENSG00000204779	0.832047	1.24471	3.61506	0.344313	0.730611	NA	FOXD4L5	protein_coding	0.840896	0	0.887643	1.59965	1	0	1	2
ENSG00000212901	0.832047	1.24471	3.61506	0.344313	0.730611	NA	KRTAP3-1	protein_coding	0.840896	0	0.887643	1.59965	1	0	1	2
ENSG00000166343	14.9834	1.2432	0.969418	1.28242	0.199694	0.997282	MSS51	protein_coding	10.0908	7.5685	23.0787	19.1958	12	5	26	24
ENSG00000175193	17.6478	1.24001	0.904447	1.37101	0.170371	0.997282	PARL	protein_coding	11.7725	9.0822	25.7416	23.9947	14	6	29	30
ENSG00000158055	145.466	1.23897	0.48329	2.56362	0.0103587	0.997282	GRHL3	protein_coding	78.2034	95.3631	197.944	210.354	93	63	223	263
ENSG00000169885	4.19434	1.23866	1.69431	0.731071	0.464736	NA	CALML6	protein_coding	3.36359	1.5137	7.10114	4.79895	4	1	8	6
ENSG00000264343	19.5318	1.23714	1.26407	0.978695	0.327731	0.997282	NOTCH2NL	protein_coding	22.7042	0	26.6293	28.7937	27	0	30	36
ENSG00000159593	123.485	1.23703	0.792898	1.56014	0.118727	0.997282	NAE1	protein_coding	127.816	18.1644	194.394	153.566	152	12	219	192
ENSG00000112742	141.112	1.23658	0.926902	1.3341	0.182171	0.997282	TTK	protein_coding	158.089	9.0822	199.72	197.557	188	6	225	247
ENSG00000164414	75.8109	1.23556	0.964755	1.28069	0.200301	0.997282	SLC35A1	protein_coding	84.9305	4.5411	115.394	98.3784	101	3	130	123
ENSG00000164631	225.656	1.23309	0.625604	1.97104	0.0487198	0.997282	ZNF12	protein_coding	206.02	62.0617	285.821	348.723	245	41	322	436
ENSG00000156928	39.51	1.23235	0.688055	1.79106	0.0732839	0.997282	MALSU1	protein_coding	28.5905	18.1644	57.6968	53.5882	34	12	65	67
ENSG00000196267	40.4315	1.23223	0.934585	1.31848	0.187345	0.997282	ZNF836	protein_coding	42.8857	4.5411	63.9103	50.3889	51	3	72	63
ENSG00000223572	7.75105	1.23223	1.30276	0.945855	0.344222	0.997282	CKMT1A	protein_coding	3.36359	6.0548	7.98878	13.597	4	4	9	17
ENSG00000128512	36.8041	1.23191	0.713023	1.72773	0.0840371	0.997282	DOCK4	protein_coding	26.9087	16.6507	45.2698	58.3872	32	11	51	73
ENSG00000047634	75.986	1.23131	0.60639	2.03056	0.0423001	0.997282	SCML1	protein_coding	59.7036	30.274	101.191	112.775	71	20	114	141
ENSG00000056736	65.6707	1.22955	0.589561	2.08554	0.0370199	0.997282	IL17RB	protein_coding	46.2493	31.7877	95.8654	88.7805	55	21	108	111
ENSG00000188010	21.4958	1.22892	1.10216	1.11501	0.264846	0.997282	MORN2	protein_coding	23.5451	1.5137	33.7304	27.194	28	1	38	34
ENSG00000178053	34.7914	1.22664	0.725639	1.69043	0.0909451	0.997282	MLF1	protein_coding	26.0678	15.137	52.3709	45.59	31	10	59	57
ENSG00000136048	417.602	1.22533	0.58223	2.10454	0.0353316	0.997282	DRAM1	protein_coding	373.358	125.637	578.743	592.67	444	83	652	741
ENSG00000158691	5.13428	1.22426	1.80432	0.678514	0.497446	NA	ZSCAN12	protein_coding	5.88627	0	10.6517	3.99912	7	0	12	5
ENSG00000151790	1.48609	1.2225	2.8494	0.429037	0.667897	NA	TDO2	protein_coding	1.68179	0	2.66293	1.59965	2	0	3	2
ENSG00000170396	1.48609	1.2225	2.8494	0.429037	0.667897	NA	ZNF804A	protein_coding	1.68179	0	2.66293	1.59965	2	0	3	2
ENSG00000255872	1.48609	1.2225	2.8494	0.429037	0.667897	NA	AL138752.2	protein_coding	1.68179	0	2.66293	1.59965	2	0	3	2
ENSG00000183281	2.95023	1.22133	2.15399	0.567007	0.57071	NA	PLGLB1	protein_coding	3.36359	0	4.43821	3.99912	4	0	5	5
ENSG00000176731	69.975	1.21939	0.850433	1.43384	0.151617	0.997282	C8orf59	protein_coding	73.9989	9.0822	97.6407	99.1782	88	6	110	124
ENSG00000163347	17.1339	1.21812	0.973173	1.2517	0.210678	0.997282	CLDN1	protein_coding	5.88627	15.137	27.5169	19.9956	7	10	31	25
ENSG00000122565	576.596	1.21748	0.724204	1.68113	0.0927384	0.997282	CBX3	protein_coding	595.355	96.8768	809.53	804.623	708	64	912	1006
ENSG00000058804	130.763	1.21744	0.668063	1.82234	0.0684027	0.997282	NDC1	protein_coding	122.771	33.3014	192.618	174.362	146	22	217	218
ENSG00000164163	312.853	1.21678	0.772391	1.57534	0.115178	0.997282	ABCE1	protein_coding	331.313	43.8973	416.304	459.899	394	29	469	575
ENSG00000109790	107.465	1.21656	0.680815	1.78692	0.0739511	0.997282	KLHL5	protein_coding	100.908	27.2466	155.337	146.368	120	18	175	183
ENSG00000136870	73.3354	1.21543	0.855462	1.42079	0.155379	0.997282	ZNF189	protein_coding	78.2034	9.0822	102.079	103.977	93	6	115	130
ENSG00000099250	890.475	1.21315	0.396721	3.05794	0.00222862	0.488626	NRP1	protein_coding	552.469	520.713	1257.79	1230.93	657	344	1417	1539
ENSG00000173890	39.2814	1.20958	0.741446	1.63138	0.10281	0.997282	GPR160	protein_coding	30.2723	16.6507	71.0114	39.1914	36	11	80	49
ENSG00000125462	4.27661	1.20765	1.73876	0.694549	0.487338	NA	C1orf61	protein_coding	0.840896	4.5411	5.32586	6.39859	1	3	6	8
ENSG00000173175	18.1019	1.20755	0.8995	1.34246	0.179445	0.997282	ADCY5	protein_coding	12.6134	9.0822	27.5169	23.1949	15	6	31	29
ENSG00000159882	21.9481	1.20584	0.881406	1.36808	0.171286	0.997282	ZNF230	protein_coding	18.4997	7.5685	33.7304	27.9938	22	5	38	35
ENSG00000116833	30.5	1.20419	0.759798	1.58489	0.112992	0.997282	NR5A2	protein_coding	15.977	21.1918	32.8428	51.9886	19	14	37	65
ENSG00000074966	0.810092	1.20198	4.20417	0.285902	0.774953	NA	TXK	protein_coding	0.840896	0	0	2.39947	1	0	0	3
ENSG00000089101	0.810092	1.20198	4.20417	0.285902	0.774953	NA	CFAP61	protein_coding	0.840896	0	0	2.39947	1	0	0	3
ENSG00000120669	0.810092	1.20198	4.20417	0.285902	0.774953	NA	SOHLH2	protein_coding	0.840896	0	0	2.39947	1	0	0	3
ENSG00000122870	0.810092	1.20198	4.20417	0.285902	0.774953	NA	BICC1	protein_coding	0.840896	0	0	2.39947	1	0	0	3
ENSG00000158458	0.810092	1.20198	4.20417	0.285902	0.774953	NA	NRG2	protein_coding	0.840896	0	0	2.39947	1	0	0	3
ENSG00000174898	0.810092	1.20198	4.20417	0.285902	0.774953	NA	CATSPERD	protein_coding	0.840896	0	0	2.39947	1	0	0	3
ENSG00000178395	0.810092	1.20198	4.20417	0.285902	0.774953	NA	CCDC185	protein_coding	0.840896	0	0	2.39947	1	0	0	3
ENSG00000182676	0.810092	1.20198	4.20417	0.285902	0.774953	NA	PPP1R27	protein_coding	0.840896	0	0	2.39947	1	0	0	3
ENSG00000189007	22.1402	1.20158	0.846779	1.419	0.155898	0.997282	ADAT2	protein_coding	15.977	10.5959	36.3933	25.5944	19	7	41	32
ENSG00000110375	38.4238	1.20026	0.70212	1.70948	0.0873618	0.997282	UPK2	protein_coding	25.2269	21.1918	65.6855	41.5909	30	14	74	52
ENSG00000105641	1.46414	1.19651	2.85999	0.418361	0.675683	NA	SLC5A5	protein_coding	1.68179	0	1.77529	2.39947	2	0	2	3
ENSG00000177359	1.46414	1.19651	2.85999	0.418361	0.675683	NA	AC024940.1	protein_coding	1.68179	0	1.77529	2.39947	2	0	2	3
ENSG00000184515	1.46414	1.19651	2.85999	0.418361	0.675683	NA	BEX5	protein_coding	1.68179	0	1.77529	2.39947	2	0	2	3
ENSG00000255398	1.46414	1.19651	2.85999	0.418361	0.675683	NA	HCAR3	protein_coding	1.68179	0	1.77529	2.39947	2	0	2	3
ENSG00000134049	30.901	1.19594	1.07371	1.11383	0.265351	0.997282	IER3IP1	protein_coding	35.3176	1.5137	44.3821	42.3907	42	1	50	53
ENSG00000135052	74.5464	1.1955	0.566656	2.10975	0.03488	0.997282	GOLM1	protein_coding	39.5221	51.4658	113.618	93.5794	47	34	128	117
ENSG00000234602	8.7952	1.19432	1.23555	0.966632	0.333728	0.997282	MCIDAS	protein_coding	3.36359	7.5685	10.6517	13.597	4	5	12	17
ENSG00000149256	78.6054	1.19389	0.565222	2.11225	0.0346652	0.997282	TENM4	protein_coding	38.6812	57.5206	111.843	106.377	46	38	126	133
ENSG00000102032	19.6543	1.19379	0.907159	1.31597	0.188186	0.997282	RENBP	protein_coding	15.977	7.5685	23.0787	31.993	19	5	26	40
ENSG00000197415	3.62623	1.19282	2.01981	0.590559	0.554816	NA	VEPH1	protein_coding	4.20448	0	7.10114	3.1993	5	0	8	4
ENSG00000171246	6.26862	1.19173	1.45653	0.818197	0.413245	NA	NPTX1	protein_coding	5.88627	1.5137	8.87643	8.79807	7	1	10	11
ENSG00000123124	535.366	1.18993	0.651665	1.82598	0.0678527	0.997282	WWP1	protein_coding	525.56	125.637	810.418	679.851	625	83	913	850
ENSG00000143499	175.198	1.18983	0.479702	2.48035	0.0131253	0.997282	SMYD2	protein_coding	123.612	89.3083	242.326	245.546	147	59	273	307
ENSG00000145700	3.3623	1.18743	1.86029	0.638304	0.523276	NA	ANKRD31	protein_coding	2.52269	1.5137	6.2135	3.1993	3	1	7	4
ENSG00000198440	7.13902	1.18708	1.35013	0.87923	0.379277	0.997282	ZNF583	protein_coding	4.20448	4.5411	6.2135	13.597	5	3	7	17
ENSG00000185250	2.88437	1.18627	2.23792	0.530075	0.59606	NA	PPIL6	protein_coding	3.36359	0	1.77529	6.39859	4	0	2	8
ENSG00000198673	6.41675	1.18535	1.38271	0.857267	0.391298	NA	FAM19A2	protein_coding	3.36359	4.5411	9.76407	7.99824	4	3	11	10
ENSG00000059377	3.05445	1.1849	1.96485	0.603048	0.546477	NA	TBXAS1	protein_coding	0.840896	3.0274	3.55057	4.79895	1	2	4	6
ENSG00000131016	15.7179	1.18305	0.941403	1.25669	0.208866	0.997282	AKAP12	protein_coding	10.0908	9.0822	21.3034	22.3951	12	6	24	28
ENSG00000116141	4.95261	1.18157	1.58498	0.745479	0.455982	NA	MARK1	protein_coding	1.68179	4.5411	7.98878	5.59877	2	3	9	7
ENSG00000026103	27.1165	1.18134	0.849575	1.39051	0.164373	0.997282	FAS	protein_coding	23.5451	9.0822	47.0451	28.7937	28	6	53	36
ENSG00000114251	3.60428	1.18033	2.00517	0.588644	0.5561	NA	WNT5A	protein_coding	4.20448	0	6.2135	3.99912	5	0	7	5
ENSG00000162676	8.36485	1.1782	1.33086	0.885286	0.376002	0.997282	GFI1	protein_coding	8.40896	1.5137	11.5394	11.9974	10	1	13	15
ENSG00000164176	4.49664	1.17786	1.62754	0.723706	0.469246	NA	EDIL3	protein_coding	2.52269	3.0274	4.43821	7.99824	3	2	5	10
ENSG00000126262	1.44218	1.17374	2.93142	0.400398	0.688863	NA	FFAR2	protein_coding	1.68179	0	0.887643	3.1993	2	0	1	4
ENSG00000267179	1.44218	1.17374	2.93142	0.400398	0.688863	NA	AC008770.3	protein_coding	1.68179	0	0.887643	3.1993	2	0	1	4
ENSG00000185634	15.3661	1.17329	0.966935	1.21341	0.224972	0.997282	SHC4	protein_coding	8.40896	10.5959	16.8652	25.5944	10	7	19	32
ENSG00000109929	158.429	1.17079	0.924407	1.26653	0.205324	0.997282	SC5D	protein_coding	183.315	10.5959	233.45	206.355	218	7	263	258
ENSG00000166788	44.5367	1.17053	0.744044	1.5732	0.115674	0.997282	SAAL1	protein_coding	40.363	13.6233	66.5732	57.5873	48	9	75	72
ENSG00000163071	44.775	1.16655	0.702967	1.65946	0.097023	0.997282	SPATA18	protein_coding	37.8403	16.6507	63.0226	61.5865	45	11	71	77
ENSG00000168830	1.8762	1.16443	2.40213	0.484751	0.627853	NA	HTR1E	protein_coding	0.840896	1.5137	3.55057	1.59965	1	1	4	2
ENSG00000180855	46.3713	1.16391	0.859069	1.35484	0.175467	0.997282	ZNF443	protein_coding	48.772	7.5685	60.3597	68.7849	58	5	68	86
ENSG00000196950	175.754	1.16374	0.783778	1.48478	0.137602	0.997282	SLC39A10	protein_coding	190.043	25.7329	252.09	235.148	226	17	284	294
ENSG00000163083	166.833	1.16266	0.469065	2.47867	0.0131874	0.997282	INHBB	protein_coding	95.8622	110.5	221.023	239.947	114	73	249	300
ENSG00000135605	10.8951	1.16174	1.16433	0.997773	0.318389	0.997282	TEC	protein_coding	10.0908	3.0274	16.8652	13.597	12	2	19	17
ENSG00000185658	1540.4	1.159	0.718086	1.61401	0.106525	0.997282	BRWD1	protein_coding	1638.07	266.411	2243.96	2013.16	1948	176	2528	2517
ENSG00000169684	82.2274	1.15778	0.673784	1.71833	0.0857366	0.997282	CHRNA5	protein_coding	76.5216	24.2192	115.394	112.775	91	16	130	141
ENSG00000187123	65.2792	1.15687	0.601698	1.92268	0.0545199	0.997282	LYPD6	protein_coding	47.0902	33.3014	104.742	75.9833	56	22	118	95
ENSG00000152422	15.9177	1.15568	1.15044	1.00455	0.315113	0.997282	XRCC4	protein_coding	17.6588	1.5137	21.3034	23.1949	21	1	24	29
ENSG00000113356	15.1978	1.15346	1.17058	0.985379	0.324438	0.997282	POLR3G	protein_coding	16.8179	1.5137	16.8652	25.5944	20	1	19	32
ENSG00000164619	33.0918	1.15337	0.747747	1.54247	0.12296	0.997282	BMPER	protein_coding	26.9087	13.6233	47.0451	44.7902	32	9	53	56
ENSG00000112304	45.0132	1.15336	0.768557	1.50068	0.133438	0.997282	ACOT13	protein_coding	42.8857	12.1096	59.4721	65.5856	51	8	67	82
ENSG00000146038	255.328	1.15306	0.503804	2.2887	0.0220968	0.997282	DCDC2	protein_coding	205.179	110.5	365.709	339.925	244	73	412	425
ENSG00000132423	16.9198	1.15217	0.998545	1.15385	0.248563	0.997282	COQ3	protein_coding	15.977	4.5411	23.9663	23.1949	19	3	27	29
ENSG00000170540	1003.05	1.1517	0.844037	1.36451	0.172407	0.997282	ARL6IP1	protein_coding	1150.35	93.8494	1372.3	1395.69	1368	62	1546	1745
ENSG00000185798	30.1915	1.15149	0.822845	1.3994	0.161693	0.997282	WDR53	protein_coding	27.7496	9.0822	39.9439	43.9903	33	6	45	55
ENSG00000186310	3.73045	1.15119	1.76669	0.651612	0.514652	NA	NAP1L3	protein_coding	1.68179	3.0274	6.2135	3.99912	2	2	7	5
ENSG00000115963	91.8928	1.15109	0.738062	1.55961	0.118852	0.997282	RND3	protein_coding	93.3395	19.6781	123.382	131.171	111	13	139	164
ENSG00000131238	347.265	1.15012	0.51489	2.23372	0.0255016	0.997282	PPT1	protein_coding	290.95	139.26	491.754	467.097	346	92	554	584
ENSG00000135211	40.4686	1.15006	0.723469	1.58964	0.111915	0.997282	TMEM60	protein_coding	34.4768	15.137	59.4721	52.7884	41	10	67	66
ENSG00000168843	2.14014	1.1498	2.48286	0.463096	0.643295	NA	FSTL5	protein_coding	2.52269	0	4.43821	1.59965	3	0	5	2
ENSG00000114209	149.957	1.14851	0.813297	1.41217	0.1579	0.997282	PDCD10	protein_coding	165.657	19.6781	220.135	194.357	197	13	248	243
ENSG00000089048	124.114	1.14534	0.896869	1.27704	0.201588	0.997282	ESF1	protein_coding	142.952	10.5959	183.742	159.165	170	7	207	199
ENSG00000020577	122.025	1.14469	0.501759	2.28136	0.0225271	0.997282	SAMD4A	protein_coding	74.8398	77.1987	187.293	148.767	89	51	211	186
ENSG00000124256	1.85425	1.14331	2.39011	0.478353	0.632399	NA	ZBP1	protein_coding	0.840896	1.5137	2.66293	2.39947	1	1	3	3
ENSG00000169515	1.85425	1.14331	2.39011	0.478353	0.632399	NA	CCDC8	protein_coding	0.840896	1.5137	2.66293	2.39947	1	1	3	3
ENSG00000205838	1.85425	1.14331	2.39011	0.478353	0.632399	NA	TTC23L	protein_coding	0.840896	1.5137	2.66293	2.39947	1	1	3	3
ENSG00000127989	46.7949	1.14149	0.948446	1.20354	0.228767	0.997282	MTERF1	protein_coding	52.9765	4.5411	73.6743	55.9877	63	3	83	70
ENSG00000177570	54.3187	1.14072	0.612336	1.86289	0.0624773	0.997282	SAMD12	protein_coding	38.6812	28.7603	75.4496	74.3836	46	19	85	93
ENSG00000226887	18.6863	1.1407	0.944342	1.20794	0.227072	0.997282	ERVMER34-1	protein_coding	16.8179	6.0548	23.0787	28.7937	20	4	26	36
ENSG00000172115	193.162	1.1406	0.611872	1.86411	0.0623066	0.997282	CYCS	protein_coding	180.793	59.0343	260.079	272.74	215	39	293	341
ENSG00000054983	257.247	1.14053	0.526425	2.16655	0.0302691	0.997282	GALC	protein_coding	216.951	102.932	360.383	348.723	258	68	406	436
ENSG00000177189	124.28	1.13905	0.573018	1.98781	0.0468325	0.997282	RPS6KA3	protein_coding	104.271	49.9521	191.731	151.167	124	33	216	189
ENSG00000120675	91.0967	1.13904	0.705817	1.61378	0.106574	0.997282	DNAJC15	protein_coding	89.9759	22.7055	126.933	124.773	107	15	143	156
ENSG00000186517	3.51646	1.13864	2.05836	0.553179	0.580141	NA	ARHGAP30	protein_coding	4.20448	0	2.66293	7.19842	5	0	3	9
ENSG00000101911	228.699	1.13623	0.492953	2.30494	0.0211697	0.997282	PRPS2	protein_coding	179.111	105.959	301.798	327.928	213	70	340	410
ENSG00000120756	98.186	1.13487	0.924047	1.22815	0.219389	0.997282	PLS1	protein_coding	114.362	7.5685	126.045	144.768	136	5	142	181
ENSG00000046653	7.68093	1.1338	1.27336	0.890403	0.373249	0.997282	GPM6B	protein_coding	5.04538	4.5411	11.5394	9.59789	6	3	13	12
ENSG00000116120	86.8116	1.13374	0.791377	1.43262	0.151968	0.997282	FARSB	protein_coding	92.4986	15.137	134.034	105.577	110	10	151	132
ENSG00000180628	105.534	1.13194	0.813728	1.39105	0.16421	0.997282	PCGF5	protein_coding	116.044	15.137	151.787	139.169	138	10	171	174
ENSG00000242498	38.6113	1.13098	0.742776	1.52264	0.127849	0.997282	ARPIN	protein_coding	14.2952	34.8151	54.1462	51.1887	17	23	61	64
ENSG00000102098	27.3272	1.12971	0.860929	1.31219	0.189454	0.997282	SCML2	protein_coding	26.0678	7.5685	37.281	38.3916	31	5	42	48
ENSG00000172461	98.5667	1.12927	0.79418	1.42193	0.155047	0.997282	FUT9	protein_coding	105.953	16.6507	158.888	112.775	126	11	179	141
ENSG00000152580	2.11818	1.12904	2.45893	0.459159	0.64612	NA	IGSF10	protein_coding	2.52269	0	3.55057	2.39947	3	0	4	3
ENSG00000023287	354.817	1.12739	0.817479	1.37911	0.167861	0.997282	RB1CC1	protein_coding	403.63	40.8699	482.878	491.892	480	27	544	615
ENSG00000116954	17.572	1.1256	1.0508	1.07118	0.284088	0.997282	RRAGC	protein_coding	18.4997	3.0274	23.9663	24.7945	22	2	27	31
ENSG00000118246	157.437	1.12556	0.794516	1.41666	0.156583	0.997282	FASTKD2	protein_coding	174.066	22.7055	221.023	211.953	207	15	249	265
ENSG00000183814	36.2082	1.12396	0.893248	1.25828	0.20829	0.997282	LIN9	protein_coding	38.6812	6.0548	49.708	50.3889	46	4	56	63
ENSG00000243244	28.6133	1.12385	0.858743	1.30872	0.190629	0.997282	STON1	protein_coding	27.7496	7.5685	39.9439	39.1914	33	5	45	49
ENSG00000165288	97.9357	1.12378	0.734258	1.5305	0.125893	0.997282	BRWD3	protein_coding	100.908	21.1918	138.472	131.171	120	14	156	164
ENSG00000185697	132.055	1.12351	0.719565	1.56137	0.118435	0.997282	MYBL1	protein_coding	136.225	28.7603	203.27	159.965	162	19	229	200
ENSG00000139055	5.34875	1.12348	1.57591	0.712911	0.475901	NA	ERP27	protein_coding	5.04538	1.5137	4.43821	10.3977	6	1	5	13
ENSG00000164022	94.6148	1.12266	0.844092	1.33002	0.183513	0.997282	AIMP1	protein_coding	105.953	12.1096	142.023	118.374	126	8	160	148
ENSG00000094755	18.3102	1.12265	0.914723	1.22731	0.219707	0.997282	GABRP	protein_coding	15.1361	7.5685	25.7416	24.7945	18	5	29	31
ENSG00000248098	7.35113	1.12007	1.31959	0.848801	0.395992	0.997282	BCKDHA	protein_coding	3.36359	6.0548	7.98878	11.9974	4	4	9	15
ENSG00000172379	104.209	1.11628	0.53496	2.08666	0.0369185	0.997282	ARNT2	protein_coding	56.3401	75.685	162.439	122.373	67	50	183	153
ENSG00000121621	100.527	1.11599	0.899285	1.24097	0.214616	0.997282	KIF18A	protein_coding	116.885	9.0822	131.371	144.768	139	6	148	181
ENSG00000168216	70.9823	1.11588	0.710203	1.57121	0.116134	0.997282	LMBRD1	protein_coding	68.9535	19.6781	106.517	88.7805	82	13	120	111
ENSG00000127362	2.79418	1.11504	2.26982	0.491245	0.623253	NA	TAS2R3	protein_coding	3.36359	0	6.2135	1.59965	4	0	7	2
ENSG00000277462	20.3204	1.11473	1.11591	0.998944	0.317822	0.997282	ZNF670	protein_coding	23.5451	1.5137	26.6293	29.5935	28	1	30	37
ENSG00000257591	6.91475	1.11373	1.37186	0.811837	0.416885	0.997282	ZNF625	protein_coding	4.20448	4.5411	13.3146	5.59877	5	3	15	7
ENSG00000106052	192.769	1.113	0.621868	1.78977	0.0734914	0.997282	TAX1BP1	protein_coding	184.997	57.5206	257.416	271.14	220	38	290	339
ENSG00000109063	6.72271	1.11243	1.42913	0.778399	0.436334	NA	MYH3	protein_coding	6.72717	1.5137	10.6517	7.99824	8	1	12	10
ENSG00000174718	283.63	1.1119	0.810932	1.37114	0.170331	0.997282	KIAA1551	protein_coding	322.904	34.8151	381.686	395.113	384	23	430	494
ENSG00000065613	312.093	1.11049	0.725052	1.5316	0.12562	0.997282	SLK	protein_coding	336.359	57.5206	439.383	415.109	400	38	495	519
ENSG00000109576	32.8797	1.11028	0.76086	1.45924	0.144499	0.997282	AADAT	protein_coding	26.0678	15.137	55.9215	34.3924	31	10	63	43
ENSG00000278558	2.09623	1.11024	2.46437	0.450518	0.652337	NA	TMEM191B	protein_coding	2.52269	0	2.66293	3.1993	3	0	3	4
ENSG00000255823	55.1384	1.10856	0.745312	1.48738	0.136915	0.997282	MTRNR2L8	protein_coding	53.8174	15.137	85.2137	66.3854	64	10	96	83
ENSG00000173917	3.92852	1.10854	1.73337	0.639533	0.522476	NA	HOXB2	protein_coding	3.36359	1.5137	4.43821	6.39859	4	1	5	8
ENSG00000164654	135.317	1.10762	0.686855	1.6126	0.106832	0.997282	MIOS	protein_coding	137.066	33.3014	183.742	187.159	163	22	207	234
ENSG00000108733	14.1854	1.10574	1.19549	0.924928	0.355003	0.997282	PEX12	protein_coding	15.977	1.5137	24.854	14.3968	19	1	28	18
ENSG00000137944	38.1227	1.10562	0.99952	1.10615	0.268663	0.997282	KYAT3	protein_coding	44.5675	3.0274	49.708	55.1879	53	2	56	69
ENSG00000184903	12.4177	1.10502	1.08412	1.01928	0.308071	0.997282	IMMP2L	protein_coding	10.9317	4.5411	14.2023	19.9956	13	3	16	25
ENSG00000198862	143.688	1.10424	0.756028	1.46058	0.144131	0.997282	LTN1	protein_coding	155.566	25.7329	201.495	191.958	185	17	227	240
ENSG00000170571	284.933	1.10414	0.721247	1.53087	0.1258	0.997282	EMB	protein_coding	306.086	54.4932	421.63	357.521	364	36	475	447
ENSG00000175395	26.6451	1.10384	0.950156	1.16175	0.245337	0.997282	ZNF25	protein_coding	28.5905	4.5411	39.0563	34.3924	34	3	44	43
ENSG00000118922	30.8558	1.10375	0.82509	1.33773	0.180984	0.997282	KLF12	protein_coding	29.4314	9.0822	41.7192	43.1905	35	6	47	54
ENSG00000197601	251.006	1.10304	0.871027	1.26637	0.205381	0.997282	FAR1	protein_coding	295.155	22.7055	371.035	315.131	351	15	418	394
ENSG00000004961	73.4755	1.103	0.563023	1.95908	0.050104	0.997282	HCCS	protein_coding	52.1356	40.8699	106.517	94.3793	62	27	120	118
ENSG00000127990	10.1051	1.10198	1.27241	0.866052	0.386462	0.997282	SGCE	protein_coding	10.9317	1.5137	15.9776	11.9974	13	1	18	15
ENSG00000053747	60.2909	1.10168	0.6136	1.79544	0.072584	0.997282	LAMA3	protein_coding	30.2723	46.9247	72.7867	91.18	36	31	82	114
ENSG00000176386	20.3387	1.09831	0.936497	1.17279	0.240882	0.997282	CDC26	protein_coding	19.3406	6.0548	23.9663	31.993	23	4	27	40
ENSG00000067334	132.528	1.09746	0.909044	1.20727	0.227327	0.997282	DNTTIP2	protein_coding	157.248	10.5959	193.506	168.763	187	7	218	211
ENSG00000145390	197.422	1.09716	0.82291	1.33327	0.182443	0.997282	USP53	protein_coding	226.201	24.2192	292.922	246.346	269	16	330	308
ENSG00000173705	1.81034	1.09651	2.4837	0.441481	0.658865	NA	SUSD5	protein_coding	0.840896	1.5137	0.887643	3.99912	1	1	1	5
ENSG00000189043	245.758	1.0953	0.445284	2.45977	0.0139026	0.997282	NDUFA4	protein_coding	170.702	142.288	329.315	340.725	203	94	371	426
ENSG00000135698	80.352	1.09516	0.743182	1.47361	0.140586	0.997282	MPHOSPH6	protein_coding	83.2487	18.1644	113.618	106.377	99	12	128	133
ENSG00000134970	224.588	1.09478	1.95655	0.559544	0.57579	0.997282	TMED7	protein_coding	281.7	4.5411	317.776	294.335	335	3	358	368
ENSG00000196440	23.7589	1.09425	0.828213	1.32122	0.186429	0.997282	ARMCX4	protein_coding	19.3406	10.5959	35.5057	29.5935	23	7	40	37
ENSG00000170017	1276.69	1.09318	0.635025	1.72148	0.0851637	0.997282	ALCAM	protein_coding	1305.91	322.418	1810.79	1667.63	1553	213	2040	2085
ENSG00000066279	866.906	1.09242	0.76117	1.43519	0.151234	0.997282	ASPM	protein_coding	977.122	128.665	1236.49	1125.35	1162	85	1393	1407
ENSG00000182898	4.0547	1.09185	1.77529	0.615028	0.538536	NA	TCHHL1	protein_coding	0.840896	4.5411	4.43821	6.39859	1	3	5	8
ENSG00000178852	15.7538	1.0916	1.02715	1.06275	0.287897	0.997282	EFCAB13	protein_coding	15.1361	4.5411	25.7416	17.5961	18	3	29	22
ENSG00000110328	23.6418	1.08952	0.850325	1.2813	0.200088	0.997282	GALNT18	protein_coding	10.9317	19.6781	23.9663	39.9912	13	13	27	50
ENSG00000146859	3.20625	1.08947	2.04228	0.533455	0.593719	NA	TMEM140	protein_coding	2.52269	1.5137	7.98878	0.799824	3	1	9	1
ENSG00000269891	7.26095	1.0893	1.33268	0.817376	0.413713	0.997282	ARHGAP19-SLIT1	protein_coding	3.36359	6.0548	12.427	7.19842	4	4	14	9
ENSG00000169288	37.1566	1.08853	1.00039	1.08811	0.276546	0.997282	MRPL1	protein_coding	43.7266	3.0274	51.4833	50.3889	52	2	58	63
ENSG00000203907	4.58257	1.08771	1.62816	0.66806	0.504096	NA	OOEP	protein_coding	4.20448	1.5137	6.2135	6.39859	5	1	7	8
ENSG00000111215	17.3921	1.08689	1.13991	0.953488	0.340343	0.997282	PRR4	protein_coding	20.1815	1.5137	23.0787	24.7945	24	1	26	31
ENSG00000150687	650.592	1.08575	0.404167	2.68638	0.00722316	0.93976	PRSS23	protein_coding	397.744	435.946	900.07	868.609	473	288	1014	1086
ENSG00000122435	37.485	1.0841	0.904779	1.19819	0.230844	0.997282	TRMT13	protein_coding	41.2039	6.0548	43.4945	59.187	49	4	49	74
ENSG00000021488	2.24436	1.08395	2.48323	0.43651	0.662467	NA	SLC7A9	protein_coding	0	3.0274	3.55057	2.39947	0	2	4	3
ENSG00000197056	69.809	1.08395	0.971348	1.11592	0.264454	0.997282	ZMYM1	protein_coding	84.0896	4.5411	91.4272	99.1782	100	3	103	124
ENSG00000108588	818.337	1.08269	0.659438	1.64184	0.100623	0.997282	CCDC47	protein_coding	857.714	190.726	1145.95	1078.96	1020	126	1291	1349
ENSG00000145723	31.5061	1.0815	0.899794	1.20194	0.229385	0.997282	GIN1	protein_coding	33.6359	6.0548	39.9439	46.3898	40	4	45	58
ENSG00000213204	6.13264	1.0815	1.66847	0.648197	0.516857	NA	AL049697.1	protein_coding	7.56807	0	9.76407	7.19842	9	0	11	9
ENSG00000174442	90.8556	1.0813	0.744462	1.45246	0.146373	0.997282	ZWILCH	protein_coding	95.8622	19.6781	128.708	119.174	114	13	145	149
ENSG00000175697	2.75027	1.08127	2.21678	0.487766	0.625716	NA	GPR156	protein_coding	3.36359	0	4.43821	3.1993	4	0	5	4
ENSG00000006831	679.372	1.0806	0.435728	2.47999	0.0131385	0.997282	ADIPOR2	protein_coding	511.265	360.261	1002.15	843.815	608	238	1129	1055
ENSG00000106392	40.9491	1.08021	1.00164	1.07844	0.280838	0.997282	C1GALT1	protein_coding	48.772	3.0274	56.8091	55.1879	58	2	64	69
ENSG00000115461	2359.74	1.07969	0.400103	2.69853	0.00696463	0.932516	IGFBP5	protein_coding	1342.91	1689.29	3324.22	3082.52	1597	1116	3745	3854
ENSG00000181016	7.74491	1.07966	1.29991	0.830567	0.406218	0.997282	LSMEM1	protein_coding	6.72717	3.0274	12.427	8.79807	8	2	14	11
ENSG00000170703	2.05232	1.07874	2.58337	0.417571	0.676261	NA	TTLL6	protein_coding	2.52269	0	0.887643	4.79895	3	0	1	6
ENSG00000055044	316.288	1.07837	0.71957	1.49862	0.133971	0.997282	NOP58	protein_coding	344.768	60.548	428.731	431.105	410	40	483	539
ENSG00000000005	0.221911	1.07578	4.98858	0.215649	0.829262	NA	TNMD	protein_coding	0	0	0.887643	0	0	0	1	0
ENSG00000007312	0.221911	1.07578	4.98858	0.215649	0.829262	NA	CD79B	protein_coding	0	0	0.887643	0	0	0	1	0
ENSG00000015568	0.221911	1.07578	4.98858	0.215649	0.829262	NA	RGPD5	protein_coding	0	0	0.887643	0	0	0	1	0
ENSG00000052850	0.221911	1.07578	4.98858	0.215649	0.829262	NA	ALX4	protein_coding	0	0	0.887643	0	0	0	1	0
ENSG00000060566	0.221911	1.07578	4.98858	0.215649	0.829262	NA	CREB3L3	protein_coding	0	0	0.887643	0	0	0	1	0
ENSG00000063015	0.221911	1.07578	4.98858	0.215649	0.829262	NA	SEZ6	protein_coding	0	0	0.887643	0	0	0	1	0
ENSG00000070915	0.221911	1.07578	4.98858	0.215649	0.829262	NA	SLC12A3	protein_coding	0	0	0.887643	0	0	0	1	0
ENSG00000071677	0.221911	1.07578	4.98858	0.215649	0.829262	NA	PRLH	protein_coding	0	0	0.887643	0	0	0	1	0
ENSG00000073861	0.221911	1.07578	4.98858	0.215649	0.829262	NA	TBX21	protein_coding	0	0	0.887643	0	0	0	1	0
ENSG00000078098	0.221911	1.07578	4.98858	0.215649	0.829262	NA	FAP	protein_coding	0	0	0.887643	0	0	0	1	0
ENSG00000078295	0.221911	1.07578	4.98858	0.215649	0.829262	NA	ADCY2	protein_coding	0	0	0.887643	0	0	0	1	0
ENSG00000079263	0.221911	1.07578	4.98858	0.215649	0.829262	NA	SP140	protein_coding	0	0	0.887643	0	0	0	1	0
ENSG00000081051	0.221911	1.07578	4.98858	0.215649	0.829262	NA	AFP	protein_coding	0	0	0.887643	0	0	0	1	0
ENSG00000087237	0.221911	1.07578	4.98858	0.215649	0.829262	NA	CETP	protein_coding	0	0	0.887643	0	0	0	1	0
ENSG00000088756	0.221911	1.07578	4.98858	0.215649	0.829262	NA	ARHGAP28	protein_coding	0	0	0.887643	0	0	0	1	0
ENSG00000094796	0.221911	1.07578	4.98858	0.215649	0.829262	NA	KRT31	protein_coding	0	0	0.887643	0	0	0	1	0
ENSG00000095777	0.221911	1.07578	4.98858	0.215649	0.829262	NA	MYO3A	protein_coding	0	0	0.887643	0	0	0	1	0
ENSG00000100055	0.221911	1.07578	4.98858	0.215649	0.829262	NA	CYTH4	protein_coding	0	0	0.887643	0	0	0	1	0
ENSG00000100628	0.221911	1.07578	4.98858	0.215649	0.829262	NA	ASB2	protein_coding	0	0	0.887643	0	0	0	1	0
ENSG00000101680	0.221911	1.07578	4.98858	0.215649	0.829262	NA	LAMA1	protein_coding	0	0	0.887643	0	0	0	1	0
ENSG00000102043	0.221911	1.07578	4.98858	0.215649	0.829262	NA	MTMR8	protein_coding	0	0	0.887643	0	0	0	1	0
ENSG00000102104	0.221911	1.07578	4.98858	0.215649	0.829262	NA	RS1	protein_coding	0	0	0.887643	0	0	0	1	0
ENSG00000104313	0.221911	1.07578	4.98858	0.215649	0.829262	NA	EYA1	protein_coding	0	0	0.887643	0	0	0	1	0
ENSG00000104760	0.221911	1.07578	4.98858	0.215649	0.829262	NA	FGL1	protein_coding	0	0	0.887643	0	0	0	1	0
ENSG00000105497	0.221911	1.07578	4.98858	0.215649	0.829262	NA	ZNF175	protein_coding	0	0	0.887643	0	0	0	1	0
ENSG00000105880	0.221911	1.07578	4.98858	0.215649	0.829262	NA	DLX5	protein_coding	0	0	0.887643	0	0	0	1	0
ENSG00000108759	0.221911	1.07578	4.98858	0.215649	0.829262	NA	KRT32	protein_coding	0	0	0.887643	0	0	0	1	0
ENSG00000108798	0.221911	1.07578	4.98858	0.215649	0.829262	NA	ABI3	protein_coding	0	0	0.887643	0	0	0	1	0
ENSG00000109471	0.221911	1.07578	4.98858	0.215649	0.829262	NA	IL2	protein_coding	0	0	0.887643	0	0	0	1	0
ENSG00000110148	0.221911	1.07578	4.98858	0.215649	0.829262	NA	CCKBR	protein_coding	0	0	0.887643	0	0	0	1	0
ENSG00000111262	0.221911	1.07578	4.98858	0.215649	0.829262	NA	KCNA1	protein_coding	0	0	0.887643	0	0	0	1	0
ENSG00000111780	0.221911	1.07578	4.98858	0.215649	0.829262	NA	AL021546.1	protein_coding	0	0	0.887643	0	0	0	1	0
ENSG00000112238	0.221911	1.07578	4.98858	0.215649	0.829262	NA	PRDM13	protein_coding	0	0	0.887643	0	0	0	1	0
ENSG00000112309	0.221911	1.07578	4.98858	0.215649	0.829262	NA	B3GAT2	protein_coding	0	0	0.887643	0	0	0	1	0
ENSG00000112619	0.221911	1.07578	4.98858	0.215649	0.829262	NA	PRPH2	protein_coding	0	0	0.887643	0	0	0	1	0
ENSG00000114113	0.221911	1.07578	4.98858	0.215649	0.829262	NA	RBP2	protein_coding	0	0	0.887643	0	0	0	1	0
ENSG00000114124	0.221911	1.07578	4.98858	0.215649	0.829262	NA	GRK7	protein_coding	0	0	0.887643	0	0	0	1	0
ENSG00000114349	0.221911	1.07578	4.98858	0.215649	0.829262	NA	GNAT1	protein_coding	0	0	0.887643	0	0	0	1	0
ENSG00000118729	0.221911	1.07578	4.98858	0.215649	0.829262	NA	CASQ2	protein_coding	0	0	0.887643	0	0	0	1	0
ENSG00000119614	0.221911	1.07578	4.98858	0.215649	0.829262	NA	VSX2	protein_coding	0	0	0.887643	0	0	0	1	0
ENSG00000120457	0.221911	1.07578	4.98858	0.215649	0.829262	NA	KCNJ5	protein_coding	0	0	0.887643	0	0	0	1	0
ENSG00000120820	0.221911	1.07578	4.98858	0.215649	0.829262	NA	GLT8D2	protein_coding	0	0	0.887643	0	0	0	1	0
ENSG00000121807	0.221911	1.07578	4.98858	0.215649	0.829262	NA	CCR2	protein_coding	0	0	0.887643	0	0	0	1	0
ENSG00000123569	0.221911	1.07578	4.98858	0.215649	0.829262	NA	H2BFWT	protein_coding	0	0	0.887643	0	0	0	1	0
ENSG00000123843	0.221911	1.07578	4.98858	0.215649	0.829262	NA	C4BPB	protein_coding	0	0	0.887643	0	0	0	1	0
ENSG00000124019	0.221911	1.07578	4.98858	0.215649	0.829262	NA	FAM124B	protein_coding	0	0	0.887643	0	0	0	1	0
ENSG00000124251	0.221911	1.07578	4.98858	0.215649	0.829262	NA	TP53TG5	protein_coding	0	0	0.887643	0	0	0	1	0
ENSG00000125879	0.221911	1.07578	4.98858	0.215649	0.829262	NA	OTOR	protein_coding	0	0	0.887643	0	0	0	1	0
ENSG00000126264	0.221911	1.07578	4.98858	0.215649	0.829262	NA	HCST	protein_coding	0	0	0.887643	0	0	0	1	0
ENSG00000127252	0.221911	1.07578	4.98858	0.215649	0.829262	NA	HRASLS	protein_coding	0	0	0.887643	0	0	0	1	0
ENSG00000127377	0.221911	1.07578	4.98858	0.215649	0.829262	NA	CRYGN	protein_coding	0	0	0.887643	0	0	0	1	0
ENSG00000128606	0.221911	1.07578	4.98858	0.215649	0.829262	NA	LRRC17	protein_coding	0	0	0.887643	0	0	0	1	0
ENSG00000128739	0.221911	1.07578	4.98858	0.215649	0.829262	NA	SNRPN	protein_coding	0	0	0.887643	0	0	0	1	0
ENSG00000129596	0.221911	1.07578	4.98858	0.215649	0.829262	NA	CDO1	protein_coding	0	0	0.887643	0	0	0	1	0
ENSG00000129965	0.221911	1.07578	4.98858	0.215649	0.829262	NA	INS-IGF2	protein_coding	0	0	0.887643	0	0	0	1	0
ENSG00000130173	0.221911	1.07578	4.98858	0.215649	0.829262	NA	ANGPTL8	protein_coding	0	0	0.887643	0	0	0	1	0
ENSG00000130383	0.221911	1.07578	4.98858	0.215649	0.829262	NA	FUT5	protein_coding	0	0	0.887643	0	0	0	1	0
ENSG00000131050	0.221911	1.07578	4.98858	0.215649	0.829262	NA	BPIFA2	protein_coding	0	0	0.887643	0	0	0	1	0
ENSG00000133636	0.221911	1.07578	4.98858	0.215649	0.829262	NA	NTS	protein_coding	0	0	0.887643	0	0	0	1	0
ENSG00000134339	0.221911	1.07578	4.98858	0.215649	0.829262	NA	SAA2	protein_coding	0	0	0.887643	0	0	0	1	0
ENSG00000134548	0.221911	1.07578	4.98858	0.215649	0.829262	NA	SPX	protein_coding	0	0	0.887643	0	0	0	1	0
ENSG00000135638	0.221911	1.07578	4.98858	0.215649	0.829262	NA	EMX1	protein_coding	0	0	0.887643	0	0	0	1	0
ENSG00000135914	0.221911	1.07578	4.98858	0.215649	0.829262	NA	HTR2B	protein_coding	0	0	0.887643	0	0	0	1	0
ENSG00000136014	0.221911	1.07578	4.98858	0.215649	0.829262	NA	USP44	protein_coding	0	0	0.887643	0	0	0	1	0
ENSG00000136931	0.221911	1.07578	4.98858	0.215649	0.829262	NA	NR5A1	protein_coding	0	0	0.887643	0	0	0	1	0
ENSG00000137270	0.221911	1.07578	4.98858	0.215649	0.829262	NA	GCM1	protein_coding	0	0	0.887643	0	0	0	1	0
ENSG00000137674	0.221911	1.07578	4.98858	0.215649	0.829262	NA	MMP20	protein_coding	0	0	0.887643	0	0	0	1	0
ENSG00000140015	0.221911	1.07578	4.98858	0.215649	0.829262	NA	KCNH5	protein_coding	0	0	0.887643	0	0	0	1	0
ENSG00000140090	0.221911	1.07578	4.98858	0.215649	0.829262	NA	SLC24A4	protein_coding	0	0	0.887643	0	0	0	1	0
ENSG00000140107	0.221911	1.07578	4.98858	0.215649	0.829262	NA	SLC25A47	protein_coding	0	0	0.887643	0	0	0	1	0
ENSG00000140557	0.221911	1.07578	4.98858	0.215649	0.829262	NA	ST8SIA2	protein_coding	0	0	0.887643	0	0	0	1	0
ENSG00000141431	0.221911	1.07578	4.98858	0.215649	0.829262	NA	ASXL3	protein_coding	0	0	0.887643	0	0	0	1	0
ENSG00000141668	0.221911	1.07578	4.98858	0.215649	0.829262	NA	CBLN2	protein_coding	0	0	0.887643	0	0	0	1	0
ENSG00000142233	0.221911	1.07578	4.98858	0.215649	0.829262	NA	NTN5	protein_coding	0	0	0.887643	0	0	0	1	0
ENSG00000143032	0.221911	1.07578	4.98858	0.215649	0.829262	NA	BARHL2	protein_coding	0	0	0.887643	0	0	0	1	0
ENSG00000143631	0.221911	1.07578	4.98858	0.215649	0.829262	NA	FLG	protein_coding	0	0	0.887643	0	0	0	1	0
ENSG00000144619	0.221911	1.07578	4.98858	0.215649	0.829262	NA	CNTN4	protein_coding	0	0	0.887643	0	0	0	1	0
ENSG00000144642	0.221911	1.07578	4.98858	0.215649	0.829262	NA	RBMS3	protein_coding	0	0	0.887643	0	0	0	1	0
ENSG00000147573	0.221911	1.07578	4.98858	0.215649	0.829262	NA	TRIM55	protein_coding	0	0	0.887643	0	0	0	1	0
ENSG00000149054	0.221911	1.07578	4.98858	0.215649	0.829262	NA	ZNF215	protein_coding	0	0	0.887643	0	0	0	1	0
ENSG00000151650	0.221911	1.07578	4.98858	0.215649	0.829262	NA	VENTX	protein_coding	0	0	0.887643	0	0	0	1	0
ENSG00000152430	0.221911	1.07578	4.98858	0.215649	0.829262	NA	BOLL	protein_coding	0	0	0.887643	0	0	0	1	0
ENSG00000152495	0.221911	1.07578	4.98858	0.215649	0.829262	NA	CAMK4	protein_coding	0	0	0.887643	0	0	0	1	0
ENSG00000152785	0.221911	1.07578	4.98858	0.215649	0.829262	NA	BMP3	protein_coding	0	0	0.887643	0	0	0	1	0
ENSG00000152932	0.221911	1.07578	4.98858	0.215649	0.829262	NA	RAB3C	protein_coding	0	0	0.887643	0	0	0	1	0
ENSG00000153233	0.221911	1.07578	4.98858	0.215649	0.829262	NA	PTPRR	protein_coding	0	0	0.887643	0	0	0	1	0
ENSG00000153993	0.221911	1.07578	4.98858	0.215649	0.829262	NA	SEMA3D	protein_coding	0	0	0.887643	0	0	0	1	0
ENSG00000154080	0.221911	1.07578	4.98858	0.215649	0.829262	NA	CHST9	protein_coding	0	0	0.887643	0	0	0	1	0
ENSG00000154342	0.221911	1.07578	4.98858	0.215649	0.829262	NA	WNT3A	protein_coding	0	0	0.887643	0	0	0	1	0
ENSG00000154721	0.221911	1.07578	4.98858	0.215649	0.829262	NA	JAM2	protein_coding	0	0	0.887643	0	0	0	1	0
ENSG00000155622	0.221911	1.07578	4.98858	0.215649	0.829262	NA	XAGE2	protein_coding	0	0	0.887643	0	0	0	1	0
ENSG00000155970	0.221911	1.07578	4.98858	0.215649	0.829262	NA	MICU3	protein_coding	0	0	0.887643	0	0	0	1	0
ENSG00000157445	0.221911	1.07578	4.98858	0.215649	0.829262	NA	CACNA2D3	protein_coding	0	0	0.887643	0	0	0	1	0
ENSG00000157765	0.221911	1.07578	4.98858	0.215649	0.829262	NA	SLC34A2	protein_coding	0	0	0.887643	0	0	0	1	0
ENSG00000158786	0.221911	1.07578	4.98858	0.215649	0.829262	NA	PLA2G2F	protein_coding	0	0	0.887643	0	0	0	1	0
ENSG00000160654	0.221911	1.07578	4.98858	0.215649	0.829262	NA	CD3G	protein_coding	0	0	0.887643	0	0	0	1	0
ENSG00000160801	0.221911	1.07578	4.98858	0.215649	0.829262	NA	PTH1R	protein_coding	0	0	0.887643	0	0	0	1	0
ENSG00000160886	0.221911	1.07578	4.98858	0.215649	0.829262	NA	LY6K	protein_coding	0	0	0.887643	0	0	0	1	0
ENSG00000162039	0.221911	1.07578	4.98858	0.215649	0.829262	NA	MEIOB	protein_coding	0	0	0.887643	0	0	0	1	0
ENSG00000162722	0.221911	1.07578	4.98858	0.215649	0.829262	NA	TRIM58	protein_coding	0	0	0.887643	0	0	0	1	0
ENSG00000162843	0.221911	1.07578	4.98858	0.215649	0.829262	NA	WDR64	protein_coding	0	0	0.887643	0	0	0	1	0
ENSG00000163792	0.221911	1.07578	4.98858	0.215649	0.829262	NA	TCF23	protein_coding	0	0	0.887643	0	0	0	1	0
ENSG00000163958	0.221911	1.07578	4.98858	0.215649	0.829262	NA	ZDHHC19	protein_coding	0	0	0.887643	0	0	0	1	0
ENSG00000164188	0.221911	1.07578	4.98858	0.215649	0.829262	NA	RANBP3L	protein_coding	0	0	0.887643	0	0	0	1	0
ENSG00000164393	0.221911	1.07578	4.98858	0.215649	0.829262	NA	ADGRF2	protein_coding	0	0	0.887643	0	0	0	1	0
ENSG00000164708	0.221911	1.07578	4.98858	0.215649	0.829262	NA	PGAM2	protein_coding	0	0	0.887643	0	0	0	1	0
ENSG00000165495	0.221911	1.07578	4.98858	0.215649	0.829262	NA	PKNOX2	protein_coding	0	0	0.887643	0	0	0	1	0
ENSG00000165553	0.221911	1.07578	4.98858	0.215649	0.829262	NA	NGB	protein_coding	0	0	0.887643	0	0	0	1	0
ENSG00000165588	0.221911	1.07578	4.98858	0.215649	0.829262	NA	OTX2	protein_coding	0	0	0.887643	0	0	0	1	0
ENSG00000166105	0.221911	1.07578	4.98858	0.215649	0.829262	NA	GLB1L3	protein_coding	0	0	0.887643	0	0	0	1	0
ENSG00000166407	0.221911	1.07578	4.98858	0.215649	0.829262	NA	LMO1	protein_coding	0	0	0.887643	0	0	0	1	0
ENSG00000166596	0.221911	1.07578	4.98858	0.215649	0.829262	NA	CFAP52	protein_coding	0	0	0.887643	0	0	0	1	0
ENSG00000167634	0.221911	1.07578	4.98858	0.215649	0.829262	NA	NLRP7	protein_coding	0	0	0.887643	0	0	0	1	0
ENSG00000167910	0.221911	1.07578	4.98858	0.215649	0.829262	NA	CYP7A1	protein_coding	0	0	0.887643	0	0	0	1	0
ENSG00000167941	0.221911	1.07578	4.98858	0.215649	0.829262	NA	SOST	protein_coding	0	0	0.887643	0	0	0	1	0
ENSG00000168631	0.221911	1.07578	4.98858	0.215649	0.829262	NA	DPCR1	protein_coding	0	0	0.887643	0	0	0	1	0
ENSG00000169900	0.221911	1.07578	4.98858	0.215649	0.829262	NA	PYDC1	protein_coding	0	0	0.887643	0	0	0	1	0
ENSG00000170091	0.221911	1.07578	4.98858	0.215649	0.829262	NA	HGNC:24955	protein_coding	0	0	0.887643	0	0	0	1	0
ENSG00000170128	0.221911	1.07578	4.98858	0.215649	0.829262	NA	GPR25	protein_coding	0	0	0.887643	0	0	0	1	0
ENSG00000170214	0.221911	1.07578	4.98858	0.215649	0.829262	NA	ADRA1B	protein_coding	0	0	0.887643	0	0	0	1	0
ENSG00000170893	0.221911	1.07578	4.98858	0.215649	0.829262	NA	TRH	protein_coding	0	0	0.887643	0	0	0	1	0
ENSG00000170959	0.221911	1.07578	4.98858	0.215649	0.829262	NA	DCDC1	protein_coding	0	0	0.887643	0	0	0	1	0
ENSG00000171533	0.221911	1.07578	4.98858	0.215649	0.829262	NA	MAP6	protein_coding	0	0	0.887643	0	0	0	1	0
ENSG00000171757	0.221911	1.07578	4.98858	0.215649	0.829262	NA	LRRC34	protein_coding	0	0	0.887643	0	0	0	1	0
ENSG00000171873	0.221911	1.07578	4.98858	0.215649	0.829262	NA	ADRA1D	protein_coding	0	0	0.887643	0	0	0	1	0
ENSG00000171956	0.221911	1.07578	4.98858	0.215649	0.829262	NA	FOXB1	protein_coding	0	0	0.887643	0	0	0	1	0
ENSG00000172733	0.221911	1.07578	4.98858	0.215649	0.829262	NA	PURG	protein_coding	0	0	0.887643	0	0	0	1	0
ENSG00000172867	0.221911	1.07578	4.98858	0.215649	0.829262	NA	KRT2	protein_coding	0	0	0.887643	0	0	0	1	0
ENSG00000173157	0.221911	1.07578	4.98858	0.215649	0.829262	NA	ADAMTS20	protein_coding	0	0	0.887643	0	0	0	1	0
ENSG00000173261	0.221911	1.07578	4.98858	0.215649	0.829262	NA	PLAC8L1	protein_coding	0	0	0.887643	0	0	0	1	0
ENSG00000173302	0.221911	1.07578	4.98858	0.215649	0.829262	NA	GPR148	protein_coding	0	0	0.887643	0	0	0	1	0
ENSG00000173699	0.221911	1.07578	4.98858	0.215649	0.829262	NA	SPATA3	protein_coding	0	0	0.887643	0	0	0	1	0
ENSG00000174145	0.221911	1.07578	4.98858	0.215649	0.829262	NA	NWD2	protein_coding	0	0	0.887643	0	0	0	1	0
ENSG00000174482	0.221911	1.07578	4.98858	0.215649	0.829262	NA	LINGO2	protein_coding	0	0	0.887643	0	0	0	1	0
ENSG00000175315	0.221911	1.07578	4.98858	0.215649	0.829262	NA	CST6	protein_coding	0	0	0.887643	0	0	0	1	0
ENSG00000175336	0.221911	1.07578	4.98858	0.215649	0.829262	NA	APOF	protein_coding	0	0	0.887643	0	0	0	1	0
ENSG00000175445	0.221911	1.07578	4.98858	0.215649	0.829262	NA	LPL	protein_coding	0	0	0.887643	0	0	0	1	0
ENSG00000175544	0.221911	1.07578	4.98858	0.215649	0.829262	NA	CABP4	protein_coding	0	0	0.887643	0	0	0	1	0
ENSG00000177098	0.221911	1.07578	4.98858	0.215649	0.829262	NA	SCN4B	protein_coding	0	0	0.887643	0	0	0	1	0
ENSG00000177272	0.221911	1.07578	4.98858	0.215649	0.829262	NA	KCNA3	protein_coding	0	0	0.887643	0	0	0	1	0
ENSG00000177627	0.221911	1.07578	4.98858	0.215649	0.829262	NA	C12orf54	protein_coding	0	0	0.887643	0	0	0	1	0
ENSG00000178750	0.221911	1.07578	4.98858	0.215649	0.829262	NA	STX19	protein_coding	0	0	0.887643	0	0	0	1	0
ENSG00000178795	0.221911	1.07578	4.98858	0.215649	0.829262	NA	GDPD4	protein_coding	0	0	0.887643	0	0	0	1	0
ENSG00000179111	0.221911	1.07578	4.98858	0.215649	0.829262	NA	HES7	protein_coding	0	0	0.887643	0	0	0	1	0
ENSG00000179172	0.221911	1.07578	4.98858	0.215649	0.829262	NA	HNRNPCL1	protein_coding	0	0	0.887643	0	0	0	1	0
ENSG00000179600	0.221911	1.07578	4.98858	0.215649	0.829262	NA	GPHB5	protein_coding	0	0	0.887643	0	0	0	1	0
ENSG00000180999	0.221911	1.07578	4.98858	0.215649	0.829262	NA	C1orf105	protein_coding	0	0	0.887643	0	0	0	1	0
ENSG00000181013	0.221911	1.07578	4.98858	0.215649	0.829262	NA	C17orf47	protein_coding	0	0	0.887643	0	0	0	1	0
ENSG00000181092	0.221911	1.07578	4.98858	0.215649	0.829262	NA	ADIPOQ	protein_coding	0	0	0.887643	0	0	0	1	0
ENSG00000182327	0.221911	1.07578	4.98858	0.215649	0.829262	NA	GLTPD2	protein_coding	0	0	0.887643	0	0	0	1	0
ENSG00000182798	0.221911	1.07578	4.98858	0.215649	0.829262	NA	MAGEB17	protein_coding	0	0	0.887643	0	0	0	1	0
ENSG00000183034	0.221911	1.07578	4.98858	0.215649	0.829262	NA	OTOP2	protein_coding	0	0	0.887643	0	0	0	1	0
ENSG00000183654	0.221911	1.07578	4.98858	0.215649	0.829262	NA	MARCH11	protein_coding	0	0	0.887643	0	0	0	1	0
ENSG00000183807	0.221911	1.07578	4.98858	0.215649	0.829262	NA	FAM162B	protein_coding	0	0	0.887643	0	0	0	1	0
ENSG00000183977	0.221911	1.07578	4.98858	0.215649	0.829262	NA	PP2D1	protein_coding	0	0	0.887643	0	0	0	1	0
ENSG00000184502	0.221911	1.07578	4.98858	0.215649	0.829262	NA	GAST	protein_coding	0	0	0.887643	0	0	0	1	0
ENSG00000184788	0.221911	1.07578	4.98858	0.215649	0.829262	NA	SATL1	protein_coding	0	0	0.887643	0	0	0	1	0
ENSG00000185222	0.221911	1.07578	4.98858	0.215649	0.829262	NA	TCEAL9	protein_coding	0	0	0.887643	0	0	0	1	0
ENSG00000185245	0.221911	1.07578	4.98858	0.215649	0.829262	NA	GP1BA	protein_coding	0	0	0.887643	0	0	0	1	0
ENSG00000185518	0.221911	1.07578	4.98858	0.215649	0.829262	NA	SV2B	protein_coding	0	0	0.887643	0	0	0	1	0
ENSG00000185640	0.221911	1.07578	4.98858	0.215649	0.829262	NA	KRT79	protein_coding	0	0	0.887643	0	0	0	1	0
ENSG00000186049	0.221911	1.07578	4.98858	0.215649	0.829262	NA	KRT73	protein_coding	0	0	0.887643	0	0	0	1	0
ENSG00000186439	0.221911	1.07578	4.98858	0.215649	0.829262	NA	TRDN	protein_coding	0	0	0.887643	0	0	0	1	0
ENSG00000186628	0.221911	1.07578	4.98858	0.215649	0.829262	NA	FSD2	protein_coding	0	0	0.887643	0	0	0	1	0
ENSG00000186867	0.221911	1.07578	4.98858	0.215649	0.829262	NA	QRFPR	protein_coding	0	0	0.887643	0	0	0	1	0
ENSG00000187144	0.221911	1.07578	4.98858	0.215649	0.829262	NA	SPATA21	protein_coding	0	0	0.887643	0	0	0	1	0
ENSG00000187268	0.221911	1.07578	4.98858	0.215649	0.829262	NA	FAM9C	protein_coding	0	0	0.887643	0	0	0	1	0
ENSG00000187537	0.221911	1.07578	4.98858	0.215649	0.829262	NA	POTEG	protein_coding	0	0	0.887643	0	0	0	1	0
ENSG00000187726	0.221911	1.07578	4.98858	0.215649	0.829262	NA	DNAJB13	protein_coding	0	0	0.887643	0	0	0	1	0
ENSG00000187959	0.221911	1.07578	4.98858	0.215649	0.829262	NA	CPSF4L	protein_coding	0	0	0.887643	0	0	0	1	0
ENSG00000187987	0.221911	1.07578	4.98858	0.215649	0.829262	NA	ZSCAN23	protein_coding	0	0	0.887643	0	0	0	1	0
ENSG00000188133	0.221911	1.07578	4.98858	0.215649	0.829262	NA	TMEM215	protein_coding	0	0	0.887643	0	0	0	1	0
ENSG00000188501	0.221911	1.07578	4.98858	0.215649	0.829262	NA	LCTL	protein_coding	0	0	0.887643	0	0	0	1	0
ENSG00000196358	0.221911	1.07578	4.98858	0.215649	0.829262	NA	NTNG2	protein_coding	0	0	0.887643	0	0	0	1	0
ENSG00000196361	0.221911	1.07578	4.98858	0.215649	0.829262	NA	ELAVL3	protein_coding	0	0	0.887643	0	0	0	1	0
ENSG00000196460	0.221911	1.07578	4.98858	0.215649	0.829262	NA	RFX8	protein_coding	0	0	0.887643	0	0	0	1	0
ENSG00000196664	0.221911	1.07578	4.98858	0.215649	0.829262	NA	TLR7	protein_coding	0	0	0.887643	0	0	0	1	0
ENSG00000196990	0.221911	1.07578	4.98858	0.215649	0.829262	NA	FAM163B	protein_coding	0	0	0.887643	0	0	0	1	0
ENSG00000197616	0.221911	1.07578	4.98858	0.215649	0.829262	NA	MYH6	protein_coding	0	0	0.887643	0	0	0	1	0
ENSG00000204179	0.221911	1.07578	4.98858	0.215649	0.829262	NA	PTPN20	protein_coding	0	0	0.887643	0	0	0	1	0
ENSG00000204352	0.221911	1.07578	4.98858	0.215649	0.829262	NA	C9orf129	protein_coding	0	0	0.887643	0	0	0	1	0
ENSG00000204482	0.221911	1.07578	4.98858	0.215649	0.829262	NA	LST1	protein_coding	0	0	0.887643	0	0	0	1	0
ENSG00000204613	0.221911	1.07578	4.98858	0.215649	0.829262	NA	TRIM10	protein_coding	0	0	0.887643	0	0	0	1	0
ENSG00000204688	0.221911	1.07578	4.98858	0.215649	0.829262	NA	OR2H1	protein_coding	0	0	0.887643	0	0	0	1	0
ENSG00000204710	0.221911	1.07578	4.98858	0.215649	0.829262	NA	SPDYC	protein_coding	0	0	0.887643	0	0	0	1	0
ENSG00000204983	0.221911	1.07578	4.98858	0.215649	0.829262	NA	PRSS1	protein_coding	0	0	0.887643	0	0	0	1	0
ENSG00000205693	0.221911	1.07578	4.98858	0.215649	0.829262	NA	MANSC4	protein_coding	0	0	0.887643	0	0	0	1	0
ENSG00000206181	0.221911	1.07578	4.98858	0.215649	0.829262	NA	ELOA2	protein_coding	0	0	0.887643	0	0	0	1	0
ENSG00000212722	0.221911	1.07578	4.98858	0.215649	0.829262	NA	KRTAP4-9	protein_coding	0	0	0.887643	0	0	0	1	0
ENSG00000213921	0.221911	1.07578	4.98858	0.215649	0.829262	NA	LEUTX	protein_coding	0	0	0.887643	0	0	0	1	0
ENSG00000214402	0.221911	1.07578	4.98858	0.215649	0.829262	NA	LCNL1	protein_coding	0	0	0.887643	0	0	0	1	0
ENSG00000215009	0.221911	1.07578	4.98858	0.215649	0.829262	NA	ACSM4	protein_coding	0	0	0.887643	0	0	0	1	0
ENSG00000222046	0.221911	1.07578	4.98858	0.215649	0.829262	NA	DCDC2B	protein_coding	0	0	0.887643	0	0	0	1	0
ENSG00000225932	0.221911	1.07578	4.98858	0.215649	0.829262	NA	CTAGE4	protein_coding	0	0	0.887643	0	0	0	1	0
ENSG00000227471	0.221911	1.07578	4.98858	0.215649	0.829262	NA	AKR1B15	protein_coding	0	0	0.887643	0	0	0	1	0
ENSG00000234469	0.221911	1.07578	4.98858	0.215649	0.829262	NA	CLDN34	protein_coding	0	0	0.887643	0	0	0	1	0
ENSG00000236279	0.221911	1.07578	4.98858	0.215649	0.829262	NA	CLEC2L	protein_coding	0	0	0.887643	0	0	0	1	0
ENSG00000240021	0.221911	1.07578	4.98858	0.215649	0.829262	NA	TEX35	protein_coding	0	0	0.887643	0	0	0	1	0
ENSG00000240505	0.221911	1.07578	4.98858	0.215649	0.829262	NA	TNFRSF13B	protein_coding	0	0	0.887643	0	0	0	1	0
ENSG00000240563	0.221911	1.07578	4.98858	0.215649	0.829262	NA	L1TD1	protein_coding	0	0	0.887643	0	0	0	1	0
ENSG00000243709	0.221911	1.07578	4.98858	0.215649	0.829262	NA	LEFTY1	protein_coding	0	0	0.887643	0	0	0	1	0
ENSG00000243955	0.221911	1.07578	4.98858	0.215649	0.829262	NA	GSTA1	protein_coding	0	0	0.887643	0	0	0	1	0
ENSG00000244588	0.221911	1.07578	4.98858	0.215649	0.829262	NA	RAD21L1	protein_coding	0	0	0.887643	0	0	0	1	0
ENSG00000250378	0.221911	1.07578	4.98858	0.215649	0.829262	NA	AC114296.1	protein_coding	0	0	0.887643	0	0	0	1	0
ENSG00000250673	0.221911	1.07578	4.98858	0.215649	0.829262	NA	AC097372.1	protein_coding	0	0	0.887643	0	0	0	1	0
ENSG00000250803	0.221911	1.07578	4.98858	0.215649	0.829262	NA	AC010255.3	protein_coding	0	0	0.887643	0	0	0	1	0
ENSG00000255275	0.221911	1.07578	4.98858	0.215649	0.829262	NA	AL080251.1	protein_coding	0	0	0.887643	0	0	0	1	0
ENSG00000255663	0.221911	1.07578	4.98858	0.215649	0.829262	NA	AP002373.1	protein_coding	0	0	0.887643	0	0	0	1	0
ENSG00000257065	0.221911	1.07578	4.98858	0.215649	0.829262	NA	AL049844.1	protein_coding	0	0	0.887643	0	0	0	1	0
ENSG00000257341	0.221911	1.07578	4.98858	0.215649	0.829262	NA	AL928654.4	protein_coding	0	0	0.887643	0	0	0	1	0
ENSG00000258830	0.221911	1.07578	4.98858	0.215649	0.829262	NA	AC137834.1	protein_coding	0	0	0.887643	0	0	0	1	0
ENSG00000261210	0.221911	1.07578	4.98858	0.215649	0.829262	NA	CLEC19A	protein_coding	0	0	0.887643	0	0	0	1	0
ENSG00000264424	0.221911	1.07578	4.98858	0.215649	0.829262	NA	MYH4	protein_coding	0	0	0.887643	0	0	0	1	0
ENSG00000266302	0.221911	1.07578	4.98858	0.215649	0.829262	NA	AC098850.4	protein_coding	0	0	0.887643	0	0	0	1	0
ENSG00000266733	0.221911	1.07578	4.98858	0.215649	0.829262	NA	TBC1D29	protein_coding	0	0	0.887643	0	0	0	1	0
ENSG00000266826	0.221911	1.07578	4.98858	0.215649	0.829262	NA	AC011195.2	protein_coding	0	0	0.887643	0	0	0	1	0
ENSG00000267060	0.221911	1.07578	4.98858	0.215649	0.829262	NA	PTGES3L	protein_coding	0	0	0.887643	0	0	0	1	0
ENSG00000268790	0.221911	1.07578	4.98858	0.215649	0.829262	NA	AC008764.4	protein_coding	0	0	0.887643	0	0	0	1	0
ENSG00000269699	0.221911	1.07578	4.98858	0.215649	0.829262	NA	ZIM2	protein_coding	0	0	0.887643	0	0	0	1	0
ENSG00000273111	0.221911	1.07578	4.98858	0.215649	0.829262	NA	LYPD4	protein_coding	0	0	0.887643	0	0	0	1	0
ENSG00000273331	0.221911	1.07578	4.98858	0.215649	0.829262	NA	TM4SF19-TCTEX1D2	protein_coding	0	0	0.887643	0	0	0	1	0
ENSG00000274600	0.221911	1.07578	4.98858	0.215649	0.829262	NA	RIMBP3B	protein_coding	0	0	0.887643	0	0	0	1	0
ENSG00000278599	0.221911	1.07578	4.98858	0.215649	0.829262	NA	TBC1D3E	protein_coding	0	0	0.887643	0	0	0	1	0
ENSG00000283268	0.221911	1.07578	4.98858	0.215649	0.829262	NA	AP001160.5	protein_coding	0	0	0.887643	0	0	0	1	0
ENSG00000283384	0.221911	1.07578	4.98858	0.215649	0.829262	NA	AL138694.1	protein_coding	0	0	0.887643	0	0	0	1	0
ENSG00000283580	0.221911	1.07578	4.98858	0.215649	0.829262	NA	AC098484.3	protein_coding	0	0	0.887643	0	0	0	1	0
ENSG00000283632	0.221911	1.07578	4.98858	0.215649	0.829262	NA	EXOC3L2	protein_coding	0	0	0.887643	0	0	0	1	0
ENSG00000284681	0.221911	1.07578	4.98858	0.215649	0.829262	NA	AC007240.1	protein_coding	0	0	0.887643	0	0	0	1	0
ENSG00000163485	15.1124	1.07571	0.98214	1.09527	0.2734	0.997282	ADORA1	protein_coding	7.56807	12.1096	15.9776	24.7945	9	8	18	31
ENSG00000171928	67.1449	1.07568	0.723049	1.4877	0.13683	0.997282	TVP23B	protein_coding	67.2717	18.1644	88.7643	94.3793	80	12	100	118
ENSG00000005059	43.3436	1.07551	0.696173	1.54489	0.122374	0.997282	MCUB	protein_coding	36.9994	18.1644	63.0226	55.1879	44	12	71	69
ENSG00000170312	211.531	1.07546	0.763411	1.40876	0.158908	0.997282	CDK1	protein_coding	236.292	34.8151	274.282	300.734	281	23	309	376
ENSG00000105810	143.044	1.07535	0.543659	1.97799	0.0479293	0.997282	CDK6	protein_coding	121.089	62.0617	189.068	199.956	144	41	213	250
ENSG00000076554	186.837	1.07481	0.663612	1.61963	0.105311	0.997282	TPD52	protein_coding	190.883	48.4384	260.079	247.945	227	32	293	310
ENSG00000101557	100.072	1.07438	0.815263	1.31783	0.18756	0.997282	USP14	protein_coding	112.68	15.137	150.899	121.573	134	10	170	152
ENSG00000183291	117.308	1.07329	0.654423	1.64005	0.100994	0.997282	SELENOF	protein_coding	115.203	34.8151	154.45	164.764	137	23	174	206
ENSG00000171806	29.7336	1.07226	0.833987	1.28571	0.198546	0.997282	METTL18	protein_coding	28.5905	9.0822	45.2698	35.9921	34	6	51	45
ENSG00000138346	101.489	1.07185	0.85657	1.25133	0.210814	0.997282	DNA2	protein_coding	117.725	12.1096	147.349	128.772	140	8	166	161
ENSG00000152253	34.5124	1.0715	0.858995	1.24739	0.212255	0.997282	SPC25	protein_coding	36.1585	7.5685	47.9327	46.3898	43	5	54	58
ENSG00000086548	41.5785	1.07127	0.883892	1.21199	0.225515	0.997282	CEACAM6	protein_coding	7.56807	46.9247	55.0338	56.7875	9	31	62	71
ENSG00000173681	63.7317	1.0706	0.674225	1.58789	0.112311	0.997282	BCLAF3	protein_coding	57.181	24.2192	104.742	68.7849	68	16	118	86
ENSG00000053900	125.588	1.07025	0.79379	1.34827	0.177571	0.997282	ANAPC4	protein_coding	141.271	19.6781	176.641	164.764	168	13	199	206
ENSG00000122376	77.4783	1.06915	0.875875	1.22066	0.222213	0.997282	FAM35A	protein_coding	89.9759	9.0822	102.079	108.776	107	6	115	136
ENSG00000122674	40.4213	1.06857	0.749131	1.42642	0.153748	0.997282	CCZ1	protein_coding	37.8403	13.6233	55.0338	55.1879	45	9	62	69
ENSG00000112218	19.3945	1.0684	0.938181	1.1388	0.254786	0.997282	GPR63	protein_coding	18.4997	6.0548	26.6293	26.3942	22	4	30	33
ENSG00000111845	59.6781	1.067	0.648735	1.64474	0.100024	0.997282	PAK1IP1	protein_coding	52.1356	24.2192	80.7755	81.5821	62	16	91	102
ENSG00000079257	426.598	1.06619	0.433631	2.45875	0.0139422	0.997282	LXN	protein_coding	316.177	234.624	580.518	575.074	376	155	654	719
ENSG00000164209	160.502	1.06533	0.846239	1.25891	0.208065	0.997282	SLC25A46	protein_coding	188.361	18.1644	205.933	229.55	224	12	232	287
ENSG00000149573	76.7123	1.0653	0.674907	1.57844	0.114464	0.997282	MPZL2	protein_coding	73.9989	24.2192	103.854	104.777	88	16	117	131
ENSG00000126246	2.22241	1.06443	2.48769	0.427881	0.668738	NA	IGFLR1	protein_coding	0	3.0274	2.66293	3.1993	0	2	3	4
ENSG00000170369	2.22241	1.06443	2.48769	0.427881	0.668738	NA	CST2	protein_coding	0	3.0274	2.66293	3.1993	0	2	3	4
ENSG00000140450	142.503	1.06164	0.593122	1.78992	0.0734665	0.997282	ARRDC4	protein_coding	132.021	51.4658	196.169	190.358	157	34	221	238
ENSG00000145569	46.7144	1.06141	0.641134	1.65552	0.0978198	0.997282	FAM105A	protein_coding	34.4768	25.7329	67.4608	59.187	41	17	76	74
ENSG00000142556	60.0283	1.06067	0.801222	1.32382	0.185564	0.997282	ZNF614	protein_coding	64.749	12.1096	73.6743	89.5803	77	8	83	112
ENSG00000065183	249.251	1.05991	0.609359	1.73939	0.0819663	0.997282	WDR3	protein_coding	244.701	77.1987	331.978	343.125	291	51	374	429
ENSG00000187210	79.1089	1.05962	0.680804	1.55642	0.119608	0.997282	GCNT1	protein_coding	77.3625	24.2192	102.079	112.775	92	16	115	141
ENSG00000122042	294.791	1.05905	0.571204	1.85407	0.0637299	0.997282	UBL3	protein_coding	276.655	104.445	434.945	363.12	329	69	490	454
ENSG00000169439	148.051	1.05656	0.500934	2.10919	0.0349285	0.997282	SDC2	protein_coding	114.362	77.1987	209.484	191.158	136	51	236	239
ENSG00000172551	4.92877	1.05554	1.54767	0.68202	0.495227	NA	MUCL1	protein_coding	3.36359	3.0274	5.32586	7.99824	4	2	6	10
ENSG00000113211	2.46439	1.05523	2.0975	0.503092	0.6149	NA	PCDHB6	protein_coding	1.68179	1.5137	2.66293	3.99912	2	1	3	5
ENSG00000144063	2.46439	1.05523	2.0975	0.503092	0.6149	NA	MALL	protein_coding	1.68179	1.5137	2.66293	3.99912	2	1	3	5
ENSG00000140006	62.9443	1.0552	0.92477	1.14104	0.253854	0.997282	WDR89	protein_coding	74.8398	6.0548	86.1013	84.7814	89	4	97	106
ENSG00000178695	26.6439	1.05507	0.769947	1.37031	0.170591	0.997282	KCTD12	protein_coding	15.1361	19.6781	38.1686	33.5926	18	13	43	42
ENSG00000125388	13.6739	1.05366	0.996849	1.05699	0.290516	0.997282	GRK4	protein_coding	10.0908	7.5685	18.6405	18.396	12	5	21	23
ENSG00000130649	13.6739	1.05366	0.996849	1.05699	0.290516	0.997282	CYP2E1	protein_coding	10.0908	7.5685	18.6405	18.396	12	5	21	23
ENSG00000162409	2.70636	1.05289	2.24115	0.469799	0.638498	NA	PRKAA2	protein_coding	3.36359	0	2.66293	4.79895	4	0	3	6
ENSG00000177710	2.70636	1.05289	2.24115	0.469799	0.638498	NA	SLC35G5	protein_coding	3.36359	0	2.66293	4.79895	4	0	3	6
ENSG00000184305	96.6749	1.05198	0.626147	1.68009	0.0929395	0.997282	CCSER1	protein_coding	89.9759	34.8151	141.135	120.773	107	23	159	151
ENSG00000126858	67.2391	1.05111	0.89491	1.17455	0.240176	0.997282	RHOT1	protein_coding	79.0443	7.5685	88.7643	93.5794	94	5	100	117
ENSG00000172349	2.87645	1.05082	2.0067	0.523653	0.60052	NA	IL16	protein_coding	0.840896	3.0274	4.43821	3.1993	1	2	5	4
ENSG00000134987	211.464	1.0506	0.670306	1.56735	0.117034	0.997282	WDR36	protein_coding	221.156	52.9795	281.383	290.336	263	35	317	363
ENSG00000214114	33.1127	1.0503	0.955662	1.09903	0.271757	0.997282	MYCBP	protein_coding	37.8403	4.5411	37.281	52.7884	45	3	42	66
ENSG00000135317	309.551	1.05002	0.824824	1.27302	0.20301	0.997282	SNX14	protein_coding	365.79	36.3288	447.372	388.715	435	24	504	486
ENSG00000166012	274.793	1.04799	0.713152	1.46952	0.141693	0.997282	TAF1D	protein_coding	301.041	56.0069	395.001	347.124	358	37	445	434
ENSG00000205339	552.823	1.04692	0.77012	1.35942	0.174013	0.997282	IPO7	protein_coding	638.24	81.7398	756.271	735.038	759	54	852	919
ENSG00000042317	62.6146	1.04658	0.757998	1.38072	0.167365	0.997282	SPATA7	protein_coding	65.5899	15.137	82.5508	87.1808	78	10	93	109
ENSG00000283515	3.14039	1.04599	1.89796	0.551113	0.581557	NA	AC020915.6	protein_coding	2.52269	1.5137	5.32586	3.1993	3	1	6	4
ENSG00000041353	137.905	1.04577	0.841343	1.24298	0.213877	0.997282	RAB27B	protein_coding	162.293	16.6507	185.517	187.159	193	11	209	234
ENSG00000166821	64.5471	1.04519	0.593655	1.7606	0.0783061	0.997282	PEX11A	protein_coding	50.4538	33.3014	89.6519	84.7814	60	22	101	106
ENSG00000180008	213.98	1.04518	0.742025	1.40855	0.158967	0.997282	SOCS4	protein_coding	238.815	39.3562	293.81	283.938	284	26	331	355
ENSG00000152669	14.2841	1.0442	0.982783	1.0625	0.28801	0.997282	CCNO	protein_coding	10.9317	7.5685	18.6405	19.9956	13	5	21	25
ENSG00000067533	162.212	1.04354	0.639338	1.63221	0.102635	0.997282	RRP15	protein_coding	162.293	48.4384	232.562	205.555	193	32	262	257
ENSG00000133962	9.8173	1.04339	1.28088	0.814589	0.415308	0.997282	CATSPERB	protein_coding	10.9317	1.5137	12.427	14.3968	13	1	14	18
ENSG00000167920	9.30772	1.04265	1.24792	0.83551	0.403431	0.997282	TMEM99	protein_coding	3.36359	9.0822	7.98878	16.7963	4	6	9	21
ENSG00000116741	5.8248	1.04263	1.49747	0.696259	0.486267	NA	RGS2	protein_coding	5.88627	1.5137	7.10114	8.79807	7	1	8	11
ENSG00000185480	84.2196	1.04218	0.886824	1.17518	0.239924	0.997282	PARPBP	protein_coding	100.067	9.0822	110.955	116.774	119	6	125	146
ENSG00000132294	236.565	1.04208	0.745166	1.39845	0.161978	0.997282	EFR3A	protein_coding	265.723	42.3836	314.225	323.929	316	28	354	405
ENSG00000177990	2.68441	1.04065	2.286	0.455229	0.648944	NA	DPY19L2	protein_coding	3.36359	0	1.77529	5.59877	4	0	2	7
ENSG00000083097	196.263	1.04063	0.783266	1.32858	0.183987	0.997282	DOPEY1	protein_coding	225.36	30.274	282.27	247.146	268	20	318	309
ENSG00000179387	160.96	1.03964	0.917461	1.13317	0.257143	0.997282	ELMOD2	protein_coding	197.611	12.1096	232.562	201.556	235	8	262	252
ENSG00000126814	86.7903	1.03823	0.642609	1.61565	0.10617	0.997282	TRMT5	protein_coding	82.4078	30.274	114.506	119.974	98	20	129	150
ENSG00000101846	38.4556	1.03799	0.682339	1.52123	0.128203	0.997282	STS	protein_coding	21.8633	28.7603	56.8091	46.3898	26	19	64	58
ENSG00000173409	19.9991	1.03769	0.894776	1.15972	0.246165	0.997282	ARV1	protein_coding	16.8179	9.0822	21.3034	32.7928	20	6	24	41
ENSG00000267508	11.8873	1.0376	1.41152	0.735094	0.462282	0.997282	ZNF285	protein_coding	15.1361	0	20.4158	11.9974	18	0	23	15
ENSG00000198301	173.523	1.0369	0.668646	1.55075	0.120961	0.997282	SDAD1	protein_coding	180.793	45.411	234.338	233.549	215	30	264	292
ENSG00000173581	2.8545	1.03617	2.00854	0.515884	0.605936	NA	CCDC106	protein_coding	0.840896	3.0274	3.55057	3.99912	1	2	4	5
ENSG00000116679	590.647	1.03548	0.639099	1.62022	0.105185	0.997282	IVNS1ABP	protein_coding	618.9	154.397	792.665	796.625	736	102	893	996
ENSG00000168280	226.472	1.03543	0.503588	2.0561	0.039773	0.997282	KIF5C	protein_coding	190.043	105.959	319.551	290.336	226	70	360	363
ENSG00000185650	665.748	1.03528	0.428488	2.41611	0.0156872	0.997282	ZFP36L1	protein_coding	369.994	504.062	829.946	958.989	440	333	935	1199
ENSG00000104131	105.691	1.03495	0.787726	1.31384	0.188899	0.997282	EIF3J	protein_coding	119.407	18.1644	142.023	143.169	142	12	160	179
ENSG00000155329	36.2226	1.03485	1.008	1.02664	0.304591	0.997282	ZCCHC10	protein_coding	43.7266	3.0274	54.1462	43.9903	52	2	61	55
ENSG00000130021	39.0475	1.03406	0.676689	1.52811	0.126485	0.997282	PUDP	protein_coding	26.9087	24.2192	59.4721	45.59	32	16	67	57
ENSG00000138180	211.978	1.03378	0.687115	1.50453	0.132446	0.997282	CEP55	protein_coding	227.042	49.9521	281.383	289.536	270	33	317	362
ENSG00000106018	10.4434	1.03344	1.13305	0.912086	0.361723	0.997282	VIPR2	protein_coding	7.56807	6.0548	17.7529	10.3977	9	4	20	13
ENSG00000203965	15.6402	1.03298	1.16936	0.88337	0.377037	0.997282	EFCAB7	protein_coding	18.4997	1.5137	17.7529	24.7945	22	1	20	31
ENSG00000156869	7.98134	1.03287	1.27961	0.807177	0.419565	0.997282	FRRS1	protein_coding	5.88627	4.5411	7.10114	14.3968	7	3	8	18
ENSG00000162688	102.651	1.03283	0.747233	1.3822	0.166909	0.997282	AGL	protein_coding	110.998	22.7055	163.326	113.575	132	15	184	142
ENSG00000164134	390.77	1.03212	0.766439	1.34665	0.178095	0.997282	NAA15	protein_coding	451.561	60.548	525.484	525.484	537	40	592	657
ENSG00000105668	19.9272	1.03191	0.858968	1.20133	0.229623	0.997282	UPK1A	protein_coding	12.6134	13.6233	23.0787	30.3933	15	9	26	38
ENSG00000115816	212.651	1.03144	0.666912	1.54659	0.121962	0.997282	CEBPZ	protein_coding	223.678	54.4932	280.495	291.936	266	36	316	365
ENSG00000270276	8.15142	1.0307	1.27284	0.809758	0.418079	0.997282	HIST2H4B	protein_coding	3.36359	7.5685	8.87643	12.7972	4	5	10	16
ENSG00000054277	32.9708	1.03034	0.739871	1.3926	0.163741	0.997282	OPN3	protein_coding	27.7496	15.137	42.6068	46.3898	33	10	48	58
ENSG00000138182	230.325	1.03	0.800832	1.28616	0.198388	0.997282	KIF20B	protein_coding	269.928	31.7877	312.45	307.132	321	21	352	384
ENSG00000106701	25.7135	1.02972	0.957748	1.07515	0.282309	0.997282	FSD1L	protein_coding	28.5905	4.5411	33.7304	35.9921	34	3	38	45
ENSG00000117114	9.0694	1.0292	1.17891	0.873011	0.382657	0.997282	ADGRL2	protein_coding	5.88627	6.0548	11.5394	12.7972	7	4	13	16
ENSG00000106546	68.4305	1.02905	0.56795	1.81186	0.0700075	0.997282	AHR	protein_coding	40.363	49.9521	91.4272	91.9798	48	33	103	115
ENSG00000241399	18.7124	1.02737	1.05251	0.976114	0.329008	0.997282	CD302	protein_coding	21.0224	3.0274	28.4046	22.3951	25	2	32	28
ENSG00000177054	119.483	1.02732	0.822968	1.24831	0.211917	0.997282	ZDHHC13	protein_coding	139.589	16.6507	163.326	158.365	166	11	184	198
ENSG00000129317	183.867	1.02695	0.80644	1.27344	0.202861	0.997282	PUS7L	protein_coding	215.269	25.7329	228.124	266.341	256	17	257	333
ENSG00000137877	5.95097	1.02653	1.42095	0.722426	0.470033	NA	SPTBN5	protein_coding	3.36359	4.5411	7.10114	8.79807	4	3	8	11
ENSG00000172469	64.6266	1.02548	0.932049	1.10025	0.271225	0.997282	MANEA	protein_coding	78.2034	6.0548	95.8654	78.3828	93	4	108	98
ENSG00000081148	3.9925	1.02394	1.92582	0.531691	0.59494	NA	IMPG2	protein_coding	5.04538	0	5.32586	5.59877	6	0	6	7
ENSG00000173013	3.9925	1.02394	1.92582	0.531691	0.59494	NA	CCDC96	protein_coding	5.04538	0	5.32586	5.59877	6	0	6	7
ENSG00000071073	315.748	1.02295	0.562326	1.81914	0.0688901	0.997282	MGAT4A	protein_coding	300.2	115.041	427.844	419.908	357	76	482	525
ENSG00000214654	15.572	1.02213	1.16569	0.876844	0.380571	0.997282	AL161911.1	protein_coding	18.4997	1.5137	23.0787	19.1958	22	1	26	24
ENSG00000148655	3.77248	1.02042	1.76134	0.579342	0.562359	NA	LRMDA	protein_coding	3.36359	1.5137	6.2135	3.99912	4	1	7	5
ENSG00000063438	68.4707	1.01773	0.562737	1.80853	0.0705246	0.997282	AHRR	protein_coding	43.7266	46.9247	89.6519	93.5794	52	31	101	117
ENSG00000124207	849.95	1.01751	0.679725	1.49694	0.134409	0.997282	CSE1L	protein_coding	935.077	187.699	1114.88	1162.14	1112	124	1256	1453
ENSG00000072571	106.611	1.01644	0.889827	1.14229	0.253335	0.997282	HMMR	protein_coding	129.498	10.5959	137.585	148.767	154	7	155	186
ENSG00000005001	49.5639	1.01639	0.642823	1.58114	0.113847	0.997282	PRSS22	protein_coding	25.2269	40.8699	66.5732	65.5856	30	27	75	82
ENSG00000152193	62.6188	1.01603	0.807031	1.25897	0.208039	0.997282	RNF219	protein_coding	69.7944	12.1096	86.989	81.5821	83	8	98	102
ENSG00000255837	8.52691	1.01429	1.54758	0.655403	0.512208	0.997282	TAS2R20	protein_coding	10.9317	0	15.9776	7.19842	13	0	18	9
ENSG00000168116	52.3076	1.01423	0.96161	1.05472	0.291555	0.997282	KIAA1586	protein_coding	63.9081	4.5411	64.7979	75.9833	76	3	73	95
ENSG00000153113	385.473	1.01364	0.483995	2.09432	0.0362314	0.997282	CAST	protein_coding	327.95	181.644	530.81	501.49	390	120	598	627
ENSG00000109084	279.01	1.01355	0.465001	2.17967	0.029282	0.997282	TMEM97	protein_coding	221.997	146.829	373.698	373.518	264	97	421	467
ENSG00000050405	144.16	1.01158	0.496296	2.03826	0.0415235	0.997282	LIMA1	protein_coding	111.839	78.7124	191.731	194.357	133	52	216	243
ENSG00000165959	82.6506	1.01124	0.549506	1.84027	0.065729	0.997282	CLMN	protein_coding	47.9311	62.0617	119.832	100.778	57	41	135	126
ENSG00000106799	223.731	1.01122	0.635537	1.59113	0.11158	0.997282	TGFBR1	protein_coding	230.406	65.0891	294.697	304.733	274	43	332	381
ENSG00000110723	84.7125	1.01063	0.554534	1.82248	0.0683825	0.997282	EXPH5	protein_coding	66.4308	45.411	119.832	107.176	79	30	135	134
ENSG00000106560	5.08057	1.01032	1.60666	0.62883	0.529461	NA	GIMAP2	protein_coding	5.04538	1.5137	9.76407	3.99912	6	1	11	5
ENSG00000112972	350.558	1.01004	0.743539	1.35842	0.174331	0.997282	HMGCS1	protein_coding	401.948	62.0617	501.518	436.704	478	41	565	546
ENSG00000114346	388.324	1.0092	0.710626	1.42016	0.155561	0.997282	ECT2	protein_coding	435.584	78.7124	501.518	537.482	518	52	565	672
ENSG00000136051	427.174	1.00847	0.743738	1.35595	0.175115	0.997282	WASHC4	protein_coding	491.924	74.1713	594.721	547.88	585	49	670	685
ENSG00000091428	4.16259	1.0082	1.67127	0.603254	0.54634	NA	RAPGEF4	protein_coding	2.52269	3.0274	7.10114	3.99912	3	2	8	5
ENSG00000100373	3.48659	1.00767	1.80113	0.559466	0.575844	NA	UPK3A	protein_coding	1.68179	3.0274	4.43821	4.79895	2	2	5	6
ENSG00000137571	3.07452	1.00718	1.92498	0.523217	0.600823	NA	SLCO5A1	protein_coding	2.52269	1.5137	2.66293	5.59877	3	1	3	7
ENSG00000153814	3.07452	1.00718	1.92498	0.523217	0.600823	NA	JAZF1	protein_coding	2.52269	1.5137	2.66293	5.59877	3	1	3	7
ENSG00000137831	139.995	1.00568	0.629317	1.59806	0.110031	0.997282	UACA	protein_coding	139.589	45.411	192.618	182.36	166	30	217	228
ENSG00000155304	128.681	1.00557	0.789263	1.27406	0.202643	0.997282	HSPA13	protein_coding	148.839	21.1918	177.529	167.163	177	14	200	209
ENSG00000197768	3.94859	1.00512	1.957	0.513604	0.607529	NA	STPG3	protein_coding	5.04538	0	3.55057	7.19842	6	0	4	9
ENSG00000163938	215.108	1.00493	0.609554	1.64863	0.0992244	0.997282	GNL3	protein_coding	215.269	69.6302	287.596	287.937	256	46	324	360
ENSG00000135521	48.815	1.00487	0.913909	1.09953	0.271536	0.997282	LTV1	protein_coding	58.0219	6.0548	64.7979	66.3854	69	4	73	83
ENSG00000118412	253.396	1.00454	0.811192	1.23835	0.215588	0.997282	CASP8AP2	protein_coding	302.723	33.3014	356.832	320.729	360	22	402	401
ENSG00000025156	54.2637	1.00373	0.850685	1.17991	0.238036	0.997282	HSF2	protein_coding	62.2263	9.0822	74.562	71.1844	74	6	84	89
ENSG00000144182	14.4559	1.0035	1.04533	0.95998	0.337065	0.997282	LIPT1	protein_coding	14.2952	4.5411	22.1911	16.7963	17	3	25	21
ENSG00000104412	111.85	1.00349	0.816729	1.22867	0.219194	0.997282	EMC2	protein_coding	131.18	16.6507	158	141.569	156	11	178	177
ENSG00000104219	38.3736	1.00345	0.833978	1.2032	0.228898	0.997282	ZDHHC2	protein_coding	41.2039	9.0822	48.8203	54.388	49	6	55	68
ENSG00000164934	347.734	1.00282	0.752146	1.33328	0.182441	0.997282	DCAF13	protein_coding	402.789	59.0343	466.012	463.098	479	39	525	579
ENSG00000128513	66.6458	1.00243	0.815059	1.22989	0.218739	0.997282	POT1	protein_coding	75.6807	12.1096	85.2137	93.5794	90	8	96	117
ENSG00000237765	49.2466	1.00095	0.883023	1.13355	0.256984	0.997282	FAM200B	protein_coding	57.181	7.5685	75.4496	56.7875	68	5	85	71
ENSG00000237289	10.2677	1.00091	1.13434	0.882376	0.377573	0.997282	CKMT1B	protein_coding	7.56807	6.0548	10.6517	16.7963	9	4	12	21
ENSG00000174173	98.1602	1.00067	0.858356	1.1658	0.243694	0.997282	TRMT10C	protein_coding	117.725	12.1096	134.034	128.772	140	8	151	161
ENSG00000157181	180.117	1.00032	0.782175	1.2789	0.200933	0.997282	C1orf27	protein_coding	210.224	28.7603	234.338	247.146	250	19	264	309
ENSG00000056050	30.0839	1.00011	1.24014	0.80645	0.419983	0.997282	HPF1	protein_coding	39.5221	0	48.8203	31.993	47	0	55	40
ENSG00000152944	111.701	1.00003	0.679463	1.47179	0.141077	0.997282	MED21	protein_coding	116.044	31.7877	135.809	163.164	138	21	153	204
ENSG00000139350	256.226	0.999947	0.709165	1.41003	0.158529	0.997282	NEDD1	protein_coding	285.905	54.4932	346.181	338.326	340	36	390	423
ENSG00000009709	0.199956	0.999865	4.99378	0.200222	0.841307	NA	PAX7	protein_coding	0	0	0	0.799824	0	0	0	1
ENSG00000018625	0.199956	0.999865	4.99378	0.200222	0.841307	NA	ATP1A2	protein_coding	0	0	0	0.799824	0	0	0	1
ENSG00000055957	0.199956	0.999865	4.99378	0.200222	0.841307	NA	ITIH1	protein_coding	0	0	0	0.799824	0	0	0	1
ENSG00000064225	0.199956	0.999865	4.99378	0.200222	0.841307	NA	ST3GAL6	protein_coding	0	0	0	0.799824	0	0	0	1
ENSG00000070190	0.199956	0.999865	4.99378	0.200222	0.841307	NA	DAPP1	protein_coding	0	0	0	0.799824	0	0	0	1
ENSG00000070729	0.199956	0.999865	4.99378	0.200222	0.841307	NA	CNGB1	protein_coding	0	0	0	0.799824	0	0	0	1
ENSG00000077279	0.199956	0.999865	4.99378	0.200222	0.841307	NA	DCX	protein_coding	0	0	0	0.799824	0	0	0	1
ENSG00000077522	0.199956	0.999865	4.99378	0.200222	0.841307	NA	ACTN2	protein_coding	0	0	0	0.799824	0	0	0	1
ENSG00000077943	0.199956	0.999865	4.99378	0.200222	0.841307	NA	ITGA8	protein_coding	0	0	0	0.799824	0	0	0	1
ENSG00000079101	0.199956	0.999865	4.99378	0.200222	0.841307	NA	CLUL1	protein_coding	0	0	0	0.799824	0	0	0	1
ENSG00000080511	0.199956	0.999865	4.99378	0.200222	0.841307	NA	RDH8	protein_coding	0	0	0	0.799824	0	0	0	1
ENSG00000091513	0.199956	0.999865	4.99378	0.200222	0.841307	NA	TF	protein_coding	0	0	0	0.799824	0	0	0	1
ENSG00000095713	0.199956	0.999865	4.99378	0.200222	0.841307	NA	CRTAC1	protein_coding	0	0	0	0.799824	0	0	0	1
ENSG00000100314	0.199956	0.999865	4.99378	0.200222	0.841307	NA	CABP7	protein_coding	0	0	0	0.799824	0	0	0	1
ENSG00000101204	0.199956	0.999865	4.99378	0.200222	0.841307	NA	CHRNA4	protein_coding	0	0	0	0.799824	0	0	0	1
ENSG00000101280	0.199956	0.999865	4.99378	0.200222	0.841307	NA	ANGPT4	protein_coding	0	0	0	0.799824	0	0	0	1
ENSG00000101951	0.199956	0.999865	4.99378	0.200222	0.841307	NA	PAGE4	protein_coding	0	0	0	0.799824	0	0	0	1
ENSG00000104332	0.199956	0.999865	4.99378	0.200222	0.841307	NA	SFRP1	protein_coding	0	0	0	0.799824	0	0	0	1
ENSG00000105392	0.199956	0.999865	4.99378	0.200222	0.841307	NA	CRX	protein_coding	0	0	0	0.799824	0	0	0	1
ENSG00000107147	0.199956	0.999865	4.99378	0.200222	0.841307	NA	KCNT1	protein_coding	0	0	0	0.799824	0	0	0	1
ENSG00000107295	0.199956	0.999865	4.99378	0.200222	0.841307	NA	SH3GL2	protein_coding	0	0	0	0.799824	0	0	0	1
ENSG00000107859	0.199956	0.999865	4.99378	0.200222	0.841307	NA	PITX3	protein_coding	0	0	0	0.799824	0	0	0	1
ENSG00000112333	0.199956	0.999865	4.99378	0.200222	0.841307	NA	NR2E1	protein_coding	0	0	0	0.799824	0	0	0	1
ENSG00000113600	0.199956	0.999865	4.99378	0.200222	0.841307	NA	C9	protein_coding	0	0	0	0.799824	0	0	0	1
ENSG00000114200	0.199956	0.999865	4.99378	0.200222	0.841307	NA	BCHE	protein_coding	0	0	0	0.799824	0	0	0	1
ENSG00000117600	0.199956	0.999865	4.99378	0.200222	0.841307	NA	PLPPR4	protein_coding	0	0	0	0.799824	0	0	0	1
ENSG00000118271	0.199956	0.999865	4.99378	0.200222	0.841307	NA	TTR	protein_coding	0	0	0	0.799824	0	0	0	1
ENSG00000120659	0.199956	0.999865	4.99378	0.200222	0.841307	NA	TNFSF11	protein_coding	0	0	0	0.799824	0	0	0	1
ENSG00000120729	0.199956	0.999865	4.99378	0.200222	0.841307	NA	MYOT	protein_coding	0	0	0	0.799824	0	0	0	1
ENSG00000122574	0.199956	0.999865	4.99378	0.200222	0.841307	NA	WIPF3	protein_coding	0	0	0	0.799824	0	0	0	1
ENSG00000122691	0.199956	0.999865	4.99378	0.200222	0.841307	NA	TWIST1	protein_coding	0	0	0	0.799824	0	0	0	1
ENSG00000122733	0.199956	0.999865	4.99378	0.200222	0.841307	NA	PHF24	protein_coding	0	0	0	0.799824	0	0	0	1
ENSG00000122824	0.199956	0.999865	4.99378	0.200222	0.841307	NA	NUDT10	protein_coding	0	0	0	0.799824	0	0	0	1
ENSG00000123685	0.199956	0.999865	4.99378	0.200222	0.841307	NA	BATF3	protein_coding	0	0	0	0.799824	0	0	0	1
ENSG00000124159	0.199956	0.999865	4.99378	0.200222	0.841307	NA	MATN4	protein_coding	0	0	0	0.799824	0	0	0	1
ENSG00000124467	0.199956	0.999865	4.99378	0.200222	0.841307	NA	PSG8	protein_coding	0	0	0	0.799824	0	0	0	1
ENSG00000124564	0.199956	0.999865	4.99378	0.200222	0.841307	NA	SLC17A3	protein_coding	0	0	0	0.799824	0	0	0	1
ENSG00000124568	0.199956	0.999865	4.99378	0.200222	0.841307	NA	SLC17A1	protein_coding	0	0	0	0.799824	0	0	0	1
ENSG00000125498	0.199956	0.999865	4.99378	0.200222	0.841307	NA	KIR2DL1	protein_coding	0	0	0	0.799824	0	0	0	1
ENSG00000125508	0.199956	0.999865	4.99378	0.200222	0.841307	NA	SRMS	protein_coding	0	0	0	0.799824	0	0	0	1
ENSG00000125726	0.199956	0.999865	4.99378	0.200222	0.841307	NA	CD70	protein_coding	0	0	0	0.799824	0	0	0	1
ENSG00000125816	0.199956	0.999865	4.99378	0.200222	0.841307	NA	NKX2-4	protein_coding	0	0	0	0.799824	0	0	0	1
ENSG00000125820	0.199956	0.999865	4.99378	0.200222	0.841307	NA	NKX2-2	protein_coding	0	0	0	0.799824	0	0	0	1
ENSG00000125966	0.199956	0.999865	4.99378	0.200222	0.841307	NA	MMP24	protein_coding	0	0	0	0.799824	0	0	0	1
ENSG00000125998	0.199956	0.999865	4.99378	0.200222	0.841307	NA	FAM83C	protein_coding	0	0	0	0.799824	0	0	0	1
ENSG00000127412	0.199956	0.999865	4.99378	0.200222	0.841307	NA	TRPV5	protein_coding	0	0	0	0.799824	0	0	0	1
ENSG00000128310	0.199956	0.999865	4.99378	0.200222	0.841307	NA	GALR3	protein_coding	0	0	0	0.799824	0	0	0	1
ENSG00000129048	0.199956	0.999865	4.99378	0.200222	0.841307	NA	ACKR4	protein_coding	0	0	0	0.799824	0	0	0	1
ENSG00000130427	0.199956	0.999865	4.99378	0.200222	0.841307	NA	EPO	protein_coding	0	0	0	0.799824	0	0	0	1
ENSG00000131142	0.199956	0.999865	4.99378	0.200222	0.841307	NA	CCL25	protein_coding	0	0	0	0.799824	0	0	0	1
ENSG00000131183	0.199956	0.999865	4.99378	0.200222	0.841307	NA	SLC34A1	protein_coding	0	0	0	0.799824	0	0	0	1
ENSG00000131668	0.199956	0.999865	4.99378	0.200222	0.841307	NA	BARX1	protein_coding	0	0	0	0.799824	0	0	0	1
ENSG00000131951	0.199956	0.999865	4.99378	0.200222	0.841307	NA	LRRC9	protein_coding	0	0	0	0.799824	0	0	0	1
ENSG00000132429	0.199956	0.999865	4.99378	0.200222	0.841307	NA	POPDC3	protein_coding	0	0	0	0.799824	0	0	0	1
ENSG00000133433	0.199956	0.999865	4.99378	0.200222	0.841307	NA	GSTT2B	protein_coding	0	0	0	0.799824	0	0	0	1
ENSG00000134376	0.199956	0.999865	4.99378	0.200222	0.841307	NA	CRB1	protein_coding	0	0	0	0.799824	0	0	0	1
ENSG00000134389	0.199956	0.999865	4.99378	0.200222	0.841307	NA	CFHR5	protein_coding	0	0	0	0.799824	0	0	0	1
ENSG00000134940	0.199956	0.999865	4.99378	0.200222	0.841307	NA	ACRV1	protein_coding	0	0	0	0.799824	0	0	0	1
ENSG00000135443	0.199956	0.999865	4.99378	0.200222	0.841307	NA	KRT85	protein_coding	0	0	0	0.799824	0	0	0	1
ENSG00000136155	0.199956	0.999865	4.99378	0.200222	0.841307	NA	SCEL	protein_coding	0	0	0	0.799824	0	0	0	1
ENSG00000136487	0.199956	0.999865	4.99378	0.200222	0.841307	NA	GH2	protein_coding	0	0	0	0.799824	0	0	0	1
ENSG00000137675	0.199956	0.999865	4.99378	0.200222	0.841307	NA	MMP27	protein_coding	0	0	0	0.799824	0	0	0	1
ENSG00000137869	0.199956	0.999865	4.99378	0.200222	0.841307	NA	CYP19A1	protein_coding	0	0	0	0.799824	0	0	0	1
ENSG00000138136	0.199956	0.999865	4.99378	0.200222	0.841307	NA	LBX1	protein_coding	0	0	0	0.799824	0	0	0	1
ENSG00000138685	0.199956	0.999865	4.99378	0.200222	0.841307	NA	FGF2	protein_coding	0	0	0	0.799824	0	0	0	1
ENSG00000138813	0.199956	0.999865	4.99378	0.200222	0.841307	NA	C4orf17	protein_coding	0	0	0	0.799824	0	0	0	1
ENSG00000138944	0.199956	0.999865	4.99378	0.200222	0.841307	NA	KIAA1644	protein_coding	0	0	0	0.799824	0	0	0	1
ENSG00000139985	0.199956	0.999865	4.99378	0.200222	0.841307	NA	ADAM21	protein_coding	0	0	0	0.799824	0	0	0	1
ENSG00000140287	0.199956	0.999865	4.99378	0.200222	0.841307	NA	HDC	protein_coding	0	0	0	0.799824	0	0	0	1
ENSG00000141750	0.199956	0.999865	4.99378	0.200222	0.841307	NA	STAC2	protein_coding	0	0	0	0.799824	0	0	0	1
ENSG00000142700	0.199956	0.999865	4.99378	0.200222	0.841307	NA	DMRTA2	protein_coding	0	0	0	0.799824	0	0	0	1
ENSG00000143028	0.199956	0.999865	4.99378	0.200222	0.841307	NA	SYPL2	protein_coding	0	0	0	0.799824	0	0	0	1
ENSG00000143452	0.199956	0.999865	4.99378	0.200222	0.841307	NA	HORMAD1	protein_coding	0	0	0	0.799824	0	0	0	1
ENSG00000144407	0.199956	0.999865	4.99378	0.200222	0.841307	NA	PTH2R	protein_coding	0	0	0	0.799824	0	0	0	1
ENSG00000144644	0.199956	0.999865	4.99378	0.200222	0.841307	NA	GADL1	protein_coding	0	0	0	0.799824	0	0	0	1
ENSG00000145002	0.199956	0.999865	4.99378	0.200222	0.841307	NA	FAM86B2	protein_coding	0	0	0	0.799824	0	0	0	1
ENSG00000145242	0.199956	0.999865	4.99378	0.200222	0.841307	NA	EPHA5	protein_coding	0	0	0	0.799824	0	0	0	1
ENSG00000145428	0.199956	0.999865	4.99378	0.200222	0.841307	NA	RNF175	protein_coding	0	0	0	0.799824	0	0	0	1
ENSG00000145642	0.199956	0.999865	4.99378	0.200222	0.841307	NA	FAM159B	protein_coding	0	0	0	0.799824	0	0	0	1
ENSG00000146147	0.199956	0.999865	4.99378	0.200222	0.841307	NA	MLIP	protein_coding	0	0	0	0.799824	0	0	0	1
ENSG00000146215	0.199956	0.999865	4.99378	0.200222	0.841307	NA	CRIP3	protein_coding	0	0	0	0.799824	0	0	0	1
ENSG00000147647	0.199956	0.999865	4.99378	0.200222	0.841307	NA	DPYS	protein_coding	0	0	0	0.799824	0	0	0	1
ENSG00000147655	0.199956	0.999865	4.99378	0.200222	0.841307	NA	RSPO2	protein_coding	0	0	0	0.799824	0	0	0	1
ENSG00000149021	0.199956	0.999865	4.99378	0.200222	0.841307	NA	SCGB1A1	protein_coding	0	0	0	0.799824	0	0	0	1
ENSG00000149050	0.199956	0.999865	4.99378	0.200222	0.841307	NA	ZNF214	protein_coding	0	0	0	0.799824	0	0	0	1
ENSG00000150048	0.199956	0.999865	4.99378	0.200222	0.841307	NA	CLEC1A	protein_coding	0	0	0	0.799824	0	0	0	1
ENSG00000150337	0.199956	0.999865	4.99378	0.200222	0.841307	NA	FCGR1A	protein_coding	0	0	0	0.799824	0	0	0	1
ENSG00000150636	0.199956	0.999865	4.99378	0.200222	0.841307	NA	CCDC102B	protein_coding	0	0	0	0.799824	0	0	0	1
ENSG00000151365	0.199956	0.999865	4.99378	0.200222	0.841307	NA	THRSP	protein_coding	0	0	0	0.799824	0	0	0	1
ENSG00000152822	0.199956	0.999865	4.99378	0.200222	0.841307	NA	GRM1	protein_coding	0	0	0	0.799824	0	0	0	1
ENSG00000153956	0.199956	0.999865	4.99378	0.200222	0.841307	NA	CACNA2D1	protein_coding	0	0	0	0.799824	0	0	0	1
ENSG00000154493	0.199956	0.999865	4.99378	0.200222	0.841307	NA	C10orf90	protein_coding	0	0	0	0.799824	0	0	0	1
ENSG00000154645	0.199956	0.999865	4.99378	0.200222	0.841307	NA	CHODL	protein_coding	0	0	0	0.799824	0	0	0	1
ENSG00000155026	0.199956	0.999865	4.99378	0.200222	0.841307	NA	RSPH10B	protein_coding	0	0	0	0.799824	0	0	0	1
ENSG00000158525	0.199956	0.999865	4.99378	0.200222	0.841307	NA	CPA5	protein_coding	0	0	0	0.799824	0	0	0	1
ENSG00000159224	0.199956	0.999865	4.99378	0.200222	0.841307	NA	GIP	protein_coding	0	0	0	0.799824	0	0	0	1
ENSG00000159289	0.199956	0.999865	4.99378	0.200222	0.841307	NA	GOLGA6A	protein_coding	0	0	0	0.799824	0	0	0	1
ENSG00000160883	0.199956	0.999865	4.99378	0.200222	0.841307	NA	HK3	protein_coding	0	0	0	0.799824	0	0	0	1
ENSG00000161270	0.199956	0.999865	4.99378	0.200222	0.841307	NA	NPHS1	protein_coding	0	0	0	0.799824	0	0	0	1
ENSG00000161594	0.199956	0.999865	4.99378	0.200222	0.841307	NA	KLHL10	protein_coding	0	0	0	0.799824	0	0	0	1
ENSG00000162456	0.199956	0.999865	4.99378	0.200222	0.841307	NA	KNCN	protein_coding	0	0	0	0.799824	0	0	0	1
ENSG00000162931	0.199956	0.999865	4.99378	0.200222	0.841307	NA	TRIM17	protein_coding	0	0	0	0.799824	0	0	0	1
ENSG00000163218	0.199956	0.999865	4.99378	0.200222	0.841307	NA	PGLYRP4	protein_coding	0	0	0	0.799824	0	0	0	1
ENSG00000164113	0.199956	0.999865	4.99378	0.200222	0.841307	NA	ADAD1	protein_coding	0	0	0	0.799824	0	0	0	1
ENSG00000164330	0.199956	0.999865	4.99378	0.200222	0.841307	NA	EBF1	protein_coding	0	0	0	0.799824	0	0	0	1
ENSG00000164438	0.199956	0.999865	4.99378	0.200222	0.841307	NA	TLX3	protein_coding	0	0	0	0.799824	0	0	0	1
ENSG00000165325	0.199956	0.999865	4.99378	0.200222	0.841307	NA	DEUP1	protein_coding	0	0	0	0.799824	0	0	0	1
ENSG00000165805	0.199956	0.999865	4.99378	0.200222	0.841307	NA	C12orf50	protein_coding	0	0	0	0.799824	0	0	0	1
ENSG00000165972	0.199956	0.999865	4.99378	0.200222	0.841307	NA	CCDC38	protein_coding	0	0	0	0.799824	0	0	0	1
ENSG00000166396	0.199956	0.999865	4.99378	0.200222	0.841307	NA	SERPINB7	protein_coding	0	0	0	0.799824	0	0	0	1
ENSG00000166569	0.199956	0.999865	4.99378	0.200222	0.841307	NA	CPLX4	protein_coding	0	0	0	0.799824	0	0	0	1
ENSG00000166796	0.199956	0.999865	4.99378	0.200222	0.841307	NA	LDHC	protein_coding	0	0	0	0.799824	0	0	0	1
ENSG00000167083	0.199956	0.999865	4.99378	0.200222	0.841307	NA	GNGT2	protein_coding	0	0	0	0.799824	0	0	0	1
ENSG00000167131	0.199956	0.999865	4.99378	0.200222	0.841307	NA	CCDC103	protein_coding	0	0	0	0.799824	0	0	0	1
ENSG00000167195	0.199956	0.999865	4.99378	0.200222	0.841307	NA	GOLGA6C	protein_coding	0	0	0	0.799824	0	0	0	1
ENSG00000168060	0.199956	0.999865	4.99378	0.200222	0.841307	NA	NAALADL1	protein_coding	0	0	0	0.799824	0	0	0	1
ENSG00000168314	0.199956	0.999865	4.99378	0.200222	0.841307	NA	MOBP	protein_coding	0	0	0	0.799824	0	0	0	1
ENSG00000168348	0.199956	0.999865	4.99378	0.200222	0.841307	NA	INSM2	protein_coding	0	0	0	0.799824	0	0	0	1
ENSG00000168427	0.199956	0.999865	4.99378	0.200222	0.841307	NA	KLHL30	protein_coding	0	0	0	0.799824	0	0	0	1
ENSG00000168658	0.199956	0.999865	4.99378	0.200222	0.841307	NA	VWA3B	protein_coding	0	0	0	0.799824	0	0	0	1
ENSG00000169026	0.199956	0.999865	4.99378	0.200222	0.841307	NA	MFSD7	protein_coding	0	0	0	0.799824	0	0	0	1
ENSG00000169248	0.199956	0.999865	4.99378	0.200222	0.841307	NA	CXCL11	protein_coding	0	0	0	0.799824	0	0	0	1
ENSG00000169752	0.199956	0.999865	4.99378	0.200222	0.841307	NA	NRG4	protein_coding	0	0	0	0.799824	0	0	0	1
ENSG00000169946	0.199956	0.999865	4.99378	0.200222	0.841307	NA	ZFPM2	protein_coding	0	0	0	0.799824	0	0	0	1
ENSG00000170370	0.199956	0.999865	4.99378	0.200222	0.841307	NA	EMX2	protein_coding	0	0	0	0.799824	0	0	0	1
ENSG00000170935	0.199956	0.999865	4.99378	0.200222	0.841307	NA	NCBP2L	protein_coding	0	0	0	0.799824	0	0	0	1
ENSG00000171403	0.199956	0.999865	4.99378	0.200222	0.841307	NA	KRT9	protein_coding	0	0	0	0.799824	0	0	0	1
ENSG00000171517	0.199956	0.999865	4.99378	0.200222	0.841307	NA	LPAR3	protein_coding	0	0	0	0.799824	0	0	0	1
ENSG00000171551	0.199956	0.999865	4.99378	0.200222	0.841307	NA	ECEL1	protein_coding	0	0	0	0.799824	0	0	0	1
ENSG00000172232	0.199956	0.999865	4.99378	0.200222	0.841307	NA	AZU1	protein_coding	0	0	0	0.799824	0	0	0	1
ENSG00000172554	0.199956	0.999865	4.99378	0.200222	0.841307	NA	SNTG2	protein_coding	0	0	0	0.799824	0	0	0	1
ENSG00000173662	0.199956	0.999865	4.99378	0.200222	0.841307	NA	TAS1R1	protein_coding	0	0	0	0.799824	0	0	0	1
ENSG00000174016	0.199956	0.999865	4.99378	0.200222	0.841307	NA	FAM46D	protein_coding	0	0	0	0.799824	0	0	0	1
ENSG00000174125	0.199956	0.999865	4.99378	0.200222	0.841307	NA	TLR1	protein_coding	0	0	0	0.799824	0	0	0	1
ENSG00000174562	0.199956	0.999865	4.99378	0.200222	0.841307	NA	KLK15	protein_coding	0	0	0	0.799824	0	0	0	1
ENSG00000175018	0.199956	0.999865	4.99378	0.200222	0.841307	NA	TEX36	protein_coding	0	0	0	0.799824	0	0	0	1
ENSG00000175600	0.199956	0.999865	4.99378	0.200222	0.841307	NA	SUGCT	protein_coding	0	0	0	0.799824	0	0	0	1
ENSG00000176293	0.199956	0.999865	4.99378	0.200222	0.841307	NA	ZNF135	protein_coding	0	0	0	0.799824	0	0	0	1
ENSG00000176678	0.199956	0.999865	4.99378	0.200222	0.841307	NA	FOXL1	protein_coding	0	0	0	0.799824	0	0	0	1
ENSG00000176692	0.199956	0.999865	4.99378	0.200222	0.841307	NA	FOXC2	protein_coding	0	0	0	0.799824	0	0	0	1
ENSG00000176988	0.199956	0.999865	4.99378	0.200222	0.841307	NA	FMR1NB	protein_coding	0	0	0	0.799824	0	0	0	1
ENSG00000177324	0.199956	0.999865	4.99378	0.200222	0.841307	NA	BEND2	protein_coding	0	0	0	0.799824	0	0	0	1
ENSG00000177459	0.199956	0.999865	4.99378	0.200222	0.841307	NA	ERICH5	protein_coding	0	0	0	0.799824	0	0	0	1
ENSG00000177992	0.199956	0.999865	4.99378	0.200222	0.841307	NA	SPATA31E1	protein_coding	0	0	0	0.799824	0	0	0	1
ENSG00000177994	0.199956	0.999865	4.99378	0.200222	0.841307	NA	C2orf73	protein_coding	0	0	0	0.799824	0	0	0	1
ENSG00000178115	0.199956	0.999865	4.99378	0.200222	0.841307	NA	GOLGA8Q	protein_coding	0	0	0	0.799824	0	0	0	1
ENSG00000179008	0.199956	0.999865	4.99378	0.200222	0.841307	NA	C14orf39	protein_coding	0	0	0	0.799824	0	0	0	1
ENSG00000179304	0.199956	0.999865	4.99378	0.200222	0.841307	NA	FAM156B	protein_coding	0	0	0	0.799824	0	0	0	1
ENSG00000180138	0.199956	0.999865	4.99378	0.200222	0.841307	NA	CSNK1A1L	protein_coding	0	0	0	0.799824	0	0	0	1
ENSG00000180549	0.199956	0.999865	4.99378	0.200222	0.841307	NA	FUT7	protein_coding	0	0	0	0.799824	0	0	0	1
ENSG00000181323	0.199956	0.999865	4.99378	0.200222	0.841307	NA	SPEM1	protein_coding	0	0	0	0.799824	0	0	0	1
ENSG00000181781	0.199956	0.999865	4.99378	0.200222	0.841307	NA	ODF3L2	protein_coding	0	0	0	0.799824	0	0	0	1
ENSG00000182013	0.199956	0.999865	4.99378	0.200222	0.841307	NA	PNMA8A	protein_coding	0	0	0	0.799824	0	0	0	1
ENSG00000183273	0.199956	0.999865	4.99378	0.200222	0.841307	NA	CCDC60	protein_coding	0	0	0	0.799824	0	0	0	1
ENSG00000183324	0.199956	0.999865	4.99378	0.200222	0.841307	NA	REC114	protein_coding	0	0	0	0.799824	0	0	0	1
ENSG00000183379	0.199956	0.999865	4.99378	0.200222	0.841307	NA	SYNDIG1L	protein_coding	0	0	0	0.799824	0	0	0	1
ENSG00000183549	0.199956	0.999865	4.99378	0.200222	0.841307	NA	ACSM5	protein_coding	0	0	0	0.799824	0	0	0	1
ENSG00000183625	0.199956	0.999865	4.99378	0.200222	0.841307	NA	CCR3	protein_coding	0	0	0	0.799824	0	0	0	1
ENSG00000184185	0.199956	0.999865	4.99378	0.200222	0.841307	NA	KCNJ12	protein_coding	0	0	0	0.799824	0	0	0	1
ENSG00000185069	0.199956	0.999865	4.99378	0.200222	0.841307	NA	KRT76	protein_coding	0	0	0	0.799824	0	0	0	1
ENSG00000185760	0.199956	0.999865	4.99378	0.200222	0.841307	NA	KCNQ5	protein_coding	0	0	0	0.799824	0	0	0	1
ENSG00000185899	0.199956	0.999865	4.99378	0.200222	0.841307	NA	TAS2R60	protein_coding	0	0	0	0.799824	0	0	0	1
ENSG00000185958	0.199956	0.999865	4.99378	0.200222	0.841307	NA	FAM186A	protein_coding	0	0	0	0.799824	0	0	0	1
ENSG00000186094	0.199956	0.999865	4.99378	0.200222	0.841307	NA	AGBL4	protein_coding	0	0	0	0.799824	0	0	0	1
ENSG00000186198	0.199956	0.999865	4.99378	0.200222	0.841307	NA	SLC51B	protein_coding	0	0	0	0.799824	0	0	0	1
ENSG00000186265	0.199956	0.999865	4.99378	0.200222	0.841307	NA	BTLA	protein_coding	0	0	0	0.799824	0	0	0	1
ENSG00000186297	0.199956	0.999865	4.99378	0.200222	0.841307	NA	GABRA5	protein_coding	0	0	0	0.799824	0	0	0	1
ENSG00000188306	0.199956	0.999865	4.99378	0.200222	0.841307	NA	LRRIQ4	protein_coding	0	0	0	0.799824	0	0	0	1
ENSG00000189001	0.199956	0.999865	4.99378	0.200222	0.841307	NA	SBSN	protein_coding	0	0	0	0.799824	0	0	0	1
ENSG00000189280	0.199956	0.999865	4.99378	0.200222	0.841307	NA	GJB5	protein_coding	0	0	0	0.799824	0	0	0	1
ENSG00000196091	0.199956	0.999865	4.99378	0.200222	0.841307	NA	MYBPC1	protein_coding	0	0	0	0.799824	0	0	0	1
ENSG00000196104	0.199956	0.999865	4.99378	0.200222	0.841307	NA	SPOCK3	protein_coding	0	0	0	0.799824	0	0	0	1
ENSG00000196169	0.199956	0.999865	4.99378	0.200222	0.841307	NA	KIF19	protein_coding	0	0	0	0.799824	0	0	0	1
ENSG00000196553	0.199956	0.999865	4.99378	0.200222	0.841307	NA	CCDC196	protein_coding	0	0	0	0.799824	0	0	0	1
ENSG00000196636	0.199956	0.999865	4.99378	0.200222	0.841307	NA	SDHAF3	protein_coding	0	0	0	0.799824	0	0	0	1
ENSG00000197245	0.199956	0.999865	4.99378	0.200222	0.841307	NA	FAM110D	protein_coding	0	0	0	0.799824	0	0	0	1
ENSG00000197487	0.199956	0.999865	4.99378	0.200222	0.841307	NA	GALP	protein_coding	0	0	0	0.799824	0	0	0	1
ENSG00000197561	0.199956	0.999865	4.99378	0.200222	0.841307	NA	ELANE	protein_coding	0	0	0	0.799824	0	0	0	1
ENSG00000198028	0.199956	0.999865	4.99378	0.200222	0.841307	NA	ZNF560	protein_coding	0	0	0	0.799824	0	0	0	1
ENSG00000198033	0.199956	0.999865	4.99378	0.200222	0.841307	NA	TUBA3C	protein_coding	0	0	0	0.799824	0	0	0	1
ENSG00000198054	0.199956	0.999865	4.99378	0.200222	0.841307	NA	DSCR8	protein_coding	0	0	0	0.799824	0	0	0	1
ENSG00000198597	0.199956	0.999865	4.99378	0.200222	0.841307	NA	ZNF536	protein_coding	0	0	0	0.799824	0	0	0	1
ENSG00000198914	0.199956	0.999865	4.99378	0.200222	0.841307	NA	POU3F3	protein_coding	0	0	0	0.799824	0	0	0	1
ENSG00000203909	0.199956	0.999865	4.99378	0.200222	0.841307	NA	DPPA5	protein_coding	0	0	0	0.799824	0	0	0	1
ENSG00000203985	0.199956	0.999865	4.99378	0.200222	0.841307	NA	LDLRAD1	protein_coding	0	0	0	0.799824	0	0	0	1
ENSG00000204195	0.199956	0.999865	4.99378	0.200222	0.841307	NA	AWAT1	protein_coding	0	0	0	0.799824	0	0	0	1
ENSG00000204365	0.199956	0.999865	4.99378	0.200222	0.841307	NA	C10orf126	protein_coding	0	0	0	0.799824	0	0	0	1
ENSG00000204644	0.199956	0.999865	4.99378	0.200222	0.841307	NA	ZFP57	protein_coding	0	0	0	0.799824	0	0	0	1
ENSG00000204851	0.199956	0.999865	4.99378	0.200222	0.841307	NA	PNMA8B	protein_coding	0	0	0	0.799824	0	0	0	1
ENSG00000205221	0.199956	0.999865	4.99378	0.200222	0.841307	NA	VIT	protein_coding	0	0	0	0.799824	0	0	0	1
ENSG00000205301	0.199956	0.999865	4.99378	0.200222	0.841307	NA	MGAT4D	protein_coding	0	0	0	0.799824	0	0	0	1
ENSG00000205809	0.199956	0.999865	4.99378	0.200222	0.841307	NA	KLRC2	protein_coding	0	0	0	0.799824	0	0	0	1
ENSG00000205864	0.199956	0.999865	4.99378	0.200222	0.841307	NA	KRTAP5-6	protein_coding	0	0	0	0.799824	0	0	0	1
ENSG00000213424	0.199956	0.999865	4.99378	0.200222	0.841307	NA	KRT222	protein_coding	0	0	0	0.799824	0	0	0	1
ENSG00000213471	0.199956	0.999865	4.99378	0.200222	0.841307	NA	TTLL13P	protein_coding	0	0	0	0.799824	0	0	0	1
ENSG00000213927	0.199956	0.999865	4.99378	0.200222	0.841307	NA	CCL27	protein_coding	0	0	0	0.799824	0	0	0	1
ENSG00000213988	0.199956	0.999865	4.99378	0.200222	0.841307	NA	ZNF90	protein_coding	0	0	0	0.799824	0	0	0	1
ENSG00000214435	0.199956	0.999865	4.99378	0.200222	0.841307	NA	AS3MT	protein_coding	0	0	0	0.799824	0	0	0	1
ENSG00000214711	0.199956	0.999865	4.99378	0.200222	0.841307	NA	CAPN14	protein_coding	0	0	0	0.799824	0	0	0	1
ENSG00000215186	0.199956	0.999865	4.99378	0.200222	0.841307	NA	GOLGA6B	protein_coding	0	0	0	0.799824	0	0	0	1
ENSG00000215274	0.199956	0.999865	4.99378	0.200222	0.841307	NA	GAGE10	protein_coding	0	0	0	0.799824	0	0	0	1
ENSG00000216921	0.199956	0.999865	4.99378	0.200222	0.841307	NA	AC131097.2	protein_coding	0	0	0	0.799824	0	0	0	1
ENSG00000224712	0.199956	0.999865	4.99378	0.200222	0.841307	NA	NPIPA3	protein_coding	0	0	0	0.799824	0	0	0	1
ENSG00000225180	0.199956	0.999865	4.99378	0.200222	0.841307	NA	AATK-AS1	protein_coding	0	0	0	0.799824	0	0	0	1
ENSG00000226321	0.199956	0.999865	4.99378	0.200222	0.841307	NA	CROCC2	protein_coding	0	0	0	0.799824	0	0	0	1
ENSG00000226690	0.199956	0.999865	4.99378	0.200222	0.841307	NA	AC013470.2	protein_coding	0	0	0	0.799824	0	0	0	1
ENSG00000227877	0.199956	0.999865	4.99378	0.200222	0.841307	NA	MRLN	protein_coding	0	0	0	0.799824	0	0	0	1
ENSG00000229089	0.199956	0.999865	4.99378	0.200222	0.841307	NA	ANKRD20A8P	protein_coding	0	0	0	0.799824	0	0	0	1
ENSG00000230657	0.199956	0.999865	4.99378	0.200222	0.841307	NA	PRB4	protein_coding	0	0	0	0.799824	0	0	0	1
ENSG00000231852	0.199956	0.999865	4.99378	0.200222	0.841307	NA	CYP21A2	protein_coding	0	0	0	0.799824	0	0	0	1
ENSG00000233608	0.199956	0.999865	4.99378	0.200222	0.841307	NA	TWIST2	protein_coding	0	0	0	0.799824	0	0	0	1
ENSG00000234289	0.199956	0.999865	4.99378	0.200222	0.841307	NA	H2BFS	protein_coding	0	0	0	0.799824	0	0	0	1
ENSG00000242220	0.199956	0.999865	4.99378	0.200222	0.841307	NA	TCP10L	protein_coding	0	0	0	0.799824	0	0	0	1
ENSG00000248710	0.199956	0.999865	4.99378	0.200222	0.841307	NA	AC079594.2	protein_coding	0	0	0	0.799824	0	0	0	1
ENSG00000248746	0.199956	0.999865	4.99378	0.200222	0.841307	NA	ACTN3	protein_coding	0	0	0	0.799824	0	0	0	1
ENSG00000248751	0.199956	0.999865	4.99378	0.200222	0.841307	NA	AC004997.1	protein_coding	0	0	0	0.799824	0	0	0	1
ENSG00000249884	0.199956	0.999865	4.99378	0.200222	0.841307	NA	RNF103-CHMP3	protein_coding	0	0	0	0.799824	0	0	0	1
ENSG00000254806	0.199956	0.999865	4.99378	0.200222	0.841307	NA	SYS1-DBNDD2	protein_coding	0	0	0	0.799824	0	0	0	1
ENSG00000256713	0.199956	0.999865	4.99378	0.200222	0.841307	NA	PGA5	protein_coding	0	0	0	0.799824	0	0	0	1
ENSG00000256762	0.199956	0.999865	4.99378	0.200222	0.841307	NA	STH	protein_coding	0	0	0	0.799824	0	0	0	1
ENSG00000258790	0.199956	0.999865	4.99378	0.200222	0.841307	NA	AL121594.3	protein_coding	0	0	0	0.799824	0	0	0	1
ENSG00000260314	0.199956	0.999865	4.99378	0.200222	0.841307	NA	MRC1	protein_coding	0	0	0	0.799824	0	0	0	1
ENSG00000261678	0.199956	0.999865	4.99378	0.200222	0.841307	NA	SCRT1	protein_coding	0	0	0	0.799824	0	0	0	1
ENSG00000262179	0.199956	0.999865	4.99378	0.200222	0.841307	NA	MYMX	protein_coding	0	0	0	0.799824	0	0	0	1
ENSG00000263020	0.199956	0.999865	4.99378	0.200222	0.841307	NA	AL662899.3	protein_coding	0	0	0	0.799824	0	0	0	1
ENSG00000267157	0.199956	0.999865	4.99378	0.200222	0.841307	NA	AC011499.1	protein_coding	0	0	0	0.799824	0	0	0	1
ENSG00000270806	0.199956	0.999865	4.99378	0.200222	0.841307	NA	C17orf50	protein_coding	0	0	0	0.799824	0	0	0	1
ENSG00000271079	0.199956	0.999865	4.99378	0.200222	0.841307	NA	CTAGE15	protein_coding	0	0	0	0.799824	0	0	0	1
ENSG00000272822	0.199956	0.999865	4.99378	0.200222	0.841307	NA	AC073610.3	protein_coding	0	0	0	0.799824	0	0	0	1
ENSG00000274443	0.199956	0.999865	4.99378	0.200222	0.841307	NA	C8orf89	protein_coding	0	0	0	0.799824	0	0	0	1
ENSG00000275004	0.199956	0.999865	4.99378	0.200222	0.841307	NA	ZNF280B	protein_coding	0	0	0	0.799824	0	0	0	1
ENSG00000275152	0.199956	0.999865	4.99378	0.200222	0.841307	NA	CCL16	protein_coding	0	0	0	0.799824	0	0	0	1
ENSG00000276119	0.199956	0.999865	4.99378	0.200222	0.841307	NA	OR13C2	protein_coding	0	0	0	0.799824	0	0	0	1
ENSG00000276345	0.199956	0.999865	4.99378	0.200222	0.841307	NA	AC004556.1	protein_coding	0	0	0	0.799824	0	0	0	1
ENSG00000277481	0.199956	0.999865	4.99378	0.200222	0.841307	NA	PKD1L3	protein_coding	0	0	0	0.799824	0	0	0	1
ENSG00000277630	0.199956	0.999865	4.99378	0.200222	0.841307	NA	BX072566.1	protein_coding	0	0	0	0.799824	0	0	0	1
ENSG00000277893	0.199956	0.999865	4.99378	0.200222	0.841307	NA	SRD5A2	protein_coding	0	0	0	0.799824	0	0	0	1
ENSG00000278057	0.199956	0.999865	4.99378	0.200222	0.841307	NA	TEX28	protein_coding	0	0	0	0.799824	0	0	0	1
ENSG00000283980	0.199956	0.999865	4.99378	0.200222	0.841307	NA	GNG14	protein_coding	0	0	0	0.799824	0	0	0	1
ENSG00000205758	22.9175	0.999231	1.03609	0.964421	0.334835	0.997282	CRYZL1	protein_coding	26.9087	3.0274	25.7416	35.9921	32	2	29	45
ENSG00000165449	8.76522	0.999196	1.24314	0.803768	0.421531	0.997282	SLC16A9	protein_coding	8.40896	3.0274	12.427	11.1975	10	2	14	14
ENSG00000122550	37.9799	0.998967	0.784505	1.27337	0.202886	0.997282	KLHL7	protein_coding	37.8403	12.1096	44.3821	57.5873	45	8	50	72
ENSG00000230453	21.8009	0.997859	0.903627	1.10428	0.269471	0.997282	ANKRD18B	protein_coding	21.0224	7.5685	34.6181	23.9947	25	5	39	30
ENSG00000187118	47.673	0.997578	0.663493	1.50353	0.132704	0.997282	CMC1	protein_coding	40.363	22.7055	69.2361	58.3872	48	15	78	73
ENSG00000111581	322.283	0.99687	0.661888	1.5061	0.132041	0.997282	NUP107	protein_coding	347.29	81.7398	431.394	428.706	413	54	486	536
ENSG00000118855	167.273	0.996605	0.634456	1.5708	0.116229	0.997282	MFSD1	protein_coding	170.702	51.4658	224.574	222.351	203	34	253	278
ENSG00000196126	38.8067	0.995521	0.79684	1.24934	0.211542	0.997282	HLA-DRB1	protein_coding	11.7725	40.8699	50.5956	51.9886	14	27	57	65
ENSG00000119203	188.133	0.994613	0.676061	1.47119	0.14124	0.997282	CPSF3	protein_coding	201.815	48.4384	234.338	267.941	240	32	264	335
ENSG00000087253	32.789	0.994461	0.783318	1.26955	0.204245	0.997282	LPCAT2	protein_coding	31.1132	12.1096	39.9439	47.9895	37	8	45	60
ENSG00000198056	72.3286	0.994012	0.759312	1.3091	0.190502	0.997282	PRIM1	protein_coding	79.0443	16.6507	97.6407	95.9789	94	11	110	120
ENSG00000158985	118.423	0.993665	0.763917	1.30075	0.193344	0.997282	CDC42SE2	protein_coding	134.543	22.7055	166.877	149.567	160	15	188	187
ENSG00000086827	70.1068	0.992366	0.722489	1.37354	0.169585	0.997282	ZW10	protein_coding	73.158	19.6781	85.2137	102.377	87	13	96	128
ENSG00000109472	188.546	0.992357	0.48475	2.04715	0.0406432	0.997282	CPE	protein_coding	147.157	104.445	277.832	224.751	175	69	313	281
ENSG00000005436	37.0393	0.991758	0.867177	1.14366	0.252763	0.997282	GCFC2	protein_coding	41.2039	7.5685	50.5956	48.7893	49	5	57	61
ENSG00000089335	82.9401	0.991332	0.777342	1.27528	0.202209	0.997282	ZNF302	protein_coding	93.3395	16.6507	115.394	106.377	111	11	130	133
ENSG00000136824	277.389	0.991288	0.772723	1.28285	0.199545	0.997282	SMC2	protein_coding	326.268	43.8973	375.473	363.92	388	29	423	455
ENSG00000184949	20.8829	0.990239	0.878991	1.12656	0.259927	0.997282	FAM227A	protein_coding	18.4997	9.0822	31.9551	23.9947	22	6	36	30
ENSG00000140905	10.0294	0.990124	1.1949	0.828624	0.407317	0.997282	GCSH	protein_coding	10.0908	3.0274	14.2023	12.7972	12	2	16	16
ENSG00000163291	57.5681	0.989707	0.832039	1.1895	0.234245	0.997282	PAQR3	protein_coding	65.5899	10.5959	86.1013	67.9851	78	7	97	85
ENSG00000156535	26.0897	0.989679	0.800068	1.23699	0.216089	0.997282	CD109	protein_coding	21.0224	13.6233	41.7192	27.9938	25	9	47	35
ENSG00000106588	24.4395	0.98877	0.917673	1.07748	0.281268	0.997282	PSMA2	protein_coding	26.0678	6.0548	32.8428	32.7928	31	4	37	41
ENSG00000174485	124.364	0.988635	0.852939	1.15909	0.246418	0.997282	DENND4A	protein_coding	150.52	15.137	184.63	147.168	179	10	208	184
ENSG00000100479	45.757	0.988521	0.740745	1.3345	0.182041	0.997282	POLE2	protein_coding	45.4084	15.137	57.6968	64.7858	54	10	65	81
ENSG00000198839	39.7396	0.988126	0.955173	1.0345	0.300902	0.997282	ZNF277	protein_coding	47.9311	4.5411	57.6968	48.7893	57	3	65	61
ENSG00000135702	1.30809	0.987991	3.50489	0.281889	0.778029	NA	CHST5	protein_coding	1.68179	0	3.55057	0	2	0	4	0
ENSG00000165078	1.30809	0.987991	3.50489	0.281889	0.778029	NA	CPA6	protein_coding	1.68179	0	3.55057	0	2	0	4	0
ENSG00000125848	132.189	0.987913	0.641527	1.53994	0.123575	0.997282	FLRT3	protein_coding	133.703	42.3836	193.506	159.165	159	28	218	199
ENSG00000138035	122.342	0.987281	0.755132	1.30743	0.191067	0.997282	PNPT1	protein_coding	138.748	24.2192	162.439	163.964	165	16	183	205
ENSG00000090263	55.9516	0.986014	0.789631	1.2487	0.211774	0.997282	MRPS33	protein_coding	60.5445	13.6233	89.6519	59.9868	72	9	101	75
ENSG00000145911	726.415	0.985614	0.46045	2.14055	0.0323105	0.997282	N4BP3	protein_coding	361.585	614.562	916.935	1012.58	430	406	1033	1266
ENSG00000106443	247.319	0.984973	0.560972	1.75583	0.079117	0.997282	PHF14	protein_coding	235.451	95.3631	349.731	308.732	280	63	394	386
ENSG00000169203	4.36066	0.984663	1.65928	0.593427	0.552896	NA	NPIPB12	protein_coding	4.20448	1.5137	5.32586	6.39859	5	1	6	8
ENSG00000101745	301.382	0.98465	0.859101	1.14614	0.251737	0.997282	ANKRD12	protein_coding	373.358	30.274	425.181	376.717	444	20	479	471
ENSG00000100852	577.844	0.984211	0.83352	1.18079	0.237687	0.997282	ARHGAP5	protein_coding	711.398	63.5754	799.766	736.638	846	42	901	921
ENSG00000163006	35.4673	0.982038	0.834103	1.17736	0.239053	0.997282	CCDC138	protein_coding	37.8403	9.0822	46.1574	48.7893	45	6	52	61
ENSG00000099954	37.66	0.981445	0.677836	1.44791	0.147642	0.997282	CECR2	protein_coding	27.7496	22.7055	50.5956	49.5891	33	15	57	62
ENSG00000122643	91.5107	0.980655	1.00685	0.973981	0.330066	0.997282	NT5C3A	protein_coding	117.725	4.5411	143.798	99.978	140	3	162	125
ENSG00000102172	387.466	0.978887	0.587277	1.66682	0.0955494	0.997282	SMS	protein_coding	390.176	130.178	486.428	543.081	464	86	548	679
ENSG00000172061	15.9688	0.978655	0.970914	1.00797	0.313467	0.997282	LRRC15	protein_coding	6.72717	15.137	20.4158	21.5953	8	10	23	27
ENSG00000174720	148.306	0.978551	0.813764	1.2025	0.22917	0.997282	LARP7	protein_coding	177.429	21.1918	205.045	189.558	211	14	231	237
ENSG00000101188	3.68466	0.978028	1.81066	0.54015	0.589093	NA	NTSR1	protein_coding	3.36359	1.5137	2.66293	7.19842	4	1	3	9
ENSG00000164039	12.0579	0.977946	1.23756	0.790221	0.429399	0.997282	BDH2	protein_coding	14.2952	1.5137	12.427	19.9956	17	1	14	25
ENSG00000133704	128.826	0.977708	0.662377	1.47606	0.139928	0.997282	IPO8	protein_coding	134.543	37.8425	175.753	167.163	160	25	198	209
ENSG00000129534	312.351	0.977448	0.873573	1.11891	0.26318	0.997282	MIS18BP1	protein_coding	391.017	28.7603	422.518	407.111	465	19	476	509
ENSG00000145332	92.8902	0.976709	0.698598	1.3981	0.162084	0.997282	KLHL8	protein_coding	98.3849	25.7329	124.27	123.173	117	17	140	154
ENSG00000156427	9.03953	0.976614	1.2297	0.794188	0.427086	0.997282	FGF18	protein_coding	3.36359	9.0822	13.3146	10.3977	4	6	15	13
ENSG00000030419	58.283	0.975978	0.701555	1.39116	0.164176	0.997282	IKZF2	protein_coding	58.0219	19.6781	75.4496	79.9824	69	13	85	100
ENSG00000182903	173.34	0.975336	0.747903	1.30409	0.192202	0.997282	ZNF721	protein_coding	199.292	33.3014	243.214	217.552	237	22	274	272
ENSG00000068366	11.4637	0.974794	1.08345	0.899716	0.368272	0.997282	ACSL4	protein_coding	9.24986	6.0548	17.7529	12.7972	11	4	20	16
ENSG00000095627	131.375	0.97449	0.686898	1.41868	0.155992	0.997282	TDRD1	protein_coding	141.271	34.8151	168.652	180.76	168	23	190	226
ENSG00000107771	146.668	0.973896	0.738614	1.31855	0.187321	0.997282	CCSER2	protein_coding	166.497	30.274	197.944	191.958	198	20	223	240
ENSG00000213190	9.28754	0.973266	1.24396	0.782396	0.433982	0.997282	MLLT11	protein_coding	9.24986	3.0274	8.87643	15.9965	11	2	10	20
ENSG00000198945	14.69	0.973029	1.0225	0.951614	0.341293	0.997282	L3MBTL3	protein_coding	13.4543	6.0548	24.854	14.3968	16	4	28	18
ENSG00000172175	90.0955	0.972776	0.682606	1.42509	0.154131	0.997282	MALT1	protein_coding	93.3395	27.2466	127.821	111.975	111	18	144	140
ENSG00000085365	218.507	0.972495	0.838119	1.16033	0.245915	0.997282	SCAMP1	protein_coding	268.246	25.7329	300.911	279.139	319	17	339	349
ENSG00000138829	36.0738	0.971739	0.763124	1.27337	0.202887	0.997282	FBN2	protein_coding	34.4768	13.6233	42.6068	53.5882	41	9	48	67
ENSG00000162607	192.536	0.971319	0.785904	1.23593	0.216486	0.997282	USP1	protein_coding	228.724	30.274	251.203	259.943	272	20	283	325
ENSG00000087301	76.7993	0.971082	0.988338	0.982541	0.325833	0.997282	TXNDC16	protein_coding	98.3849	4.5411	108.292	95.9789	117	3	122	120
ENSG00000156017	56.4482	0.971044	0.830288	1.16953	0.242191	0.997282	CARNMT1	protein_coding	64.749	10.5959	81.6631	68.7849	77	7	92	86
ENSG00000164171	214.209	0.969602	0.566933	1.71026	0.0872181	0.997282	ITGA2	protein_coding	205.179	83.2535	304.461	263.942	244	55	343	330
ENSG00000154727	70.8771	0.969473	0.761188	1.27363	0.202794	0.997282	GABPA	protein_coding	78.2034	16.6507	87.8766	100.778	93	11	99	126
ENSG00000102024	383.549	0.968229	0.691414	1.40036	0.161405	0.997282	PLS3	protein_coding	431.38	86.2809	484.653	531.883	513	57	546	665
ENSG00000196776	567.26	0.966591	0.66665	1.44992	0.14708	0.997282	CD47	protein_coding	628.991	137.747	778.463	723.841	748	91	877	905
ENSG00000148690	48.8388	0.966484	0.831349	1.16255	0.245012	0.997282	FRA10AC1	protein_coding	54.6583	10.5959	78.1125	51.9886	65	7	88	65
ENSG00000159217	8.80358	0.96626	1.20668	0.800759	0.423271	0.997282	IGF2BP1	protein_coding	5.88627	6.0548	8.87643	14.3968	7	4	10	18
ENSG00000136379	70.8836	0.965736	0.557731	1.73154	0.0833548	0.997282	ABHD17C	protein_coding	50.4538	45.411	94.0901	93.5794	60	30	106	117
ENSG00000163714	578.013	0.9657	0.742457	1.30068	0.193367	0.997282	U2SURP	protein_coding	680.285	101.418	811.305	719.042	809	67	914	899
ENSG00000106692	159.363	0.965464	0.776222	1.2438	0.213574	0.997282	FKTN	protein_coding	187.52	27.2466	205.933	216.752	223	18	232	271
ENSG00000114107	68.1683	0.963542	0.873819	1.10268	0.270167	0.997282	CEP70	protein_coding	82.4078	9.0822	93.2025	87.9807	98	6	105	110
ENSG00000134901	34.4994	0.962929	0.740644	1.30012	0.193558	0.997282	KDELC1	protein_coding	31.1132	15.137	46.1574	45.59	37	10	52	57
ENSG00000122644	71.2826	0.962546	0.764204	1.25954	0.207835	0.997282	ARL4A	protein_coding	79.0443	16.6507	103.854	85.5812	94	11	117	107
ENSG00000076053	22.8656	0.962261	0.930944	1.03364	0.301304	0.997282	RBM7	protein_coding	24.386	6.0548	26.6293	34.3924	29	4	30	43
ENSG00000156256	111.882	0.962192	0.706221	1.36245	0.173055	0.997282	USP16	protein_coding	121.93	28.7603	138.472	158.365	145	19	156	198
ENSG00000151422	91.4576	0.961859	0.855872	1.12383	0.261083	0.997282	FER	protein_coding	110.998	12.1096	133.146	109.576	132	8	150	137
ENSG00000150627	26.7839	0.961779	0.829246	1.15982	0.246121	0.997282	WDR17	protein_coding	25.2269	10.5959	41.7192	29.5935	30	7	47	37
ENSG00000108960	26.3279	0.96158	0.848115	1.13379	0.256885	0.997282	MMD	protein_coding	26.0678	9.0822	38.1686	31.993	31	6	43	40
ENSG00000164323	115.536	0.961155	0.77795	1.2355	0.216646	0.997282	CFAP97	protein_coding	134.543	21.1918	162.439	143.968	160	14	183	180
ENSG00000043093	178.118	0.961042	0.784611	1.22486	0.220626	0.997282	DCUN1D1	protein_coding	211.906	28.7603	225.461	246.346	252	19	254	308
ENSG00000213341	110.501	0.959634	0.771804	1.24337	0.213733	0.997282	CHUK	protein_coding	127.816	21.1918	156.225	136.77	152	14	176	171
ENSG00000188095	1.04416	0.959035	3.86872	0.247895	0.804216	NA	MESP2	protein_coding	0	1.5137	2.66293	0	0	1	3	0
ENSG00000272047	25.72	0.958977	1.10837	0.865217	0.38692	0.997282	GTF2H5	protein_coding	32.795	1.5137	30.1798	38.3916	39	1	34	48
ENSG00000119041	197.924	0.958957	0.721676	1.32879	0.183916	0.997282	GTF3C3	protein_coding	225.36	42.3836	243.214	280.738	268	28	274	351
ENSG00000029363	675.954	0.958889	0.763012	1.25672	0.208856	0.997282	BCLAF1	protein_coding	809.783	107.473	959.542	827.018	963	71	1081	1034
ENSG00000167889	6.01495	0.958169	1.41699	0.676198	0.498915	NA	MGAT5B	protein_coding	5.04538	3.0274	7.98878	7.99824	6	2	9	10
ENSG00000138658	121.197	0.956644	0.831972	1.14985	0.250205	0.997282	ZGRF1	protein_coding	147.157	16.6507	164.214	156.766	175	11	185	196
ENSG00000153310	188.418	0.956644	0.755169	1.26679	0.205229	0.997282	FAM49B	protein_coding	220.315	34.8151	237.001	261.543	262	23	267	327
ENSG00000138385	270.795	0.955719	0.758061	1.26074	0.207402	0.997282	SSB	protein_coding	320.382	46.9247	347.956	367.919	381	31	392	460
ENSG00000189127	6.86707	0.955291	1.42301	0.671318	0.502018	0.997282	ANKRD34B	protein_coding	7.56807	1.5137	7.98878	10.3977	9	1	9	13
ENSG00000142731	145.293	0.955154	0.728683	1.31079	0.189927	0.997282	PLK4	protein_coding	164.816	31.7877	200.607	183.96	196	21	226	230
ENSG00000139618	414.665	0.95436	0.761844	1.2527	0.210316	0.997282	BRCA2	protein_coding	495.288	68.1165	576.968	518.286	589	45	650	648
ENSG00000157827	57.9855	0.95425	0.624605	1.52776	0.126571	0.997282	FMNL2	protein_coding	49.6129	28.7603	72.7867	80.7822	59	19	82	101
ENSG00000187607	54.2405	0.953774	0.733768	1.29983	0.193659	0.997282	ZNF286A	protein_coding	56.3401	16.6507	72.7867	71.1844	67	11	82	89
ENSG00000120837	166.733	0.953417	0.808575	1.17913	0.238346	0.997282	NFYB	protein_coding	201.815	24.2192	212.147	228.75	240	16	239	286
ENSG00000138678	26.7143	0.953163	0.769379	1.23887	0.215393	0.997282	GPAT3	protein_coding	21.0224	15.137	35.5057	35.1923	25	10	40	44
ENSG00000139508	59.5112	0.95191	0.70697	1.34646	0.178153	0.997282	SLC46A3	protein_coding	60.5445	19.6781	83.4384	74.3836	72	13	94	93
ENSG00000131747	979.06	0.950905	0.660046	1.44066	0.149679	0.997282	TOP2A	protein_coding	1093.17	240.678	1323.48	1258.92	1300	159	1491	1574
ENSG00000135837	1094.26	0.950894	0.643055	1.47871	0.139217	0.997282	CEP350	protein_coding	1203.32	287.603	1523.19	1362.9	1431	190	1716	1704
ENSG00000101115	254.98	0.950618	0.447608	2.12377	0.0336891	0.997282	SALL4	protein_coding	158.929	189.213	363.046	308.732	189	125	409	386
ENSG00000086848	15.6024	0.950384	0.960057	0.989925	0.322211	0.997282	ALG9	protein_coding	13.4543	7.5685	22.1911	19.1958	16	5	25	24
ENSG00000037965	1.0222	0.949145	3.40428	0.278809	0.780391	NA	HOXC8	protein_coding	0	1.5137	1.77529	0.799824	0	1	2	1
ENSG00000082293	1.0222	0.949145	3.40428	0.278809	0.780391	NA	COL19A1	protein_coding	0	1.5137	1.77529	0.799824	0	1	2	1
ENSG00000100987	1.0222	0.949145	3.40428	0.278809	0.780391	NA	VSX1	protein_coding	0	1.5137	1.77529	0.799824	0	1	2	1
ENSG00000103647	1.0222	0.949145	3.40428	0.278809	0.780391	NA	CORO2B	protein_coding	0	1.5137	1.77529	0.799824	0	1	2	1
ENSG00000129204	1.0222	0.949145	3.40428	0.278809	0.780391	NA	USP6	protein_coding	0	1.5137	1.77529	0.799824	0	1	2	1
ENSG00000132357	1.0222	0.949145	3.40428	0.278809	0.780391	NA	CARD6	protein_coding	0	1.5137	1.77529	0.799824	0	1	2	1
ENSG00000140092	1.0222	0.949145	3.40428	0.278809	0.780391	NA	FBLN5	protein_coding	0	1.5137	1.77529	0.799824	0	1	2	1
ENSG00000159409	1.0222	0.949145	3.40428	0.278809	0.780391	NA	CELF3	protein_coding	0	1.5137	1.77529	0.799824	0	1	2	1
ENSG00000165702	1.0222	0.949145	3.40428	0.278809	0.780391	NA	GFI1B	protein_coding	0	1.5137	1.77529	0.799824	0	1	2	1
ENSG00000170927	1.0222	0.949145	3.40428	0.278809	0.780391	NA	PKHD1	protein_coding	0	1.5137	1.77529	0.799824	0	1	2	1
ENSG00000175318	1.0222	0.949145	3.40428	0.278809	0.780391	NA	GRAMD2A	protein_coding	0	1.5137	1.77529	0.799824	0	1	2	1
ENSG00000185736	1.0222	0.949145	3.40428	0.278809	0.780391	NA	ADARB2	protein_coding	0	1.5137	1.77529	0.799824	0	1	2	1
ENSG00000266265	1.0222	0.949145	3.40428	0.278809	0.780391	NA	KLF14	protein_coding	0	1.5137	1.77529	0.799824	0	1	2	1
ENSG00000134717	106.831	0.947982	0.767087	1.23582	0.216526	0.997282	BTF3L4	protein_coding	123.612	21.1918	147.349	135.17	147	14	166	169
ENSG00000197045	287.261	0.947884	0.820791	1.15484	0.248155	0.997282	GMFB	protein_coding	354.858	36.3288	392.338	365.52	422	24	442	457
ENSG00000011566	206.99	0.947714	0.74789	1.26718	0.205089	0.997282	MAP4K3	protein_coding	242.178	39.3562	252.09	294.335	288	26	284	368
ENSG00000100575	49.8774	0.947516	0.756185	1.25302	0.210198	0.997282	TIMM9	protein_coding	52.1356	15.137	75.4496	56.7875	62	10	85	71
ENSG00000107562	155.466	0.947169	0.469761	2.01628	0.0437708	0.997282	CXCL12	protein_coding	109.317	102.932	211.259	198.356	130	68	238	248
ENSG00000078668	167.306	0.946864	0.650531	1.45552	0.145524	0.997282	VDAC3	protein_coding	177.429	49.9521	237.888	203.955	211	33	268	255
ENSG00000143401	127.524	0.946722	0.858091	1.10329	0.269902	0.997282	ANP32E	protein_coding	158.089	15.137	179.304	157.565	188	10	202	197
ENSG00000176018	99.8116	0.946021	0.973125	0.972147	0.330977	0.997282	LYSMD3	protein_coding	129.498	6.0548	134.922	128.772	154	4	152	161
ENSG00000117500	165.062	0.944923	0.63091	1.49771	0.134208	0.997282	TMED5	protein_coding	171.543	52.9795	224.574	211.154	204	35	253	264
ENSG00000118263	116.907	0.944697	0.520402	1.81532	0.0694744	0.997282	KLF7	protein_coding	94.1804	65.0891	165.989	142.369	112	43	187	178
ENSG00000198482	90.0324	0.944274	0.741617	1.27326	0.202925	0.997282	ZNF808	protein_coding	100.908	21.1918	118.056	119.974	120	14	133	150
ENSG00000137492	299.831	0.944243	0.628893	1.50144	0.133242	0.997282	THAP12	protein_coding	319.541	89.3083	390.563	399.912	380	59	440	500
ENSG00000109805	196.909	0.944107	0.79273	1.19096	0.233671	0.997282	NCAPG	protein_coding	237.974	30.274	269.843	249.545	283	20	304	312
ENSG00000205765	167.525	0.944088	0.775613	1.21722	0.223522	0.997282	C5orf51	protein_coding	199.292	28.7603	215.697	226.35	237	19	243	283
ENSG00000091039	432.039	0.943797	0.809237	1.16628	0.243501	0.997282	OSBPL8	protein_coding	533.969	56.0069	574.305	563.876	635	37	647	705
ENSG00000008952	336.728	0.943603	0.682706	1.38215	0.166925	0.997282	SEC62	protein_coding	379.244	80.2261	457.136	430.305	451	53	515	538
ENSG00000164181	134.035	0.942949	0.716594	1.31588	0.188216	0.997282	ELOVL7	protein_coding	150.52	31.7877	189.068	164.764	179	21	213	206
ENSG00000085231	39.6998	0.942327	1.09386	0.861471	0.388979	0.997282	AK6	protein_coding	52.1356	1.5137	60.3597	44.7902	62	1	68	56
ENSG00000204941	7.42726	0.941907	1.28901	0.730719	0.464951	0.997282	PSG5	protein_coding	4.20448	6.0548	10.6517	8.79807	5	4	12	11
ENSG00000153250	135.427	0.941574	0.641433	1.46792	0.142125	0.997282	RBMS1	protein_coding	140.43	43.8973	192.618	164.764	167	29	217	206
ENSG00000039319	319.134	0.941189	0.854972	1.10084	0.270966	0.997282	ZFYVE16	protein_coding	402.789	33.3014	442.934	397.513	479	22	499	497
ENSG00000182004	211.548	0.940903	0.690221	1.36319	0.172822	0.997282	SNRPE	protein_coding	237.133	51.4658	276.057	281.538	282	34	311	352
ENSG00000184254	37.2241	0.940821	0.702133	1.33995	0.180263	0.997282	ALDH1A3	protein_coding	21.0224	30.274	56.8091	40.791	25	20	64	51
ENSG00000156171	103.537	0.940664	0.706707	1.33105	0.183172	0.997282	DRAM2	protein_coding	113.521	27.2466	135.809	137.57	135	18	153	172
ENSG00000152455	84.3191	0.940574	0.824996	1.1401	0.254247	0.997282	SUV39H2	protein_coding	100.908	13.6233	117.169	105.577	120	9	132	132
ENSG00000163806	4.46854	0.940445	1.87529	0.501494	0.616024	NA	SPDYA	protein_coding	5.88627	0	7.98878	3.99912	7	0	9	5
ENSG00000138190	100.048	0.939928	0.942133	0.99766	0.318444	0.997282	EXOC6	protein_coding	128.657	7.5685	129.596	134.37	153	5	146	168
ENSG00000155189	128.565	0.939804	0.558966	1.68133	0.0926997	0.997282	AGPAT5	protein_coding	117.725	57.5206	168.652	170.363	140	38	190	213
ENSG00000163633	10.2196	0.939168	1.14732	0.818574	0.413029	0.997282	C4orf36	protein_coding	9.24986	4.5411	15.0899	11.9974	11	3	17	15
ENSG00000118193	261.862	0.937908	0.753351	1.24498	0.213138	0.997282	KIF14	protein_coding	311.132	46.9247	347.068	342.325	370	31	391	428
ENSG00000151287	20.8992	0.937409	0.982455	0.95415	0.340008	0.997282	TEX30	protein_coding	23.5451	4.5411	27.5169	27.9938	28	3	31	35
ENSG00000138758	457.42	0.936853	0.592319	1.58167	0.113725	0.997282	40787	protein_coding	475.106	151.37	600.934	602.268	565	100	677	753
ENSG00000197134	35.5996	0.936606	0.717466	1.30544	0.191744	0.997282	ZNF257	protein_coding	30.2723	18.1644	52.3709	41.5909	36	12	59	52
ENSG00000198690	75.8329	0.93576	0.548834	1.705	0.088195	0.997282	FAN1	protein_coding	55.4992	48.4384	99.416	99.978	66	32	112	125
ENSG00000080345	819.38	0.935709	0.737223	1.26923	0.204357	0.997282	RIF1	protein_coding	977.122	146.829	1128.19	1025.37	1162	97	1271	1282
ENSG00000198431	532.909	0.935611	0.463162	2.02005	0.0433779	0.997282	TXNRD1	protein_coding	458.289	272.466	723.429	677.451	545	180	815	847
ENSG00000198464	200.186	0.935458	0.776705	1.20439	0.228438	0.997282	ZNF480	protein_coding	240.496	33.3014	265.405	261.543	286	22	299	327
ENSG00000213782	17.2828	0.935142	1.07347	0.871142	0.383676	0.997282	DDX47	protein_coding	20.1815	3.0274	19.5281	26.3942	24	2	22	33
ENSG00000115841	8.27938	0.934929	1.23014	0.760018	0.447244	0.997282	RMDN2	protein_coding	6.72717	4.5411	10.6517	11.1975	8	3	12	14
ENSG00000165566	10.1976	0.934866	1.14524	0.816306	0.414325	0.997282	AMER2	protein_coding	9.24986	4.5411	14.2023	12.7972	11	3	16	16
ENSG00000165929	210.635	0.934713	0.796551	1.17345	0.240615	0.997282	TC2N	protein_coding	256.473	31.7877	299.136	255.144	305	21	337	319
ENSG00000134153	43.5309	0.934546	0.693691	1.34721	0.177913	0.997282	EMC7	protein_coding	39.5221	19.6781	62.135	52.7884	47	13	70	66
ENSG00000112697	328.742	0.934514	0.585333	1.59655	0.110366	0.997282	TMEM30A	protein_coding	333.836	116.555	476.664	387.915	397	77	537	485
ENSG00000203668	298.664	0.933495	0.747048	1.24958	0.211454	0.997282	CHML	protein_coding	354.858	54.4932	402.99	382.316	422	36	454	478
ENSG00000166130	55.7106	0.933131	0.76215	1.22434	0.220824	0.997282	IKBIP	protein_coding	60.5445	15.137	80.7755	66.3854	72	10	91	83
ENSG00000133740	43.5107	0.932758	0.767691	1.21502	0.224359	0.997282	E2F5	protein_coding	45.4084	13.6233	63.0226	51.9886	54	9	71	65
ENSG00000064102	171.34	0.932374	0.670781	1.38998	0.164534	0.997282	INTS13	protein_coding	187.52	46.9247	232.562	218.352	223	31	262	273
ENSG00000130513	107.465	0.932234	0.607811	1.53376	0.12509	0.997282	GDF15	protein_coding	42.8857	105.959	140.248	140.769	51	70	158	176
ENSG00000101974	224.287	0.932126	0.680815	1.36913	0.170957	0.997282	ATP11C	protein_coding	249.746	57.5206	327.54	262.342	297	38	369	328
ENSG00000130783	1.28614	0.931599	3.05383	0.305059	0.760321	NA	CCDC62	protein_coding	1.68179	0	2.66293	0.799824	2	0	3	1
ENSG00000147614	1.28614	0.931599	3.05383	0.305059	0.760321	NA	ATP6V0D2	protein_coding	1.68179	0	2.66293	0.799824	2	0	3	1
ENSG00000169495	1.28614	0.931599	3.05383	0.305059	0.760321	NA	HTRA4	protein_coding	1.68179	0	2.66293	0.799824	2	0	3	1
ENSG00000187066	1.28614	0.931599	3.05383	0.305059	0.760321	NA	TMEM262	protein_coding	1.68179	0	2.66293	0.799824	2	0	3	1
ENSG00000267385	1.28614	0.931599	3.05383	0.305059	0.760321	NA	AC011498.4	protein_coding	1.68179	0	2.66293	0.799824	2	0	3	1
ENSG00000111224	19.437	0.931428	0.948278	0.982232	0.325986	0.997282	PARP11	protein_coding	20.1815	6.0548	27.5169	23.9947	24	4	31	30
ENSG00000124596	62.1577	0.931157	0.733306	1.26981	0.204154	0.997282	OARD1	protein_coding	66.4308	18.1644	89.6519	74.3836	79	12	101	93
ENSG00000154723	62.9641	0.930765	0.681983	1.36479	0.172318	0.997282	ATP5J	protein_coding	63.0672	22.7055	86.1013	79.9824	75	15	97	100
ENSG00000143742	269.036	0.930658	0.906429	1.02673	0.304548	0.997282	SRP9	protein_coding	348.131	21.1918	337.304	369.519	414	14	380	462
ENSG00000198000	198.831	0.930583	0.637973	1.45866	0.14466	0.997282	NOL8	protein_coding	211.906	60.548	256.529	266.341	252	40	289	333
ENSG00000206560	354.557	0.930581	0.621918	1.49631	0.134574	0.997282	ANKRD28	protein_coding	379.244	107.473	466.012	465.498	451	71	525	582
ENSG00000162994	14.1419	0.930359	1.12576	0.826426	0.408562	0.997282	CLHC1	protein_coding	15.977	3.0274	23.9663	13.597	19	2	27	17
ENSG00000179454	110.238	0.930149	0.650794	1.42925	0.152932	0.997282	KLHL28	protein_coding	114.362	36.3288	136.697	153.566	136	24	154	192
ENSG00000070961	1066.77	0.929319	0.694885	1.33737	0.181101	0.997282	ATP2B1	protein_coding	1237.8	230.082	1501.89	1297.31	1472	152	1692	1622
ENSG00000182704	267.59	0.929291	0.513089	1.81117	0.0701145	0.997282	TSKU	protein_coding	124.453	245.219	339.967	360.721	148	162	383	451
ENSG00000163535	87.6197	0.928326	0.853827	1.08725	0.276925	0.997282	SGO2	protein_coding	107.635	12.1096	125.158	105.577	128	8	141	132
ENSG00000228253	1524.38	0.928312	0.907518	1.02291	0.306349	0.997282	MT-ATP8	protein_coding	1990.4	108.986	2100.16	1897.98	2367	72	2366	2373
ENSG00000066468	79.7717	0.928272	0.543829	1.70692	0.087837	0.997282	FGFR2	protein_coding	59.7036	49.9521	103.854	105.577	71	33	117	132
ENSG00000122884	199.413	0.927904	0.724913	1.28002	0.200538	0.997282	P4HA1	protein_coding	231.247	42.3836	260.079	263.942	275	28	293	330
ENSG00000132953	326.972	0.927702	0.677696	1.3689	0.171029	0.997282	XPO4	protein_coding	369.154	80.2261	423.406	435.104	439	53	477	544
ENSG00000261609	971.788	0.927635	0.458956	2.02118	0.0432606	0.997282	GAN	protein_coding	849.305	488.925	1300.4	1248.53	1010	323	1465	1561
ENSG00000135655	323.864	0.927282	0.821941	1.12816	0.259252	0.997282	USP15	protein_coding	404.471	40.8699	459.799	390.314	481	27	518	488
ENSG00000017260	366.687	0.927153	0.649118	1.42833	0.153197	0.997282	ATP2C1	protein_coding	402.789	101.418	529.035	433.505	479	67	596	542
ENSG00000102189	340.196	0.926967	0.910611	1.01796	0.308696	0.997282	EEA1	protein_coding	442.312	25.7329	486.428	406.311	526	17	548	508
ENSG00000281593	1.91823	0.926327	2.57327	0.359981	0.718862	NA	AC006978.2	protein_coding	2.52269	0	3.55057	1.59965	3	0	4	2
ENSG00000047315	445.008	0.926281	0.743299	1.24618	0.2127	0.997282	POLR2B	protein_coding	532.287	80.2261	563.653	603.867	633	53	635	755
ENSG00000106123	2.55032	0.925686	2.29333	0.403643	0.686475	NA	EPHB6	protein_coding	3.36359	0	4.43821	2.39947	4	0	5	3
ENSG00000135480	31.2316	0.925562	0.730669	1.26673	0.205251	0.997282	KRT7	protein_coding	17.6588	25.7329	39.9439	41.5909	21	17	45	52
ENSG00000072274	1496.79	0.924803	0.609343	1.5177	0.129089	0.997282	TFRC	protein_coding	1616.2	448.055	2010.51	1912.38	1922	296	2265	2391
ENSG00000177058	74.4397	0.924488	0.791983	1.16731	0.243086	0.997282	SLC38A9	protein_coding	86.6123	15.137	105.629	90.3801	103	10	119	113
ENSG00000088179	107.77	0.924415	0.7281	1.26963	0.204217	0.997282	PTPN4	protein_coding	121.93	25.7329	140.248	143.169	145	17	158	179
ENSG00000170802	81.1316	0.924369	0.803203	1.15085	0.249792	0.997282	FOXN2	protein_coding	95.8622	15.137	96.753	116.774	114	10	109	146
ENSG00000117614	67.0992	0.924114	0.635202	1.45484	0.145715	0.997282	SYF2	protein_coding	63.0672	28.7603	86.989	89.5803	75	19	98	112
ENSG00000116747	490.64	0.923884	0.669921	1.37909	0.167866	0.997282	TROVE2	protein_coding	554.992	121.096	674.608	611.866	660	80	760	765
ENSG00000104408	761.064	0.923645	0.843968	1.09441	0.273776	0.997282	EIF3E	protein_coding	969.554	80.2261	991.497	1002.98	1153	53	1117	1254
ENSG00000115827	68.537	0.923316	0.72469	1.27408	0.202633	0.997282	DCAF17	protein_coding	73.9989	19.6781	94.0901	86.381	88	13	106	108
ENSG00000143933	1361.13	0.923241	0.772236	1.19554	0.231875	0.997282	CALM2	protein_coding	1674.22	204.35	1749.54	1816.4	1991	135	1971	2271
ENSG00000131127	181.52	0.922387	0.612348	1.50631	0.131987	0.997282	ZNF141	protein_coding	187.52	62.0617	240.551	235.948	223	41	271	295
ENSG00000132170	30.7574	0.92234	0.723916	1.2741	0.202629	0.997282	PPARG	protein_coding	22.7042	19.6781	39.0563	41.5909	27	13	44	52
ENSG00000113300	163.725	0.922328	0.617079	1.49467	0.135001	0.997282	CNOT6	protein_coding	169.02	56.0069	213.922	215.953	201	37	241	270
ENSG00000128699	107.065	0.9208	0.819595	1.12348	0.261233	0.997282	ORMDL1	protein_coding	130.339	16.6507	150.899	130.371	155	11	170	163
ENSG00000137558	2.96238	0.919521	1.9973	0.460381	0.645243	NA	PI15	protein_coding	2.52269	1.5137	6.2135	1.59965	3	1	7	2
ENSG00000105866	58.2743	0.918804	0.633768	1.44975	0.147129	0.997282	SP4	protein_coding	51.2947	28.7603	67.4608	85.5812	61	19	76	107
ENSG00000186871	84.3502	0.918802	0.691219	1.32925	0.183766	0.997282	ERCC6L	protein_coding	89.9759	25.7329	106.517	115.175	107	17	120	144
ENSG00000275993	10.1098	0.918719	1.15956	0.792299	0.428186	0.997282	CU639417.2	protein_coding	9.24986	4.5411	10.6517	15.9965	11	3	12	20
ENSG00000167766	227.963	0.917228	0.738042	1.24279	0.213947	0.997282	ZNF83	protein_coding	269.087	45.411	322.214	275.14	320	30	363	344
ENSG00000162601	113.185	0.91629	0.778423	1.17711	0.239151	0.997282	MYSM1	protein_coding	134.543	21.1918	148.236	148.767	160	14	167	186
ENSG00000104341	947.042	0.915736	0.555755	1.64773	0.0994073	0.997282	LAPTM4B	protein_coding	962.826	348.151	1238.26	1238.93	1145	230	1395	1549
ENSG00000104218	143.279	0.915173	0.640913	1.42792	0.153315	0.997282	CSPP1	protein_coding	150.52	46.9247	207.708	167.963	179	31	234	210
ENSG00000165061	5.03477	0.914589	1.78143	0.513402	0.60767	NA	ZMAT4	protein_coding	6.72717	0	6.2135	7.19842	8	0	7	9
ENSG00000007062	1.67625	0.914516	2.54741	0.358998	0.719596	NA	PROM1	protein_coding	0.840896	1.5137	3.55057	0.799824	1	1	4	1
ENSG00000137812	252.028	0.914349	0.762931	1.19847	0.230734	0.997282	KNL1	protein_coding	304.405	43.8973	339.079	320.729	362	29	382	401
ENSG00000157429	12.5942	0.914279	1.09761	0.832974	0.404859	0.997282	ZNF19	protein_coding	12.6134	4.5411	12.427	20.7954	15	3	14	26
ENSG00000183527	135.921	0.913928	0.670336	1.36339	0.17276	0.997282	PSMG1	protein_coding	147.998	39.3562	181.967	174.362	176	26	205	218
ENSG00000164291	13.8561	0.912893	1.06768	0.855023	0.392539	0.997282	ARSK	protein_coding	14.2952	4.5411	22.1911	14.3968	17	3	25	18
ENSG00000283930	14.4845	0.912749	0.96687	0.944025	0.345157	0.997282	AL117339.5	protein_coding	10.9317	9.0822	19.5281	18.396	13	6	22	23
ENSG00000133706	390.355	0.912711	0.577841	1.57952	0.114217	0.997282	LARS	protein_coding	401.108	139.26	497.967	523.085	477	92	561	654
ENSG00000040275	95.0376	0.912607	0.785518	1.16179	0.245321	0.997282	SPDL1	protein_coding	112.68	18.1644	126.933	122.373	134	12	143	153
ENSG00000115107	85.585	0.91251	0.550611	1.65727	0.0974652	0.997282	STEAP3	protein_coding	49.6129	69.6302	120.719	102.377	59	46	136	128
ENSG00000163104	202.654	0.912235	0.810913	1.12495	0.260611	0.997282	SMARCAD1	protein_coding	251.428	28.7603	252.09	278.339	299	19	284	348
ENSG00000126790	36.7942	0.912109	0.742427	1.22855	0.219241	0.997282	L3HYPDH	protein_coding	35.3176	15.137	47.9327	48.7893	42	10	54	61
ENSG00000137845	302.367	0.912072	0.672009	1.35723	0.174708	0.997282	ADAM10	protein_coding	339.722	78.7124	444.709	346.324	404	52	501	433
ENSG00000114279	27.7346	0.912067	0.878358	1.03838	0.299094	0.997282	FGF12	protein_coding	30.2723	7.5685	35.5057	37.5917	36	5	40	47
ENSG00000116161	330.439	0.911848	0.673803	1.35329	0.175964	0.997282	CACYBP	protein_coding	374.199	83.2535	409.203	455.1	445	55	461	569
ENSG00000066777	453.321	0.911817	0.651079	1.40047	0.161372	0.997282	ARFGEF1	protein_coding	505.379	122.61	638.215	547.08	601	81	719	684
ENSG00000151366	102.291	0.911609	0.721192	1.26403	0.206219	0.997282	NDUFC2	protein_coding	115.203	25.7329	132.259	135.97	137	17	149	170
ENSG00000125868	494.87	0.911498	0.84149	1.0832	0.278722	0.997282	DSTN	protein_coding	631.513	54.4932	616.024	677.451	751	36	694	847
ENSG00000167635	367.804	0.911417	0.692092	1.3169	0.187871	0.997282	ZNF146	protein_coding	424.653	84.7672	481.102	480.694	505	56	542	601
ENSG00000196683	120.358	0.911358	0.516229	1.76541	0.0774942	0.997282	TOMM7	protein_coding	98.3849	68.1165	167.764	147.168	117	45	189	184
ENSG00000064042	45.7521	0.910866	0.649154	1.40316	0.16057	0.997282	LIMCH1	protein_coding	26.0678	37.8425	63.9103	55.1879	31	25	72	69
ENSG00000114405	366.013	0.91068	0.799003	1.13977	0.254382	0.997282	C3orf14	protein_coding	455.766	51.4658	479.327	477.495	542	34	540	597
ENSG00000102054	784.293	0.91046	0.502213	1.81289	0.0698481	0.997282	RBBP7	protein_coding	739.989	348.151	1001.26	1047.77	880	230	1128	1310
ENSG00000163755	184.392	0.910255	0.601873	1.51237	0.13044	0.997282	HPS3	protein_coding	188.361	66.6028	261.855	220.751	224	44	295	276
ENSG00000023572	31.6331	0.909575	0.960232	0.947245	0.343514	0.997282	GLRX2	protein_coding	38.6812	4.5411	41.7192	41.5909	46	3	47	52
ENSG00000153132	9.34727	0.909472	1.50384	0.604765	0.545335	0.997282	CLGN	protein_coding	12.6134	0	15.9776	8.79807	15	0	18	11
ENSG00000198898	201.379	0.909024	0.830937	1.09398	0.273966	0.997282	CAPZA2	protein_coding	253.11	25.7329	270.731	255.944	301	17	305	320
ENSG00000120699	101.549	0.909024	0.659991	1.37733	0.168411	0.997282	EXOSC8	protein_coding	106.794	33.3014	126.933	139.169	127	22	143	174
ENSG00000141384	46.0939	0.908808	0.693898	1.30972	0.190292	0.997282	TAF4B	protein_coding	43.7266	19.6781	58.5844	62.3863	52	13	66	78
ENSG00000197170	440.724	0.908196	0.649841	1.39757	0.162243	0.997282	PSMD12	protein_coding	491.924	119.582	602.709	548.679	585	79	679	686
ENSG00000139324	381.28	0.907956	0.808499	1.12301	0.261431	0.997282	TMTC3	protein_coding	477.629	51.4658	544.125	451.901	568	34	613	565
ENSG00000064115	405.059	0.907746	0.483347	1.87804	0.0603757	0.997282	TM7SF3	protein_coding	362.426	199.808	515.72	542.281	431	132	581	678
ENSG00000151835	325.772	0.907383	0.704116	1.28868	0.197508	0.997282	SACS	protein_coding	379.244	72.6576	454.473	396.713	451	48	512	496
ENSG00000046651	256.193	0.907263	0.53711	1.68916	0.0911896	0.997282	OFD1	protein_coding	244.701	110.5	348.844	320.729	291	73	393	401
ENSG00000158417	201.789	0.906953	0.658412	1.37749	0.168362	0.997282	EIF5B	protein_coding	221.997	57.5206	280.495	247.146	264	38	316	309
ENSG00000171462	2.30834	0.906888	2.17932	0.416134	0.677312	NA	DLK2	protein_coding	1.68179	1.5137	4.43821	1.59965	2	1	5	2
ENSG00000178691	87.7806	0.906785	0.726868	1.24752	0.212206	0.997282	SUZ12	protein_coding	98.3849	22.7055	118.056	111.975	117	15	133	140
ENSG00000113391	68.0053	0.906554	0.826171	1.09729	0.272513	0.997282	FAM172A	protein_coding	81.567	12.1096	88.7643	89.5803	97	8	100	112
ENSG00000117906	310.92	0.906501	0.660572	1.3723	0.169971	0.997282	RCN2	protein_coding	348.131	83.2535	425.181	387.115	414	55	479	484
ENSG00000203812	11.0881	0.906324	1.10993	0.816562	0.414179	0.997282	HIST2H2AA3	protein_coding	9.24986	6.0548	10.6517	18.396	11	4	12	23
ENSG00000139505	162.175	0.906173	0.671092	1.3503	0.176921	0.997282	MTMR6	protein_coding	179.111	45.411	221.023	203.155	213	30	249	254
ENSG00000149100	335.489	0.905842	0.630866	1.43587	0.151039	0.997282	EIF3M	protein_coding	365.79	99.9042	441.158	435.104	435	66	497	544
ENSG00000136897	92.2038	0.905837	0.766623	1.18159	0.237367	0.997282	MRPL50	protein_coding	107.635	19.6781	112.731	128.772	128	13	127	161
ENSG00000186298	347.861	0.905826	0.741293	1.22196	0.221725	0.997282	PPP1CC	protein_coding	417.926	65.0891	442.934	465.498	497	43	499	582
ENSG00000183137	41.2808	0.905715	0.96167	0.941815	0.346288	0.997282	CEP57L1	protein_coding	52.1356	4.5411	53.2586	55.1879	62	3	60	69
ENSG00000256045	3.77059	0.905587	1.971	0.459456	0.645907	NA	MTRNR2L10	protein_coding	5.04538	0	4.43821	5.59877	6	0	5	7
ENSG00000134294	3324.98	0.905048	0.627578	1.44213	0.149266	0.997282	SLC38A2	protein_coding	3699.1	929.412	4532.3	4139.09	4399	614	5106	5175
ENSG00000133302	73.0341	0.90488	0.68714	1.31688	0.187879	0.997282	SLF1	protein_coding	76.5216	24.2192	99.416	91.9798	91	16	112	115
ENSG00000101608	769.097	0.904621	0.533695	1.69502	0.0900723	0.997282	MYL12A	protein_coding	761.011	308.795	976.407	1030.17	905	204	1100	1288
ENSG00000166707	9.43142	0.90452	1.19792	0.755076	0.450203	0.997282	ZCCHC18	protein_coding	8.40896	4.5411	15.9776	8.79807	10	3	18	11
ENSG00000159086	212.673	0.904417	0.651259	1.38872	0.164918	0.997282	PAXBP1	protein_coding	232.928	62.0617	297.36	258.343	277	41	335	323
ENSG00000033178	385.9	0.904303	0.865577	1.04474	0.296143	0.997282	UBA6	protein_coding	498.652	37.8425	494.417	512.687	593	25	557	641
ENSG00000057657	1.00025	0.904093	3.42467	0.263994	0.791784	NA	PRDM1	protein_coding	0	1.5137	0.887643	1.59965	0	1	1	2
ENSG00000143001	1.00025	0.904093	3.42467	0.263994	0.791784	NA	TMEM61	protein_coding	0	1.5137	0.887643	1.59965	0	1	1	2
ENSG00000187556	1.00025	0.904093	3.42467	0.263994	0.791784	NA	NANOS3	protein_coding	0	1.5137	0.887643	1.59965	0	1	1	2
ENSG00000189377	1.00025	0.904093	3.42467	0.263994	0.791784	NA	CXCL17	protein_coding	0	1.5137	0.887643	1.59965	0	1	1	2
ENSG00000262165	1.00025	0.904093	3.42467	0.263994	0.791784	NA	AC233723.1	protein_coding	0	1.5137	0.887643	1.59965	0	1	1	2
ENSG00000270882	1.00025	0.904093	3.42467	0.263994	0.791784	NA	HIST2H4A	protein_coding	0	1.5137	0.887643	1.59965	0	1	1	2
ENSG00000126583	2.94043	0.90401	1.95861	0.461556	0.6444	NA	PRKCG	protein_coding	2.52269	1.5137	5.32586	2.39947	3	1	6	3
ENSG00000156509	2.94043	0.90401	1.95861	0.461556	0.6444	NA	FBXO43	protein_coding	2.52269	1.5137	5.32586	2.39947	3	1	6	3
ENSG00000005700	295.258	0.903437	0.692326	1.30493	0.191917	0.997282	IBTK	protein_coding	340.563	69.6302	386.125	384.715	405	46	435	481
ENSG00000106004	1.89627	0.903431	2.56153	0.352692	0.724319	NA	HOXA5	protein_coding	2.52269	0	2.66293	2.39947	3	0	3	3
ENSG00000121318	1.89627	0.903431	2.56153	0.352692	0.724319	NA	TAS2R10	protein_coding	2.52269	0	2.66293	2.39947	3	0	3	3
ENSG00000175820	1.89627	0.903431	2.56153	0.352692	0.724319	NA	CCDC168	protein_coding	2.52269	0	2.66293	2.39947	3	0	3	3
ENSG00000143952	132.133	0.902935	0.852132	1.05962	0.289318	0.997282	VPS54	protein_coding	166.497	16.6507	192.618	152.766	198	11	217	191
ENSG00000108055	266.549	0.902913	0.747449	1.20799	0.22705	0.997282	SMC3	protein_coding	320.382	49.9521	363.933	331.927	381	33	410	415
ENSG00000100749	98.1424	0.902173	0.890409	1.01321	0.310959	0.997282	VRK1	protein_coding	125.294	10.5959	128.708	127.972	149	7	145	160
ENSG00000112237	186.78	0.901735	0.758624	1.18865	0.234579	0.997282	CCNC	protein_coding	224.519	34.8151	241.439	246.346	267	23	272	308
ENSG00000223658	4.38073	0.901556	1.87829	0.479988	0.631236	NA	C1GALT1C1L	protein_coding	5.88627	0	4.43821	7.19842	7	0	5	9
ENSG00000143815	189.097	0.901154	0.472012	1.90918	0.0562392	0.997282	LBR	protein_coding	149.68	113.528	263.63	229.55	178	75	297	287
ENSG00000100196	51.7308	0.900697	0.669448	1.34543	0.178486	0.997282	KDELR3	protein_coding	48.772	22.7055	67.4608	67.9851	58	15	76	85
ENSG00000023516	552.064	0.90032	0.692993	1.29918	0.193884	0.997282	AKAP11	protein_coding	644.968	124.123	738.519	700.646	767	82	832	876
ENSG00000109762	60.1162	0.900163	0.665689	1.35223	0.176302	0.997282	SNX25	protein_coding	58.8627	24.2192	79.0002	78.3828	70	16	89	98
ENSG00000101331	3.1385	0.899799	2.10953	0.426541	0.669714	NA	CCM2L	protein_coding	4.20448	0	3.55057	4.79895	5	0	4	6
ENSG00000124406	71.1774	0.899394	0.792439	1.13497	0.256388	0.997282	ATP8A1	protein_coding	83.2487	15.137	104.742	81.5821	99	10	118	102
ENSG00000155085	20.7833	0.899181	1.12964	0.795992	0.426037	0.997282	AK9	protein_coding	26.9087	1.5137	27.5169	27.194	32	1	31	34
ENSG00000134352	361.007	0.899117	0.764946	1.1754	0.239835	0.997282	IL6ST	protein_coding	442.312	60.548	490.866	450.301	526	40	553	563
ENSG00000168876	38.2282	0.898687	1.01736	0.883355	0.377045	0.997282	ANKRD49	protein_coding	49.6129	3.0274	51.4833	48.7893	59	2	58	61
ENSG00000067167	470.213	0.898594	0.70244	1.27925	0.20081	0.997282	TRAM1	protein_coding	552.469	102.932	647.979	577.473	657	68	730	722
ENSG00000153201	852.576	0.89825	0.697317	1.28815	0.197693	0.997282	RANBP2	protein_coding	1004.87	184.671	1120.2	1100.56	1195	122	1262	1376
ENSG00000136783	40.7987	0.898105	0.845212	1.06258	0.287973	0.997282	NIPSNAP3A	protein_coding	47.0902	9.0822	55.0338	51.9886	56	6	62	65
ENSG00000198791	214.514	0.897926	0.766365	1.17167	0.24133	0.997282	CNOT7	protein_coding	260.678	37.8425	287.596	271.94	310	25	324	340
ENSG00000139684	297.708	0.897405	0.679905	1.3199	0.186869	0.997282	ESD	protein_coding	340.563	74.1713	374.585	401.512	405	49	422	502
ENSG00000077935	1.26418	0.897107	3.02507	0.296558	0.766804	NA	SMC1B	protein_coding	1.68179	0	1.77529	1.59965	2	0	2	2
ENSG00000100678	1.26418	0.897107	3.02507	0.296558	0.766804	NA	SLC8A3	protein_coding	1.68179	0	1.77529	1.59965	2	0	2	2
ENSG00000172738	1.26418	0.897107	3.02507	0.296558	0.766804	NA	TMEM217	protein_coding	1.68179	0	1.77529	1.59965	2	0	2	2
ENSG00000196376	1.26418	0.897107	3.02507	0.296558	0.766804	NA	SLC35F1	protein_coding	1.68179	0	1.77529	1.59965	2	0	2	2
ENSG00000122958	95.0044	0.897088	0.913642	0.981882	0.326158	0.997282	VPS26A	protein_coding	122.771	9.0822	115.394	132.771	146	6	130	166
ENSG00000021574	106.804	0.895644	0.609339	1.46986	0.141599	0.997282	SPAST	protein_coding	105.953	42.3836	142.91	135.97	126	28	161	170
ENSG00000141469	85.2207	0.894497	0.593602	1.5069	0.131837	0.997282	SLC14A1	protein_coding	79.0443	39.3562	114.506	107.976	94	26	129	135
ENSG00000140876	27.9686	0.894117	0.847175	1.05541	0.291238	0.997282	NUDT7	protein_coding	29.4314	9.0822	38.1686	35.1923	35	6	43	44
ENSG00000067248	183.239	0.894028	0.765447	1.16798	0.242814	0.997282	DHX29	protein_coding	221.997	33.3014	236.113	241.547	264	22	266	302
ENSG00000119636	16.8372	0.893823	0.948215	0.942637	0.345866	0.997282	BBOF1	protein_coding	14.2952	9.0822	15.9776	27.9938	17	6	18	35
ENSG00000136261	186.305	0.893735	0.483728	1.8476	0.0646604	0.997282	BZW2	protein_coding	155.566	104.445	239.663	245.546	185	69	270	307
ENSG00000153140	33.4555	0.893624	1.23164	0.725558	0.46811	0.997282	CETN3	protein_coding	46.2493	0	44.3821	43.1905	55	0	50	54
ENSG00000087502	247.776	0.893419	0.845095	1.05718	0.290429	0.997282	ERGIC2	protein_coding	317.018	28.7603	338.192	307.132	377	19	381	384
ENSG00000129422	199.047	0.893213	0.557066	1.60342	0.108841	0.997282	MTUS1	protein_coding	194.247	83.2535	262.742	255.944	231	55	296	320
ENSG00000065243	209.648	0.892936	0.613826	1.4547	0.145751	0.997282	PKN2	protein_coding	221.156	71.1439	291.147	255.144	263	47	328	319
ENSG00000173915	154.804	0.892802	0.682909	1.30735	0.191094	0.997282	USMG5	protein_coding	173.225	42.3836	182.854	220.751	206	28	206	276
ENSG00000060749	240.912	0.892255	0.711556	1.25395	0.20986	0.997282	QSER1	protein_coding	281.7	54.4932	343.518	283.938	335	36	387	355
ENSG00000047365	184.539	0.891638	0.661286	1.34834	0.177549	0.997282	ARAP2	protein_coding	204.338	52.9795	252.09	228.75	243	35	284	286
ENSG00000152240	54.5175	0.891447	0.742339	1.20086	0.229804	0.997282	HAUS1	protein_coding	58.8627	16.6507	66.5732	75.9833	70	11	75	95
ENSG00000106355	91.8221	0.891311	0.802638	1.11048	0.266794	0.997282	LSM5	protein_coding	110.998	16.6507	110.068	129.572	132	11	124	162
ENSG00000152484	109.939	0.891304	0.843936	1.05613	0.29091	0.997282	USP12	protein_coding	137.907	15.137	133.146	153.566	164	10	150	192
ENSG00000183889	3.55057	0.891113	1.79541	0.496328	0.619663	NA	AC138969.1	protein_coding	3.36359	1.5137	5.32586	3.99912	4	1	6	5
ENSG00000152154	1.65429	0.890295	2.49757	0.356465	0.721493	NA	TMEM178A	protein_coding	0.840896	1.5137	2.66293	1.59965	1	1	3	2
ENSG00000180044	1.65429	0.890295	2.49757	0.356465	0.721493	NA	C3orf80	protein_coding	0.840896	1.5137	2.66293	1.59965	1	1	3	2
ENSG00000273238	1.65429	0.890295	2.49757	0.356465	0.721493	NA	AC116565.1	protein_coding	0.840896	1.5137	2.66293	1.59965	1	1	3	2
ENSG00000077147	763.726	0.890028	0.74093	1.20123	0.229661	0.997282	TM9SF3	protein_coding	931.713	137.747	1037.65	947.792	1108	91	1169	1185
ENSG00000164180	118.095	0.88992	0.754182	1.17998	0.238008	0.997282	TMEM161B	protein_coding	138.748	25.7329	177.529	130.371	165	17	200	163
ENSG00000145725	181.355	0.88887	0.794605	1.11863	0.263298	0.997282	PPIP5K2	protein_coding	224.519	28.7603	244.989	227.15	267	19	276	284
ENSG00000006576	166.203	0.888741	0.826445	1.07538	0.282206	0.997282	PHTF2	protein_coding	209.383	22.7055	210.371	222.351	249	15	237	278
ENSG00000005187	2.28638	0.888367	2.15417	0.412394	0.68005	NA	ACSM3	protein_coding	1.68179	1.5137	3.55057	2.39947	2	1	4	3
ENSG00000086717	2.28638	0.888367	2.15417	0.412394	0.68005	NA	PPEF1	protein_coding	1.68179	1.5137	3.55057	2.39947	2	1	4	3
ENSG00000178386	6.22706	0.888339	1.39125	0.63852	0.523135	NA	ZNF223	protein_coding	4.20448	4.5411	9.76407	6.39859	5	3	11	8
ENSG00000156876	49.5088	0.888254	0.833874	1.06521	0.286779	0.997282	SASS6	protein_coding	58.0219	10.5959	55.0338	74.3836	69	7	62	93
ENSG00000170606	538.425	0.887697	0.614451	1.4447	0.148543	0.997282	HSPA4	protein_coding	587.787	166.507	692.361	707.045	699	110	780	884
ENSG00000137434	3.30859	0.887614	1.84673	0.480641	0.630771	NA	C6orf52	protein_coding	1.68179	3.0274	5.32586	3.1993	2	2	6	4
ENSG00000197619	34.8698	0.886923	0.789441	1.12348	0.261233	0.997282	ZNF615	protein_coding	36.1585	12.1096	48.8203	42.3907	43	8	55	53
ENSG00000115514	112.589	0.886453	0.828655	1.06975	0.284732	0.997282	TXNDC9	protein_coding	140.43	16.6507	142.91	150.367	167	11	161	188
ENSG00000108786	2.6765	0.886157	2.06911	0.42828	0.668448	NA	HSD17B1	protein_coding	0.840896	3.0274	4.43821	2.39947	1	2	5	3
ENSG00000126777	1307.82	0.886042	0.73822	1.20024	0.230046	0.997282	KTN1	protein_coding	1599.38	236.137	1816.12	1579.65	1902	156	2046	1975
ENSG00000102595	120.988	0.88583	0.768772	1.15227	0.249212	0.997282	UGGT2	protein_coding	144.634	24.2192	177.529	137.57	172	16	200	172
ENSG00000119938	147.9	0.885477	0.50462	1.75474	0.0793038	0.997282	PPP1R3C	protein_coding	125.294	81.7398	200.607	183.96	149	54	226	230
ENSG00000164941	312.241	0.885163	0.66763	1.32583	0.184896	0.997282	INTS8	protein_coding	355.699	81.7398	401.214	410.31	423	54	452	513
ENSG00000135316	589.195	0.885148	0.74496	1.18818	0.234762	0.997282	SYNCRIP	protein_coding	720.648	105.959	809.53	720.642	857	70	912	901
ENSG00000136045	227.95	0.885137	0.600069	1.47506	0.140197	0.997282	PWP1	protein_coding	238.815	80.2261	300.023	292.736	284	53	338	366
ENSG00000152454	18.0332	0.885124	0.904854	0.978196	0.327978	0.997282	ZNF256	protein_coding	15.977	9.0822	23.0787	23.9947	19	6	26	30
ENSG00000163389	88.6967	0.88504	0.669477	1.32199	0.186173	0.997282	POGLUT1	protein_coding	93.3395	30.274	129.596	101.578	111	20	146	127
ENSG00000278053	97.4527	0.884927	0.655973	1.34903	0.177327	0.997282	DDX52	protein_coding	102.589	33.3014	133.146	120.773	122	22	150	151
ENSG00000081721	49.3303	0.884782	0.80027	1.1056	0.268898	0.997282	DUSP12	protein_coding	56.3401	12.1096	65.6855	63.1861	67	8	74	79
ENSG00000160207	5.81499	0.884192	1.43529	0.616035	0.537871	NA	HSF2BP	protein_coding	5.04538	3.0274	7.98878	7.19842	6	2	9	9
ENSG00000081665	45.118	0.883657	0.638453	1.38406	0.16634	0.997282	ZNF506	protein_coding	34.4768	28.7603	61.2473	55.9877	41	19	69	70
ENSG00000133111	6.8372	0.88311	1.32846	0.664761	0.506204	NA	RFXAP	protein_coding	5.04538	4.5411	9.76407	7.99824	6	3	11	10
ENSG00000156384	9.95374	0.883023	1.15496	0.764551	0.444539	0.997282	SFR1	protein_coding	9.24986	4.5411	12.427	13.597	11	3	14	17
ENSG00000151881	33.7378	0.882917	0.814136	1.08448	0.278151	0.997282	TMEM267	protein_coding	36.1585	10.5959	42.6068	45.59	43	7	48	57
ENSG00000096006	1.87432	0.882683	2.58696	0.341205	0.73295	NA	CRISP3	protein_coding	2.52269	0	1.77529	3.1993	3	0	2	4
ENSG00000174236	1.87432	0.882683	2.58696	0.341205	0.73295	NA	REP15	protein_coding	2.52269	0	1.77529	3.1993	3	0	2	4
ENSG00000139144	6.79695	0.882515	1.63888	0.538488	0.59024	NA	PIK3C2G	protein_coding	9.24986	0	11.5394	6.39859	11	0	13	8
ENSG00000035687	132.531	0.882422	0.753861	1.17054	0.241785	0.997282	ADSS	protein_coding	158.089	27.2466	170.427	174.362	188	18	192	218
ENSG00000003436	52.7492	0.882298	0.782111	1.1281	0.259278	0.997282	TFPI	protein_coding	59.7036	13.6233	65.6855	71.9842	71	9	74	90
ENSG00000239672	237.128	0.882173	0.489025	1.80394	0.0712402	0.997282	NME1	protein_coding	208.542	124.123	315.113	300.734	248	82	355	376
ENSG00000089682	68.6832	0.881457	0.774061	1.13874	0.25481	0.997282	RBM41	protein_coding	79.0443	16.6507	103.854	75.1835	94	11	117	94
ENSG00000111817	61.6966	0.881287	0.700141	1.25873	0.208128	0.997282	DSE	protein_coding	64.749	21.1918	81.6631	79.1826	77	14	92	99
ENSG00000153006	44.9051	0.880838	0.930738	0.946386	0.343952	0.997282	SREK1IP1	protein_coding	56.3401	6.0548	69.2361	47.9895	67	4	78	60
ENSG00000164327	345.842	0.880807	0.774398	1.13741	0.255367	0.997282	RICTOR	protein_coding	429.698	56.0069	455.361	442.303	511	37	513	553
ENSG00000106804	25.9181	0.880532	1.03523	0.850567	0.39501	0.997282	C5	protein_coding	32.795	3.0274	39.0563	28.7937	39	2	44	36
ENSG00000145386	278.938	0.880233	0.585419	1.50359	0.132686	0.997282	CCNA2	protein_coding	290.109	101.418	351.506	372.718	345	67	396	466
ENSG00000136108	318.905	0.880165	0.731888	1.20259	0.229133	0.997282	CKAP2	protein_coding	384.29	63.5754	427.844	399.912	457	42	482	500
ENSG00000086189	68.73	0.879776	0.696773	1.26264	0.206717	0.997282	DIMT1	protein_coding	73.158	22.7055	87.8766	91.18	87	15	99	114
ENSG00000082146	35.8723	0.879081	0.919765	0.955767	0.33919	0.997282	STRADB	protein_coding	43.7266	6.0548	41.7192	51.9886	52	4	47	65
ENSG00000163029	219.623	0.879049	0.756466	1.16205	0.245216	0.997282	SMC6	protein_coding	267.405	40.8699	274.282	295.935	318	27	309	370
ENSG00000119878	37.4383	0.878934	0.844742	1.04048	0.298119	0.997282	CRIPT	protein_coding	42.8857	9.0822	50.5956	47.1896	51	6	57	59
ENSG00000158528	202.663	0.878852	0.569272	1.54382	0.122632	0.997282	PPP1R9A	protein_coding	202.656	81.7398	250.315	275.939	241	54	282	345
ENSG00000163235	19.8356	0.878705	0.849829	1.03398	0.301146	0.997282	TGFA	protein_coding	14.2952	13.6233	26.6293	24.7945	17	9	30	31
ENSG00000155749	2.48445	0.878152	2.34131	0.375069	0.707609	NA	ALS2CR12	protein_coding	3.36359	0	1.77529	4.79895	4	0	2	6
ENSG00000170236	2.48445	0.878152	2.34131	0.375069	0.707609	NA	USP50	protein_coding	3.36359	0	1.77529	4.79895	4	0	2	6
ENSG00000138698	106.179	0.876634	0.681677	1.286	0.198445	0.997282	RAP1GDS1	protein_coding	116.885	31.7877	138.472	137.57	139	21	156	172
ENSG00000135315	54.5514	0.876336	1.02677	0.853488	0.393388	0.997282	CEP162	protein_coding	73.158	3.0274	69.2361	72.784	87	2	78	91
ENSG00000130024	139.701	0.876238	0.696768	1.25758	0.208545	0.997282	PHF10	protein_coding	158.089	37.8425	207.708	155.166	188	25	234	194
ENSG00000123213	179.829	0.8761	0.551134	1.58963	0.111918	0.997282	NLN	protein_coding	172.384	80.2261	254.753	211.953	205	53	287	265
ENSG00000152795	879.404	0.87564	0.609936	1.43562	0.151109	0.997282	HNRNPDL	protein_coding	967.031	272.466	1166.36	1111.76	1150	180	1314	1390
ENSG00000185842	84.3364	0.875131	0.852997	1.02595	0.304916	0.997282	DNAH14	protein_coding	105.953	12.1096	114.506	104.777	126	8	129	131
ENSG00000101463	3.28663	0.874875	1.84054	0.475336	0.634547	NA	SYNDIG1	protein_coding	1.68179	3.0274	4.43821	3.99912	2	2	5	5
ENSG00000243708	2.89652	0.874753	1.94416	0.449939	0.652754	NA	PLA2G4B	protein_coding	2.52269	1.5137	3.55057	3.99912	3	1	4	5
ENSG00000215126	18.3172	0.87416	0.95983	0.910745	0.36243	0.997282	CBWD6	protein_coding	19.3406	6.0548	23.0787	24.7945	23	4	26	31
ENSG00000150540	21.0156	0.873872	0.876956	0.996483	0.319015	0.997282	HNMT	protein_coding	20.1815	9.0822	28.4046	26.3942	24	6	32	33
ENSG00000111832	96.8327	0.873723	0.646179	1.35214	0.176332	0.997282	RWDD1	protein_coding	100.908	34.8151	134.034	117.574	120	23	151	147
ENSG00000115419	224.14	0.873503	0.640857	1.36302	0.172875	0.997282	GLS	protein_coding	247.224	68.1165	288.484	292.736	294	45	325	366
ENSG00000165410	28.5703	0.873169	0.95937	0.910149	0.362744	0.997282	CFL2	protein_coding	33.6359	6.0548	50.5956	23.9947	40	4	57	30
ENSG00000128059	161.177	0.873018	0.651788	1.33942	0.180434	0.997282	PPAT	protein_coding	176.588	49.9521	192.618	225.55	210	33	217	282
ENSG00000088035	40.8308	0.872179	1.09521	0.796358	0.425824	0.997282	ALG6	protein_coding	55.4992	1.5137	55.9215	50.3889	66	1	63	63
ENSG00000151233	133.667	0.871659	0.928958	0.938319	0.348081	0.997282	GXYLT1	protein_coding	177.429	10.5959	181.079	165.564	211	7	204	207
ENSG00000168078	74.103	0.871511	0.73927	1.17888	0.238445	0.997282	PBK	protein_coding	84.0896	19.6781	95.8654	96.7787	100	13	108	121
ENSG00000261456	8.03551	0.870659	1.24946	0.696831	0.485909	0.997282	TUBB8	protein_coding	6.72717	4.5411	8.87643	11.9974	8	3	10	15
ENSG00000164219	130.184	0.870618	0.70866	1.22854	0.219244	0.997282	PGGT1B	protein_coding	149.68	33.3014	180.191	157.565	178	22	203	197
ENSG00000187109	1052.41	0.870613	0.71063	1.22513	0.220526	0.997282	NAP1L1	protein_coding	1270.59	216.459	1374.07	1348.5	1511	143	1548	1686
ENSG00000164362	2.65454	0.870501	2.06108	0.422352	0.672768	NA	TERT	protein_coding	0.840896	3.0274	3.55057	3.1993	1	2	4	4
ENSG00000132300	295.871	0.870241	0.554729	1.56877	0.116702	0.997282	PTCD3	protein_coding	297.677	119.582	379.911	386.315	354	79	428	483
ENSG00000196839	16.4551	0.870102	0.940736	0.924917	0.355009	0.997282	ADA	protein_coding	8.40896	15.137	23.0787	19.1958	10	10	26	24
ENSG00000151413	28.9633	0.870011	0.780895	1.11412	0.265228	0.997282	NUBPL	protein_coding	26.9087	13.6233	33.7304	41.5909	32	9	38	52
ENSG00000204116	45.8596	0.869032	0.92727	0.937193	0.348659	0.997282	CHIC1	protein_coding	58.0219	6.0548	66.5732	52.7884	69	4	75	66
ENSG00000111554	60.8847	0.868838	0.716667	1.21233	0.225385	0.997282	MDM1	protein_coding	65.5899	19.6781	79.8878	78.3828	78	13	90	98
ENSG00000072415	114.464	0.868204	0.674512	1.28716	0.198039	0.997282	MPP5	protein_coding	126.134	34.8151	155.337	141.569	150	23	175	177
ENSG00000151665	37.3705	0.867918	0.879798	0.986497	0.323889	0.997282	PIGF	protein_coding	44.5675	7.5685	46.1574	51.1887	53	5	52	64
ENSG00000146263	181.564	0.867737	0.757045	1.14622	0.251706	0.997282	MMS22L	protein_coding	221.156	34.8151	234.338	235.948	263	23	264	295
ENSG00000147669	106.691	0.867171	0.903004	0.960318	0.336895	0.997282	POLR2K	protein_coding	139.589	10.5959	135.809	140.769	166	7	153	176
ENSG00000162779	1.24223	0.866949	3.08207	0.281287	0.77849	NA	AXDND1	protein_coding	1.68179	0	0.887643	2.39947	2	0	1	3
ENSG00000171502	1.24223	0.866949	3.08207	0.281287	0.77849	NA	COL24A1	protein_coding	1.68179	0	0.887643	2.39947	2	0	1	3
ENSG00000187054	1.24223	0.866949	3.08207	0.281287	0.77849	NA	TMPRSS11A	protein_coding	1.68179	0	0.887643	2.39947	2	0	1	3
ENSG00000068796	159.072	0.865571	0.753718	1.1484	0.250803	0.997282	KIF2A	protein_coding	192.565	31.7877	202.383	209.554	229	21	228	262
ENSG00000077097	1324.9	0.865131	0.744615	1.16185	0.245297	0.997282	TOP2B	protein_coding	1643.95	233.11	1730.9	1691.63	1955	154	1950	2115
ENSG00000197046	12.7125	0.864841	1.0248	0.843913	0.398718	0.997282	SIGLEC15	protein_coding	7.56807	10.5959	15.0899	17.5961	9	7	17	22
ENSG00000121481	97.3711	0.864773	0.829506	1.04252	0.297173	0.997282	RNF2	protein_coding	121.93	15.137	126.045	126.372	145	10	142	158
ENSG00000134900	177.203	0.864751	0.602249	1.43587	0.15104	0.997282	TPP2	protein_coding	184.997	65.0891	238.776	219.952	220	43	269	275
ENSG00000196937	29.3991	0.864586	0.846892	1.02089	0.307305	0.997282	FAM3C	protein_coding	31.9541	9.0822	38.1686	38.3916	38	6	43	48
ENSG00000105825	1.85236	0.864574	2.6659	0.324308	0.745705	NA	TFPI2	protein_coding	2.52269	0	0.887643	3.99912	3	0	1	5
ENSG00000142178	1.63234	0.864549	2.50415	0.345247	0.729909	NA	SIK1	protein_coding	0.840896	1.5137	1.77529	2.39947	1	1	2	3
ENSG00000160223	1.63234	0.864549	2.50415	0.345247	0.729909	NA	ICOSLG	protein_coding	0.840896	1.5137	1.77529	2.39947	1	1	2	3
ENSG00000177238	1.63234	0.864549	2.50415	0.345247	0.729909	NA	TRIM72	protein_coding	0.840896	1.5137	1.77529	2.39947	1	1	2	3
ENSG00000118939	11.7159	0.863957	1.10836	0.779488	0.435692	0.997282	UCHL3	protein_coding	11.7725	4.5411	17.7529	12.7972	14	3	20	16
ENSG00000139343	142.717	0.863632	0.668189	1.2925	0.196185	0.997282	SNRPF	protein_coding	158.929	42.3836	194.394	175.161	189	28	219	219
ENSG00000101850	28.3192	0.862459	0.757025	1.13927	0.254589	0.997282	GPR143	protein_coding	17.6588	22.7055	41.7192	31.1931	21	15	47	39
ENSG00000114473	19.1211	0.861629	1.06117	0.811964	0.416812	0.997282	IQCG	protein_coding	23.5451	3.0274	27.5169	22.3951	28	2	31	28
ENSG00000162989	21.5319	0.861514	0.827062	1.04166	0.297572	0.997282	KCNJ3	protein_coding	16.8179	13.6233	29.2922	26.3942	20	9	33	33
ENSG00000177200	389.361	0.861437	0.676164	1.27401	0.202661	0.997282	CHD9	protein_coding	453.243	98.3905	537.911	467.897	539	65	606	585
ENSG00000166803	33.6878	0.861419	0.878817	0.980202	0.326986	0.997282	PCLAF	protein_coding	39.5221	7.5685	45.2698	42.3907	47	5	51	53
ENSG00000197044	36.3002	0.861337	0.963997	0.893506	0.371586	0.997282	ZNF441	protein_coding	46.2493	4.5411	48.8203	45.59	55	3	55	57
ENSG00000169019	26.7646	0.861124	0.97008	0.887684	0.374711	0.997282	COMMD8	protein_coding	32.795	4.5411	33.7304	35.9921	39	3	38	45
ENSG00000181450	113.174	0.86078	0.849879	1.01283	0.311143	0.997282	ZNF678	protein_coding	144.634	15.137	139.36	153.566	172	10	157	192
ENSG00000197299	141.934	0.860745	0.666643	1.29116	0.196647	0.997282	BLM	protein_coding	158.089	42.3836	179.304	187.959	188	28	202	235
ENSG00000205363	7.7972	0.860665	1.38048	0.623455	0.532986	0.997282	C15orf59	protein_coding	9.24986	1.5137	12.427	7.99824	11	1	14	10
ENSG00000196132	2.87457	0.860638	1.96369	0.438276	0.661186	NA	MYT1	protein_coding	2.52269	1.5137	2.66293	4.79895	3	1	3	6
ENSG00000143228	70.8503	0.860258	0.859968	1.00034	0.317147	0.997282	NUF2	protein_coding	89.135	10.5959	94.0901	89.5803	106	7	106	112
ENSG00000148481	77.2518	0.85999	0.671189	1.28129	0.200091	0.997282	MINDY3	protein_coding	81.567	27.2466	99.416	100.778	97	18	112	126
ENSG00000167779	4.89702	0.859794	1.55088	0.554393	0.57931	NA	IGFBP6	protein_coding	2.52269	4.5411	5.32586	7.19842	3	3	6	9
ENSG00000149554	85.2855	0.859174	0.660798	1.30021	0.19353	0.997282	CHEK1	protein_coding	89.9759	30.274	106.517	114.375	107	20	120	143
ENSG00000142892	37.4522	0.859146	0.967532	0.887977	0.374553	0.997282	PIGK	protein_coding	47.9311	4.5411	54.1462	43.1905	57	3	61	54
ENSG00000113643	324.162	0.858837	0.711763	1.20663	0.227573	0.997282	RARS	protein_coding	388.494	71.1439	416.304	420.708	462	47	469	526
ENSG00000129480	48.2087	0.858816	0.717449	1.19704	0.231291	0.997282	DTD2	protein_coding	49.6129	18.1644	59.4721	65.5856	59	12	67	82
ENSG00000256683	55.372	0.858632	0.726884	1.18125	0.237503	0.997282	ZNF350	protein_coding	59.7036	18.1644	69.2361	74.3836	71	12	78	93
ENSG00000168288	189.844	0.858505	0.691975	1.24066	0.214732	0.997282	MMADHC	protein_coding	220.315	48.4384	245.877	244.746	262	32	277	306
ENSG00000185869	28.8506	0.858044	0.902843	0.95038	0.341919	0.997282	ZNF829	protein_coding	32.795	7.5685	47.0451	27.9938	39	5	53	35
ENSG00000138111	17.8052	0.857044	0.896926	0.955535	0.339307	0.997282	MFSD13A	protein_coding	11.7725	13.6233	26.6293	19.1958	14	9	30	24
ENSG00000134202	261.32	0.856405	0.448113	1.91114	0.055987	0.997282	GSTM3	protein_coding	209.383	161.966	344.405	329.528	249	107	388	412
ENSG00000198346	78.9042	0.856302	0.674712	1.26914	0.204392	0.997282	ZNF813	protein_coding	84.0896	27.2466	100.304	103.977	100	18	113	130
ENSG00000173838	3.87481	0.855256	1.71633	0.498305	0.618269	NA	MARCH10	protein_coding	2.52269	3.0274	3.55057	6.39859	3	2	4	8
ENSG00000115339	219.449	0.855163	0.590909	1.4472	0.147841	0.997282	GALNT3	protein_coding	229.565	81.7398	268.956	297.535	273	54	303	372
ENSG00000070214	722.896	0.854774	0.637177	1.3415	0.179757	0.997282	SLC44A1	protein_coding	822.397	205.863	975.519	887.805	978	136	1099	1110
ENSG00000125630	180.931	0.854496	0.546083	1.56477	0.117636	0.997282	POLR1B	protein_coding	174.906	81.7398	242.326	224.751	208	54	273	281
ENSG00000160183	12.8606	0.854485	1.0688	0.799481	0.424011	0.997282	TMPRSS3	protein_coding	5.04538	13.6233	15.9776	16.7963	6	9	18	21
ENSG00000160336	139.946	0.854482	0.79129	1.07986	0.280205	0.997282	ZNF761	protein_coding	174.066	24.2192	169.54	191.958	207	16	191	240
ENSG00000198721	40.931	0.854402	0.722845	1.182	0.237206	0.997282	ECI2	protein_coding	39.5221	18.1644	61.2473	44.7902	47	12	69	56
ENSG00000105974	177.008	0.854188	0.511035	1.67148	0.094626	0.997282	CAV1	protein_coding	158.929	92.3357	243.214	213.553	189	61	274	267
ENSG00000137393	38.1934	0.853937	0.769225	1.11013	0.266944	0.997282	RNF144B	protein_coding	38.6812	15.137	38.1686	60.7866	46	10	43	76
ENSG00000132554	1.22027	0.853504	3.57224	0.238927	0.811162	NA	RGS22	protein_coding	1.68179	0	0	3.1993	2	0	0	4
ENSG00000168356	1.22027	0.853504	3.57224	0.238927	0.811162	NA	SCN11A	protein_coding	1.68179	0	0	3.1993	2	0	0	4
ENSG00000122877	2.63259	0.85341	2.07359	0.411562	0.680661	NA	EGR2	protein_coding	0.840896	3.0274	2.66293	3.99912	1	2	3	5
ENSG00000136628	649.878	0.852966	0.602316	1.41614	0.156734	0.997282	EPRS	protein_coding	713.08	211.918	869.89	804.623	848	140	980	1006
ENSG00000119640	22.9497	0.85288	0.953198	0.894756	0.370917	0.997282	ACYP1	protein_coding	26.0678	6.0548	37.281	22.3951	31	4	42	28
ENSG00000115084	301.694	0.852624	0.684275	1.24602	0.212755	0.997282	SLC35F5	protein_coding	353.176	75.685	417.192	360.721	420	50	470	451
ENSG00000134709	115.755	0.852406	0.774183	1.10104	0.270879	0.997282	HOOK1	protein_coding	141.271	22.7055	152.675	146.368	168	15	172	183
ENSG00000164221	49.991	0.851889	0.737988	1.15434	0.24836	0.997282	CCDC112	protein_coding	53.8174	16.6507	63.9103	65.5856	64	11	72	82
ENSG00000124532	138.572	0.851339	0.60191	1.4144	0.157246	0.997282	MRS2	protein_coding	142.111	54.4932	163.326	194.357	169	36	184	243
ENSG00000100744	90.1959	0.851329	0.660127	1.28964	0.197174	0.997282	GSKIP	protein_coding	95.8622	31.7877	125.158	107.976	114	21	141	135
ENSG00000086200	89.9556	0.850936	0.770169	1.10487	0.269216	0.997282	IPO11	protein_coding	107.635	19.6781	126.933	105.577	128	13	143	132
ENSG00000115091	474.332	0.850466	0.660979	1.28668	0.198207	0.997282	ACTR3	protein_coding	549.946	125.637	626.676	595.069	654	83	706	744
ENSG00000033867	428.397	0.850267	0.72763	1.16854	0.242588	0.997282	SLC4A7	protein_coding	523.878	86.2809	578.743	524.685	623	57	652	656
ENSG00000116406	349.902	0.850236	0.724705	1.17322	0.240709	0.997282	EDEM3	protein_coding	425.494	72.6576	477.552	423.907	506	48	538	530
ENSG00000108932	81.5468	0.849556	0.560002	1.51706	0.129252	0.997282	SLC16A6	protein_coding	68.9535	46.9247	112.731	97.5786	82	31	127	122
ENSG00000175054	363.118	0.849029	0.750374	1.13147	0.257855	0.997282	ATR	protein_coding	450.72	66.6028	470.451	464.698	536	44	530	581
ENSG00000166710	331.27	0.848997	0.601238	1.41208	0.157926	0.997282	B2M	protein_coding	358.222	113.528	443.821	409.51	426	75	500	512
ENSG00000164172	100.732	0.848927	0.739199	1.14844	0.250787	0.997282	MOCS2	protein_coding	118.566	24.2192	131.371	128.772	141	16	148	161
ENSG00000008282	162.265	0.848872	0.731902	1.15982	0.246123	0.997282	SYPL1	protein_coding	194.247	36.3288	228.124	190.358	231	24	257	238
ENSG00000133119	188.525	0.848607	0.600134	1.41403	0.157353	0.997282	RFC3	protein_coding	198.452	69.6302	231.675	254.344	236	46	261	318
ENSG00000180917	242.348	0.848272	0.667834	1.27018	0.204019	0.997282	CMTR2	protein_coding	278.337	66.6028	329.315	295.135	331	44	371	369
ENSG00000189057	138.929	0.8481	0.983318	0.862488	0.388419	0.997282	FAM111B	protein_coding	190.043	7.5685	183.742	174.362	226	5	207	218
ENSG00000179476	26.9347	0.847746	0.884931	0.957979	0.338073	0.997282	C14orf28	protein_coding	30.2723	7.5685	35.5057	34.3924	36	5	40	43
ENSG00000066557	53.1874	0.847622	0.708156	1.19694	0.231329	0.997282	LRRC40	protein_coding	55.4992	19.6781	72.7867	64.7858	66	13	82	81
ENSG00000088205	278.99	0.847488	0.65706	1.28982	0.197114	0.997282	DDX18	protein_coding	318.7	78.7124	342.63	375.917	379	52	386	470
ENSG00000151093	37.9508	0.846908	0.81825	1.03502	0.300658	0.997282	OXSM	protein_coding	42.8857	10.5959	47.9327	50.3889	51	7	54	63
ENSG00000119471	87.6456	0.846721	0.655879	1.29097	0.196714	0.997282	HSDL2	protein_coding	92.4986	31.7877	120.719	105.577	110	21	136	132
ENSG00000075188	72.8009	0.846387	0.757996	1.11661	0.26416	0.997282	NUP37	protein_coding	84.9305	18.1644	98.5283	89.5803	101	12	111	112
ENSG00000008324	18.7433	0.846034	0.891895	0.948581	0.342834	0.997282	SS18L2	protein_coding	15.977	10.5959	28.4046	19.9956	19	7	32	25
ENSG00000131080	73.366	0.845749	0.596934	1.41682	0.156535	0.997282	EDA2R	protein_coding	66.4308	37.8425	85.2137	103.977	79	25	96	130
ENSG00000163811	375.267	0.845192	0.488888	1.72881	0.0838437	0.997282	WDR43	protein_coding	346.449	189.213	509.507	455.9	412	125	574	570
ENSG00000105821	129.631	0.845107	0.745921	1.13297	0.257226	0.997282	DNAJC2	protein_coding	155.566	28.7603	184.63	149.567	185	19	208	187
ENSG00000235162	65.2921	0.845087	0.695549	1.21499	0.224369	0.997282	C12orf75	protein_coding	69.7944	22.7055	79.8878	88.7805	83	15	90	111
ENSG00000179630	36.3824	0.844092	0.880686	0.958448	0.337837	0.997282	LACC1	protein_coding	43.7266	7.5685	47.0451	47.1896	52	5	53	59
ENSG00000086065	105.213	0.844057	0.746789	1.13025	0.258372	0.997282	CHMP5	protein_coding	125.294	24.2192	131.371	139.969	149	16	148	175
ENSG00000205542	1460.97	0.844005	0.395698	2.13295	0.0329286	0.997282	TMSB4X	protein_coding	1127.64	962.713	1915.53	1838	1341	636	2158	2298
ENSG00000136153	118.239	0.843811	0.540955	1.55985	0.118794	0.997282	LMO7	protein_coding	103.43	65.0891	174.866	129.572	123	43	197	162
ENSG00000176208	79.639	0.843743	0.758076	1.11301	0.265706	0.997282	ATAD5	protein_coding	93.3395	19.6781	88.7643	116.774	111	13	100	146
ENSG00000221944	33.8346	0.84353	0.768916	1.09704	0.272625	0.997282	TIGD1	protein_coding	32.795	15.137	34.6181	52.7884	39	10	39	66
ENSG00000163634	617.662	0.843282	0.677073	1.24548	0.212955	0.997282	THOC7	protein_coding	731.58	151.37	784.676	803.023	870	100	884	1004
ENSG00000123600	62.0013	0.84293	0.660887	1.27545	0.202149	0.997282	METTL8	protein_coding	62.2263	25.7329	81.6631	78.3828	74	17	92	98
ENSG00000167088	180.563	0.842626	0.547523	1.53898	0.12381	0.997282	SNRPD1	protein_coding	175.747	81.7398	243.214	221.551	209	54	274	277
ENSG00000137070	5.07313	0.841632	1.59799	0.526682	0.598414	NA	IL11RA	protein_coding	4.20448	3.0274	2.66293	10.3977	5	2	3	13
ENSG00000152061	131.478	0.841012	0.591068	1.42287	0.154774	0.997282	RABGAP1L	protein_coding	132.862	54.4932	180.191	158.365	158	36	203	198
ENSG00000095002	174.014	0.84077	0.70034	1.20052	0.229939	0.997282	MSH2	protein_coding	204.338	43.8973	217.472	230.349	243	29	245	288
ENSG00000124333	199.765	0.840439	0.769277	1.09251	0.274611	0.997282	VAMP7	protein_coding	248.905	36.3288	237.888	275.939	296	24	268	345
ENSG00000153207	395.217	0.840244	0.631248	1.33109	0.183161	0.997282	AHCTF1	protein_coding	445.675	119.582	515.72	499.89	530	79	581	625
ENSG00000165392	69.8783	0.840205	0.707999	1.18673	0.235333	0.997282	WRN	protein_coding	76.5216	22.7055	100.304	79.9824	91	15	113	100
ENSG00000138138	176.292	0.839806	0.704434	1.19217	0.233194	0.997282	ATAD1	protein_coding	207.701	43.8973	243.214	210.354	247	29	274	263
ENSG00000141429	317.18	0.839386	0.638721	1.31417	0.18879	0.997282	GALNT1	protein_coding	358.222	95.3631	429.619	385.515	426	63	484	482
ENSG00000102897	72.7878	0.839368	0.557077	1.50673	0.131879	0.997282	LYRM1	protein_coding	57.181	46.9247	95.8654	91.18	68	31	108	114
ENSG00000198604	516.08	0.839228	0.604588	1.3881	0.165107	0.997282	BAZ1A	protein_coding	569.287	169.534	664.844	660.655	677	112	749	826
ENSG00000129003	343.166	0.839102	0.664906	1.26199	0.206953	0.997282	VPS13C	protein_coding	398.585	92.3357	464.237	417.508	474	61	523	522
ENSG00000117262	73.8835	0.838453	0.643071	1.30383	0.192293	0.997282	GPR89A	protein_coding	74.8398	30.274	97.6407	92.7796	89	20	110	116
ENSG00000121879	142.684	0.838407	0.821776	1.02024	0.307616	0.997282	PIK3CA	protein_coding	182.475	21.1918	193.506	173.562	217	14	218	217
ENSG00000151239	273.124	0.838145	0.846734	0.989857	0.322244	0.997282	TWF1	protein_coding	359.063	31.7877	357.72	343.924	427	21	403	430
ENSG00000256229	40.9296	0.838034	0.750949	1.11597	0.264437	0.997282	ZNF486	protein_coding	42.8857	15.137	49.708	55.9877	51	10	56	70
ENSG00000139174	29.9977	0.83799	0.745708	1.12375	0.261119	0.997282	PRICKLE1	protein_coding	26.0678	16.6507	37.281	39.9912	31	11	42	50
ENSG00000105708	47.1126	0.837973	0.802769	1.04385	0.296553	0.997282	ZNF14	protein_coding	54.6583	12.1096	57.6968	63.9859	65	8	65	80
ENSG00000085224	764.579	0.837315	0.827784	1.01151	0.311771	0.997282	ATRX	protein_coding	1004.03	92.3357	1066.95	895.003	1194	61	1202	1119
ENSG00000104290	222.125	0.836837	0.58698	1.42566	0.153965	0.997282	FZD3	protein_coding	232.928	84.7672	304.461	266.341	277	56	343	333
ENSG00000062716	6099.84	0.836831	0.553193	1.51273	0.130349	0.997282	VMP1	protein_coding	6467.33	2288.71	8120.15	7523.15	7691	1512	9148	9406
ENSG00000155097	333.436	0.836753	0.657865	1.27192	0.203401	0.997282	ATP6V1C1	protein_coding	385.131	92.3357	433.17	423.107	458	61	488	529
ENSG00000172264	58.5562	0.836641	0.694525	1.20462	0.228349	0.997282	MACROD2	protein_coding	60.5445	22.7055	86.989	63.9859	72	15	98	80
ENSG00000169594	1.61038	0.836635	2.56775	0.325824	0.744557	NA	BNC1	protein_coding	0.840896	1.5137	0.887643	3.1993	1	1	1	4
ENSG00000273841	132.415	0.836566	0.631398	1.32494	0.18519	0.997282	TAF9	protein_coding	142.111	46.9247	160.663	179.96	169	31	181	225
ENSG00000166446	238.744	0.836554	0.438778	1.90655	0.0565784	0.997282	CDYL2	protein_coding	173.225	169.534	302.686	309.532	206	112	341	387
ENSG00000147251	19.3552	0.836011	1.01158	0.82644	0.408555	0.997282	DOCK11	protein_coding	22.7042	4.5411	30.1798	19.9956	27	3	34	25
ENSG00000083223	283.655	0.835986	0.563968	1.48233	0.138253	0.997282	ZCCHC6	protein_coding	292.632	113.528	378.136	350.323	348	75	426	438
ENSG00000169213	11.9463	0.835497	1.05774	0.789891	0.429591	0.997282	RAB3B	protein_coding	6.72717	10.5959	16.8652	13.597	8	7	19	17
ENSG00000083828	70.6769	0.835468	0.594666	1.40494	0.16004	0.997282	ZNF586	protein_coding	63.0672	37.8425	99.416	82.3819	75	25	112	103
ENSG00000065615	57.0543	0.835406	0.657514	1.27055	0.203888	0.997282	CYB5R4	protein_coding	55.4992	25.7329	79.0002	67.9851	66	17	89	85
ENSG00000117724	879.86	0.835358	0.518234	1.61193	0.106976	0.997282	CENPF	protein_coding	881.259	381.452	1144.17	1112.56	1048	252	1289	1391
ENSG00000104442	157.441	0.835353	0.65668	1.27208	0.203343	0.997282	ARMC1	protein_coding	176.588	48.4384	202.383	202.356	210	32	228	253
ENSG00000025796	123.995	0.83523	0.734872	1.13656	0.25572	0.997282	SEC63	protein_coding	143.793	33.3014	207.708	111.176	171	22	234	139
ENSG00000123552	65.0261	0.83511	0.78614	1.06229	0.288103	0.997282	USP45	protein_coding	77.3625	15.137	77.2249	90.3801	92	10	87	113
ENSG00000069275	3823.76	0.834664	0.626173	1.33296	0.182545	0.997282	NUCKS1	protein_coding	4388.64	1105	4959.26	4842.14	5219	730	5587	6054
ENSG00000163743	42.9074	0.834624	0.970859	0.859676	0.389968	0.997282	RCHY1	protein_coding	56.3401	4.5411	60.3597	50.3889	67	3	68	63
ENSG00000213999	2.61063	0.834548	2.11031	0.395463	0.692501	NA	MEF2B	protein_coding	0.840896	3.0274	1.77529	4.79895	1	2	2	6
ENSG00000087842	44.7686	0.834177	0.635527	1.31258	0.189326	0.997282	PIR	protein_coding	31.1132	33.3014	59.4721	55.1879	37	22	67	69
ENSG00000100528	188.664	0.833824	0.760824	1.09595	0.273102	0.997282	CNIH1	protein_coding	233.769	36.3288	265.405	219.152	278	24	299	274
ENSG00000122545	222.207	0.83379	0.804598	1.03628	0.300071	0.997282	39326	protein_coding	285.064	33.3014	292.922	277.539	339	22	330	347
ENSG00000156531	130.494	0.833615	0.722393	1.15396	0.248516	0.997282	PHF6	protein_coding	154.725	31.7877	165.102	170.363	184	21	186	213
ENSG00000065150	355.852	0.833294	0.587284	1.41889	0.15593	0.997282	IPO5	protein_coding	381.767	128.665	432.282	480.694	454	85	487	601
ENSG00000197696	16.407	0.832523	0.955927	0.870907	0.383805	0.997282	NMB	protein_coding	10.0908	13.6233	27.5169	14.3968	12	9	31	18
ENSG00000138095	609.114	0.832454	0.622511	1.33725	0.18114	0.997282	LRPPRC	protein_coding	688.694	186.185	779.35	782.228	819	123	878	978
ENSG00000269343	100.281	0.832383	0.606007	1.37355	0.16958	0.997282	ZNF587B	protein_coding	100.908	42.3836	132.259	125.572	120	28	149	157
ENSG00000147234	2.22052	0.832373	2.2667	0.367218	0.713456	NA	FRMPD3	protein_coding	1.68179	1.5137	0.887643	4.79895	2	1	1	6
ENSG00000171109	172.778	0.832268	0.700383	1.1883	0.234714	0.997282	MFN1	protein_coding	203.497	43.8973	232.562	211.154	242	29	262	264
ENSG00000180667	4.24663	0.831712	1.90451	0.436707	0.662324	NA	YOD1	protein_coding	5.88627	0	7.10114	3.99912	7	0	8	5
ENSG00000139734	63.0416	0.831059	0.761076	1.09195	0.274854	0.997282	DIAPH3	protein_coding	73.158	16.6507	80.7755	81.5821	87	11	91	102
ENSG00000004766	97.7954	0.830326	0.702185	1.18249	0.237011	0.997282	VPS50	protein_coding	110.998	28.7603	140.248	111.176	132	19	158	139
ENSG00000083520	180.109	0.830202	0.663355	1.25152	0.210745	0.997282	DIS3	protein_coding	205.179	52.9795	242.326	219.952	244	35	273	275
ENSG00000156170	76.0979	0.83013	0.660783	1.25628	0.209013	0.997282	NDUFAF6	protein_coding	79.8852	28.7603	102.967	92.7796	95	19	116	116
ENSG00000119285	262.245	0.830103	0.505655	1.64164	0.100665	0.997282	HEATR1	protein_coding	246.383	130.178	345.293	327.128	293	86	389	409
ENSG00000153975	64.8897	0.830012	0.785235	1.05702	0.290501	0.997282	ZUFSP	protein_coding	77.3625	15.137	87.8766	79.1826	92	10	99	99
ENSG00000198677	259.328	0.829484	0.730242	1.1359	0.255997	0.997282	TTC37	protein_coding	317.859	54.4932	342.63	322.329	378	36	386	403
ENSG00000127995	80.0561	0.828917	0.813504	1.01895	0.308228	0.997282	CASD1	protein_coding	99.2258	15.137	116.281	89.5803	118	10	131	112
ENSG00000198478	52.5473	0.828765	0.768187	1.07886	0.280651	0.997282	SH3BGRL2	protein_coding	59.7036	15.137	74.562	60.7866	71	10	84	76
ENSG00000103540	118.513	0.828725	0.769014	1.07765	0.281192	0.997282	CCP110	protein_coding	145.475	24.2192	165.989	138.37	173	16	187	173
ENSG00000120697	92.551	0.828693	0.643009	1.28877	0.197477	0.997282	ALG5	protein_coding	97.544	34.8151	124.27	113.575	116	23	140	142
ENSG00000001084	190.167	0.828521	0.54601	1.51741	0.129163	0.997282	GCLC	protein_coding	186.679	86.2809	232.562	255.144	222	57	262	319
ENSG00000196678	95.6021	0.828514	0.721303	1.14863	0.250707	0.997282	ERI2	protein_coding	110.998	25.7329	114.506	131.171	132	17	129	164
ENSG00000147687	157.731	0.827465	0.837175	0.988402	0.322956	0.997282	TATDN1	protein_coding	205.179	21.1918	208.596	195.957	244	14	235	245
ENSG00000138769	4.83482	0.827366	1.80781	0.457663	0.647195	NA	CDKL2	protein_coding	6.72717	0	6.2135	6.39859	8	0	7	8
ENSG00000134256	6.46113	0.826411	1.43796	0.574711	0.565487	NA	CD101	protein_coding	3.36359	6.0548	12.427	3.99912	4	4	14	5
ENSG00000186088	20.1378	0.826339	0.915692	0.90242	0.366834	0.997282	GSAP	protein_coding	21.0224	7.5685	23.9663	27.9938	25	5	27	35
ENSG00000175175	49.4309	0.826163	0.68243	1.21062	0.226041	0.997282	PPM1E	protein_coding	47.9311	22.7055	71.899	55.1879	57	15	81	69
ENSG00000126787	189.917	0.826038	0.6893	1.19837	0.230772	0.997282	DLGAP5	protein_coding	222.838	49.9521	256.529	230.349	265	33	289	288
ENSG00000104756	76.9218	0.825888	0.78648	1.05011	0.293669	0.997282	KCTD9	protein_coding	93.3395	16.6507	106.517	91.18	111	11	120	114
ENSG00000198554	151.962	0.825639	0.730377	1.13043	0.258295	0.997282	WDHD1	protein_coding	183.315	34.8151	204.158	185.559	218	23	230	232
ENSG00000119547	62.0976	0.825289	0.618385	1.33459	0.182011	0.997282	ONECUT2	protein_coding	57.181	31.7877	83.4384	75.9833	68	21	94	95
ENSG00000198826	180.815	0.824621	0.60291	1.36773	0.171395	0.997282	ARHGAP11A	protein_coding	191.724	68.1165	253.866	209.554	228	45	286	262
ENSG00000181381	21.6177	0.824272	0.991518	0.831324	0.405791	0.997282	DDX60L	protein_coding	26.0678	4.5411	31.0675	24.7945	31	3	35	31
ENSG00000079785	167.327	0.824126	0.776754	1.06099	0.288696	0.997282	DDX1	protein_coding	210.224	30.274	211.259	217.552	250	20	238	272
[truncated: 13,997 more rows]
