# Supplementary material for: Catechol-O-methyl transferase suppresses cell invasion and interplays with MET signaling in estrogen dependent breast cancer
Source: Sci Rep. 2023 Jan 23;13:1285. doi: 10.1038/s41598-023-28078-1 (PMC9870911; doi:10.1038/s41598-023-28078-1)
Supplement: Supplementary file 3 — Supplementary Information 3. [file 41598_2023_28078_MOESM3_ESM.xlsx]

## Sheet: S3A Proteomics - protein groups
Supplementary Data S3A. Quantitative comparison of all protein groups quantified in directDIA-MS/MS between MCF7-GFP-COMT and MCF7-GFP conditions performed in Spectronaut.
Comparison	AVG Log2 Ratio	Abs. AVG Log2 Ratio	Pvalue	Qvalue	# of Ratios	UniProtIds	Genes	ProteinDescriptions	ProteinNames	# Unique Total Peptides	% Change	Ratio	Condition Numerator	Condition Denominator	GO Cellular Component	GO Molecular Function	GO Biological Process
MCF7-GFP-COMT / MCF7-GFP	2.28331	2.28331	0.0103029	0.0195601	3	P25929	NPY1R	Neuropeptide Y receptor type 1	NPY1R_HUMAN	1	386.793	4.86793	MCF7-GFP-COMT	MCF7-GFP	plasma membrane,integral component of plasma membrane	peptide YY receptor activity,neuropeptide Y receptor activity,protein binding,pancreatic polypeptide receptor activity	outflow tract morphogenesis,glucose metabolic process,G-protein coupled receptor signaling pathway,G-protein coupled receptor signaling pathway, coupled to cyclic nucleotide second messenger,adenylate cyclase-inhibiting G-protein coupled receptor signaling pathway,neuropeptide signaling pathway,locomotory behavior,feeding behavior,regulation of blood pressure,sensory perception of pain,regulation…
MCF7-GFP-COMT / MCF7-GFP	2.00899	2.00899	3.34655e-45	1.83614e-42	102	P21964	COMT	Catechol O-methyltransferase	COMT_HUMAN	15	302.499	4.02499	MCF7-GFP-COMT	MCF7-GFP	cytosol,plasma membrane,membrane,integral component of membrane,dendritic spine,intracellular membrane-bounded organelle,cell body,postsynaptic membrane,extracellular exosome,axon,dendrite	magnesium ion binding,protein binding,methyltransferase activity,O-methyltransferase activity,catechol O-methyltransferase activity,Requires Ontology	female pregnancy,learning,short-term memory,estrogen metabolic process,response to organic cyclic compound,cellular response to phosphate starvation,methylation,response to lipopolysaccharide,negative regulation of renal sodium excretion,neurotransmitter catabolic process,dopamine catabolic process,catecholamine catabolic process,response to drug,response to estrogen,negative regulation of dopami…
MCF7-GFP-COMT / MCF7-GFP	1.78305	1.78305	0.0512882	0.0662748	9	Q01628	IFITM3	Interferon-induced transmembrane protein 3	IFM3_HUMAN	2	244.153	3.44153	MCF7-GFP-COMT	MCF7-GFP	lysosomal membrane,plasma membrane,integral component of membrane,late endosome membrane,macromolecular complex	protein binding	immune response,response to virus,negative regulation of viral transcription,response to interferon-gamma,response to interferon-alpha,response to interferon-beta,negative regulation of viral genome replication,negative regulation of viral entry into host cell,defense response to virus,type I interferon signaling pathway
MCF7-GFP-COMT / MCF7-GFP	1.55917	1.55917	0.0706452	0.0838371	3	Q9NQ36	SCUBE2	Signal peptide, CUB and EGF-like domain-containing protein 2	SCUB2_HUMAN	1	194.685	2.94685	MCF7-GFP-COMT	MCF7-GFP	extracellular region,cell surface,extracellular space	calcium ion binding,lipid binding	multicellular organism development
MCF7-GFP-COMT / MCF7-GFP	1.37616	1.37616	7.34622e-23	5.75804e-21	48	P00918	CA2	Carbonic anhydrase 2	CAH2_HUMAN	10	159.576	2.59576	MCF7-GFP-COMT	MCF7-GFP	cytoplasm,cytosol,plasma membrane,microvillus,basolateral plasma membrane,axon,myelin sheath,apical part of cell,extracellular exosome	arylesterase activity,carbonate dehydratase activity,protein binding,zinc ion binding	kidney development,morphogenesis of an epithelium,response to pH,response to zinc ion,carbon dioxide transport,bicarbonate transport,positive regulation of synaptic transmission, GABAergic,positive regulation of cellular pH reduction,angiotensin-activated signaling pathway,odontogenesis of dentin-containing tooth,response to estrogen,regulation of anion transport,positive regulation of osteoclast…
MCF7-GFP-COMT / MCF7-GFP	1.36922	1.36922	4.72923e-15	1.50969e-13	30	Q96NB2	SFXN2	Sideroflexin-2	SFXN2_HUMAN	9	158.331	2.58331	MCF7-GFP-COMT	MCF7-GFP	mitochondrion,integral component of membrane,mitochondrial membrane	ion transmembrane transporter activity	ion transmembrane transport,iron ion homeostasis,mitochondrial transmembrane transport
MCF7-GFP-COMT / MCF7-GFP	1.24978	1.24978	0.00045864	0.00160622	3	Q13153	PAK1	Serine/threonine-protein kinase PAK 1	PAK1_HUMAN	1	137.805	2.37805	MCF7-GFP-COMT	MCF7-GFP	ruffle,nucleoplasm,cytoplasm,cytosol,actin filament,plasma membrane,cell-cell junction,focal adhesion,intercalated disc,Z disc,lamellipodium,axon,dendrite,nuclear membrane,ruffle membrane,macromolecular complex,invadopodium	protein kinase activity,protein serine/threonine kinase activity,protein binding,collagen binding,ATP binding,protein kinase binding,Rac GTPase binding	response to hypoxia,positive regulation of protein phosphorylation,stimulatory C-type lectin receptor signaling pathway,chromatin remodeling,protein phosphorylation,exocytosis,apoptotic process,cellular response to DNA damage stimulus,positive regulation of cell proliferation,positive regulation of fibroblast migration,cerebellum development,establishment of cell polarity,positive regulation of c…
MCF7-GFP-COMT / MCF7-GFP	1.2394	1.2394	0.000144256	0.000598099	3	Q08380	LGALS3BP	Galectin-3-binding protein	LG3BP_HUMAN	1	136.101	2.36101	MCF7-GFP-COMT	MCF7-GFP	extracellular region,extracellular space,membrane,platelet dense granule lumen,Requires Ontology,extracellular exosome,blood microparticle	scavenger receptor activity,protein binding	platelet degranulation,receptor-mediated endocytosis,cellular defense response,cell adhesion,signal transduction
MCF7-GFP-COMT / MCF7-GFP	1.21105	1.21105	0.190247	0.165336	3	Q14689	DIP2A	Disco-interacting protein 2 homolog A	DIP2A_HUMAN	1	131.506	2.31506	MCF7-GFP-COMT	MCF7-GFP	nucleus,cell surface	catalytic activity,protein binding	multicellular organism development,negative regulation of gene expression,regulation of apoptotic process
MCF7-GFP-COMT / MCF7-GFP	1.21098	1.21098	2.95054e-31	4.85658e-29	45	Q13228	SELENBP1	Methanethiol oxidase	SBP1_HUMAN	15	131.495	2.31495	MCF7-GFP-COMT	MCF7-GFP	fibrillar center,extracellular space,nucleolus,cytosol,membrane,extracellular exosome	protein binding,selenium binding,methanethiol oxidase activity	protein transport,oxidation-reduction process
MCF7-GFP-COMT / MCF7-GFP	1.19954	1.19954	2.1553e-05	0.000116315	15	P06401	PGR	Progesterone receptor	PRGR_HUMAN	4	129.667	2.29667	MCF7-GFP-COMT	MCF7-GFP	nucleoplasm,mitochondrial outer membrane,cytosol	RNA polymerase II core promoter proximal region sequence-specific DNA binding,RNA polymerase II transcription factor activity, sequence-specific DNA binding,transcriptional activator activity, RNA polymerase II transcription regulatory region sequence-specific binding,DNA binding,steroid hormone receptor activity,RNA polymerase II transcription factor activity, ligand-activated sequence-specific …	ovulation from ovarian follicle,epithelial cell maturation,transcription initiation from RNA polymerase II promoter,signal transduction,cell-cell signaling,negative regulation of gene expression,paracrine signaling,positive regulation of transcription from RNA polymerase II promoter,lung alveolus development,regulation of epithelial cell proliferation,progesterone receptor signaling pathway,terti…
MCF7-GFP-COMT / MCF7-GFP	1.1609	1.1609	0.000127672	0.000538843	6	P40121	CAPG	Macrophage-capping protein	CAPG_HUMAN	2	123.597	2.23597	MCF7-GFP-COMT	MCF7-GFP	ruffle,nucleus,nucleoplasm,nucleolus,cytoplasm,centriole,F-actin capping protein complex,lamellipodium,melanosome,extracellular exosome,mitotic spindle,Flemming body	protein binding,protein domain specific binding,macromolecular complex binding,cadherin binding,actin filament binding	barbed-end actin filament capping,macromolecular complex assembly,extracellular matrix disassembly,positive regulation of podosome assembly
MCF7-GFP-COMT / MCF7-GFP	1.0692	1.0692	0.815211	0.421563	6	P39060	COL18A1	Collagen alpha-1(XVIII) chain	COIA1_HUMAN	2	109.827	2.09827	MCF7-GFP-COMT	MCF7-GFP	extracellular region,collagen trimer,basement membrane,extracellular space,endoplasmic reticulum lumen,Requires Ontology,extracellular exosome,extracellular matrix	extracellular matrix structural constituent conferring tensile strength,metal ion binding,extracellular matrix structural constituent	angiogenesis,endothelial cell morphogenesis,cell adhesion,visual perception,positive regulation of cell proliferation,negative regulation of cell proliferation,animal organ morphogenesis,extracellular matrix organization,positive regulation of cell migration,response to drug,response to hydrostatic pressure,positive regulation of endothelial cell apoptotic process
MCF7-GFP-COMT / MCF7-GFP	1.05016	1.05016	1.7929e-05	9.90307e-05	9	Q13636	RAB31	Ras-related protein Rab-31	RAB31_HUMAN	3	107.076	2.07076	MCF7-GFP-COMT	MCF7-GFP	phagocytic cup,early endosome,cytosol,plasma membrane,secretory granule membrane,early endosome membrane,trans-Golgi network membrane,early phagosome membrane,phagocytic vesicle	protein binding,GTP binding,GDP binding,GTPase activity	receptor internalization,cellular response to insulin stimulus,Golgi to plasma membrane protein transport,neutrophil degranulation,regulated exocytosis,positive regulation of phagocytosis, engulfment,phagosome maturation,Rab protein signal transduction,intracellular protein transport
MCF7-GFP-COMT / MCF7-GFP	1.04055	1.04055	5.20281e-07	4.13712e-06	12	P00966	ASS1	Argininosuccinate synthase	ASSY_HUMAN	4	105.7	2.057	MCF7-GFP-COMT	MCF7-GFP	nucleus,mitochondrial outer membrane,lysosome,endoplasmic reticulum,cytosol,perikaryon,extracellular exosome,cell body fiber,cytoplasm	RNA binding,argininosuccinate synthase activity,protein binding,ATP binding,toxic substance binding,amino acid binding,identical protein binding	urea cycle,citrulline metabolic process,argininosuccinate metabolic process,kidney development,liver development,arginine biosynthetic process,aspartate metabolic process,acute-phase response,midgut development,aging,response to nutrient,circadian rhythm,response to zinc ion,response to mycotoxin,response to estradiol,positive regulation of nitric oxide biosynthetic process,response to growth hor…
MCF7-GFP-COMT / MCF7-GFP	0.99176	0.99176	2.46888e-08	2.62179e-07	15	P52895	AKR1C2	Aldo-keto reductase family 1 member C2	AK1C2_HUMAN	3	98.8609	1.98861	MCF7-GFP-COMT	MCF7-GFP	cytosol	alditol:NADP+ 1-oxidoreductase activity,oxidoreductase activity, acting on NAD(P)H, quinone or similar compound as acceptor,phenanthrene 9,10-monooxygenase activity,carboxylic acid binding,bile acid binding,ketosteroid monooxygenase activity,trans-1,2-dihydrobenzene-1,2-diol dehydrogenase activity,steroid dehydrogenase activity,oxidoreductase activity,alcohol dehydrogenase (NADP+) activity	prostaglandin metabolic process,G-protein coupled receptor signaling pathway,digestion,steroid metabolic process,positive regulation of cell proliferation,epithelial cell differentiation,progesterone metabolic process,daunorubicin metabolic process,doxorubicin metabolic process,positive regulation of protein kinase B signaling,oxidation-reduction process,cellular response to jasmonic acid stimulu…
MCF7-GFP-COMT / MCF7-GFP	0.959577	0.959577	0.000281301	0.0010793	9	Q8TCT8	SPPL2A	Signal peptide peptidase-like 2A	SPP2A_HUMAN	2	94.474	1.94474	MCF7-GFP-COMT	MCF7-GFP	lysosomal membrane,late endosome,plasma membrane,membrane,Golgi-associated vesicle membrane,late endosome membrane,intracellular membrane-bounded organelle,extracellular exosome,integral component of cytoplasmic side of endoplasmic reticulum membrane,integral component of lumenal side of endoplasmic reticulum membrane	protein binding,aspartic endopeptidase activity, intramembrane cleaving,protein homodimerization activity	membrane protein ectodomain proteolysis,regulation of tumor necrosis factor-mediated signaling pathway,membrane protein intracellular domain proteolysis,membrane protein proteolysis,regulation of immune response
MCF7-GFP-COMT / MCF7-GFP	0.953078	0.953078	0.229749	0.188814	3	P51687	SUOX	Sulfite oxidase, mitochondrial	SUOX_HUMAN	1	93.5998	1.936	MCF7-GFP-COMT	MCF7-GFP	mitochondrial intermembrane space,mitochondrial matrix,mitochondrion	protein binding,molybdenum ion binding,heme binding,molybdopterin cofactor binding,sulfite oxidase activity	nitrate assimilation,sulfide oxidation, using sulfide:quinone oxidoreductase,sulfur compound metabolic process
MCF7-GFP-COMT / MCF7-GFP	0.9278	0.9278	1.45323e-39	3.98668e-37	159	O60701	UGDH	UDP-glucose 6-dehydrogenase	UGDH_HUMAN	28	90.2373	1.90237	MCF7-GFP-COMT	MCF7-GFP	nucleoplasm,cytosol,extracellular exosome,nucleus	UDP-glucose 6-dehydrogenase activity,NAD binding	gastrulation with mouth forming second,UDP-glucuronate biosynthetic process,heparan sulfate proteoglycan biosynthetic process,chondroitin sulfate biosynthetic process,protein hexamerization,oxidation-reduction process,glycosaminoglycan biosynthetic process
MCF7-GFP-COMT / MCF7-GFP	0.898798	0.898798	0.00679566	0.014177	6	O43491	EPB41L2	Band 4.1-like protein 2	E41L2_HUMAN	2	86.4512	1.86451	MCF7-GFP-COMT	MCF7-GFP	nucleus,nucleoplasm,cytosol,plasma membrane,focal adhesion,spectrin,cell junction,extracellular exosome,cell cortex region,COP9 signalosome	actin binding,structural molecule activity,protein binding,spectrin binding,PH domain binding	cell cycle,cortical actin cytoskeleton organization,cell division,positive regulation of protein localization to cell cortex,actomyosin structure organization
MCF7-GFP-COMT / MCF7-GFP	0.873837	0.873837	1.12157e-06	8.20491e-06	12	O43657	TSPAN6	Tetraspanin-6	TSN6_HUMAN	3	83.253	1.83253	MCF7-GFP-COMT	MCF7-GFP	extracellular exosome,integral component of plasma membrane	protein binding	negative regulation of viral-induced cytoplasmic pattern recognition receptor signaling pathway,positive regulation of I-kappaB kinase/NF-kappaB signaling,negative regulation of NIK/NF-kappaB signaling,cell surface receptor signaling pathway
MCF7-GFP-COMT / MCF7-GFP	0.869684	0.869684	3.11385e-07	2.62841e-06	12	Q6PL24	TMED8	Protein TMED8	TMED8_HUMAN	4	82.7263	1.82726	MCF7-GFP-COMT	MCF7-GFP
MCF7-GFP-COMT / MCF7-GFP	0.859357	0.859357	0.0240188	0.0375095	3	Q15742	NAB2	NGFI-A-binding protein 2	NAB2_HUMAN	1	81.423	1.81423	MCF7-GFP-COMT	MCF7-GFP	nucleus	transcription corepressor activity,protein binding,transcription factor binding,identical protein binding	endochondral ossification,nervous system development,cell proliferation,Schwann cell differentiation,negative regulation of transcription from RNA polymerase III promoter,myelination,regulation of epidermis development,positive regulation of tau-protein kinase activity,regulation of transcription, DNA-templated
MCF7-GFP-COMT / MCF7-GFP	0.855732	0.855732	1.92118e-05	0.000105409	9	Q9Y3L5	RAP2C	Ras-related protein Rap-2c	RAP2C_HUMAN	3	80.9677	1.80968	MCF7-GFP-COMT	MCF7-GFP	cytoplasm,cytosol,plasma membrane,bicellular tight junction,cell-cell contact zone,recycling endosome membrane,extracellular exosome,tertiary granule membrane	transcription coactivator activity,GTPase activity,protein binding,GTP binding,GDP binding	negative regulation of cell migration,positive regulation of protein autophosphorylation,Rap protein signal transduction,neutrophil degranulation,regulation of protein tyrosine kinase activity,establishment of endothelial intestinal barrier,positive regulation of nucleic acid-templated transcription,microvillus assembly
MCF7-GFP-COMT / MCF7-GFP	0.845395	0.845395	0.000479636	0.00166909	6	Q93062	RBPMS	RNA-binding protein with multiple splicing	RBPMS_HUMAN	2	79.6756	1.79676	MCF7-GFP-COMT	MCF7-GFP	cytoplasmic mRNA processing body,nucleoplasm,cytosol,cytoplasmic stress granule	transcription coactivator activity,RNA binding,protein binding,poly(A) binding,protein homodimerization activity,snRNA stem-loop binding	RNA processing,response to oxidative stress,positive regulation of pathway-restricted SMAD protein phosphorylation,positive regulation of SMAD protein import into nucleus,positive regulation of nucleic acid-templated transcription,mRNA splicing, via spliceosome
MCF7-GFP-COMT / MCF7-GFP	0.84461	0.84461	0.0824846	0.0938933	9	O60573	EIF4E2	Eukaryotic translation initiation factor 4E type 2	IF4E2_HUMAN	3	79.5779	1.79578	MCF7-GFP-COMT	MCF7-GFP	cytosol,mRNA cap binding complex,eukaryotic translation initiation factor 4F complex	RNA cap binding,RNA binding,protein binding,translation factor activity, RNA binding,ubiquitin protein ligase binding,RNA 7-methylguanosine cap binding,translation initiation factor activity	in utero embryonic development,translational initiation,negative regulation of translation
MCF7-GFP-COMT / MCF7-GFP	0.842812	0.842812	1.11999e-05	6.60754e-05	6	Q5U3C3	TMEM164	Transmembrane protein 164	TM164_HUMAN	1	79.3542	1.79354	MCF7-GFP-COMT	MCF7-GFP	integral component of membrane
MCF7-GFP-COMT / MCF7-GFP	0.823231	0.823231	1.18247e-20	7.20869e-19	57	P40818	USP8	Ubiquitin carboxyl-terminal hydrolase 8	UBP8_HUMAN	17	76.9364	1.76936	MCF7-GFP-COMT	MCF7-GFP	nucleus,cytoplasm,early endosome,cytosol,extrinsic component of plasma membrane,midbody,glutamatergic synapse,postsynaptic density,extrinsic component of endosome membrane,dendritic spine	cysteine-type endopeptidase activity,thiol-dependent ubiquitin-specific protease activity,protein binding,SH3 domain binding,cadherin binding	mitotic cytokinesis,ubiquitin-dependent protein catabolic process,endosome organization,cell proliferation,protein deubiquitination,regulation of protein stability,regulation of protein localization,protein K63-linked deubiquitination,protein K48-linked deubiquitination,cellular response to dexamethasone stimulus,positive regulation of canonical Wnt signaling pathway,regulation of protein catabol…
MCF7-GFP-COMT / MCF7-GFP	0.803345	0.803345	0.484008	0.304773	6	Q96NT0	CCDC115	Coiled-coil domain-containing protein 115	CC115_HUMAN	2	74.5142	1.74514	MCF7-GFP-COMT	MCF7-GFP	lysosome,endosome,endoplasmic reticulum,endoplasmic reticulum-Golgi intermediate compartment,membrane,vacuolar proton-transporting V-type ATPase complex,COPI-coated vesicle,extrinsic component of endoplasmic reticulum membrane	unfolded protein binding	cellular iron ion homeostasis,lysosomal lumen acidification,cellular response to increased oxygen levels,vacuolar proton-transporting V-type ATPase complex assembly,lysosomal protein catabolic process
MCF7-GFP-COMT / MCF7-GFP	0.775049	0.775049	2.84823e-07	2.44176e-06	21	O75475	PSIP1	PC4 and SFRS1-interacting protein	PSIP1_HUMAN	5	71.1248	1.71125	MCF7-GFP-COMT	MCF7-GFP	nucleoplasm,cytosol,transcriptionally active chromatin	RNA binding,protein binding,supercoiled DNA binding	mRNA 5'-splice site recognition,response to oxidative stress,response to heat,nuclear transport,establishment of integrated proviral latency
MCF7-GFP-COMT / MCF7-GFP	0.772953	0.772953	0.340713	0.243972	3	Q9H7Z3	NRDE2	Protein NRDE2 homolog	NRDE2_HUMAN	1	70.8764	1.70876	MCF7-GFP-COMT	MCF7-GFP	cellular_component	molecular_function	biological_process,chromatin silencing by small RNA,RNA interference
MCF7-GFP-COMT / MCF7-GFP	0.771687	0.771687	0.0228977	0.0360322	3	P51808	DYNLT3	Dynein light chain Tctex-type 3	DYLT3_HUMAN	1	70.7265	1.70726	MCF7-GFP-COMT	MCF7-GFP	condensed chromosome kinetochore,nucleus,cytoplasmic dynein complex,mitotic spindle astral microtubule,kinetochore	motor activity,protein binding,identical protein binding	cell cycle,regulation of mitotic cell cycle,positive regulation of mitotic cell cycle,cell division
MCF7-GFP-COMT / MCF7-GFP	0.768939	0.768939	0.00083637	0.00265254	6	Q15771	RAB30	Ras-related protein Rab-30	RAB30_HUMAN	2	70.4016	1.70402	MCF7-GFP-COMT	MCF7-GFP	Golgi membrane,Golgi stack,cis-Golgi network,trans-Golgi network,Golgi cisterna,intracellular membrane-bounded organelle,endoplasmic reticulum membrane	GTP binding,GTPase activity	Golgi organization,ER to Golgi vesicle-mediated transport,intracellular protein transport,Rab protein signal transduction
MCF7-GFP-COMT / MCF7-GFP	0.750665	0.750665	0.0121396	0.0221037	6	Q8IWE2	FAM114A1	Protein NOXP20	NXP20_HUMAN	2	68.2569	1.68257	MCF7-GFP-COMT	MCF7-GFP	nucleus,nucleoplasm,Golgi apparatus,cytosol	protein binding
MCF7-GFP-COMT / MCF7-GFP	0.717118	0.717118	0.613333	0.356686	3	Q9UQR1	ZNF148	Zinc finger protein 148	ZN148_HUMAN	1	64.3895	1.64389	MCF7-GFP-COMT	MCF7-GFP	nucleus,Golgi apparatus,nucleoplasm	RNA polymerase II core promoter proximal region sequence-specific DNA binding,RNA polymerase II transcription factor activity, sequence-specific DNA binding,transcriptional repressor activity, RNA polymerase II transcription regulatory region sequence-specific binding,protein binding,sequence-specific DNA binding,metal ion binding,transcription factor activity, sequence-specific DNA binding,trans…	negative regulation of transcription from RNA polymerase II promoter,transcription from RNA polymerase II promoter,cellular defense response,gamete generation,negative regulation of gene expression,substantia nigra development,negative regulation of transcription, DNA-templated,macromolecular complex assembly,positive regulation of transcription from RNA polymerase II promoter
MCF7-GFP-COMT / MCF7-GFP	0.710182	0.710182	1.16209e-05	6.783e-05	9	Q8IY26	PLPP6	Phospholipid phosphatase 6	PLPP6_HUMAN	3	63.6011	1.63601	MCF7-GFP-COMT	MCF7-GFP	plasma membrane,integral component of membrane	hydrolase activity,lipid phosphatase activity	cholesterol biosynthetic process,phospholipid dephosphorylation
MCF7-GFP-COMT / MCF7-GFP	0.709083	0.709083	2.08536e-12	4.8345e-11	39	Q04828	AKR1C1	Aldo-keto reductase family 1 member C1	AK1C1_HUMAN	10	63.4765	1.63477	MCF7-GFP-COMT	MCF7-GFP	cytosol,extracellular exosome	alditol:NADP+ 1-oxidoreductase activity,aldo-keto reductase (NADP) activity,protein binding,oxidoreductase activity, acting on NAD(P)H, quinone or similar compound as acceptor,phenanthrene 9,10-monooxygenase activity,carboxylic acid binding,bile acid binding,17-alpha,20-alpha-dihydroxypregn-4-en-3-one dehydrogenase activity,androsterone dehydrogenase (B-specific) activity,ketosteroid monooxygenas…	retinoid metabolic process,xenobiotic metabolic process,digestion,bile acid metabolic process,bile acid and bile salt transport,intestinal cholesterol absorption,epithelial cell differentiation,progesterone metabolic process,retinal metabolic process,cholesterol homeostasis,daunorubicin metabolic process,doxorubicin metabolic process,response to organophosphorus,protein homooligomerization,oxidat…
MCF7-GFP-COMT / MCF7-GFP	0.696051	0.696051	3.97328e-11	7.43185e-10	27	Q9NQX4	MYO5C	Unconventional myosin-Vc	MYO5C_HUMAN	8	62.0064	1.62006	MCF7-GFP-COMT	MCF7-GFP	myosin complex,extracellular exosome	motor activity,calmodulin binding,ATP binding,actin filament binding
MCF7-GFP-COMT / MCF7-GFP	0.685388	0.685388	2.4441e-05	0.000129357	9	Q99985	SEMA3C	Semaphorin-3C	SEM3C_HUMAN	3	60.8134	1.60813	MCF7-GFP-COMT	MCF7-GFP	extracellular exosome,extracellular space,integral component of plasma membrane	chemorepellent activity,neuropilin binding,semaphorin receptor binding	somitogenesis,blood vessel remodeling,outflow tract septum morphogenesis,cardiac right ventricle morphogenesis,pulmonary myocardium development,immune response,axon guidance,post-embryonic development,neural tube development,response to drug,limb bud formation,dichotomous subdivision of terminal units involved in salivary gland branching,Requires Ontology,positive regulation of cardiac neural cre…
MCF7-GFP-COMT / MCF7-GFP	0.680007	0.680007	1.87281e-06	1.3062e-05	12	P42785	PRCP	Lysosomal Pro-X carboxypeptidase	PCP_HUMAN	3	60.2147	1.60215	MCF7-GFP-COMT	MCF7-GFP	plasma membrane,azurophil granule membrane,basal part of cell,extracellular exosome,ficolin-1-rich granule membrane	serine-type carboxypeptidase activity,protein binding,dipeptidyl-peptidase activity	regulation of thyroid hormone mediated signaling pathway,plasma kallikrein-kinin cascade,blood coagulation, intrinsic pathway,glucose homeostasis,neutrophil degranulation,energy homeostasis,regulation of reactive oxygen species metabolic process,regulation of blood vessel endothelial cell migration,angiogenesis involved in wound healing,proteolysis,negative regulation of systemic arterial blood p…
MCF7-GFP-COMT / MCF7-GFP	0.672808	0.672808	2.07556e-41	8.54094e-39	72	Q9H993	ARMT1	Damage-control phosphatase ARMT1	ARMT1_HUMAN	15	59.4173	1.59417	MCF7-GFP-COMT	MCF7-GFP		protein binding,S-adenosylmethionine-dependent methyltransferase activity,enzyme binding,protein carboxyl O-methyltransferase activity	protein methylation,cellular response to DNA damage stimulus,methylation,regulation of response to DNA damage stimulus
MCF7-GFP-COMT / MCF7-GFP	0.669378	0.669378	0.00483017	0.0108186	3	Q96A29	SLC35C1	GDP-fucose transporter 1	FUCT1_HUMAN	1	59.0387	1.59039	MCF7-GFP-COMT	MCF7-GFP	Golgi membrane,Golgi apparatus,integral component of membrane	GDP-fucose transmembrane transporter activity,antiporter activity,transmembrane transporter activity	carbohydrate transport,lipid glycosylation,negative regulation of Notch signaling pathway,protein O-linked fucosylation,GDP-fucose import into Golgi lumen
MCF7-GFP-COMT / MCF7-GFP	0.655347	0.655347	0.0702934	0.0834893	3	Q8TB45	DEPTOR	DEP domain-containing mTOR-interacting protein	DPTOR_HUMAN	1	57.4994	1.57499	MCF7-GFP-COMT	MCF7-GFP		protein binding	negative regulation of protein kinase activity,negative regulation of TOR signaling,intracellular signal transduction,negative regulation of cell size,regulation of extrinsic apoptotic signaling pathway
MCF7-GFP-COMT / MCF7-GFP	0.647039	0.647039	2.26059e-16	8.85937e-15	36	P24468	NR2F2	COUP transcription factor 2	COT2_HUMAN	8	56.595	1.56595	MCF7-GFP-COMT	MCF7-GFP	nucleus,nucleoplasm,cytosol	RNA polymerase II transcription factor activity, sequence-specific DNA binding,retinoic acid binding,transcription factor activity, sequence-specific DNA binding,steroid hormone receptor activity,transcription corepressor activity,RNA polymerase II transcription factor activity, ligand-activated sequence-specific DNA binding,protein binding,zinc ion binding,protein homodimerization activity,seque…	negative regulation of transcription from RNA polymerase II promoter,neuron migration,maternal placenta development,negative regulation of endothelial cell proliferation,positive regulation of systemic arterial blood pressure,regulation of transcription from RNA polymerase II promoter,lipid metabolic process,signal transduction,skeletal muscle tissue development,fertilization,anterior/posterior p…
MCF7-GFP-COMT / MCF7-GFP	0.643961	0.643961	0.779452	0.413064	6	Q8IWV8	UBR2	E3 ubiquitin-protein ligase UBR2	UBR2_HUMAN	1	56.2614	1.56261	MCF7-GFP-COMT	MCF7-GFP	chromatin,nucleus,cytosol,ubiquitin ligase complex,cytoplasm	protein binding,zinc ion binding,leucine binding,ubiquitin protein ligase activity	protein polyubiquitination,chromatin silencing,reciprocal meiotic recombination,male meiosis,male meiosis I,spermatogenesis,negative regulation of transposition,negative regulation of TOR signaling,histone H2A ubiquitination,cellular response to leucine,protein ubiquitination,ubiquitin-dependent protein catabolic process via the N-end rule pathway
MCF7-GFP-COMT / MCF7-GFP	0.639013	0.639013	8.8923e-22	6.36379e-20	75	Q9UNF1	MAGED2	Melanoma-associated antigen D2	MAGD2_HUMAN	20	55.7264	1.55726	MCF7-GFP-COMT	MCF7-GFP	extracellular region,nucleus,nucleolus,cytosol,membrane,platelet alpha granule lumen	protein binding	platelet degranulation,female pregnancy,renal sodium ion absorption
MCF7-GFP-COMT / MCF7-GFP	0.630714	0.630714	6.07995e-20	3.57414e-18	57	P55011	SLC12A2	Solute carrier family 12 member 2	S12A2_HUMAN	16	54.8331	1.54833	MCF7-GFP-COMT	MCF7-GFP	plasma membrane,integral component of plasma membrane,membrane,extracellular exosome,extracellular vesicle,apical plasma membrane	protein binding,ammonium transmembrane transporter activity,protein kinase binding,potassium:chloride symporter activity,sodium:chloride symporter activity,sodium ion transmembrane transporter activity,sodium:potassium:chloride symporter activity	ion transport,hyperosmotic response,gamma-aminobutyric acid signaling pathway,aging,T cell chemotaxis,ammonium transport,transepithelial chloride transport,positive regulation of cell volume,transepithelial ammonium transport,ammonium transmembrane transport,cellular response to chemokine,potassium ion import across plasma membrane,potassium ion homeostasis,sodium ion transmembrane transport,chlo…
MCF7-GFP-COMT / MCF7-GFP	0.625775	0.625775	0.0028074	0.00719812	3	Q9Y5V3	MAGED1	Melanoma-associated antigen D1	MAGD1_HUMAN	1	54.304	1.54304	MCF7-GFP-COMT	MCF7-GFP	chromatin,nucleus,cytoplasm,plasma membrane,macromolecular complex	transcription coactivator activity,protein binding,identical protein binding	regulation of transcription, DNA-templated,regulation of transcription from RNA polymerase II promoter,circadian regulation of gene expression,regulation of circadian rhythm,regulation of apoptotic process,positive regulation of MAP kinase activity,negative regulation of transcription, DNA-templated,positive regulation of transcription, DNA-templated,negative regulation of epithelial cell prolife…
MCF7-GFP-COMT / MCF7-GFP	0.62548	0.62548	3.23442e-09	4.0439e-08	18	Q9Y4I1	MYO5A	Unconventional myosin-Va	MYO5A_HUMAN	6	54.2724	1.54272	MCF7-GFP-COMT	MCF7-GFP	ruffle,photoreceptor outer segment,cytoplasm,smooth endoplasmic reticulum,Golgi apparatus,cytosol,intermediate filament,membrane,unconventional myosin complex,growth cone,filopodium tip,insulin-responsive compartment,microtubule plus-end,melanosome,actomyosin,neuron projection,neuronal cell body,extracellular exosome,postsynapse,glutamatergic synapse,lysosome,early endosome,late endosome,peroxiso…	microfilament motor activity,RNA binding,calcium ion binding,protein binding,calmodulin binding,ATP binding,Rab GTPase binding,identical protein binding,actin filament binding,disordered domain specific binding	exocytosis,post-Golgi vesicle-mediated transport,chemical synaptic transmission,visual perception,vesicle-mediated transport,actin filament-based movement,vesicle transport along actin filament,insulin secretion,melanocyte differentiation,regulation of inositol 1,4,5-trisphosphate-sensitive calcium-release channel activity,locomotion involved in locomotory behavior,secretory granule localization,…
MCF7-GFP-COMT / MCF7-GFP	0.623915	0.623915	0.00057391	0.00194374	12	O00291	HIP1	Huntingtin-interacting protein 1	HIP1_HUMAN	4	54.1051	1.54105	MCF7-GFP-COMT	MCF7-GFP	nucleus,cytoplasm,Golgi apparatus,cytosol,cytoskeleton,membrane,clathrin-coated vesicle,extrinsic component of cytoplasmic side of plasma membrane,intracellular membrane-bounded organelle,presynapse,postsynapse,extrinsic component of presynaptic membrane,glutamatergic synapse,AP-2 adaptor complex,actin cortical patch,extrinsic component of postsynaptic membrane	epidermal growth factor receptor binding,structural constituent of cytoskeleton,protein binding,clathrin binding,clathrin light chain binding,phosphatidylinositol-3-phosphate binding,phosphatidylinositol binding,glutamate receptor binding,AP-2 adaptor complex binding,clathrin adaptor activity,protein homodimerization activity,phosphatidylinositol-3,4-bisphosphate binding,protein heterodimerizatio…	apoptotic process,activation of cysteine-type endopeptidase activity involved in apoptotic process,regulation of endocytosis,cell differentiation,regulation of apoptotic process,positive regulation of epidermal growth factor receptor signaling pathway,positive regulation of receptor-mediated endocytosis,clathrin coat assembly,protein stabilization,positive regulation of protein kinase B signaling…
MCF7-GFP-COMT / MCF7-GFP	0.623554	0.623554	5.21213e-05	0.000250853	15	O76041	NEBL	Nebulette	NEBL_HUMAN	4	54.0666	1.54067	MCF7-GFP-COMT	MCF7-GFP	stress fiber,Z disc,I band,extracellular exosome	protein binding,tropomyosin binding,cytoskeletal protein binding,structural constituent of muscle,filamin binding,actin filament binding	cardiac muscle thin filament assembly,muscle fiber development
MCF7-GFP-COMT / MCF7-GFP	0.617112	0.617112	0.342039	0.244568	3	Q9HCY8	S100A14	Protein S100-A14	S10AE_HUMAN	1	53.3802	1.5338	MCF7-GFP-COMT	MCF7-GFP	cytosol,plasma membrane,nuclear body,cell junction,perinuclear region of cytoplasm,extracellular exosome	calcium ion binding,protein binding,chemokine receptor binding	apoptotic process,response to lipopolysaccharide,toll-like receptor 4 signaling pathway,defense response to bacterium,calcium ion homeostasis,positive regulation of granulocyte chemotaxis,positive regulation of monocyte chemotaxis
MCF7-GFP-COMT / MCF7-GFP	0.614425	0.614425	0.0382522	0.0531335	3	Q9Y587	AP4S1	AP-4 complex subunit sigma-1	AP4S1_HUMAN	1	53.0948	1.53095	MCF7-GFP-COMT	MCF7-GFP	AP-4 adaptor complex,endosome lumen,trans-Golgi network membrane,intracellular membrane-bounded organelle		protein targeting,protein localization
MCF7-GFP-COMT / MCF7-GFP	0.607255	0.607255	0.14542	0.138279	3	Q07820	MCL1	Induced myeloid leukemia cell differentiation protein Mcl-1	MCL1_HUMAN	1	52.3358	1.52336	MCF7-GFP-COMT	MCF7-GFP	nucleus,nucleoplasm,cytoplasm,mitochondrion,mitochondrial outer membrane,cytosol,membrane,integral component of membrane,Bcl-2 family protein complex	protein binding,protein transmembrane transporter activity,protein heterodimerization activity,BH3 domain binding,protein homodimerization activity	cell fate determination,multicellular organism development,negative regulation of autophagy,cytokine-mediated signaling pathway,cellular homeostasis,response to cytokine,negative regulation of apoptotic process,protein transmembrane transport,extrinsic apoptotic signaling pathway in absence of ligand,positive regulation of oxidative stress-induced neuron intrinsic apoptotic signaling pathway,nega…
MCF7-GFP-COMT / MCF7-GFP	0.602791	0.602791	1.43897e-05	8.11148e-05	30	P05161	ISG15	Ubiquitin-like protein ISG15	ISG15_HUMAN	7	51.8652	1.51865	MCF7-GFP-COMT	MCF7-GFP	extracellular region,nucleoplasm,cytosol	protein binding,protein tag	viral process,modification-dependent protein catabolic process,translesion synthesis,positive regulation of bone mineralization,negative regulation of protein ubiquitination,ISG15-protein conjugation,negative regulation of type I interferon production,regulation of interferon-gamma production,response to type I interferon,defense response to bacterium,negative regulation of viral genome replicati…
MCF7-GFP-COMT / MCF7-GFP	0.598656	0.598656	0.00294153	0.00742601	6	Q8WUH6	TMEM263	Transmembrane protein 263	TM263_HUMAN	2	51.4305	1.51431	MCF7-GFP-COMT	MCF7-GFP	integral component of membrane
MCF7-GFP-COMT / MCF7-GFP	0.591698	0.591698	0.133359	0.130475	6	O75795;P54855	UGT2B17;UGT2B15	UDP-glucuronosyltransferase 2B17;UDP-glucuronosyltransferase 2B15	UDB17_HUMAN;UDB15_HUMAN	2	50.702	1.50702	MCF7-GFP-COMT	MCF7-GFP	endoplasmic reticulum membrane,membrane,integral component of membrane,organelle membrane,intracellular membrane-bounded organelle;endoplasmic reticulum membrane,integral component of membrane,organelle membrane,intracellular membrane-bounded organelle	glucuronosyltransferase activity,retinoic acid binding,UDP-glycosyltransferase activity;glucuronosyltransferase activity,retinoic acid binding,UDP-glycosyltransferase activity	steroid metabolic process,cellular glucuronidation;xenobiotic metabolic process,steroid metabolic process,cellular glucuronidation
MCF7-GFP-COMT / MCF7-GFP	0.590936	0.590936	3.34615e-05	0.000169469	42	Q9Y263	PLAA	Phospholipase A-2-activating protein	PLAP_HUMAN	12	50.6223	1.50622	MCF7-GFP-COMT	MCF7-GFP	nucleus,cytoplasm,cell junction,synapse,extracellular exosome	protein binding,phospholipase A2 activator activity,ubiquitin binding	phospholipid metabolic process,prostaglandin metabolic process,inflammatory response,signal transduction,macroautophagy,positive regulation of phospholipase A2 activity,ubiquitin-dependent protein catabolic process via the multivesicular body sorting pathway,cellular response to lipopolysaccharide,negative regulation of protein K63-linked ubiquitination,positive regulation of synaptic vesicle rec…
MCF7-GFP-COMT / MCF7-GFP	0.589571	0.589571	3.18311e-09	4.0303e-08	15	Q8IWU5	SULF2	Extracellular sulfatase Sulf-2	SULF2_HUMAN	5	50.4799	1.5048	MCF7-GFP-COMT	MCF7-GFP	extracellular space,endoplasmic reticulum,Golgi stack,plasma membrane,cell surface	arylsulfatase activity,calcium ion binding,N-acetylglucosamine-6-sulfatase activity,glycosaminoglycan binding	kidney development,chondrocyte development,glomerular filtration,positive regulation of vascular endothelial growth factor production,esophagus smooth muscle contraction,positive regulation of Wnt signaling pathway,heparan sulfate proteoglycan metabolic process,glomerular basement membrane development,glial cell-derived neurotrophic factor receptor signaling pathway,negative regulation of fibrobl…
MCF7-GFP-COMT / MCF7-GFP	0.585153	0.585153	0.00232051	0.00618052	6	P17676	CEBPB	CCAAT/enhancer-binding protein beta	CEBPB_HUMAN	2	50.0198	1.5002	MCF7-GFP-COMT	MCF7-GFP	condensed chromosome, centromeric region,nuclear chromatin,nucleus,nucleoplasm,cytoplasm,nuclear matrix,CHOP-C/EBP complex	RNA polymerase II regulatory region sequence-specific DNA binding,RNA polymerase II core promoter proximal region sequence-specific DNA binding,RNA polymerase II core promoter sequence-specific DNA binding,RNA polymerase II transcription factor activity, sequence-specific DNA binding,transcriptional repressor activity, RNA polymerase II transcription regulatory region sequence-specific binding,tr…	negative regulation of transcription from RNA polymerase II promoter,ovarian follicle development,embryonic placenta development,regulation of transcription, DNA-templated,transcription from RNA polymerase II promoter,acute-phase response,inflammatory response,immune response,memory,neuron differentiation,positive regulation of interleukin-4 production,mammary gland epithelial cell proliferation,…
MCF7-GFP-COMT / MCF7-GFP	0.582937	0.582937	0.0050094	0.0111125	27	P35527	KRT9	Keratin, type I cytoskeletal 9	K1C9_HUMAN	9	49.7896	1.4979	MCF7-GFP-COMT	MCF7-GFP	extracellular space,nucleus,cytosol,intermediate filament,membrane,extracellular exosome	structural constituent of cytoskeleton	spermatogenesis,epidermis development,keratinization,skin development,intermediate filament organization,cornification
MCF7-GFP-COMT / MCF7-GFP	0.569512	0.569512	0.0393408	0.054279	3	Q9BXS4	TMEM59	Transmembrane protein 59	TMM59_HUMAN	1	48.4021	1.48402	MCF7-GFP-COMT	MCF7-GFP	Golgi cis cisterna,Golgi trans cisterna,Golgi membrane,lysosome,lysosomal membrane,late endosome,Golgi medial cisterna,plasma membrane,integral component of membrane,late endosome membrane,extracellular exosome	endopeptidase activity,protein binding	proteolysis,autophagy,positive regulation of autophagy,negative regulation of protein processing,negative regulation of protein glycosylation in Golgi,negative regulation of protein localization to plasma membrane
MCF7-GFP-COMT / MCF7-GFP	0.56485	0.56485	0.00036235	0.00132835	6	P50225;P50226	SULT1A1;SULT1A2	Sulfotransferase 1A1;Sulfotransferase 1A2	ST1A1_HUMAN;ST1A2_HUMAN	2	47.9234	1.47923	MCF7-GFP-COMT	MCF7-GFP	cytosol;cytosol	aryl sulfotransferase activity,protein binding,sulfotransferase activity,flavonol 3-sulfotransferase activity,steroid sulfotransferase activity;aryl sulfotransferase activity,protein binding,sulfotransferase activity,flavonol 3-sulfotransferase activity	ethanol catabolic process,catecholamine metabolic process,xenobiotic metabolic process,estrogen metabolic process,amine metabolic process,flavonoid metabolic process,3'-phosphoadenosine 5'-phosphosulfate metabolic process,sulfation;ethanol catabolic process,catecholamine metabolic process,xenobiotic metabolic process,steroid metabolic process,amine biosynthetic process,phenol-containing compound …
MCF7-GFP-COMT / MCF7-GFP	0.561799	0.561799	0.00233317	0.00620419	3	Q13433	SLC39A6	Zinc transporter ZIP6	S39A6_HUMAN	1	47.6109	1.47611	MCF7-GFP-COMT	MCF7-GFP	endoplasmic reticulum,plasma membrane,integral component of plasma membrane,cell surface,lamellipodium membrane	zinc ion transmembrane transporter activity	cellular zinc ion homeostasis,zinc II ion transmembrane transport,zinc II ion transmembrane import
MCF7-GFP-COMT / MCF7-GFP	0.561734	0.561734	0.000335251	0.00125414	12	P0DN79;P35520	CBSL;CBS	Cystathionine beta-synthase-like protein;Cystathionine beta-synthase	CBSL_HUMAN;CBS_HUMAN	4	47.6042	1.47604	MCF7-GFP-COMT	MCF7-GFP	nucleus,cytoplasm;nucleus,cytoplasm,cytosol	cystathionine beta-synthase activity,metal ion binding,pyridoxal phosphate binding,cysteine synthase activity,heme binding;cystathionine beta-synthase activity,protein binding,oxygen binding,enzyme binding,heme binding,pyridoxal phosphate binding,ubiquitin protein ligase binding,identical protein binding,protein homodimerization activity,metal ion binding,nitrite reductase (NO-forming) activity,c…	cysteine biosynthetic process via cystathionine,cysteine biosynthetic process from serine,hydrogen sulfide biosynthetic process,homocysteine metabolic process,transsulfuration;L-serine metabolic process,L-serine catabolic process,cysteine biosynthetic process via cystathionine,cysteine biosynthetic process,transsulfuration,L-cysteine catabolic process,DNA protection,homocysteine catabolic process…
MCF7-GFP-COMT / MCF7-GFP	0.55873	0.55873	0.0270023	0.0413065	6	O94766	B3GAT3	Galactosylgalactosylxylosylprotein 3-beta-glucuronosyltransferase 3	B3GA3_HUMAN	2	47.2972	1.47297	MCF7-GFP-COMT	MCF7-GFP	Golgi membrane,Golgi apparatus,cis-Golgi network,membrane,integral component of membrane,extracellular exosome	protein binding,galactosylgalactosylxylosylprotein 3-beta-glucuronosyltransferase activity,glucuronosyltransferase activity,metal ion binding,protein phosphatase activator activity	glycosaminoglycan biosynthetic process,protein glycosylation,heparan sulfate proteoglycan biosynthetic process,glycosaminoglycan metabolic process,positive regulation of catalytic activity,regulation of phosphoprotein phosphatase activity,chondroitin sulfate proteoglycan biosynthetic process,dermatan sulfate proteoglycan biosynthetic process,positive regulation of intracellular protein transport
MCF7-GFP-COMT / MCF7-GFP	0.555949	0.555949	1.57316e-05	8.74803e-05	15	Q13938	CAPS	Calcyphosin	CAYP1_HUMAN	5	47.0135	1.47014	MCF7-GFP-COMT	MCF7-GFP	cytoplasm,vesicle	calcium ion binding	intracellular signal transduction
MCF7-GFP-COMT / MCF7-GFP	0.551612	0.551612	1.55444e-09	2.08017e-08	18	Q7Z4H3	HDDC2	HD domain-containing protein 2	HDDC2_HUMAN	6	46.5722	1.46572	MCF7-GFP-COMT	MCF7-GFP		Requires Ontology,protein binding	dephosphorylation,pyrimidine deoxyribonucleotide salvage,dUMP biosynthetic process
MCF7-GFP-COMT / MCF7-GFP	0.544426	0.544426	2.65437e-08	2.8007e-07	12	O00592	PODXL	Podocalyxin	PODXL_HUMAN	4	45.844	1.45844	MCF7-GFP-COMT	MCF7-GFP	ruffle,extracellular space,nucleolus,cytoplasm,microtubule organizing center,plasma membrane,integral component of plasma membrane,apical plasma membrane,lamellipodium,filopodium,microvillus membrane,slit diaphragm,intracellular membrane-bounded organelle,membrane raft,extracellular exosome	protein binding	cell adhesion,negative regulation of cell adhesion,cell migration,negative regulation of cell-cell adhesion,positive regulation of cell migration,regulation of microvillus assembly,positive regulation of cell-cell adhesion mediated by integrin,glomerular visceral epithelial cell development,epithelial tube formation
MCF7-GFP-COMT / MCF7-GFP	0.532678	0.532678	2.60531e-12	5.87443e-11	57	Q16719	KYNU	Kynureninase	KYNU_HUMAN	14	44.6612	1.44661	MCF7-GFP-COMT	MCF7-GFP	nucleoplasm,mitochondrion,cytosol	pyridoxal phosphate binding,kynureninase activity,protein homodimerization activity,Requires Ontology	tryptophan catabolic process,aging,NAD biosynthetic process,tryptophan catabolic process to acetyl-CoA,quinolinate biosynthetic process,response to interferon-gamma,'de novo' NAD biosynthetic process from tryptophan,response to vitamin B6,anthranilate metabolic process,L-kynurenine catabolic process,tryptophan catabolic process to kynurenine
MCF7-GFP-COMT / MCF7-GFP	0.525365	0.525365	1.56671e-07	1.48207e-06	12	Q9NQE9	HINT3	Histidine triad nucleotide-binding protein 3	HINT3_HUMAN	4	43.9297	1.4393	MCF7-GFP-COMT	MCF7-GFP	nucleus,cytoplasm	nucleotide binding,hydrolase activity
MCF7-GFP-COMT / MCF7-GFP	0.515852	0.515852	1.31738e-11	2.61255e-10	30	O14975	SLC27A2	Very long-chain acyl-CoA synthetase	S27A2_HUMAN	7	42.9838	1.42984	MCF7-GFP-COMT	MCF7-GFP	peroxisomal membrane,integral component of peroxisomal membrane,endoplasmic reticulum lumen,endoplasmic reticulum membrane,cytosol,plasma membrane,integral component of endoplasmic reticulum membrane,specific granule membrane,extracellular exosome,endoplasmic reticulum	long-chain fatty acid-CoA ligase activity,receptor binding,ATP binding,enzyme binding,very long-chain fatty acid-CoA ligase activity,phytanate-CoA ligase activity,pristanate-CoA ligase activity,decanoate--CoA ligase activity,long-chain fatty acid transporter activity,fatty acid transporter activity	fatty acid alpha-oxidation,long-chain fatty acid metabolic process,protein targeting to peroxisome,fatty acid beta-oxidation,bile acid biosynthetic process,neutrophil degranulation,long-chain fatty acid import,methyl-branched fatty acid metabolic process,very long-chain fatty acid catabolic process
MCF7-GFP-COMT / MCF7-GFP	0.514267	0.514267	1.86915e-10	2.90247e-09	15	Q92823	NRCAM	Neuronal cell adhesion molecule	NRCAM_HUMAN	5	42.8269	1.42827	MCF7-GFP-COMT	MCF7-GFP	extracellular region,plasma membrane,integral component of plasma membrane,external side of plasma membrane,neuron projection,axon initial segment,glutamatergic synapse,integral component of postsynaptic density membrane	protein binding,ankyrin binding,protein binding involved in heterotypic cell-cell adhesion	angiogenesis,neuron migration,axonogenesis,axonal fasciculation,synapse assembly,central nervous system development,protein localization,neuronal action potential propagation,regulation of axon extension,retinal ganglion cell axon guidance,heterotypic cell-cell adhesion,clustering of voltage-gated sodium channels,positive regulation of neuron differentiation,cell-cell adhesion,Requires Ontology
MCF7-GFP-COMT / MCF7-GFP	0.5134	0.5134	2.62927e-07	2.30201e-06	15	P56211	ARPP19	cAMP-regulated phosphoprotein 19	ARP19_HUMAN	4	42.741	1.42741	MCF7-GFP-COMT	MCF7-GFP	nucleoplasm,cytoplasm	receptor binding,potassium channel regulator activity,phosphatase inhibitor activity,protein phosphatase regulator activity,protein phosphatase 2A binding,protein phosphatase inhibitor activity	G2/M transition of mitotic cell cycle,mitotic cell cycle,negative regulation of phosphoprotein phosphatase activity,positive regulation of gluconeogenesis,positive regulation of glucose import,cell division,negative regulation of protein dephosphorylation
MCF7-GFP-COMT / MCF7-GFP	0.508904	0.508904	5.21409e-13	1.36228e-11	24	Q13642	FHL1	Four and a half LIM domains protein 1	FHL1_HUMAN	6	42.2968	1.42297	MCF7-GFP-COMT	MCF7-GFP	nucleus,cytoplasm,cytosol,plasma membrane,focal adhesion	molecular_function,protein binding,ion channel binding,metal ion binding	regulation of membrane depolarization,muscle organ development,animal organ morphogenesis,negative regulation of G2/M transition of mitotic cell cycle,cell differentiation,negative regulation of cell growth,positive regulation of potassium ion transport,regulation of potassium ion transmembrane transporter activity,negative regulation of G1/S transition of mitotic cell cycle
MCF7-GFP-COMT / MCF7-GFP	0.507329	0.507329	0.244005	0.195928	3	P16144	ITGB4	Integrin beta-4	ITB4_HUMAN	1	42.1416	1.42142	MCF7-GFP-COMT	MCF7-GFP	plasma membrane,cell surface,cell junction,hemidesmosome,cell leading edge,receptor complex,extracellular exosome,focal adhesion,integrin complex	G-protein coupled receptor binding,protein binding,insulin-like growth factor I binding,neuregulin binding,integrin binding	autophagy,cell adhesion,cell-matrix adhesion,response to wounding,extracellular matrix organization,hemidesmosome assembly,nail development,skin development,mesodermal cell differentiation,digestive tract development,cell motility,renal system development,amelogenesis,integrin-mediated signaling pathway,cell adhesion mediated by integrin,cell migration
MCF7-GFP-COMT / MCF7-GFP	0.505652	0.505652	0.0446736	0.0595872	6	P52569	SLC7A2	Cationic amino acid transporter 2	CTR2_HUMAN	2	41.9765	1.41976	MCF7-GFP-COMT	MCF7-GFP	plasma membrane,integral component of plasma membrane,membrane,cell junction	amino acid transmembrane transporter activity,basic amino acid transmembrane transporter activity,L-arginine transmembrane transporter activity,L-ornithine transmembrane transporter activity,arginine transmembrane transporter activity,L-lysine transmembrane transporter activity	nitric oxide production involved in inflammatory response,cellular amino acid metabolic process,nitric oxide biosynthetic process,amino acid transport,macrophage activation,regulation of macrophage activation,regulation of inflammatory response,L-lysine transmembrane transport,L-arginine import across plasma membrane,L-ornithine transmembrane transport
MCF7-GFP-COMT / MCF7-GFP	0.505595	0.505595	0.00260146	0.00674332	6	Q9BTV5	FSD1	Fibronectin type III and SPRY domain-containing protein 1	FSD1_HUMAN	2	41.9709	1.41971	MCF7-GFP-COMT	MCF7-GFP	nucleus,cytoplasm,centrosome,microtubule,cleavage furrow	microtubule binding,protein homodimerization activity	cell cycle,cytoplasmic microtubule organization,regulation of cytokinesis,protein homooligomerization,cell division,regulation of cell division,regulation of mitotic spindle organization
MCF7-GFP-COMT / MCF7-GFP	0.505427	0.505427	0.0362279	0.051054	3	P46934	NEDD4	E3 ubiquitin-protein ligase NEDD4	NEDD4_HUMAN	1	41.9544	1.41954	MCF7-GFP-COMT	MCF7-GFP	ubiquitin ligase complex,chromatin,cytoplasm,Golgi apparatus,cytosol,plasma membrane,cell cortex,apicolateral plasma membrane,perinuclear region of cytoplasm,extracellular exosome,glutamatergic synapse,postsynaptic cytosol,dendritic spine	protein binding,sodium channel inhibitor activity,protein domain specific binding,beta-2 adrenergic receptor binding,ionotropic glutamate receptor binding,ubiquitin binding,phosphoserine binding,phosphothreonine binding,ubiquitin protein ligase activity,RNA polymerase binding,proline-rich region binding	adaptive immune response,outflow tract morphogenesis,endocardial cushion development,ubiquitin-dependent protein catabolic process,protein monoubiquitination,protein targeting to lysosome,lysosomal transport,negative regulation of sodium ion transport,negative regulation of transcription from RNA polymerase II promoter in response to UV-induced DNA damage,positive regulation of phosphatidylinosit…
MCF7-GFP-COMT / MCF7-GFP	0.504931	0.504931	0.269011	0.208766	33	P35908	KRT2	Keratin, type II cytoskeletal 2 epidermal	K22E_HUMAN	11	41.9056	1.41906	MCF7-GFP-COMT	MCF7-GFP	cornified envelope,extracellular space,nucleus,cytosol,intermediate filament,membrane,keratin filament,extracellular exosome	structural constituent of cytoskeleton,protein binding,cytoskeletal protein binding,structural constituent of epidermis	keratinocyte development,epidermis development,peptide cross-linking,keratinization,keratinocyte activation,keratinocyte proliferation,intermediate filament organization,positive regulation of epidermis development,keratinocyte migration,cornification
MCF7-GFP-COMT / MCF7-GFP	0.501025	0.501025	4.97882e-14	1.41296e-12	45	Q96CN7	ISOC1	Isochorismatase domain-containing protein 1	ISOC1_HUMAN	9	41.5218	1.41522	MCF7-GFP-COMT	MCF7-GFP	peroxisome,cytoplasm	molecular_function,catalytic activity,protein binding	biological_process
MCF7-GFP-COMT / MCF7-GFP	0.498279	0.498279	0.0410994	0.0560942	3	Q68CP9	ARID2	AT-rich interactive domain-containing protein 2	ARID2_HUMAN	1	41.2528	1.41253	MCF7-GFP-COMT	MCF7-GFP	nucleoplasm,plasma membrane	RNA polymerase II transcription factor activity, sequence-specific DNA binding,DNA binding,protein binding,metal ion binding	heart morphogenesis,nucleosome disassembly,regulation of transcription from RNA polymerase II promoter,negative regulation of cell proliferation,negative regulation of cell migration,homeostatic process,embryonic organ development,cardiac muscle cell proliferation,coronary artery morphogenesis
MCF7-GFP-COMT / MCF7-GFP	0.494251	0.494251	0.372736	0.258528	3	Q9P0T7	TMEM9	Transmembrane protein 9	TMEM9_HUMAN	1	40.8589	1.40859	MCF7-GFP-COMT	MCF7-GFP	lysosome,lysosomal membrane,late endosome,integral component of membrane,late endosome membrane	molecular_function	biological_process
MCF7-GFP-COMT / MCF7-GFP	0.493175	0.493175	0.0203415	0.0328256	6	Q9Y256	RCE1	CAAX prenyl protease 2	FACE2_HUMAN	2	40.7539	1.40754	MCF7-GFP-COMT	MCF7-GFP	endoplasmic reticulum membrane,cytosol,integral component of plasma membrane,membrane,integral component of endoplasmic reticulum membrane	endopeptidase activity,metalloendopeptidase activity,cysteine-type endopeptidase activity	proteolysis,protein deubiquitination,CAAX-box protein processing
MCF7-GFP-COMT / MCF7-GFP	0.491846	0.491846	0.135797	0.131871	6	P33527	ABCC1	Multidrug resistance-associated protein 1	MRP1_HUMAN	2	40.6243	1.40624	MCF7-GFP-COMT	MCF7-GFP	plasma membrane,integral component of plasma membrane,membrane,basolateral plasma membrane,extracellular exosome,vacuolar membrane	phospholipid-translocating ATPase activity,transporter activity,ATP binding,cobalamin-transporting ATPase activity,ATPase activity,ATPase activity, coupled to transmembrane movement of substances,sphingolipid-translocating ATPase activity,xenobiotic-transporting ATPase activity,glutathione transmembrane transporter activity	leukotriene metabolic process,cobalamin metabolic process,cobalamin transport,response to drug,phospholipid translocation,transmembrane transport,cell chemotaxis,sphingolipid translocation,glutathione transmembrane transport,drug transmembrane transport,xenobiotic transport
MCF7-GFP-COMT / MCF7-GFP	0.490856	0.490856	0.0107004	0.020127	3	Q7L311	ARMCX2	Armadillo repeat-containing X-linked protein 2	ARMX2_HUMAN	1	40.5278	1.40528	MCF7-GFP-COMT	MCF7-GFP	mitochondrial outer membrane,integral component of membrane
MCF7-GFP-COMT / MCF7-GFP	0.48835	0.48835	1.01546e-11	2.03836e-10	78	Q9NYL9	TMOD3	Tropomodulin-3	TMOD3_HUMAN	18	40.284	1.40284	MCF7-GFP-COMT	MCF7-GFP	cell-cell adherens junction,myofibril,striated muscle thin filament	actin binding,cadherin binding involved in cell-cell adhesion,tropomyosin binding	erythrocyte development,pointed-end actin filament capping,cell-cell adhesion,positive regulation of mitotic cell cycle phase transition,myofibril assembly,muscle contraction
MCF7-GFP-COMT / MCF7-GFP	0.486254	0.486254	3.35087e-15	1.12562e-13	81	P07195	LDHB	L-lactate dehydrogenase B chain	LDHB_HUMAN	16	40.0803	1.4008	MCF7-GFP-COMT	MCF7-GFP	cytoplasm,cytosol,membrane,membrane raft,extracellular exosome	L-lactate dehydrogenase activity,protein binding,identical protein binding	carbohydrate metabolic process,pyruvate metabolic process,oxidation-reduction process
MCF7-GFP-COMT / MCF7-GFP	0.483751	0.483751	2.57373e-12	5.87443e-11	33	Q9UHF7	TRPS1	Zinc finger transcription factor Trps1	TRPS1_HUMAN	10	39.8375	1.39837	MCF7-GFP-COMT	MCF7-GFP	nuclear chromatin,nucleus,nucleoplasm,macromolecular complex	RNA polymerase II regulatory region sequence-specific DNA binding,RNA polymerase II transcription factor activity, sequence-specific DNA binding,transcriptional repressor activity, RNA polymerase II transcription regulatory region sequence-specific binding,transcription factor activity, sequence-specific DNA binding,protein binding,zinc ion binding,protein domain specific binding	negative regulation of transcription from RNA polymerase II promoter,skeletal system development,regulation of chondrocyte differentiation,protein heterooligomerization
MCF7-GFP-COMT / MCF7-GFP	0.478914	0.478914	0.0611083	0.0760046	3	P11182	DBT	Lipoamide acyltransferase component of branched-chain alpha-keto acid dehydrogenase complex, mitochondrial	ODB2_HUMAN	1	39.3694	1.39369	MCF7-GFP-COMT	MCF7-GFP	mitochondrion,mitochondrial matrix,mitochondrial alpha-ketoglutarate dehydrogenase complex,mitochondrial nucleoid,cytoplasm	ubiquitin protein ligase binding,dihydrolipoyllysine-residue (2-methylpropanoyl)transferase activity,lipoic acid binding,acetyltransferase activity	branched-chain amino acid catabolic process
MCF7-GFP-COMT / MCF7-GFP	0.478171	0.478171	0.0126805	0.0228936	3	P48431	SOX2	Transcription factor SOX-2	SOX2_HUMAN	1	39.2977	1.39298	MCF7-GFP-COMT	MCF7-GFP	nucleus,nucleoplasm,transcription factor complex,cytoplasm,cytosol,nuclear transcription factor complex	transcription regulatory region sequence-specific DNA binding,RNA polymerase II transcription factor activity, sequence-specific DNA binding,transcriptional activator activity, RNA polymerase II transcription regulatory region sequence-specific binding,DNA binding,transcription factor activity, sequence-specific DNA binding,protein binding,miRNA binding,sequence-specific DNA binding,transcription…	negative regulation of transcription from RNA polymerase II promoter,osteoblast differentiation,eye development,endodermal cell fate specification,chromatin organization,regulation of transcription, DNA-templated,cell cycle arrest,response to wounding,regulation of gene expression,cytokine-mediated signaling pathway,glial cell fate commitment,pituitary gland development,adenohypophysis developmen…
MCF7-GFP-COMT / MCF7-GFP	0.472694	0.472694	0.432641	0.283152	9	Q9NP81	SARS2	Serine--tRNA ligase, mitochondrial	SYSM_HUMAN	3	38.7698	1.3877	MCF7-GFP-COMT	MCF7-GFP	mitochondrion,mitochondrial matrix,cytoplasm	RNA binding,serine-tRNA ligase activity,ATP binding	tRNA aminoacylation for protein translation,seryl-tRNA aminoacylation,selenocysteinyl-tRNA(Sec) biosynthetic process
MCF7-GFP-COMT / MCF7-GFP	0.47004	0.47004	2.09892e-06	1.45773e-05	18	Q9UIJ7	AK3	GTP:AMP phosphotransferase AK3, mitochondrial	KAD3_HUMAN	6	38.5147	1.38515	MCF7-GFP-COMT	MCF7-GFP	mitochondrion,mitochondrial matrix	protein binding,ATP binding,GTP binding,nucleoside triphosphate adenylate kinase activity,adenylate kinase activity	ADP biosynthetic process,blood coagulation,phosphorylation,AMP metabolic process,GTP metabolic process,ITP metabolic process,UTP metabolic process,nucleoside monophosphate phosphorylation
MCF7-GFP-COMT / MCF7-GFP	0.467353	0.467353	1.00796e-06	7.54134e-06	12	Q9C010	PKIB	cAMP-dependent protein kinase inhibitor beta	IPKB_HUMAN	3	38.2571	1.38257	MCF7-GFP-COMT	MCF7-GFP	cytoplasm,nucleus	cAMP-dependent protein kinase inhibitor activity	positive regulation of telomere maintenance via telomerase,positive regulation of telomerase activity,positive regulation of telomere capping,negative regulation of cAMP-dependent protein kinase activity
MCF7-GFP-COMT / MCF7-GFP	0.464603	0.464603	0.00281628	0.00719812	9	Q8NI22	MCFD2	Multiple coagulation factor deficiency protein 2	MCFD2_HUMAN	2	37.9938	1.37994	MCF7-GFP-COMT	MCF7-GFP	Golgi membrane,endoplasmic reticulum membrane,ER to Golgi transport vesicle membrane,endoplasmic reticulum-Golgi intermediate compartment membrane	calcium ion binding,protein binding	ER to Golgi vesicle-mediated transport,protein transport,protein N-linked glycosylation via asparagine,COPII vesicle coating
MCF7-GFP-COMT / MCF7-GFP	0.463737	0.463737	0.0817907	0.0932969	6	Q6UXI9	NPNT	Nephronectin	NPNT_HUMAN	2	37.9109	1.37911	MCF7-GFP-COMT	MCF7-GFP	extracellular region,basement membrane,smooth muscle contractile fiber,integrin alpha8-beta1 complex,Requires Ontology,extracellular exosome	integrin binding,extracellular matrix structural constituent,calcium ion binding	ureteric bud development,branching involved in ureteric bud morphogenesis,cell-matrix adhesion,positive regulation of alkaline phosphatase activity,positive regulation of cell-substrate adhesion,extracellular matrix organization,positive regulation of transforming growth factor beta receptor signaling pathway,cell-cell adhesion mediated by integrin,establishment of protein localization,positive r…
MCF7-GFP-COMT / MCF7-GFP	0.459909	0.459909	1.74496e-06	1.22221e-05	12	Q01469	FABP5	Fatty acid-binding protein 5	FABP5_HUMAN	4	37.5455	1.37545	MCF7-GFP-COMT	MCF7-GFP	extracellular region,nucleus,nucleoplasm,cytoplasm,cytosol,plasma membrane,postsynaptic density,cell junction,secretory granule membrane,azurophil granule lumen,synapse,postsynaptic membrane,extracellular exosome	retinoic acid binding,fatty acid binding,protein binding,lipid binding,identical protein binding	glucose metabolic process,lipid metabolic process,phosphatidylcholine biosynthetic process,epidermis development,negative regulation of glucose transport,triglyceride catabolic process,regulation of prostaglandin biosynthetic process,positive regulation of peroxisome proliferator activated receptor signaling pathway,glucose homeostasis,neutrophil degranulation,regulation of sensory perception of …
MCF7-GFP-COMT / MCF7-GFP	0.459828	0.459828	3.65295e-07	3.04293e-06	18	Q9Y6K5	OAS3	2'-5'-oligoadenylate synthase 3	OAS3_HUMAN	5	37.5378	1.37538	MCF7-GFP-COMT	MCF7-GFP	extracellular space,nucleoplasm,cytoplasm,cytosol,plasma membrane,intracellular membrane-bounded organelle,nucleus	2'-5'-oligoadenylate synthetase activity,double-stranded RNA binding,protein binding,ATP binding,metal ion binding	nucleobase-containing compound metabolic process,response to virus,negative regulation of viral genome replication,defense response to virus,interferon-gamma-mediated signaling pathway,type I interferon signaling pathway,regulation of ribonuclease activity
MCF7-GFP-COMT / MCF7-GFP	0.452311	0.452311	0.000744557	0.00244132	3	Q6NTF9	RHBDD2	Rhomboid domain-containing protein 2	RHBD2_HUMAN	1	36.8231	1.36823	MCF7-GFP-COMT	MCF7-GFP	Golgi membrane,nucleus,nucleoplasm,Golgi apparatus,integral component of membrane,perinuclear region of cytoplasm	serine-type endopeptidase activity	proteolysis
MCF7-GFP-COMT / MCF7-GFP	0.45109	0.45109	4.79974e-16	1.83729e-14	51	O43175	PHGDH	D-3-phosphoglycerate dehydrogenase	SERA_HUMAN	13	36.7073	1.36707	MCF7-GFP-COMT	MCF7-GFP	cytosol,extracellular exosome	electron carrier activity,L-malate dehydrogenase activity,NAD binding,phosphoglycerate dehydrogenase activity	glutamine metabolic process,glycine metabolic process,L-serine biosynthetic process,threonine metabolic process,brain development,gamma-aminobutyric acid metabolic process,regulation of gene expression,taurine metabolic process,spinal cord development,glial cell development,neural tube development,electron transport chain,neuron projection development,G1 to G0 transition,cellular amino acid metab…
MCF7-GFP-COMT / MCF7-GFP	0.450211	0.450211	2.28968e-10	3.39532e-09	21	Q56VL3	OCIAD2	OCIA domain-containing protein 2	OCAD2_HUMAN	6	36.624	1.36624	MCF7-GFP-COMT	MCF7-GFP	endosome		response to bacterium
MCF7-GFP-COMT / MCF7-GFP	0.449185	0.449185	0.0024252	0.00637681	12	O94888	UBXN7	UBX domain-containing protein 7	UBXN7_HUMAN	4	36.5269	1.36527	MCF7-GFP-COMT	MCF7-GFP	nucleoplasm,cytosol,nuclear body,VCP-NPL4-UFD1 AAA ATPase complex	protein binding,transcription factor binding,ubiquitin protein ligase binding,ubiquitin binding	post-translational protein modification
MCF7-GFP-COMT / MCF7-GFP	0.448158	0.448158	3.0996e-15	1.0629e-13	60	P37802	TAGLN2	Transgelin-2	TAGL2_HUMAN	13	36.4297	1.3643	MCF7-GFP-COMT	MCF7-GFP	extracellular region,cytosol,vesicle,extracellular exosome	protein binding,cadherin binding	platelet degranulation,epithelial cell differentiation
MCF7-GFP-COMT / MCF7-GFP	0.447854	0.447854	0.296577	0.222424	3	Q9ULE4	FAM184B	Protein FAM184B	F184B_HUMAN	1	36.401	1.36401	MCF7-GFP-COMT	MCF7-GFP
MCF7-GFP-COMT / MCF7-GFP	0.444617	0.444617	0.333857	0.240916	3	O95359	TACC2	Transforming acidic coiled-coil-containing protein 2	TACC2_HUMAN	1	36.0952	1.36095	MCF7-GFP-COMT	MCF7-GFP	nucleoplasm,microtubule organizing center,cytosol,plasma membrane,cytoplasm	nuclear hormone receptor binding	mitotic spindle organization,cell proliferation,microtubule cytoskeleton organization,cerebral cortex development
MCF7-GFP-COMT / MCF7-GFP	0.442023	0.442023	2.03049e-11	3.88627e-10	33	Q9NWS8	RMND1	Required for meiotic nuclear division protein 1 homolog	RMND1_HUMAN	10	35.8508	1.35851	MCF7-GFP-COMT	MCF7-GFP	mitochondrion	protein binding	translation,positive regulation of mitochondrial translation
MCF7-GFP-COMT / MCF7-GFP	0.441841	0.441841	0.19948	0.171818	3	Q9Y547	HSPB11	Intraflagellar transport protein 25 homolog	IFT25_HUMAN	1	35.8337	1.35834	MCF7-GFP-COMT	MCF7-GFP	cilium,intraciliary transport particle B,ciliary tip,centrosome	protein binding,metal ion binding	skeletal system development,kidney development,smoothened signaling pathway,spermatogenesis,heart development,cell differentiation,lung development,intraciliary transport involved in cilium morphogenesis,left/right axis specification,cilium morphogenesis
MCF7-GFP-COMT / MCF7-GFP	0.439211	0.439211	2.47645e-22	1.85283e-20	147	Q9UM54	MYO6	Unconventional myosin-VI	MYO6_HUMAN	39	35.5862	1.35586	MCF7-GFP-COMT	MCF7-GFP	ruffle,nucleus,nucleoplasm,cytoplasm,lysosomal membrane,Golgi apparatus,cytosol,actin filament,plasma membrane,microvillus,clathrin-coated pit,cell cortex,membrane,unconventional myosin complex,DNA-directed RNA polymerase II, holoenzyme,clathrin-coated vesicle membrane,cytoplasmic vesicle,filamentous actin,nuclear membrane,ruffle membrane,apical part of cell,perinuclear region of cytoplasm,extrac…	motor activity,actin binding,protein binding,calmodulin binding,ATP binding,ADP binding,actin filament binding,minus-end directed microfilament motor activity	intracellular protein transport,endocytosis,sensory perception of sound,actin filament-based movement,DNA damage response, signal transduction by p53 class mediator,response to drug,positive regulation of transcription from RNA polymerase II promoter,regulation of secretion
MCF7-GFP-COMT / MCF7-GFP	0.437451	0.437451	9.32321e-11	1.61537e-09	33	P29373	CRABP2	Cellular retinoic acid-binding protein 2	RABP2_HUMAN	7	35.4209	1.35421	MCF7-GFP-COMT	MCF7-GFP	nucleoplasm,endoplasmic reticulum,cytosol,extracellular exosome	retinoic acid binding,retinoid binding,protein binding,retinal binding,retinol binding	regulation of transcription, DNA-templated,signal transduction,epidermis development,embryonic forelimb morphogenesis,retinoic acid metabolic process,regulation of retinoic acid receptor signaling pathway,positive regulation of collateral sprouting
MCF7-GFP-COMT / MCF7-GFP	0.436738	0.436738	1.70507e-06	1.20452e-05	12	O00746	NME4	Nucleoside diphosphate kinase, mitochondrial	NDKM_HUMAN	3	35.354	1.35354	MCF7-GFP-COMT	MCF7-GFP	mitochondrion,mitochondrial inner membrane,mitochondrial intermembrane space,mitochondrial matrix	protein binding,ATP binding,metal ion binding,cardiolipin binding,nucleoside diphosphate kinase activity	nucleoside diphosphate phosphorylation,GTP biosynthetic process,UTP biosynthetic process,CTP biosynthetic process,lipid transport,nucleoside metabolic process,nucleobase-containing small molecule interconversion
MCF7-GFP-COMT / MCF7-GFP	0.435972	0.435972	1.13949e-05	6.69859e-05	36	Q9NR12	PDLIM7	PDZ and LIM domain protein 7	PDLI7_HUMAN	11	35.2822	1.35282	MCF7-GFP-COMT	MCF7-GFP	stress fiber,ruffle,nucleus,cytosol,cell-cell adherens junction,focal adhesion,actin cytoskeleton	protein binding,metal ion binding	ossification,receptor-mediated endocytosis,axon guidance,actin cytoskeleton organization,positive regulation of osteoblast differentiation
MCF7-GFP-COMT / MCF7-GFP	0.433848	0.433848	4.61655e-11	8.44316e-10	42	P56159	GFRA1	GDNF family receptor alpha-1	GFRA1_HUMAN	9	35.0832	1.35083	MCF7-GFP-COMT	MCF7-GFP	plasma membrane,extrinsic component of membrane,anchored component of membrane,extracellular exosome,external side of plasma membrane,receptor complex	receptor binding,glial cell-derived neurotrophic factor receptor activity	MAPK cascade,cell surface receptor signaling pathway,axon guidance,glial cell-derived neurotrophic factor receptor signaling pathway,nervous system development
MCF7-GFP-COMT / MCF7-GFP	0.429984	0.429984	0.00871083	0.0171919	57	P04264	KRT1	Keratin, type II cytoskeletal 1	K2C1_HUMAN	16	34.7218	1.34722	MCF7-GFP-COMT	MCF7-GFP	cornified envelope,extracellular region,extracellular space,nucleus,cytosol,cytoskeleton,membrane,keratin filament,Requires Ontology,extracellular exosome,blood microparticle,ficolin-1-rich granule lumen	protein binding,carbohydrate binding,structural constituent of epidermis,signaling receptor activity,protein heterodimerization activity	complement activation, lectin pathway,retina homeostasis,response to oxidative stress,peptide cross-linking,keratinization,fibrinolysis,neutrophil degranulation,regulation of angiogenesis,negative regulation of inflammatory response,protein heterotetramerization,establishment of skin barrier,cornification
MCF7-GFP-COMT / MCF7-GFP	0.429172	0.429172	9.15167e-05	0.000407126	12	Q13033	STRN3	Striatin-3	STRN3_HUMAN	4	34.646	1.34646	MCF7-GFP-COMT	MCF7-GFP	nucleoplasm,Golgi apparatus,plasma membrane,dendrite,macromolecular complex,neuronal cell body,FAR/SIN/STRIPAK complex	protein binding,calmodulin binding,Rho GTPase binding,macromolecular complex binding,protein phosphatase 2A binding,armadillo repeat domain binding	response to estradiol,negative regulation of intracellular estrogen receptor signaling pathway,negative regulation of transcription, DNA-templated
MCF7-GFP-COMT / MCF7-GFP	0.428158	0.428158	0.0511598	0.0662021	3	O14569	CYB561D2	Cytochrome b561 domain-containing protein 2	C56D2_HUMAN	1	34.5514	1.34551	MCF7-GFP-COMT	MCF7-GFP	endoplasmic reticulum,endoplasmic reticulum membrane,integral component of membrane,cytoplasmic vesicle membrane,vesicle	ferroxidase activity,heme binding,metal ion binding	oxidation-reduction process
MCF7-GFP-COMT / MCF7-GFP	0.427954	0.427954	2.9614e-26	2.86733e-24	81	P42224	STAT1	Signal transducer and activator of transcription 1-alpha/beta	STAT1_HUMAN	21	34.5325	1.34532	MCF7-GFP-COMT	MCF7-GFP	nuclear chromatin,nucleus,nucleoplasm,nucleolus,cytoplasm,cytosol,axon,dendrite,macromolecular complex,perinuclear region of cytoplasm	RNA polymerase II core promoter proximal region sequence-specific DNA binding,RNA polymerase II core promoter sequence-specific DNA binding,RNA polymerase II transcription factor activity, sequence-specific DNA binding,double-stranded DNA binding,transcription factor activity, sequence-specific DNA binding,tumor necrosis factor receptor binding,protein binding,enzyme binding,CCR5 chemokine recept…	negative regulation of transcription from RNA polymerase II promoter,negative regulation of endothelial cell proliferation,positive regulation of mesenchymal cell proliferation,positive regulation of defense response to virus by host,negative regulation of mesenchymal to epithelial transition involved in metanephros morphogenesis,positive regulation of transcription of Notch receptor target,JAK-S…
MCF7-GFP-COMT / MCF7-GFP	0.421831	0.421831	0.0651438	0.0793684	3	Q4KMQ2	ANO6	Anoctamin-6	ANO6_HUMAN	1	33.9627	1.33963	MCF7-GFP-COMT	MCF7-GFP	cytosol,plasma membrane,cell surface,membrane,chloride channel complex,specific granule membrane,extracellular exosome,tertiary granule membrane	calcium activated cation channel activity,intracellular calcium activated chloride channel activity,voltage-gated ion channel activity,voltage-gated chloride channel activity,protein binding,phospholipid scramblase activity,protein homodimerization activity	dendritic cell chemotaxis,activation of blood coagulation via clotting cascade,cation transport,chloride transport,blood coagulation,phospholipid scrambling,positive regulation of bone mineralization,bleb assembly,ion transmembrane transport,positive regulation of ion transmembrane transport,purinergic nucleotide receptor signaling pathway,bone mineralization involved in bone maturation,sodium io…
MCF7-GFP-COMT / MCF7-GFP	0.421655	0.421655	0.00329258	0.00808894	15	O43493	TGOLN2	Trans-Golgi network integral membrane protein 2	TGON2_HUMAN	5	33.9464	1.33946	MCF7-GFP-COMT	MCF7-GFP	nucleoplasm,endoplasmic reticulum lumen,Golgi apparatus,trans-Golgi network,plasma membrane,integral component of membrane,transport vesicle,clathrin-coated vesicle membrane,endosome,trans-Golgi network transport vesicle	protein binding	post-translational protein modification,cellular protein metabolic process,membrane organization
MCF7-GFP-COMT / MCF7-GFP	0.415754	0.415754	0.000809184	0.00259128	15	Q96KC8	DNAJC1	DnaJ homolog subfamily C member 1	DNJC1_HUMAN	4	33.3996	1.334	MCF7-GFP-COMT	MCF7-GFP	endoplasmic reticulum,endoplasmic reticulum membrane,plasma membrane,membrane,integral component of membrane,nuclear membrane	RNA polymerase II transcription factor activity, sequence-specific DNA binding,ATPase activator activity,DNA binding,protein binding,chaperone binding	regulation of transcription from RNA polymerase II promoter,regulation of translation,protein folding,positive regulation of ATPase activity,negative regulation of proteolysis,regulation of protein secretion
MCF7-GFP-COMT / MCF7-GFP	0.413323	0.413323	5.90255e-07	4.62647e-06	21	Q13438	OS9	Protein OS-9	OS9_HUMAN	6	33.175	1.33175	MCF7-GFP-COMT	MCF7-GFP	Hrd1p ubiquitin ligase complex,endoplasmic reticulum,endoplasmic reticulum lumen,endoplasmic reticulum membrane,endoplasmic reticulum quality control compartment	protease binding,protein binding,carbohydrate binding	ubiquitin-dependent protein catabolic process,protein targeting,protein retention in ER lumen,protein ubiquitination,ER-associated ubiquitin-dependent protein catabolic process,response to endoplasmic reticulum stress,transmembrane transport,negative regulation of retrograde protein transport, ER to cytosol,endoplasmic reticulum mannose trimming,retrograde protein transport, ER to cytosol
MCF7-GFP-COMT / MCF7-GFP	0.413145	0.413145	0.0444742	0.0594288	3	Q9UJX3	ANAPC7	Anaphase-promoting complex subunit 7	APC7_HUMAN	1	33.1585	1.33159	MCF7-GFP-COMT	MCF7-GFP	nucleus,nucleoplasm,anaphase-promoting complex,cytosol	protein phosphatase binding	ubiquitin-dependent protein catabolic process,cell cycle,anaphase-promoting complex-dependent catabolic process,cell division,protein K11-linked ubiquitination,regulation of mitotic cell cycle phase transition
MCF7-GFP-COMT / MCF7-GFP	0.412206	0.412206	0.00121284	0.00361654	6	P42892	ECE1	Endothelin-converting enzyme 1	ECE1_HUMAN	2	33.0719	1.33072	MCF7-GFP-COMT	MCF7-GFP	lysosomal membrane,endosome,plasma membrane,external side of plasma membrane,membrane,integral component of membrane,intrinsic component of endosome membrane,vesicle,Weibel-Palade body,perinuclear region of cytoplasm,extracellular exosome	endopeptidase activity,metalloendopeptidase activity,protein binding,zinc ion binding,peptide hormone binding,protein homodimerization activity	positive regulation of receptor recycling,regulation of systemic arterial blood pressure by endothelin,heart development,substance P catabolic process,bradykinin catabolic process,calcitonin catabolic process,protein processing,peptide hormone processing,regulation of vasoconstriction,endothelin maturation,hormone catabolic process,embryonic digit morphogenesis,ear development,pharyngeal system d…
MCF7-GFP-COMT / MCF7-GFP	0.411847	0.411847	0.456872	0.29227	6	P07477;P07478;Q8NHM4	PRSS1;PRSS2;PRSS3P2	Trypsin-1;Trypsin-2;Putative trypsin-6	TRY1_HUMAN;TRY2_HUMAN;TRY6_HUMAN	1	33.0388	1.33039	MCF7-GFP-COMT	MCF7-GFP	extracellular region,Requires Ontology,blood microparticle,extracellular space;extracellular region,extracellular space,extracellular matrix,azurophil granule lumen;extracellular space	serine-type endopeptidase activity,metal ion binding;serine-type endopeptidase activity,calcium ion binding,protein binding;metal ion binding,serine-type endopeptidase activity	digestion,cobalamin metabolic process,extracellular matrix disassembly,proteolysis;proteolysis,digestion,antimicrobial humoral response,extracellular matrix disassembly,positive regulation of cell growth,collagen catabolic process,neutrophil degranulation,positive regulation of cell adhesion;endothelial cell migration,proteolysis
MCF7-GFP-COMT / MCF7-GFP	0.408604	0.408604	3.08017e-05	0.000158719	12	P53985	SLC16A1	Monocarboxylate transporter 1	MOT1_HUMAN	3	32.7401	1.3274	MCF7-GFP-COMT	MCF7-GFP	centrosome,plasma membrane,integral component of plasma membrane,membrane,integral component of membrane,cell junction,intracellular membrane-bounded organelle,synapse,extracellular exosome	lactate transmembrane transporter activity,mevalonate transmembrane transporter activity,symporter activity,protein homodimerization activity,organic cyclic compound binding,monocarboxylic acid transmembrane transporter activity	pyruvate metabolic process,lipid metabolic process,centrosome cycle,mevalonate transport,response to food,plasma membrane lactate transport,glucose homeostasis,regulation of insulin secretion,leukocyte migration,behavioral response to nutrient,cellular response to organic cyclic compound,monocarboxylic acid transport
MCF7-GFP-COMT / MCF7-GFP	0.408377	0.408377	0.243912	0.195928	6	P61956	SUMO2	Small ubiquitin-related modifier 2	SUMO2_HUMAN	1	32.7192	1.32719	MCF7-GFP-COMT	MCF7-GFP	nucleus,nucleoplasm,PML body	transcription corepressor binding,RNA binding,protein binding,SUMO transferase activity,ubiquitin protein ligase binding,ubiquitin-like protein ligase binding,protein tag	protein sumoylation,positive regulation of proteasomal ubiquitin-dependent protein catabolic process,positive regulation of transcription from RNA polymerase II promoter
MCF7-GFP-COMT / MCF7-GFP	0.407591	0.407591	0.000553212	0.00188527	6	Q9Y3E0	GOLT1B	Vesicle transport protein GOT1B	GOT1B_HUMAN	2	32.6469	1.32647	MCF7-GFP-COMT	MCF7-GFP	Golgi membrane,endoplasmic reticulum,membrane,integral component of membrane,macromolecular complex		protein transport,vesicle-mediated transport,positive regulation of I-kappaB kinase/NF-kappaB signaling
MCF7-GFP-COMT / MCF7-GFP	0.407162	0.407162	0.0261365	0.0402816	3	A6NCE7;Q9GZQ8	MAP1LC3B2;MAP1LC3B	Microtubule-associated proteins 1A/1B light chain 3 beta 2;Microtubule-associated proteins 1A/1B light chain 3B	MP3B2_HUMAN;MLP3B_HUMAN	1	32.6074	1.32607	MCF7-GFP-COMT	MCF7-GFP	microtubule,endomembrane system,cytoplasmic vesicle,cytosol,autophagosome membrane;autophagosome membrane,mitochondrion,autophagosome,cytosol,microtubule,axoneme,endomembrane system,organelle membrane,cytoplasmic vesicle	microtubule binding;protein binding,ubiquitin protein ligase binding,microtubule binding	mitophagy,autophagosome assembly,cellular response to nitrogen starvation;mitophagy,autophagy,cellular response to starvation,macroautophagy,autophagosome maturation,autophagosome assembly,cellular response to nitrogen starvation
MCF7-GFP-COMT / MCF7-GFP	0.402125	0.402125	3.16137e-07	2.65491e-06	12	Q8WX93	PALLD	Palladin	PALLD_HUMAN	4	32.1453	1.32145	MCF7-GFP-COMT	MCF7-GFP	ruffle,podosome,nucleus,cytosol,actin filament,plasma membrane,focal adhesion,actin cytoskeleton,Z disc,lamellipodium,growth cone,axon	actin binding,protein binding,muscle alpha-actinin binding,protein binding involved in cell-cell adhesion	keratinocyte development,epithelial cell morphogenesis,cytoskeleton organization,cell migration,actin cytoskeleton organization,axon guidance,homophilic cell adhesion via plasma membrane adhesion molecules,dendrite self-avoidance
MCF7-GFP-COMT / MCF7-GFP	0.401158	0.401158	0.299188	0.223745	3	Q15555	MAPRE2	Microtubule-associated protein RP/EB family member 2	MARE2_HUMAN	1	32.0568	1.32057	MCF7-GFP-COMT	MCF7-GFP	cytoplasm,focal adhesion,microtubule cytoskeleton,microtubule organizing center,cytoplasmic microtubule,spindle midzone,microtubule plus-end,microtubule	protein binding,microtubule binding,protein kinase binding,identical protein binding,microtubule plus-end binding	signal transduction,cell proliferation,positive regulation of ARF protein signal transduction,positive regulation of GTPase activity,cell division,positive regulation of keratinocyte migration,positive regulation of adherens junction organization,regulation of microtubule polymerization or depolymerization,protein localization to microtubule,spindle assembly,protein localization to microtubule pl…
MCF7-GFP-COMT / MCF7-GFP	0.393544	0.393544	3.90919e-06	2.54329e-05	12	Q86Y82	STX12	Syntaxin-12	STX12_HUMAN	4	31.3617	1.31362	MCF7-GFP-COMT	MCF7-GFP	Golgi membrane,pre-autophagosomal structure,SNARE complex,early endosome membrane,vesicle,membrane raft,phagocytic vesicle,recycling endosome membrane,BLOC-1 complex,postsynaptic recycling endosome,endomembrane system,synaptic vesicle,integral component of membrane,integral component of synaptic vesicle membrane	protein binding,SNAP receptor activity,SNARE binding	autophagosome assembly,cholesterol efflux,protein stabilization,intracellular protein transport,vesicle docking,vesicle fusion
MCF7-GFP-COMT / MCF7-GFP	0.392786	0.392786	0.0040818	0.00944956	12	Q96GX9	APIP	Methylthioribulose-1-phosphate dehydratase	MTNB_HUMAN	4	31.2926	1.31293	MCF7-GFP-COMT	MCF7-GFP	cytoplasm,cytosol	protein binding,zinc ion binding,identical protein binding,methylthioribulose 1-phosphate dehydratase activity	apoptotic process,L-methionine biosynthetic process from S-adenosylmethionine,L-methionine biosynthetic process from methylthioadenosine,negative regulation of apoptotic process,protein homotetramerization,pyroptosis,regulation of ERK1 and ERK2 cascade
MCF7-GFP-COMT / MCF7-GFP	0.3902	0.3902	1.01182e-16	4.38277e-15	36	P19525	EIF2AK2	Interferon-induced, double-stranded RNA-activated protein kinase	E2AK2_HUMAN	11	31.0575	1.31057	MCF7-GFP-COMT	MCF7-GFP	nucleus,cytoplasm,cytosol,ribosome,membrane,perinuclear region of cytoplasm,cytosolic ribosome	RNA binding,double-stranded RNA binding,protein kinase activity,protein serine/threonine kinase activity,eukaryotic translation initiation factor 2alpha kinase activity,non-membrane spanning protein tyrosine kinase activity,protein binding,ATP binding,protein phosphatase regulator activity,identical protein binding	activation of MAPKK activity,positive regulation of cytokine production,translation,protein phosphorylation,negative regulation of cell proliferation,response to virus,response to toxic substance,regulation of translational initiation by eIF2 alpha phosphorylation,negative regulation of translation,peptidyl-tyrosine phosphorylation,evasion or tolerance by virus of host immune response,endoplasmic…
MCF7-GFP-COMT / MCF7-GFP	0.389526	0.389526	0.134715	0.131173	3	Q86YN1	DOLPP1	Dolichyldiphosphatase 1	DOPP1_HUMAN	1	30.9963	1.30996	MCF7-GFP-COMT	MCF7-GFP	endoplasmic reticulum membrane,integral component of endoplasmic reticulum membrane	dolichyldiphosphatase activity	protein N-linked glycosylation,dolichyl diphosphate biosynthetic process,lipid biosynthetic process
MCF7-GFP-COMT / MCF7-GFP	0.386926	0.386926	0.00125194	0.00372639	12	O14936	CASK	Peripheral plasma membrane protein CASK	CSKP_HUMAN	4	30.7605	1.3076	MCF7-GFP-COMT	MCF7-GFP	basement membrane,nuclear lamina,nucleolus,cytoplasm,cytosol,plasma membrane,cell-cell junction,focal adhesion,actin cytoskeleton,basolateral plasma membrane,nuclear matrix,vesicle,presynaptic membrane,ciliary membrane,Requires Ontology	guanylate kinase activity,protein serine/threonine kinase activity,protein binding,calmodulin binding,ATP binding,neurexin family protein binding	negative regulation of cell-matrix adhesion,protein phosphorylation,cell adhesion,neurotransmitter secretion,negative regulation of keratinocyte proliferation,positive regulation of transcription from RNA polymerase II promoter,GMP metabolic process,GDP metabolic process,negative regulation of wound healing,calcium ion import,positive regulation of calcium ion import,negative regulation of cellul…
MCF7-GFP-COMT / MCF7-GFP	0.383579	0.383579	0.000375571	0.00136481	30	P61421	ATP6V0D1	V-type proton ATPase subunit d 1	VA0D1_HUMAN	10	30.4574	1.30457	MCF7-GFP-COMT	MCF7-GFP	lysosomal membrane,synaptic vesicle,endosome membrane,membrane,apical plasma membrane,vacuolar proton-transporting V-type ATPase complex,phagocytic vesicle membrane,proton-transporting V-type ATPase, V0 domain,axon terminus,extracellular exosome,centrosome,plasma membrane proton-transporting V-type ATPase complex,early endosome	protein binding,macromolecular complex binding,hydrogen-exporting ATPase activity, phosphorylative mechanism,proton-transporting ATPase activity, rotational mechanism	cellular iron ion homeostasis,brain development,insulin receptor signaling pathway,ATP hydrolysis coupled proton transport,regulation of macroautophagy,transferrin transport,ion transmembrane transport,cellular response to increased oxygen levels,IRE1-mediated unfolded protein response,cilium morphogenesis,phagosome acidification,hydrogen ion transmembrane transport,vacuolar acidification,vacuola…
MCF7-GFP-COMT / MCF7-GFP	0.383086	0.383086	0.00190318	0.00523852	114	P04792	HSPB1	Heat shock protein beta-1	HSPB1_HUMAN	18	30.4129	1.30413	MCF7-GFP-COMT	MCF7-GFP	proteasome complex,extracellular space,nucleus,cytoplasm,spindle,cytosol,cytoskeleton,plasma membrane,focal adhesion,Z disc,extracellular exosome,axon cytoplasm	RNA binding,protein kinase C binding,protein binding,protein kinase C inhibitor activity,protein kinase binding,identical protein binding,protein homodimerization activity,ubiquitin binding,protein binding involved in protein folding	retina homeostasis,regulation of protein phosphorylation,regulation of translational initiation,negative regulation of protein kinase activity,response to unfolded protein,response to virus,regulation of autophagy,positive regulation of interleukin-1 beta production,intracellular signal transduction,cellular response to vascular endothelial growth factor stimulus,positive regulation of endothelia…
MCF7-GFP-COMT / MCF7-GFP	0.382649	0.382649	9.33571e-15	2.89935e-13	42	O00469	PLOD2	Procollagen-lysine,2-oxoglutarate 5-dioxygenase 2	PLOD2_HUMAN	14	30.3734	1.30373	MCF7-GFP-COMT	MCF7-GFP	endoplasmic reticulum,endoplasmic reticulum membrane,rough endoplasmic reticulum membrane,extracellular exosome	iron ion binding,procollagen-lysine 5-dioxygenase activity,L-ascorbic acid binding,procollagen glucosyltransferase activity	response to hypoxia,cellular protein modification process,peptidyl-lysine hydroxylation,hydroxylysine biosynthetic process,oxidation-reduction process,protein O-linked glycosylation,collagen fibril organization,collagen metabolic process
MCF7-GFP-COMT / MCF7-GFP	0.378224	0.378224	1.6043e-17	7.76671e-16	102	P50454	SERPINH1	Serpin H1	SERPH_HUMAN	22	29.9741	1.29974	MCF7-GFP-COMT	MCF7-GFP	extracellular space,endoplasmic reticulum,endoplasmic reticulum lumen,endoplasmic reticulum-Golgi intermediate compartment,membrane raft,Requires Ontology	RNA binding,collagen binding,unfolded protein binding,serine-type endopeptidase inhibitor activity	chondrocyte development involved in endochondral bone morphogenesis,response to unfolded protein,collagen biosynthetic process,protein maturation,negative regulation of endopeptidase activity,collagen fibril organization
MCF7-GFP-COMT / MCF7-GFP	0.377619	0.377619	0.00127266	0.00378122	6	Q6UW02	CYP20A1	Cytochrome P450 20A1	CP20A_HUMAN	2	29.9196	1.2992	MCF7-GFP-COMT	MCF7-GFP	membrane,integral component of membrane	monooxygenase activity,iron ion binding,oxidoreductase activity, acting on paired donors, with incorporation or reduction of molecular oxygen,heme binding	oxidation-reduction process
MCF7-GFP-COMT / MCF7-GFP	0.376858	0.376858	0.235009	0.19125	3	Q9C0H2	TTYH3	Protein tweety homolog 3	TTYH3_HUMAN	1	29.8511	1.29851	MCF7-GFP-COMT	MCF7-GFP	plasma membrane,chloride channel complex,extracellular exosome	intracellular calcium activated chloride channel activity,chloride channel activity,volume-sensitive chloride channel activity	chloride transport,ion transmembrane transport,chloride transmembrane transport
MCF7-GFP-COMT / MCF7-GFP	0.376556	0.376556	0.049505	0.064616	3	Q8NFR3	SPTSSB	Serine palmitoyltransferase small subunit B	SPTSB_HUMAN	1	29.8239	1.29824	MCF7-GFP-COMT	MCF7-GFP	endoplasmic reticulum membrane,integral component of membrane,serine C-palmitoyltransferase complex	protein binding,serine C-palmitoyltransferase activity	endoplasmic reticulum organization,sphingolipid biosynthetic process,ceramide biosynthetic process,regulation of serine C-palmitoyltransferase activity
MCF7-GFP-COMT / MCF7-GFP	0.372426	0.372426	0.36517	0.255665	3	P18440	NAT1	Arylamine N-acetyltransferase 1	ARY1_HUMAN	1	29.4528	1.29453	MCF7-GFP-COMT	MCF7-GFP	cytosol	arylamine N-acetyltransferase activity	xenobiotic metabolic process
MCF7-GFP-COMT / MCF7-GFP	0.370563	0.370563	7.12452e-05	0.000325749	12	Q9HC07	TMEM165	Transmembrane protein 165	TM165_HUMAN	4	29.2857	1.29286	MCF7-GFP-COMT	MCF7-GFP	lysosomal membrane,Golgi apparatus,endosome membrane,integral component of membrane,early endosome membrane,late endosome membrane,trans-Golgi network membrane,intracellular membrane-bounded organelle		protein N-linked glycosylation,cellular calcium ion homeostasis,Golgi calcium ion transport,regulation of lysosomal lumen pH
MCF7-GFP-COMT / MCF7-GFP	0.369894	0.369894	0.0161774	0.027646	12	P32321	DCTD	Deoxycytidylate deaminase	DCTD_HUMAN	3	29.2258	1.29226	MCF7-GFP-COMT	MCF7-GFP	cytosol,cytoplasm	protein binding,zinc ion binding,identical protein binding,dCMP deaminase activity	pyrimidine nucleotide metabolic process,nucleobase-containing small molecule interconversion,dTMP biosynthetic process,dUMP biosynthetic process
MCF7-GFP-COMT / MCF7-GFP	0.365871	0.365871	0.0180903	0.0298663	3	Q6IAN0	DHRS7B	Dehydrogenase/reductase SDR family member 7B	DRS7B_HUMAN	1	28.8659	1.28866	MCF7-GFP-COMT	MCF7-GFP	endoplasmic reticulum membrane,membrane,integral component of membrane	molecular_function,oxidoreductase activity	biological_process,neutrophil differentiation,macromolecule metabolic process,oxidation-reduction process,ether lipid biosynthetic process
MCF7-GFP-COMT / MCF7-GFP	0.364912	0.364912	0.0516821	0.0667205	6	P69849;Q5JPE7	NOMO3;NOMO2	Nodal modulator 3;Nodal modulator 2	NOMO3_HUMAN;NOMO2_HUMAN	2	28.7803	1.2878	MCF7-GFP-COMT	MCF7-GFP	cellular_component,integral component of membrane,endoplasmic reticulum membrane;endoplasmic reticulum membrane,integral component of membrane,macromolecular complex	molecular_function,carbohydrate binding;protein binding,carbohydrate binding	biological_process;
MCF7-GFP-COMT / MCF7-GFP	0.362942	0.362942	3.49844e-06	2.31262e-05	15	Q15262	PTPRK	Receptor-type tyrosine-protein phosphatase kappa	PTPRK_HUMAN	5	28.6046	1.28605	MCF7-GFP-COMT	MCF7-GFP	photoreceptor outer segment,plasma membrane,integral component of plasma membrane,cell-cell junction,adherens junction,cell surface,integral component of membrane,cell junction,axon,dendrite,leading edge membrane,neuronal cell body,intracellular membrane-bounded organelle	protein tyrosine phosphatase activity,transmembrane receptor protein tyrosine phosphatase activity,protein binding,beta-catenin binding,protein kinase binding,gamma-catenin binding	protein dephosphorylation,cell adhesion,signal transduction,transforming growth factor beta receptor signaling pathway,negative regulation of cell proliferation,negative regulation of keratinocyte proliferation,cell migration,negative regulation of cell migration,neuron projection development,protein localization to cell surface,cellular response to reactive oxygen species,cellular response to UV…
MCF7-GFP-COMT / MCF7-GFP	0.362722	0.362722	0.000326989	0.00122602	9	Q96AY3	FKBP10	Peptidyl-prolyl cis-trans isomerase FKBP10	FKB10_HUMAN	3	28.585	1.28585	MCF7-GFP-COMT	MCF7-GFP	endoplasmic reticulum lumen	peptidyl-prolyl cis-trans isomerase activity,calcium ion binding,FK506 binding	protein peptidyl-prolyl isomerization
MCF7-GFP-COMT / MCF7-GFP	0.362626	0.362626	0.00306948	0.00767482	15	P98179	RBM3	RNA-binding protein 3	RBM3_HUMAN	4	28.5764	1.28576	MCF7-GFP-COMT	MCF7-GFP	nucleus,nucleoplasm,nucleolus,cytoplasm,dendrite,large ribosomal subunit,ribonucleoprotein complex,spliceosomal complex	RNA binding,protein binding,mRNA 3'-UTR binding,small ribosomal subunit rRNA binding,ribosomal large subunit binding,poly(U) RNA binding,translation repressor activity	RNA processing,regulation of translation,negative regulation of translation,positive regulation of translation,positive regulation of mRNA splicing, via spliceosome,response to cold
MCF7-GFP-COMT / MCF7-GFP	0.362591	0.362591	3.23577e-21	2.13043e-19	63	Q7Z2K6	ERMP1	Endoplasmic reticulum metallopeptidase 1	ERMP1_HUMAN	17	28.5733	1.28573	MCF7-GFP-COMT	MCF7-GFP	endoplasmic reticulum membrane,membrane,integral component of membrane	metallopeptidase activity,metal ion binding	proteolysis
MCF7-GFP-COMT / MCF7-GFP	0.361886	0.361886	0.215136	0.180855	3	P32455;P32456	GBP1;GBP2	Guanylate-binding protein 1;Guanylate-binding protein 2	GBP1_HUMAN;GBP2_HUMAN	1	28.5105	1.28511	MCF7-GFP-COMT	MCF7-GFP	Golgi membrane,extracellular region,cytoplasm,Golgi apparatus,cytosol,plasma membrane,vesicle membrane,actin cytoskeleton;Golgi membrane,nucleus,nucleoplasm,cytoplasm,Golgi apparatus,cytosol,actin cytoskeleton,perinuclear region of cytoplasm	actin binding,GTPase activity,protein binding,GTP binding,GDP binding,enzyme binding,cytokine binding,spectrin binding,identical protein binding,protein homodimerization activity,Hsp90 protein binding;GTPase activity,protein binding,GTP binding,protein homodimerization activity	regulation of calcium-mediated signaling,negative regulation of T cell receptor signaling pathway,protein homooligomerization,defense response to virus,interferon-gamma-mediated signaling pathway,negative regulation of ERK1 and ERK2 cascade,cellular response to interferon-gamma,cellular response to interleukin-1,cellular response to tumor necrosis factor,protein localization to vacuole,negative r…
MCF7-GFP-COMT / MCF7-GFP	0.361356	0.361356	5.54763e-05	0.000262396	57	Q14789	GOLGB1	Golgin subfamily B member 1	GOGB1_HUMAN	18	28.4633	1.28463	MCF7-GFP-COMT	MCF7-GFP	Golgi membrane,endoplasmic reticulum-Golgi intermediate compartment,Golgi apparatus,Golgi stack,cis-Golgi network,membrane,integral component of membrane	transcription factor activity, sequence-specific DNA binding,RNA binding,protein binding,sequence-specific DNA binding	regulation of transcription, DNA-templated,ER to Golgi vesicle-mediated transport,Golgi organization,Requires Ontology
MCF7-GFP-COMT / MCF7-GFP	0.359794	0.359794	0.373542	0.258884	3	Q9BX46;Q9H0Z9	RBM24;RBM38	RNA-binding protein 24;RNA-binding protein 38	RBM24_HUMAN;RBM38_HUMAN	1	28.3243	1.28324	MCF7-GFP-COMT	MCF7-GFP	nucleoplasm,cytosol,nucleus,ribonucleoprotein complex;nucleus,cytosol,ribonucleoprotein complex	mRNA 3'-UTR binding,protein binding,mRNA 3'-UTR AU-rich region binding,pre-mRNA intronic binding,mRNA CDS binding,sequence-specific mRNA binding,mRNA binding,RNA binding;RNA binding,mRNA binding,mRNA 3'-UTR binding	regulation of alternative mRNA splicing, via spliceosome,endocardial cushion development,cellular response to DNA damage stimulus,RNA splicing,regulation of myotube differentiation,positive regulation of myotube differentiation,cell differentiation,regulation of mRNA stability,positive regulation of myoblast differentiation,mRNA stabilization,mRNA destabilization,3'-UTR-mediated mRNA destabilizat…
MCF7-GFP-COMT / MCF7-GFP	0.359261	0.359261	8.09564e-09	9.18995e-08	30	P01111	NRAS	GTPase NRas	RASN_HUMAN	9	28.2768	1.28277	MCF7-GFP-COMT	MCF7-GFP	Golgi membrane,Golgi apparatus,plasma membrane,membrane,extracellular exosome,tertiary granule membrane	GTPase activity,protein binding,GTP binding,macromolecular complex binding	MAPK cascade,positive regulation of endothelial cell proliferation,stimulatory C-type lectin receptor signaling pathway,Ras protein signal transduction,neutrophil degranulation
MCF7-GFP-COMT / MCF7-GFP	0.357705	0.357705	0.239846	0.193523	3	P81877	SSBP2	Single-stranded DNA-binding protein 2	SSBP2_HUMAN	1	28.1386	1.28139	MCF7-GFP-COMT	MCF7-GFP	cytoplasm,nucleus	single-stranded DNA binding,RNA polymerase II core promoter proximal region sequence-specific DNA binding	regulation of transcription, DNA-templated,positive regulation of transcription from RNA polymerase II promoter
MCF7-GFP-COMT / MCF7-GFP	0.355388	0.355388	3.92686e-09	4.78786e-08	45	Q9BYC5	FUT8	Alpha-(1,6)-fucosyltransferase	FUT8_HUMAN	12	27.9329	1.27933	MCF7-GFP-COMT	MCF7-GFP	Golgi membrane,Golgi apparatus,cytosol,membrane,integral component of membrane,Golgi cisterna membrane,extracellular exosome	glycoprotein 6-alpha-L-fucosyltransferase activity,SH3 domain binding,alpha-(1->6)-fucosyltransferase activity	in utero embryonic development,N-glycan processing,transforming growth factor beta receptor signaling pathway,integrin-mediated signaling pathway,respiratory gaseous exchange,oligosaccharide biosynthetic process,regulation of gene expression,cell migration,protein N-linked glycosylation via asparagine,protein glycosylation in Golgi,L-fucose catabolic process,receptor metabolic process,GDP-L-fucos…
MCF7-GFP-COMT / MCF7-GFP	0.352212	0.352212	0.208839	0.176917	21	Q96C36	PYCR2	Pyrroline-5-carboxylate reductase 2	P5CR2_HUMAN	7	27.6516	1.27652	MCF7-GFP-COMT	MCF7-GFP	mitochondrion,mitochondrial matrix	pyrroline-5-carboxylate reductase activity,protein binding	proline biosynthetic process,cellular amino acid biosynthetic process,cellular response to oxidative stress,oxidation-reduction process,L-proline biosynthetic process
MCF7-GFP-COMT / MCF7-GFP	0.352125	0.352125	0.144925	0.137942	12	P02144	MB	Myoglobin	MYG_HUMAN	3	27.644	1.27644	MCF7-GFP-COMT	MCF7-GFP	cytosol,extracellular exosome	oxygen transporter activity,oxygen binding,heme binding,metal ion binding	response to hypoxia,heart development,response to hormone,oxygen transport,slow-twitch skeletal muscle fiber contraction,response to hydrogen peroxide,enucleate erythrocyte differentiation,brown fat cell differentiation
MCF7-GFP-COMT / MCF7-GFP	0.350597	0.350597	1.3576e-10	2.28021e-09	27	Q9Y2W2	WBP11	WW domain-binding protein 11	WBP11_HUMAN	9	27.5088	1.27509	MCF7-GFP-COMT	MCF7-GFP	nucleus,nucleoplasm,cytosol,intracellular membrane-bounded organelle	single-stranded DNA binding,RNA binding,protein binding,WW domain binding	mRNA splicing, via spliceosome,rRNA processing,mRNA cis splicing, via spliceosome
MCF7-GFP-COMT / MCF7-GFP	0.34844	0.34844	0.0279068	0.0423861	63	P10586	PTPRF	Receptor-type tyrosine-protein phosphatase F	PTPRF_HUMAN	20	27.3183	1.27318	MCF7-GFP-COMT	MCF7-GFP	plasma membrane,integral component of plasma membrane,neuron projection,neuronal cell body,extracellular exosome	protein tyrosine phosphatase activity,transmembrane receptor protein tyrosine phosphatase activity,heparin binding,chondroitin sulfate proteoglycan binding,macromolecular complex binding,cell adhesion molecule binding	cell adhesion,transmembrane receptor protein tyrosine phosphatase signaling pathway,cell migration,neuron projection regeneration,peptidyl-tyrosine dephosphorylation,regulation of axon regeneration,synaptic membrane adhesion,negative regulation of receptor binding
MCF7-GFP-COMT / MCF7-GFP	0.346954	0.346954	1.27333e-05	7.27744e-05	21	Q9UBV2	SEL1L	Protein sel-1 homolog 1	SE1L1_HUMAN	6	27.1872	1.27187	MCF7-GFP-COMT	MCF7-GFP	Hrd1p ubiquitin ligase complex,Hrd1p ubiquitin ligase ERAD-L complex,endoplasmic reticulum,endoplasmic reticulum membrane,integral component of membrane,Derlin-1 retrotranslocation complex,endoplasmic reticulum quality control compartment	protein binding	triglyceride metabolic process,Notch signaling pathway,protein secretion,ER-associated ubiquitin-dependent protein catabolic process,retrograde protein transport, ER to cytosol,ERAD pathway,protein stabilization,transmembrane transport,endoplasmic reticulum mannose trimming
MCF7-GFP-COMT / MCF7-GFP	0.344728	0.344728	0.00828897	0.0166386	6	Q9UJW0	DCTN4	Dynactin subunit 4	DCTN4_HUMAN	2	26.9912	1.26991	MCF7-GFP-COMT	MCF7-GFP	kinetochore,spindle pole,stress fiber,nucleus,cytoplasm,centrosome,cytosol,focal adhesion,cell cortex,sarcomere,dynactin complex	protein binding,protein N-terminus binding	ER to Golgi vesicle-mediated transport,antigen processing and presentation of exogenous peptide antigen via MHC class II,nuclear migration
MCF7-GFP-COMT / MCF7-GFP	0.340566	0.340566	0.0119446	0.0219185	9	Q9UBB6	NCDN	Neurochondrin	NCDN_HUMAN	3	26.6253	1.26625	MCF7-GFP-COMT	MCF7-GFP	cytosol,membrane,dendrite,neuronal cell body,nucleus,axon	protein binding	neuron projection development,bone resorption,regulation of neuronal synaptic plasticity
MCF7-GFP-COMT / MCF7-GFP	0.340313	0.340313	7.86739e-06	4.7785e-05	129	P13667	PDIA4	Protein disulfide-isomerase A4	PDIA4_HUMAN	31	26.6031	1.26603	MCF7-GFP-COMT	MCF7-GFP	extracellular space,endoplasmic reticulum lumen,cell surface,melanosome,endoplasmic reticulum	RNA binding,protein disulfide isomerase activity,protein binding,peptide disulfide oxidoreductase activity	protein secretion,cell redox homeostasis,oxidation-reduction process,chaperone-mediated protein folding,protein folding,response to endoplasmic reticulum stress
MCF7-GFP-COMT / MCF7-GFP	0.33736	0.33736	0.289866	0.220073	12	Q96RQ1	ERGIC2	Endoplasmic reticulum-Golgi intermediate compartment protein 2	ERGI2_HUMAN	3	26.3442	1.26344	MCF7-GFP-COMT	MCF7-GFP	nucleus,nucleolus,cytoplasm,membrane,endoplasmic reticulum-Golgi intermediate compartment membrane,intracellular membrane-bounded organelle,ER to Golgi transport vesicle,endoplasmic reticulum,integral component of endoplasmic reticulum membrane,integral component of Golgi membrane	protein binding	retrograde vesicle-mediated transport, Golgi to ER,ER to Golgi vesicle-mediated transport
MCF7-GFP-COMT / MCF7-GFP	0.337075	0.337075	0.000287422	0.00109513	6	P31641	SLC6A6	Sodium- and chloride-dependent taurine transporter	SC6A6_HUMAN	1	26.3193	1.26319	MCF7-GFP-COMT	MCF7-GFP	plasma membrane,integral component of plasma membrane,integral component of membrane	neurotransmitter:sodium symporter activity,amino acid transmembrane transporter activity,taurine:sodium symporter activity	amino acid transmembrane transport,cellular amino acid metabolic process,neurotransmitter transport,amino acid transport,taurine transport
MCF7-GFP-COMT / MCF7-GFP	0.335961	0.335961	9.31262e-05	0.000412058	6	Q5BJD5	TMEM41B	Transmembrane protein 41B	TM41B_HUMAN	1	26.2218	1.26222	MCF7-GFP-COMT	MCF7-GFP	endoplasmic reticulum membrane,integral component of membrane	protein binding	autophagosome assembly,nervous system development
MCF7-GFP-COMT / MCF7-GFP	0.335409	0.335409	0.00120114	0.00359468	9	Q15397	PUM3	Pumilio homolog 3	PUM3_HUMAN	3	26.1735	1.26173	MCF7-GFP-COMT	MCF7-GFP	nucleoplasm,chromosome,nucleolus,endoplasmic reticulum	DNA binding,RNA binding,protein binding	regulation of protein ADP-ribosylation
MCF7-GFP-COMT / MCF7-GFP	0.335279	0.335279	0.00113912	0.00344669	6	A6NDU8	C5orf51	UPF0600 protein C5orf51	CE051_HUMAN	2	26.1622	1.26162	MCF7-GFP-COMT	MCF7-GFP	nucleoplasm,cytosol
MCF7-GFP-COMT / MCF7-GFP	0.334517	0.334517	0.173768	0.156296	6	Q96KN1	LRATD2	Protein LRATD2	LRAT2_HUMAN	2	26.0955	1.26095	MCF7-GFP-COMT	MCF7-GFP	cytoplasm,plasma membrane	protein binding
MCF7-GFP-COMT / MCF7-GFP	0.332352	0.332352	2.67695e-09	3.41571e-08	33	P36405	ARL3	ADP-ribosylation factor-like protein 3	ARL3_HUMAN	9	25.9064	1.25906	MCF7-GFP-COMT	MCF7-GFP	Golgi membrane,nucleus,Golgi apparatus,centrosome,spindle microtubule,cytoplasmic microtubule,cilium,midbody,photoreceptor connecting cilium,extracellular exosome,microtubule cytoskeleton	magnesium ion binding,GTPase activity,protein binding,GTP binding,microtubule binding,GDP binding,GTPase activating protein binding	mitotic cytokinesis,kidney development,post-Golgi vesicle-mediated transport,Golgi to plasma membrane transport,smoothened signaling pathway,small GTPase mediated signal transduction,intraciliary transport,photoreceptor cell development,cilium morphogenesis,protein localization to cilium,protein localization to ciliary membrane
MCF7-GFP-COMT / MCF7-GFP	0.331739	0.331739	2.68418e-17	1.22727e-15	51	Q8NF37	LPCAT1	Lysophosphatidylcholine acyltransferase 1	PCAT1_HUMAN	16	25.8529	1.25853	MCF7-GFP-COMT	MCF7-GFP	Golgi membrane,endoplasmic reticulum,endoplasmic reticulum membrane,Golgi apparatus,lipid particle,plasma membrane,membrane,integral component of membrane,azurophil granule membrane	calcium ion binding,1-alkenylglycerophosphocholine O-acyltransferase activity,1-acylglycerophosphocholine O-acyltransferase activity,1-alkylglycerophosphocholine O-acyltransferase activity,1-alkylglycerophosphocholine O-acetyltransferase activity	phosphatidic acid biosynthetic process,phosphatidylcholine biosynthetic process,phospholipid biosynthetic process,phosphatidylglycerol acyl-chain remodeling,phosphatidylcholine acyl-chain remodeling,surfactant homeostasis,neutrophil degranulation,positive regulation of protein catabolic process,retina development in camera-type eye,negative regulation of phosphatidylcholine biosynthetic process
MCF7-GFP-COMT / MCF7-GFP	0.330677	0.330677	0.009182	0.0178756	9	Q8TBA6	GOLGA5	Golgin subfamily A member 5	GOGA5_HUMAN	3	25.7603	1.2576	MCF7-GFP-COMT	MCF7-GFP	Golgi membrane,Golgi apparatus,cis-Golgi network,membrane,integral component of membrane,transport vesicle,Golgi cisterna	Rab GTPase binding,protein homodimerization activity	Golgi organization,Golgi vesicle transport,retrograde transport, vesicle recycling within Golgi
MCF7-GFP-COMT / MCF7-GFP	0.325013	0.325013	0.144951	0.137942	3	Q9H9H4	VPS37B	Vacuolar protein sorting-associated protein 37B	VP37B_HUMAN	1	25.2676	1.25268	MCF7-GFP-COMT	MCF7-GFP	ESCRT I complex,cytoplasm,endosome,plasma membrane,endosome membrane,midbody,late endosome membrane,host cell,extracellular exosome,intracellular membrane-bounded organelle	protein binding,calcium-dependent protein binding	endosomal transport,macroautophagy,viral life cycle,endosome transport via multivesicular body sorting pathway,multivesicular body assembly,viral budding via host ESCRT complex,intracellular transport of virus,positive regulation of viral release from host cell,positive regulation of viral budding via host ESCRT complex,ubiquitin-dependent protein catabolic process via the multivesicular body sor…
MCF7-GFP-COMT / MCF7-GFP	0.323428	0.323428	1.74523e-19	9.90568e-18	63	A0MZ66	SHTN1	Shootin-1	SHOT1_HUMAN	20	25.13	1.2513	MCF7-GFP-COMT	MCF7-GFP	cytoplasm,microtubule,microtubule associated complex,microtubule cytoskeleton,lamellipodium,filopodium,axon,growth cone,cell leading edge,perikaryon,axonal growth cone,perinuclear region of cytoplasm	protein binding,kinesin binding,cadherin binding,actin filament binding	substrate-dependent cell migration, cell extension,Ras protein signal transduction,axonogenesis,Cdc42 protein signal transduction,netrin-activated signaling pathway,positive regulation of axon extension,neuron projection morphogenesis,cytoplasmic actin-based contraction involved in cell motility,endoplasmic reticulum polarization,actin filament bundle retrograde transport,regulation of establishm…
MCF7-GFP-COMT / MCF7-GFP	0.323207	0.323207	0.00154679	0.0044125	24	P35613	BSG	Basigin	BASI_HUMAN	6	25.1109	1.25111	MCF7-GFP-COMT	MCF7-GFP	Golgi membrane,acrosomal membrane,mitochondrion,plasma membrane,integral component of plasma membrane,focal adhesion,membrane,sarcolemma,melanosome,intracellular membrane-bounded organelle,membrane raft,extracellular exosome,axon	protein binding,mannose binding,cadherin binding,protein binding involved in cell-cell adhesion	pyruvate metabolic process,cell surface receptor signaling pathway,embryo implantation,extracellular matrix disassembly,extracellular matrix organization,odontogenesis of dentin-containing tooth,response to peptide hormone,response to mercury ion,decidualization,leukocyte migration,response to cAMP,protein localization to plasma membrane,dendrite self-avoidance,homophilic cell adhesion via plasma…
MCF7-GFP-COMT / MCF7-GFP	0.322928	0.322928	0.182153	0.161369	3	Q9NWW5	CLN6	Ceroid-lipofuscinosis neuronal protein 6	CLN6_HUMAN	1	25.0867	1.25087	MCF7-GFP-COMT	MCF7-GFP	endoplasmic reticulum,endoplasmic reticulum lumen,endoplasmic reticulum membrane,membrane,integral component of membrane	protein binding,protein homodimerization activity	ganglioside metabolic process,lysosomal lumen acidification,visual perception,cholesterol metabolic process,protein catabolic process,glycosaminoglycan metabolic process,locomotion involved in locomotory behavior,cellular macromolecule catabolic process,positive regulation of proteolysis,lysosome organization
MCF7-GFP-COMT / MCF7-GFP	0.322063	0.322063	1.04492e-06	7.74745e-06	12	Q8TB61	SLC35B2	Adenosine 3'-phospho 5'-phosphosulfate transporter 1	S35B2_HUMAN	4	25.0117	1.25012	MCF7-GFP-COMT	MCF7-GFP	Golgi membrane,Golgi apparatus,membrane,integral component of membrane,integral component of Golgi membrane,integral component of endoplasmic reticulum membrane	3'-phosphoadenosine 5'-phosphosulfate transmembrane transporter activity,transmembrane transporter activity	positive regulation of I-kappaB kinase/NF-kappaB signaling,3'-phosphoadenosine 5'-phosphosulfate transport,3'-phosphoadenosine 5'-phosphosulfate biosynthetic process,3'-phospho-5'-adenylyl sulfate transmembrane transport
MCF7-GFP-COMT / MCF7-GFP	0.320362	0.320362	0.00151355	0.00433849	18	P61225	RAP2B	Ras-related protein Rap-2b	RAP2B_HUMAN	6	24.8644	1.24864	MCF7-GFP-COMT	MCF7-GFP	cytosol,plasma membrane,bicellular tight junction,membrane,specific granule membrane,cell-cell contact zone,membrane raft,recycling endosome membrane,extracellular exosome,tertiary granule membrane	GTPase activity,protein binding,GTP binding,GDP binding,protein domain specific binding	signal transduction,platelet activation,negative regulation of cell migration,positive regulation of protein autophosphorylation,Rap protein signal transduction,neutrophil degranulation,regulation of protein tyrosine kinase activity,platelet aggregation,microvillus assembly,establishment of endothelial intestinal barrier
MCF7-GFP-COMT / MCF7-GFP	0.319121	0.319121	1.12619e-07	1.09042e-06	51	P31150	GDI1	Rab GDP dissociation inhibitor alpha	GDIA_HUMAN	15	24.7571	1.24757	MCF7-GFP-COMT	MCF7-GFP	cytoplasm,Golgi apparatus,cytosol,axon,midbody,macromolecular complex,neuronal cell body,myelin sheath	GDP-dissociation inhibitor activity,Rab GDP-dissociation inhibitor activity,GTPase activator activity,protein binding,Rab GTPase binding	signal transduction,protein transport,Rab protein signal transduction,positive regulation of GTPase activity,positive regulation of axon extension,negative regulation of axonogenesis,regulation of small GTPase mediated signal transduction,response to calcium ion,negative regulation of protein targeting to membrane
MCF7-GFP-COMT / MCF7-GFP	0.319116	0.319116	0.133945	0.130816	3	Q14149	MORC3	MORC family CW-type zinc finger protein 3	MORC3_HUMAN	1	24.7566	1.24757	MCF7-GFP-COMT	MCF7-GFP	nucleoplasm,nuclear matrix,PML body	RNA binding,zinc ion binding	protein phosphorylation,cell aging,post-embryonic development,viral process,peptidyl-serine phosphorylation,negative regulation of fibroblast proliferation,protein stabilization,maintenance of protein location in nucleus
MCF7-GFP-COMT / MCF7-GFP	0.3177	0.3177	0.000842884	0.00266805	3	Q96B54	ZNF428	Zinc finger protein 428	ZN428_HUMAN	1	24.6342	1.24634	MCF7-GFP-COMT	MCF7-GFP		nucleic acid binding,metal ion binding
MCF7-GFP-COMT / MCF7-GFP	0.315934	0.315934	1.04926e-15	3.92518e-14	84	Q96D46	NMD3	60S ribosomal export protein NMD3	NMD3_HUMAN	22	24.4818	1.24482	MCF7-GFP-COMT	MCF7-GFP	nucleus,nucleoplasm,nucleolus,cytoplasm,membrane	RNA binding,protein binding, bridging,ribosomal large subunit binding	ribosomal large subunit export from nucleus,positive regulation of protein binding,positive regulation of RNA biosynthetic process,positive regulation of protein localization to nucleolus
MCF7-GFP-COMT / MCF7-GFP	0.313968	0.313968	3.76695e-08	3.87525e-07	39	P69905	HBA1	Hemoglobin subunit alpha	HBA_HUMAN	6	24.3122	1.24312	MCF7-GFP-COMT	MCF7-GFP	extracellular region,extracellular space,cytosol,hemoglobin complex,membrane,cytosolic small ribosomal subunit,haptoglobin-hemoglobin complex,extracellular exosome,endocytic vesicle lumen,blood microparticle	iron ion binding,protein binding,peroxidase activity,haptoglobin binding,heme binding,oxygen binding,oxygen transporter activity,organic acid binding	receptor-mediated endocytosis,positive regulation of cell death,oxygen transport,bicarbonate transport,response to hydrogen peroxide,hydrogen peroxide catabolic process,protein heterooligomerization,cellular oxidant detoxification
MCF7-GFP-COMT / MCF7-GFP	0.313118	0.313118	0.088762	0.098582	33	P35237	SERPINB6	Serpin B6	SPB6_HUMAN	10	24.239	1.24239	MCF7-GFP-COMT	MCF7-GFP	extracellular region,cytoplasm,cytosol,plasma membrane,secretory granule membrane,Requires Ontology,extracellular exosome,tertiary granule membrane,serine protease inhibitor complex,ficolin-1-rich granule membrane,nucleus,extracellular space	protease binding,serine-type endopeptidase inhibitor activity	sensory perception of sound,negative regulation of endopeptidase activity,neutrophil degranulation,cellular response to osmotic stress
MCF7-GFP-COMT / MCF7-GFP	0.311366	0.311366	0.139603	0.1343	3	Q9UBW7	ZMYM2	Zinc finger MYM-type protein 2	ZMYM2_HUMAN	1	24.0882	1.24088	MCF7-GFP-COMT	MCF7-GFP	cytosol,PML body,nucleus	protein binding,zinc ion binding,ubiquitin conjugating enzyme binding,RNA polymerase II transcription factor activity, sequence-specific DNA binding	biological_process,regulation of transcription from RNA polymerase II promoter,regulation of cell morphogenesis
MCF7-GFP-COMT / MCF7-GFP	0.311124	0.311124	0.000727871	0.00240095	3	Q15154	PCM1	Pericentriolar material 1 protein	PCM1_HUMAN	1	24.0674	1.24067	MCF7-GFP-COMT	MCF7-GFP	pericentriolar material,cytoplasm,centrosome,cytosol,membrane,nuclear membrane,macromolecular complex,centriolar satellite,ciliary transition zone,apical part of cell,Requires Ontology,centriole,ciliary basal body	protein binding,identical protein binding	G2/M transition of mitotic cell cycle,neuron migration,centrosome cycle,regulation of G2/M transition of mitotic cell cycle,interkinetic nuclear migration,cytoplasmic microtubule organization,microtubule anchoring,social behavior,intraciliary transport involved in cilium morphogenesis,negative regulation of neurogenesis,cilium morphogenesis,protein localization to centrosome,positive regulation o…
MCF7-GFP-COMT / MCF7-GFP	0.309893	0.309893	1.26639e-05	7.27744e-05	15	Q9NZJ9	NUDT4	Diphosphoinositol polyphosphate phosphohydrolase 2	NUDT4_HUMAN	4	23.9616	1.23962	MCF7-GFP-COMT	MCF7-GFP	cytosol,cytoplasm,nucleus	protein binding,diphosphoinositol-polyphosphate diphosphatase activity,snoRNA binding,metal ion binding,inositol diphosphate tetrakisphosphate diphosphatase activity,inositol diphosphate pentakisphosphate diphosphatase activity,m7G(5')pppN diphosphatase activity,endopolyphosphatase activity,bis(5'-adenosyl)-hexaphosphatase activity,bis(5'-adenosyl)-pentaphosphatase activity	calcium-mediated signaling,cyclic-nucleotide-mediated signaling,intracellular signal transduction,inositol phosphate metabolic process,diphosphoinositol polyphosphate metabolic process,adenosine 5'-(hexahydrogen pentaphosphate) catabolic process,diadenosine hexaphosphate catabolic process,diadenosine pentaphosphate catabolic process
MCF7-GFP-COMT / MCF7-GFP	0.309629	0.309629	0.811365	0.420746	6	P27449	ATP6V0C	V-type proton ATPase 16 kDa proteolipid subunit	VATL_HUMAN	1	23.9389	1.23939	MCF7-GFP-COMT	MCF7-GFP	lysosomal membrane,plasma membrane,focal adhesion,endosome membrane,phagocytic vesicle membrane,proton-transporting V-type ATPase, V0 domain,azurophil granule membrane,extracellular exosome,tertiary granule membrane,ficolin-1-rich granule membrane,integral component of membrane	protein binding,ubiquitin protein ligase binding,proton-transporting ATP synthase activity, rotational mechanism,proton-transporting ATPase activity, rotational mechanism	insulin receptor signaling pathway,ATP hydrolysis coupled proton transport,viral process,regulation of macroautophagy,positive regulation of Wnt signaling pathway,transferrin transport,ion transmembrane transport,neutrophil degranulation,phagosome acidification,hydrogen ion transmembrane transport
MCF7-GFP-COMT / MCF7-GFP	0.3084	0.3084	0.145712	0.138397	3	P02656	APOC3	Apolipoprotein C-III	APOC3_HUMAN	1	23.8333	1.23833	MCF7-GFP-COMT	MCF7-GFP	extracellular region,extracellular space,early endosome,very-low-density lipoprotein particle,intermediate-density lipoprotein particle,spherical high-density lipoprotein particle,chylomicron,Requires Ontology,extracellular exosome	phospholipid binding,cholesterol binding,enzyme regulator activity,lipase inhibitor activity,high-density lipoprotein particle receptor binding	retinoid metabolic process,triglyceride metabolic process,G-protein coupled receptor signaling pathway,negative regulation of triglyceride catabolic process,negative regulation of very-low-density lipoprotein particle remodeling,negative regulation of very-low-density lipoprotein particle clearance,negative regulation of high-density lipoprotein particle clearance,negative regulation of low-densi…
MCF7-GFP-COMT / MCF7-GFP	0.306533	0.306533	0.721581	0.39266	51	P13645	KRT10	Keratin, type I cytoskeletal 10	K1C10_HUMAN	14	23.6732	1.23673	MCF7-GFP-COMT	MCF7-GFP	cornified envelope,extracellular space,nucleus,cytoplasm,cytosol,intermediate filament,membrane,extracellular exosome	structural constituent of epidermis,protein heterodimerization activity	peptide cross-linking,keratinocyte differentiation,keratinization,positive regulation of epidermis development,protein heterotetramerization,cornification
MCF7-GFP-COMT / MCF7-GFP	0.302611	0.302611	2.80172e-07	2.41447e-06	18	P28676	GCA	Grancalcin	GRAN_HUMAN	6	23.3374	1.23337	MCF7-GFP-COMT	MCF7-GFP	extracellular region,cytoplasm,cytosol,plasma membrane,azurophil granule lumen,extracellular exosome	calcium ion binding,protein binding,protein homodimerization activity,protein heterodimerization activity	neutrophil degranulation,membrane fusion
MCF7-GFP-COMT / MCF7-GFP	0.302591	0.302591	0.135727	0.131871	9	Q92917	GPKOW	G-patch domain and KOW motifs-containing protein	GPKOW_HUMAN	3	23.3357	1.23336	MCF7-GFP-COMT	MCF7-GFP	nucleus,nucleoplasm,spliceosomal complex	RNA binding,protein binding	mRNA splicing, via spliceosome
MCF7-GFP-COMT / MCF7-GFP	0.29737	0.29737	0.574368	0.341797	3	P42694	HELZ	Probable helicase with zinc finger domain	HELZ_HUMAN	1	22.8902	1.2289	MCF7-GFP-COMT	MCF7-GFP	nucleus,membrane,cytosol,P granule	RNA binding,helicase activity,protein binding,ATP binding,metal ion binding	posttranscriptional gene silencing by RNA
MCF7-GFP-COMT / MCF7-GFP	0.297362	0.297362	0.0434106	0.0583274	3	Q12999	TSPAN31	Tetraspanin-31	TSN31_HUMAN	1	22.8896	1.2289	MCF7-GFP-COMT	MCF7-GFP	membrane,integral component of plasma membrane		positive regulation of cell proliferation,cell surface receptor signaling pathway
MCF7-GFP-COMT / MCF7-GFP	0.296869	0.296869	0.00261153	0.00675877	12	P36969	GPX4	Phospholipid hydroperoxide glutathione peroxidase	GPX4_HUMAN	4	22.8475	1.22848	MCF7-GFP-COMT	MCF7-GFP	nucleus,nuclear envelope,nucleoplasm,mitochondrion,cytosol,macromolecular complex,extracellular exosome	glutathione peroxidase activity,protein binding,selenium binding,identical protein binding,phospholipid-hydroperoxide glutathione peroxidase activity,peroxidase activity	chromatin organization,phospholipid metabolic process,glutathione metabolic process,response to oxidative stress,multicellular organism development,spermatogenesis,aging,lipoxygenase pathway,response to estradiol,long-chain fatty acid biosynthetic process,regulation of inflammatory response,protein polymerization,oxidation-reduction process,cellular oxidant detoxification,Requires Ontology
MCF7-GFP-COMT / MCF7-GFP	0.296731	0.296731	9.47466e-11	1.62451e-09	30	Q9P2M7	CGN	Cingulin	CING_HUMAN	10	22.8358	1.22836	MCF7-GFP-COMT	MCF7-GFP	plasma membrane,bicellular tight junction,myosin complex,cell junction	motor activity,actin binding,protein binding,cadherin binding	transforming growth factor beta receptor signaling pathway,biological_process
MCF7-GFP-COMT / MCF7-GFP	0.296684	0.296684	0.0383543	0.0532304	6	P25440	BRD2	Bromodomain-containing protein 2	BRD2_HUMAN	2	22.8318	1.22832	MCF7-GFP-COMT	MCF7-GFP	nucleoplasm,cytoplasm,nuclear speck	chromatin binding,protein binding,lysine-acetylated histone binding	nucleosome assembly,regulation of transcription from RNA polymerase II promoter,spermatogenesis,viral process
MCF7-GFP-COMT / MCF7-GFP	0.296519	0.296519	0.4806	0.302859	3	Q8NFF5	FLAD1	FAD synthase	FAD1_HUMAN	1	22.8178	1.22818	MCF7-GFP-COMT	MCF7-GFP	mitochondrial matrix,cytosol,plasma membrane	FMN adenylyltransferase activity,protein binding,ATP binding	FAD biosynthetic process,riboflavin metabolic process
MCF7-GFP-COMT / MCF7-GFP	0.295977	0.295977	0.148255	0.139684	3	Q7Z2T5	TRMT1L	TRMT1-like protein	TRM1L_HUMAN	1	22.7716	1.22772	MCF7-GFP-COMT	MCF7-GFP	nucleus	tRNA binding,RNA binding,metal ion binding,tRNA (guanine-N2-)-methyltransferase activity	behavior,tRNA N2-guanine methylation
MCF7-GFP-COMT / MCF7-GFP	0.294473	0.294473	0.0167722	0.028329	3	Q9NZ32	ACTR10	Actin-related protein 10	ARP10_HUMAN	1	22.6437	1.22644	MCF7-GFP-COMT	MCF7-GFP	extracellular region,cytosol,dynactin complex,azurophil granule lumen,ficolin-1-rich granule lumen	protein binding	ER to Golgi vesicle-mediated transport,microtubule-based movement,antigen processing and presentation of exogenous peptide antigen via MHC class II,neutrophil degranulation
MCF7-GFP-COMT / MCF7-GFP	0.294296	0.294296	0.00531332	0.0116454	3	Q96GZ6	SLC41A3	Solute carrier family 41 member 3	S41A3_HUMAN	1	22.6286	1.22629	MCF7-GFP-COMT	MCF7-GFP	plasma membrane,integral component of membrane	protein binding,cation transmembrane transporter activity	cation transmembrane transport
MCF7-GFP-COMT / MCF7-GFP	0.293937	0.293937	0.100369	0.107347	6	P35573	AGL	Glycogen debranching enzyme	GDE_HUMAN	2	22.5982	1.22598	MCF7-GFP-COMT	MCF7-GFP	extracellular region,nucleus,cytoplasm,cytosol,inclusion body,sarcoplasmic reticulum,secretory granule lumen,isoamylase complex,ficolin-1-rich granule lumen	glycogen debranching enzyme activity,4-alpha-glucanotransferase activity,amylo-alpha-1,6-glucosidase activity,protein binding,polysaccharide binding,polyubiquitin binding,Requires Ontology	glycogen biosynthetic process,glycogen catabolic process,response to nutrient,neutrophil degranulation,response to glucocorticoid
MCF7-GFP-COMT / MCF7-GFP	0.293654	0.293654	0.223629	0.185251	21	Q6IBS0	TWF2	Twinfilin-2	TWF2_HUMAN	6	22.5741	1.22574	MCF7-GFP-COMT	MCF7-GFP	cytoplasm,myofibril,lamellipodium,filopodium,growth cone,stereocilium,perinuclear region of cytoplasm,extracellular exosome,actin filament	RNA binding,actin monomer binding,protein kinase C binding,protein binding,ATP binding,phosphatidylinositol-4,5-bisphosphate binding,cadherin binding,actin filament binding	positive regulation of lamellipodium assembly,positive regulation of neuron projection development,cell projection organization,negative regulation of actin filament polymerization,regulation of microvillus length,regulation of actin cytoskeleton organization,sequestering of actin monomers,positive regulation of axon extension,barbed-end actin filament capping,cellular response to retinoic acid,c…
MCF7-GFP-COMT / MCF7-GFP	0.293509	0.293509	1.53143e-16	6.30184e-15	51	P43304	GPD2	Glycerol-3-phosphate dehydrogenase, mitochondrial	GPDM_HUMAN	17	22.5618	1.22562	MCF7-GFP-COMT	MCF7-GFP	mitochondrial inner membrane,glycerol-3-phosphate dehydrogenase complex,mitochondrion	glycerol-3-phosphate dehydrogenase activity,calcium ion binding,sn-glycerol-3-phosphate:ubiquinone-8 oxidoreductase activity,glycerol-3-phosphate dehydrogenase [NAD+] activity	gluconeogenesis,glycerophosphate shuttle,glycerol catabolic process,multicellular organism growth,camera-type eye development,glycerol-3-phosphate catabolic process
MCF7-GFP-COMT / MCF7-GFP	0.291365	0.291365	0.0833944	0.0943417	18	Q14011	CIRBP	Cold-inducible RNA-binding protein	CIRBP_HUMAN	4	22.3798	1.2238	MCF7-GFP-COMT	MCF7-GFP	nucleus,nucleoplasm,nucleolus,cytoplasm,cytoplasmic stress granule,ribonucleoprotein complex,spliceosomal complex	RNA binding,mRNA 3'-UTR binding,protein binding,translation repressor activity,small ribosomal subunit rRNA binding,poly(U) RNA binding	response to UV,negative regulation of translation,stress granule assembly,positive regulation of translation,mRNA stabilization,response to cold,positive regulation of mRNA splicing, via spliceosome
MCF7-GFP-COMT / MCF7-GFP	0.290755	0.290755	0.202067	0.173539	6	Q9BPZ3	PAIP2	Polyadenylate-binding protein-interacting protein 2	PAIP2_HUMAN	2	22.3281	1.22328	MCF7-GFP-COMT	MCF7-GFP	cytoplasm	translation repressor activity, nucleic acid binding,mRNA binding,protein binding,translation repressor activity	spermatogenesis,memory,negative regulation of translational initiation,regulation of long-term synaptic potentiation
MCF7-GFP-COMT / MCF7-GFP	0.290305	0.290305	0.103585	0.109788	3	P49247	RPIA	Ribose-5-phosphate isomerase	RPIA_HUMAN	1	22.2898	1.2229	MCF7-GFP-COMT	MCF7-GFP	cytosol,intracellular membrane-bounded organelle	ribose-5-phosphate isomerase activity,protein binding,identical protein binding,monosaccharide binding	pentose-phosphate shunt,D-ribose metabolic process,pentose-phosphate shunt, non-oxidative branch
MCF7-GFP-COMT / MCF7-GFP	0.290053	0.290053	2.03504e-07	1.86093e-06	51	Q5TFE4	NT5DC1	5'-nucleotidase domain-containing protein 1	NT5D1_HUMAN	12	22.2685	1.22269	MCF7-GFP-COMT	MCF7-GFP		metal ion binding,5'-nucleotidase activity	dephosphorylation
MCF7-GFP-COMT / MCF7-GFP	0.289131	0.289131	1.43642e-05	8.11148e-05	27	P04181	OAT	Ornithine aminotransferase, mitochondrial	OAT_HUMAN	9	22.1904	1.2219	MCF7-GFP-COMT	MCF7-GFP	nucleoplasm,mitochondrion,mitochondrial matrix,cytoplasm	ornithine-oxo-acid transaminase activity,pyridoxal phosphate binding	visual perception,cellular amino acid biosynthetic process,protein hexamerization,L-proline biosynthetic process,arginine catabolic process to proline via ornithine,arginine catabolic process to glutamate
MCF7-GFP-COMT / MCF7-GFP	0.28893	0.28893	0.000220609	0.00087289	15	P28799	GRN	Progranulin	GRN_HUMAN	4	22.1734	1.22173	MCF7-GFP-COMT	MCF7-GFP	extracellular region,extracellular space,lysosome,lysosomal membrane,endosome,late endosome,endoplasmic reticulum,Golgi apparatus,trans-Golgi network,plasma membrane,membrane,azurophil granule lumen,extracellular exosome	RNA binding,cytokine activity,protein binding,growth factor activity,chaperone binding	astrocyte activation involved in immune response,microglial cell activation involved in immune response,lysosome organization,lysosomal transport,lysosomal lumen acidification,signal transduction,regulation of receptor activity,positive regulation of endothelial cell migration,positive regulation of cell migration,neutrophil degranulation,negative regulation of neuron apoptotic process,positive r…
MCF7-GFP-COMT / MCF7-GFP	0.288289	0.288289	0.000304229	0.00115117	12	Q9UHQ4	BCAP29	B-cell receptor-associated protein 29	BAP29_HUMAN	3	22.1191	1.22119	MCF7-GFP-COMT	MCF7-GFP	membrane,endoplasmic reticulum membrane,integral component of plasma membrane		osteoblast differentiation,intracellular protein transport,apoptotic process,protein localization to endoplasmic reticulum exit site,ER to Golgi vesicle-mediated transport
MCF7-GFP-COMT / MCF7-GFP	0.287638	0.287638	3.20838e-06	2.13805e-05	21	Q9HCM4	EPB41L5	Band 4.1-like protein 5	E41L5_HUMAN	7	22.064	1.22064	MCF7-GFP-COMT	MCF7-GFP	nucleus,cytosol,cytoskeleton,plasma membrane,focal adhesion,ruffle membrane	cytoskeletal protein binding,protein domain specific binding	in utero embryonic development,epithelial to mesenchymal transition,neural plate morphogenesis,apical constriction,substrate-dependent cell migration, cell attachment to substrate,ectoderm development,endoderm development,mesoderm migration involved in gastrulation,unidimensional cell growth,posttranscriptional regulation of gene expression,positive regulation of epithelial cell migration,positiv…
MCF7-GFP-COMT / MCF7-GFP	0.287131	0.287131	0.00100041	0.00306073	24	Q9UL26	RAB22A	Ras-related protein Rab-22A	RB22A_HUMAN	7	22.0211	1.22021	MCF7-GFP-COMT	MCF7-GFP	ruffle,early endosome,late endosome,plasma membrane,endosome membrane,actin cytoskeleton,phagocytic vesicle membrane,phagocytic vesicle,extracellular exosome	GTPase activity,protein binding,GTP binding,GDP binding	endocytosis,endosome organization,regulation of vesicle size,Rab protein signal transduction,intracellular protein transport
MCF7-GFP-COMT / MCF7-GFP	0.286865	0.286865	1.086e-07	1.05772e-06	99	Q6NUK1	SLC25A24	Calcium-binding mitochondrial carrier protein SCaMC-1	SCMC1_HUMAN	22	21.9986	1.21999	MCF7-GFP-COMT	MCF7-GFP	mitochondrion,mitochondrial inner membrane,integral component of membrane	ATP transmembrane transporter activity,calcium ion binding	mitochondrial transport,regulation of cell death,ATP transport,cellular response to oxidative stress,transmembrane transport,cellular response to calcium ion
MCF7-GFP-COMT / MCF7-GFP	0.28606	0.28606	0.000358149	0.00131882	15	Q16706	MAN2A1	Alpha-mannosidase 2	MA2A1_HUMAN	5	21.9306	1.21931	MCF7-GFP-COMT	MCF7-GFP	Golgi membrane,Golgi medial cisterna,cis-Golgi network,membrane,integral component of membrane,extracellular exosome	mannosyl-oligosaccharide 1,3-1,6-alpha-mannosidase activity,hydrolase activity, hydrolyzing N-glycosyl compounds,carbohydrate binding,metal ion binding,alpha-mannosidase activity	in utero embryonic development,liver development,protein glycosylation,mitochondrion organization,vacuole organization,respiratory gaseous exchange,lung alveolus development,positive regulation of neurogenesis,retina morphogenesis in camera-type eye,N-glycan processing,mannose metabolic process,protein deglycosylation
MCF7-GFP-COMT / MCF7-GFP	0.284217	0.284217	0.311485	0.229264	3	P04818	TYMS	Thymidylate synthase	TYSY_HUMAN	1	21.7749	1.21775	MCF7-GFP-COMT	MCF7-GFP	nucleus,nucleolus,cytoplasm,mitochondrion,mitochondrial inner membrane,mitochondrial matrix,cytosol	nucleotide binding,translation repressor activity, nucleic acid binding,thymidylate synthase activity,folic acid binding,protein homodimerization activity,cofactor binding,sequence-specific mRNA binding	regulation of transcription involved in G1/S transition of mitotic cell cycle,dTMP biosynthetic process,dTTP biosynthetic process,aging,circadian rhythm,nucleobase-containing small molecule interconversion,negative regulation of translation,immortalization of host cell by virus,uracil metabolic process,methylation,response to progesterone,response to vitamin A,response to cytokine,tetrahydrofolat…
MCF7-GFP-COMT / MCF7-GFP	0.284028	0.284028	0.1161	0.118475	6	P03928	MT-ATP8	ATP synthase protein 8	ATP8_HUMAN	2	21.759	1.21759	MCF7-GFP-COMT	MCF7-GFP	mitochondrial proton-transporting ATP synthase complex, coupling factor F(o),mitochondrial inner membrane,mitochondrial proton-transporting ATP synthase complex,integral component of membrane	hydrogen ion transmembrane transporter activity,transmembrane transporter activity,ATPase activity	ATP biosynthetic process,cristae formation,mitochondrial ATP synthesis coupled proton transport
MCF7-GFP-COMT / MCF7-GFP	0.283637	0.283637	0.224785	0.186021	3	Q96PU5	NEDD4L	E3 ubiquitin-protein ligase NEDD4-like	NED4L_HUMAN	1	21.726	1.21726	MCF7-GFP-COMT	MCF7-GFP	nucleoplasm,multivesicular body,Golgi apparatus,cytosol,extracellular exosome,plasma membrane,cytoplasm	ubiquitin-protein transferase activity,protein binding,potassium channel regulator activity,sodium channel regulator activity,potassium channel inhibitor activity,sodium channel inhibitor activity,ion channel binding,ubiquitin protein ligase activity	negative regulation of transcription from RNA polymerase II promoter,protein polyubiquitination,regulation of membrane depolarization,ubiquitin-dependent protein catabolic process,protein monoubiquitination,sodium ion transport,cellular sodium ion homeostasis,excretion,response to metal ion,protein ubiquitination,viral life cycle,water homeostasis,regulation of protein stability,ion transmembrane…
MCF7-GFP-COMT / MCF7-GFP	0.283618	0.283618	2.00104e-08	2.15275e-07	27	Q7Z4V5	HDGFL2	Hepatoma-derived growth factor-related protein 2	HDGR2_HUMAN	7	21.7244	1.21724	MCF7-GFP-COMT	MCF7-GFP	nucleus	protein binding	positive regulation of cell growth
MCF7-GFP-COMT / MCF7-GFP	0.282459	0.282459	0.00246567	0.00646256	9	Q12824	SMARCB1	SWI/SNF-related matrix-associated actin-dependent regulator of chromatin subfamily B member 1	SNF5_HUMAN	3	21.6266	1.21627	MCF7-GFP-COMT	MCF7-GFP	nuclear chromatin,fibrillar center,nucleus,nucleoplasm,nucleolus,SWI/SNF complex,macromolecular complex,intracellular membrane-bounded organelle,npBAF complex,nBAF complex,brahma complex	RNA polymerase I CORE element sequence-specific DNA binding,p53 binding,DNA binding,transcription coactivator activity,protein binding,Tat protein binding,RNA polymerase II core promoter proximal region sequence-specific DNA binding,RNA polymerase II distal enhancer sequence-specific DNA binding,nucleosomal DNA binding	RNA polymerase I transcriptional preinitiation complex assembly,nucleosome disassembly,chromatin remodeling,regulation of transcription from RNA polymerase II promoter,cell cycle,nervous system development,DNA integration,single stranded viral RNA replication via double stranded DNA intermediate,ATP-dependent chromatin remodeling,positive regulation by host of viral transcription,positive regulat…
MCF7-GFP-COMT / MCF7-GFP	0.282209	0.282209	2.66225e-06	1.80332e-05	36	Q9H3P7	ACBD3	Golgi resident protein GCP60	GCP60_HUMAN	9	21.6055	1.21606	MCF7-GFP-COMT	MCF7-GFP	Golgi membrane,mitochondrion,Golgi apparatus,membrane	fatty-acyl-CoA binding,protein binding,protein kinase A regulatory subunit binding	steroid biosynthetic process
MCF7-GFP-COMT / MCF7-GFP	0.281971	0.281971	0.00566229	0.0122042	27	P49257	LMAN1	Protein ERGIC-53	LMAN1_HUMAN	6	21.5855	1.21585	MCF7-GFP-COMT	MCF7-GFP	endoplasmic reticulum membrane,endoplasmic reticulum-Golgi intermediate compartment,cytosol,ER to Golgi transport vesicle membrane,membrane,integral component of membrane,sarcomere,endoplasmic reticulum-Golgi intermediate compartment membrane,host cell perinuclear region of cytoplasm,Requires Ontology,extracellular exosome,Golgi membrane,ER to Golgi transport vesicle	protein binding,metal ion binding,unfolded protein binding,mannose binding	protein folding,ER to Golgi vesicle-mediated transport,Golgi organization,blood coagulation,positive regulation of organelle organization,protein N-linked glycosylation via asparagine,COPII vesicle coating,negative regulation of protein targeting to mitochondrion,protein exit from endoplasmic reticulum,early endosome to Golgi transport,endoplasmic reticulum organization
MCF7-GFP-COMT / MCF7-GFP	0.281458	0.281458	5.924e-30	7.50069e-28	186	Q14697	GANAB	Neutral alpha-glucosidase AB	GANAB_HUMAN	43	21.5422	1.21542	MCF7-GFP-COMT	MCF7-GFP	endoplasmic reticulum lumen,Golgi apparatus,membrane,glucosidase II complex,melanosome,intracellular membrane-bounded organelle,extracellular exosome	RNA binding,protein binding,carbohydrate binding,glucan 1,3-alpha-glucosidase activity,alpha-glucosidase activity	carbohydrate metabolic process,protein folding,N-glycan processing
MCF7-GFP-COMT / MCF7-GFP	0.280927	0.280927	0.00229249	0.00611578	9	Q7Z7H5	TMED4	Transmembrane emp24 domain-containing protein 4	TMED4_HUMAN	3	21.4976	1.21498	MCF7-GFP-COMT	MCF7-GFP	endoplasmic reticulum membrane,integral component of membrane,endoplasmic reticulum-Golgi intermediate compartment,ER to Golgi transport vesicle,Golgi apparatus,endoplasmic reticulum		positive regulation of I-kappaB kinase/NF-kappaB signaling,Golgi organization,ER to Golgi vesicle-mediated transport,intracellular protein transport
MCF7-GFP-COMT / MCF7-GFP	0.278954	0.278954	0.0211743	0.0339035	3	O60669	SLC16A7	Monocarboxylate transporter 2	MOT2_HUMAN	1	21.3315	1.21332	MCF7-GFP-COMT	MCF7-GFP	plasma membrane,integral component of plasma membrane	pyruvate secondary active transmembrane transporter activity,lactate transmembrane transporter activity,symporter activity,pyruvate transmembrane transporter activity,monocarboxylic acid transmembrane transporter activity	lactate transmembrane transport,pyruvate transmembrane transport,monocarboxylic acid transport
MCF7-GFP-COMT / MCF7-GFP	0.277674	0.277674	5.36185e-05	0.000256558	9	P31431	SDC4	Syndecan-4	SDC4_HUMAN	3	21.2239	1.21224	MCF7-GFP-COMT	MCF7-GFP	Golgi lumen,plasma membrane,integral component of plasma membrane,focal adhesion,costamere,lysosomal lumen,membrane raft,extracellular exosome,cell surface	fibronectin binding,protein kinase C binding,protein binding,identical protein binding,thrombospondin receptor activity	retinoid metabolic process,ureteric bud development,neural tube closure,glycosaminoglycan biosynthetic process,glycosaminoglycan catabolic process,regulation of fibroblast migration,wound healing,negative regulation of T cell proliferation,positive regulation of protein kinase activity,leukocyte migration,positive regulation of stress fiber assembly,positive regulation of focal adhesion assembly,…
MCF7-GFP-COMT / MCF7-GFP	0.277164	0.277164	0.0289296	0.043368	6	Q5K4L6	SLC27A3	Solute carrier family 27 member 3	S27A3_HUMAN	2	21.181	1.21181	MCF7-GFP-COMT	MCF7-GFP	endoplasmic reticulum,membrane,integral component of membrane,mitochondrial membrane,mitochondrion	ATP binding,very long-chain fatty acid-CoA ligase activity,long-chain fatty acid transporter activity,long-chain fatty acid-CoA ligase activity	long-chain fatty acid metabolic process,long-chain fatty acid transport
MCF7-GFP-COMT / MCF7-GFP	0.276781	0.276781	0.142116	0.136144	3	Q9H330	TMEM245	Transmembrane protein 245	TM245_HUMAN	1	21.1488	1.21149	MCF7-GFP-COMT	MCF7-GFP	integral component of membrane	molecular_function	biological_process
MCF7-GFP-COMT / MCF7-GFP	0.276574	0.276574	4.1656e-07	3.42829e-06	12	O95219	SNX4	Sorting nexin-4	SNX4_HUMAN	4	21.1315	1.21132	MCF7-GFP-COMT	MCF7-GFP	cytoplasm,cytoplasmic dynein complex,plasma membrane,membrane,SNARE complex,early endosome membrane,macromolecular complex	epidermal growth factor receptor binding,insulin receptor binding,protein binding,phosphatidylinositol binding,transferrin receptor binding,leptin receptor binding	protein transport,endocytic recycling,positive regulation of histamine secretion by mast cell
MCF7-GFP-COMT / MCF7-GFP	0.276492	0.276492	2.35373e-05	0.000126197	15	Q9Y3A3	MOB4	MOB-like protein phocein	PHOCN_HUMAN	4	21.1246	1.21125	MCF7-GFP-COMT	MCF7-GFP	cytoplasm,Golgi apparatus,cytosol,Golgi cisterna membrane,neuronal cell body,dendritic spine,perinuclear region of cytoplasm	protein binding,kinase binding,metal ion binding
MCF7-GFP-COMT / MCF7-GFP	0.275585	0.275585	0.183502	0.161828	9	Q96EY4	TMA16	Translation machinery-associated protein 16	TMA16_HUMAN	2	21.0485	1.21048	MCF7-GFP-COMT	MCF7-GFP	nucleus,nucleolus	protein binding
MCF7-GFP-COMT / MCF7-GFP	0.274815	0.274815	0.0100897	0.0192486	9	O94992	HEXIM1	Protein HEXIM1	HEXI1_HUMAN	3	20.9839	1.20984	MCF7-GFP-COMT	MCF7-GFP	nucleus,nucleoplasm,cytoplasm	cyclin-dependent protein serine/threonine kinase inhibitor activity,protein binding,snRNA binding,7SK snRNA binding	negative regulation of transcription from RNA polymerase II promoter,activation of innate immune response,heart development,innate immune response,negative regulation of cyclin-dependent protein serine/threonine kinase activity,negative regulation of transcription, DNA-templated,positive regulation of signal transduction by p53 class mediator
MCF7-GFP-COMT / MCF7-GFP	0.273843	0.273843	0.0635324	0.0780406	9	Q92504	SLC39A7	Zinc transporter SLC39A7	S39A7_HUMAN	2	20.9024	1.20902	MCF7-GFP-COMT	MCF7-GFP	nucleoplasm,endoplasmic reticulum,endoplasmic reticulum membrane,Golgi apparatus,membrane,integral component of membrane	zinc ion transmembrane transporter activity,protein binding	zinc II ion transmembrane transport,cellular zinc ion homeostasis
MCF7-GFP-COMT / MCF7-GFP	0.273004	0.273004	0.00296851	0.00748265	15	Q96QD8	SLC38A2	Sodium-coupled neutral amino acid transporter 2	S38A2_HUMAN	4	20.8321	1.20832	MCF7-GFP-COMT	MCF7-GFP	plasma membrane,brush border,axon,dendrite,sarcolemma,neuronal cell body,integral component of plasma membrane	protein binding,amino acid transmembrane transporter activity,L-glutamine transmembrane transporter activity,symporter activity	sodium ion transport,amino acid transport,glutamine transport,female pregnancy,glutamate secretion,cerebral cortex development,glycine betaine transport,alanine transport,cellular response to amino acid starvation,cellular response to mechanical stimulus,amino acid transmembrane transport
MCF7-GFP-COMT / MCF7-GFP	0.272974	0.272974	0.0116613	0.0214945	21	Q14746	COG2	Conserved oligomeric Golgi complex subunit 2	COG2_HUMAN	7	20.8296	1.2083	MCF7-GFP-COMT	MCF7-GFP	Golgi membrane,Golgi stack,cytosol,Golgi transport complex,trans-Golgi network membrane	protein binding,protein transporter activity,macromolecular complex binding	ER to Golgi vesicle-mediated transport,intra-Golgi vesicle-mediated transport,Golgi organization,protein transport
MCF7-GFP-COMT / MCF7-GFP	0.272953	0.272953	5.60383e-09	6.58851e-08	30	Q96GA7	SDSL	Serine dehydratase-like	SDSL_HUMAN	8	20.8278	1.20828	MCF7-GFP-COMT	MCF7-GFP	cytosol	molecular_function,pyridoxal phosphate binding,identical protein binding,L-serine ammonia-lyase activity,L-threonine ammonia-lyase activity	biological_process,L-threonine catabolic process to glycine,L-serine catabolic process,threonine catabolic process
MCF7-GFP-COMT / MCF7-GFP	0.272519	0.272519	0.00172937	0.00485757	6	Q969M3	YIPF5	Protein YIPF5	YIPF5_HUMAN	2	20.7915	1.20791	MCF7-GFP-COMT	MCF7-GFP	nucleoplasm,endoplasmic reticulum,endoplasmic reticulum membrane,Golgi apparatus,integral component of membrane,ER to Golgi transport vesicle,intracellular membrane-bounded organelle,endoplasmic reticulum exit site	protein binding	protein transport,vesicle-mediated transport,regulation of ER to Golgi vesicle-mediated transport
MCF7-GFP-COMT / MCF7-GFP	0.272476	0.272476	0.489283	0.306337	3	Q8TEQ8	PIGO	GPI ethanolamine phosphate transferase 3	PIGO_HUMAN	1	20.7879	1.20788	MCF7-GFP-COMT	MCF7-GFP	endoplasmic reticulum membrane,membrane,integral component of membrane	mannose-ethanolamine phosphotransferase activity	GPI anchor biosynthetic process
MCF7-GFP-COMT / MCF7-GFP	0.272394	0.272394	0.505064	0.313712	3	Q69YN4	VIRMA	Protein virilizer homolog	VIR_HUMAN	1	20.7811	1.20781	MCF7-GFP-COMT	MCF7-GFP	nucleoplasm,cytosol,nuclear body,nuclear speck,MIS complex	RNA binding,protein binding	mRNA processing,multicellular organism development,RNA splicing,mRNA methylation,Requires Ontology
MCF7-GFP-COMT / MCF7-GFP	0.27234	0.27234	0.000143578	0.000598099	21	Q13509	TUBB3	Tubulin beta-3 chain	TBB3_HUMAN	5	20.7765	1.20777	MCF7-GFP-COMT	MCF7-GFP	nucleus,microtubule,axon,dendrite,extracellular exosome,cytoplasm	GTPase activity,protein binding,structural constituent of cytoskeleton,GTP binding	axon guidance,neuron differentiation,mitotic cell cycle,microtubule cytoskeleton organization,microtubule-based process
MCF7-GFP-COMT / MCF7-GFP	0.271878	0.271878	5.31369e-06	3.37697e-05	39	Q9UN81	L1RE1	LINE-1 retrotransposable element ORF1 protein	LORF1_HUMAN	12	20.7378	1.20738	MCF7-GFP-COMT	MCF7-GFP	nucleolus,cytoplasm,cytoplasmic stress granule,cytoplasmic ribonucleoprotein granule,ribonucleoprotein complex,cytoplasmic mRNA processing body,lysosome,endoplasmic reticulum	nucleotide binding,single-stranded DNA binding,single-stranded RNA binding,protein binding,identical protein binding	transposition, RNA-mediated
MCF7-GFP-COMT / MCF7-GFP	0.271784	0.271784	1.2339e-23	1.06895e-21	270	Q14980	NUMA1	Nuclear mitotic apparatus protein 1	NUMA1_HUMAN	70	20.73	1.2073	MCF7-GFP-COMT	MCF7-GFP	Golgi membrane,spindle pole,nucleus,nucleoplasm,chromosome,centrosome,spindle,cytosol,spindle microtubule,cell cortex,lateral plasma membrane,nuclear matrix,extrinsic component of plasma membrane,dendrite,spindle pole centrosome,macromolecular complex,microtubule plus-end,microtubule minus-end,neuronal cell body,cortical microtubule,mitotic spindle astral microtubule,extracellular exosome,mitotic…	structural molecule activity,protein binding,microtubule binding,protein C-terminus binding,tubulin binding,protein domain specific binding,phosphatidylinositol binding,macromolecular complex binding,microtubule plus-end binding,microtubule minus-end binding,dynein complex binding,disordered domain specific binding	establishment of mitotic spindle orientation,microtubule bundle formation,nucleus organization,chromosome segregation,positive regulation of BMP signaling pathway,astral microtubule organization,positive regulation of microtubule polymerization,positive regulation of intracellular transport,positive regulation of keratinocyte differentiation,cell division,meiotic cell cycle,positive regulation of…
MCF7-GFP-COMT / MCF7-GFP	0.271728	0.271728	0.0399811	0.0548864	3	Q6KCM7;Q9BV35	SLC25A25;SLC25A23	Calcium-binding mitochondrial carrier protein SCaMC-2;Calcium-binding mitochondrial carrier protein SCaMC-3	SCMC2_HUMAN;SCMC3_HUMAN	1	20.7253	1.20725	MCF7-GFP-COMT	MCF7-GFP	mitochondrial inner membrane,integral component of membrane;mitochondrion,mitochondrial inner membrane,integral component of membrane	calcium ion binding,ATP transmembrane transporter activity;calcium ion binding,protein binding,ATP transmembrane transporter activity	response to dietary excess,response to activity,ATP transport,response to food,multicellular organism growth,camera-type eye development,cellular respiration,ATP metabolic process,adipose tissue development,calcium ion transmembrane transport;regulation of oxidative phosphorylation,mitochondrial calcium ion transport,ATP transport,calcium ion transmembrane import into mitochondrion,regulation of …
MCF7-GFP-COMT / MCF7-GFP	0.271537	0.271537	0.0341456	0.0490006	12	Q9Y3E1	HDGFL3	Hepatoma-derived growth factor-related protein 3	HDGR3_HUMAN	3	20.7093	1.20709	MCF7-GFP-COMT	MCF7-GFP	extracellular region,nucleus,nucleoplasm,cytosol	microtubule binding,growth factor activity,tubulin binding	negative regulation of microtubule depolymerization,cell proliferation,regulation of receptor activity,neuron projection development,microtubule polymerization
MCF7-GFP-COMT / MCF7-GFP	0.27151	0.27151	1.63425e-16	6.56092e-15	204	Q02790	FKBP4	Peptidyl-prolyl cis-trans isomerase FKBP4	FKBP4_HUMAN	32	20.7071	1.20707	MCF7-GFP-COMT	MCF7-GFP	nucleoplasm,mitochondrion,cytosol,microtubule,macromolecular complex,neuronal cell body,axonal growth cone,perinuclear region of cytoplasm,extracellular exosome,cytoplasm	RNA binding,peptidyl-prolyl cis-trans isomerase activity,protein binding,ATP binding,GTP binding,FK506 binding,protein binding, bridging,heat shock protein binding,copper-dependent protein binding,glucocorticoid receptor binding,tau protein binding,phosphoprotein binding	protein folding,steroid hormone receptor complex assembly,copper ion transport,embryo implantation,negative regulation of neuron projection development,androgen receptor signaling pathway,prostate gland development,negative regulation of microtubule polymerization or depolymerization,negative regulation of microtubule polymerization,protein complex localization,male sex differentiation,chaperone-…
MCF7-GFP-COMT / MCF7-GFP	0.271327	0.271327	1.56516e-17	7.76671e-16	105	Q01813	PFKP	ATP-dependent 6-phosphofructokinase, platelet type	PFKAP_HUMAN	23	20.6918	1.20692	MCF7-GFP-COMT	MCF7-GFP	nucleus,cytoplasm,cytosol,membrane,extracellular exosome,6-phosphofructokinase complex	6-phosphofructokinase activity,macromolecular complex binding,cadherin binding,metal ion binding,fructose-6-phosphate binding,ATP binding,monosaccharide binding,AMP binding	canonical glycolysis,cellular response to leukemia inhibitory factor,fructose 1,6-bisphosphate metabolic process,fructose 6-phosphate metabolic process,glucose catabolic process
MCF7-GFP-COMT / MCF7-GFP	0.271225	0.271225	0.0624722	0.0771992	3	Q13823	GNL2	Nucleolar GTP-binding protein 2	NOG2_HUMAN	1	20.6832	1.20683	MCF7-GFP-COMT	MCF7-GFP	nucleus,nucleolus,membrane	RNA binding,GTPase activity,GTP binding	biological_process,ribosome biogenesis
MCF7-GFP-COMT / MCF7-GFP	0.270631	0.270631	0.153162	0.143079	6	Q9UJK0	TSR3	Ribosome biogenesis protein TSR3 homolog	TSR3_HUMAN	2	20.6336	1.20634	MCF7-GFP-COMT	MCF7-GFP	cytosol	transferase activity	rRNA modification,maturation of SSU-rRNA
MCF7-GFP-COMT / MCF7-GFP	0.26946	0.26946	0.00348566	0.00846223	6	P78382	SLC35A1	CMP-sialic acid transporter	S35A1_HUMAN	2	20.5356	1.20536	MCF7-GFP-COMT	MCF7-GFP	Golgi membrane,integral component of plasma membrane,Golgi apparatus,integral component of Golgi membrane	CMP-N-acetylneuraminate transmembrane transporter activity,sialic acid transmembrane transporter activity	carbohydrate metabolic process,cellular protein modification process,carbohydrate transport,sialic acid transport,CMP-N-acetylneuraminate transport
MCF7-GFP-COMT / MCF7-GFP	0.268994	0.268994	0.0227279	0.0357991	6	O60830	TIMM17B	Mitochondrial import inner membrane translocase subunit Tim17-B	TI17B_HUMAN	2	20.4967	1.20497	MCF7-GFP-COMT	MCF7-GFP	mitochondrial inner membrane,mitochondrial inner membrane presequence translocase complex,integral component of mitochondrial inner membrane	protein binding,P-P-bond-hydrolysis-driven protein transmembrane transporter activity,protein transmembrane transporter activity	protein targeting to mitochondrion,protein import into mitochondrial matrix
MCF7-GFP-COMT / MCF7-GFP	0.268688	0.268688	0.0137786	0.024454	12	P12931	SRC	Proto-oncogene tyrosine-protein kinase Src	SRC_HUMAN	4	20.4712	1.20471	MCF7-GFP-COMT	MCF7-GFP	podosome,nucleus,cytoplasm,mitochondrion,mitochondrial inner membrane,lysosome,late endosome,cytosol,actin filament,plasma membrane,caveola,postsynaptic density,ruffle membrane,neuron projection,perinuclear region of cytoplasm,extracellular exosome,glutamatergic synapse,Requires Ontology,extrinsic component of cytoplasmic side of plasma membrane	protein kinase activity,protein tyrosine kinase activity,non-membrane spanning protein tyrosine kinase activity,SH3/SH2 adaptor activity,protein kinase C binding,receptor binding,insulin receptor binding,integrin binding,protein binding,ATP binding,protein C-terminus binding,kinase activity,enzyme binding,kinase binding,heme binding,estrogen receptor binding,ubiquitin protein ligase binding,SH2 d…	primary ovarian follicle growth,stimulatory C-type lectin receptor signaling pathway,cell cycle,signal transduction,signal complex assembly,epidermal growth factor receptor signaling pathway,transforming growth factor beta receptor signaling pathway,G-protein coupled receptor signaling pathway,integrin-mediated signaling pathway,axon guidance,cell proliferation,response to mechanical stimulus,res…
MCF7-GFP-COMT / MCF7-GFP	0.26803	0.26803	1.46863e-06	1.04648e-05	15	Q9BV20	MRI1	Methylthioribose-1-phosphate isomerase	MTNA_HUMAN	5	20.4162	1.20416	MCF7-GFP-COMT	MCF7-GFP	fibrillar center,nucleoplasm,cytosol,cell projection	identical protein binding,S-methyl-5-thioribose-1-phosphate isomerase activity	L-methionine biosynthetic process from S-adenosylmethionine,L-methionine biosynthetic process from methylthioadenosine
MCF7-GFP-COMT / MCF7-GFP	0.266933	0.266933	2.05168e-19	1.12569e-17	111	Q92896	GLG1	Golgi apparatus protein 1	GSLG1_HUMAN	32	20.3247	1.20325	MCF7-GFP-COMT	MCF7-GFP	Golgi apparatus,plasma membrane,membrane,integral component of membrane,extracellular matrix,extracellular exosome,Golgi membrane	receptor binding,fibroblast growth factor binding	negative regulation of protein processing,negative regulation of transforming growth factor beta receptor signaling pathway,regulation of chondrocyte differentiation,leukocyte migration,bone morphogenesis
MCF7-GFP-COMT / MCF7-GFP	0.265158	0.265158	2.43818e-05	0.000129357	18	P23771	GATA3	Trans-acting T-cell-specific transcription factor GATA-3	GATA3_HUMAN	5	20.1768	1.20177	MCF7-GFP-COMT	MCF7-GFP	nuclear chromatin,nucleus,nucleoplasm	transcription regulatory region sequence-specific DNA binding,RNA polymerase II core promoter proximal region sequence-specific DNA binding,RNA polymerase II transcription factor activity, sequence-specific DNA binding,core promoter proximal region sequence-specific DNA binding,enhancer sequence-specific DNA binding,transcriptional repressor activity, RNA polymerase II transcription regulatory re…	negative regulation of transcription from RNA polymerase II promoter,in utero embryonic development,cell fate determination,neuron migration,type IV hypersensitivity,kidney development,mesonephros development,lens development in camera-type eye,pro-T cell differentiation,aortic valve morphogenesis,cardiac right ventricle morphogenesis,ventricular septum development,chromatin remodeling,transcript…
MCF7-GFP-COMT / MCF7-GFP	0.264218	0.264218	0.0267814	0.0411214	21	Q5BKZ1	ZNF326	DBIRD complex subunit ZNF326	ZN326_HUMAN	7	20.0985	1.20098	MCF7-GFP-COMT	MCF7-GFP	nucleoplasm,intracellular membrane-bounded organelle,DBIRD complex,nuclear matrix	RNA polymerase II core binding,DNA binding,RNA binding,protein binding,metal ion binding	mRNA processing,RNA splicing,regulation of DNA-templated transcription, elongation,regulation of RNA splicing
MCF7-GFP-COMT / MCF7-GFP	0.263904	0.263904	0.0153021	0.0264851	30	Q53H96	PYCR3	Pyrroline-5-carboxylate reductase 3	P5CR3_HUMAN	8	20.0723	1.20072	MCF7-GFP-COMT	MCF7-GFP	cytosol	pyrroline-5-carboxylate reductase activity,protein binding	cellular amino acid biosynthetic process,oxidation-reduction process,L-proline biosynthetic process
MCF7-GFP-COMT / MCF7-GFP	0.262988	0.262988	0.00562806	0.0121732	42	O75955	FLOT1	Flotillin-1	FLOT1_HUMAN	10	19.9961	1.19996	MCF7-GFP-COMT	MCF7-GFP	uropod,lysosomal membrane,endosome,early endosome,microtubule organizing center,plasma membrane,caveola,cell-cell junction,cell-cell adherens junction,focal adhesion,external side of plasma membrane,membrane,basolateral plasma membrane,flotillin complex,lamellipodium,cytoplasmic vesicle,centriolar satellite,sarcolemma,melanosome,cell-cell contact zone,membrane raft,presynaptic active zone,extrace…	protease binding,protein binding,ionotropic glutamate receptor binding,protein heterodimerization activity	membrane raft assembly,positive regulation of cytokine production,positive regulation of protein phosphorylation,regulation of receptor internalization,axonogenesis,extracellular matrix disassembly,positive regulation of protein binding,positive regulation of synaptic transmission, dopaminergic,positive regulation of interferon-beta production,dsRNA transport,positive regulation of heterotypic ce…
MCF7-GFP-COMT / MCF7-GFP	0.260936	0.260936	0.000308336	0.00116404	6	Q9NRX5	SERINC1	Serine incorporator 1	SERC1_HUMAN	1	19.8256	1.19826	MCF7-GFP-COMT	MCF7-GFP	endoplasmic reticulum membrane,plasma membrane,integral component of membrane	protein binding,enzyme binding,protein binding, bridging	phosphatidylserine metabolic process,sphingolipid metabolic process,phospholipid biosynthetic process,membrane biogenesis,positive regulation of CDP-diacylglycerol-serine O-phosphatidyltransferase activity,positive regulation of serine C-palmitoyltransferase activity
MCF7-GFP-COMT / MCF7-GFP	0.260459	0.260459	0.0725414	0.0854072	3	Q8NBM8	PCYOX1L	Prenylcysteine oxidase-like	PCYXL_HUMAN	1	19.786	1.19786	MCF7-GFP-COMT	MCF7-GFP	extracellular region,membrane,platelet alpha granule lumen	prenylcysteine oxidase activity	platelet degranulation,oxidation-reduction process,prenylated protein catabolic process,prenylcysteine catabolic process
MCF7-GFP-COMT / MCF7-GFP	0.260112	0.260112	0.273918	0.211273	3	Q96BM9	ARL8A	ADP-ribosylation factor-like protein 8A	ARL8A_HUMAN	1	19.7572	1.19757	MCF7-GFP-COMT	MCF7-GFP	cytoplasm,lysosomal membrane,plasma membrane,membrane,midbody,late endosome membrane,azurophil granule membrane,spindle midzone,extracellular exosome,ficolin-1-rich granule membrane,axon cytoplasm,vacuolar membrane	GTPase activity,protein binding,GTP binding,alpha-tubulin binding,beta-tubulin binding	cell cycle,chromosome segregation,anterograde axonal transport,neutrophil degranulation,cell division
MCF7-GFP-COMT / MCF7-GFP	0.260093	0.260093	0.00342372	0.00833645	6	Q13286	CLN3	Battenin	CLN3_HUMAN	2	19.7556	1.19756	MCF7-GFP-COMT	MCF7-GFP	Golgi membrane,nucleus,cytoplasm,mitochondrion,lysosome,lysosomal membrane,early endosome,late endosome,autophagosome,endoplasmic reticulum,Golgi apparatus,Golgi stack,trans-Golgi network,plasma membrane,caveola,synaptic vesicle,integral component of membrane,integral component of endoplasmic reticulum membrane,neuron projection,membrane raft	protein binding,unfolded protein binding	action potential,globoside metabolic process,cellular amino acid metabolic process,ceramide metabolic process,glucosylceramide metabolic process,galactosylceramide metabolic process,sphingomyelin metabolic process,receptor-mediated endocytosis,lysosome organization,lysosomal lumen acidification,associative learning,arginine transport,macroautophagy,protein processing,protein catabolic process,ion…
MCF7-GFP-COMT / MCF7-GFP	0.257296	0.257296	4.18991e-13	1.11235e-11	57	O43852	CALU	Calumenin	CALU_HUMAN	13	19.5236	1.19524	MCF7-GFP-COMT	MCF7-GFP	extracellular region,endoplasmic reticulum,endoplasmic reticulum lumen,endoplasmic reticulum membrane,Golgi apparatus,membrane,sarcoplasmic reticulum lumen,melanosome	calcium ion binding,protein binding	biological_process,post-translational protein modification,cellular protein metabolic process
MCF7-GFP-COMT / MCF7-GFP	0.25678	0.25678	0.264976	0.206484	3	P52630	STAT2	Signal transducer and activator of transcription 2	STAT2_HUMAN	1	19.4809	1.19481	MCF7-GFP-COMT	MCF7-GFP	nucleoplasm,cytosol,plasma membrane	RNA polymerase II transcription factor activity, sequence-specific DNA binding,DNA binding,protein binding,identical protein binding,ubiquitin-like protein ligase binding	regulation of protein phosphorylation,regulation of transcription from RNA polymerase II promoter,JAK-STAT cascade,viral process,cytokine-mediated signaling pathway,defense response to virus,type I interferon signaling pathway,regulation of mitochondrial fission
MCF7-GFP-COMT / MCF7-GFP	0.256519	0.256519	0.00103393	0.00315158	12	P10636	MAPT	Microtubule-associated protein tau	TAU_HUMAN	4	19.4592	1.19459	MCF7-GFP-COMT	MCF7-GFP	extracellular region,cell,nucleus,cytoplasm,mitochondrion,cytosol,plasma membrane,microtubule cytoskeleton,nuclear speck,axon,dendrite,growth cone,axolemma,nuclear periphery,cytoplasmic ribonucleoprotein granule,somatodendritic compartment,neuronal cell body,dendritic spine,cell body,main axon,membrane raft,tubulin complex,glial cell projection,neurofibrillary tangle,axon cytoplasm,microtubule,me…	DNA binding,AT DNA binding,double-stranded DNA binding,single-stranded DNA binding,RNA binding,actin binding,protein binding,microtubule binding,SH3 domain binding,enzyme binding,protein kinase binding,protein binding, bridging,apolipoprotein binding,dynactin binding,phosphatidylinositol binding,identical protein binding,protein homodimerization activity,sequence-specific DNA binding,receptor ago…	microtubule cytoskeleton organization,microglial cell activation,internal protein amino acid acetylation,activation of cysteine-type endopeptidase activity involved in apoptotic process,cell-cell signaling,memory,response to lead ion,regulation of receptor activity,regulation of autophagy,negative regulation of gene expression,negative regulation of mitochondrial membrane potential,rRNA metabolic…
MCF7-GFP-COMT / MCF7-GFP	0.256264	0.256264	1.86742e-05	0.000102802	51	Q9Y696	CLIC4	Chloride intracellular channel protein 4	CLIC4_HUMAN	13	19.4382	1.19438	MCF7-GFP-COMT	MCF7-GFP	cytoplasm,mitochondrion,centrosome,cytosol,plasma membrane,microvillus,cell-cell junction,cell surface,actin cytoskeleton,nuclear matrix,midbody,cytoplasmic vesicle membrane,chloride channel complex,apical part of cell,perinuclear region of cytoplasm,extracellular exosome,microtubule cytoskeleton,nucleus	voltage-gated ion channel activity,protein binding,chloride channel activity	endothelial cell morphogenesis,chloride transport,vacuolar acidification,fertilization,cell differentiation,keratinocyte differentiation,negative regulation of cell migration,regulation of ion transmembrane transport,establishment or maintenance of apical/basal cell polarity,multicellular organism growth,branching morphogenesis of an epithelial tube,regulation of cytoskeleton organization,retina …
MCF7-GFP-COMT / MCF7-GFP	0.25588	0.25588	0.000283722	0.00108354	21	Q08257	CRYZ	Quinone oxidoreductase	QOR_HUMAN	6	19.4064	1.19406	MCF7-GFP-COMT	MCF7-GFP	cytosol,extracellular exosome	mRNA 3'-UTR binding,NADPH:quinone reductase activity,zinc ion binding,NADPH binding,NADH binding	visual perception,xenobiotic catabolic process,protein homotetramerization,oxidation-reduction process
MCF7-GFP-COMT / MCF7-GFP	0.254319	0.254319	2.58807e-06	1.77064e-05	72	P16435	POR	NADPH--cytochrome P450 reductase	NCPR_HUMAN	19	19.2773	1.19277	MCF7-GFP-COMT	MCF7-GFP	mitochondrion,endoplasmic reticulum membrane,membrane,integral component of membrane,intracellular membrane-bounded organelle,cytosol	NADPH-hemoprotein reductase activity,cytochrome-b5 reductase activity, acting on NAD(P)H,protein binding,nitric oxide dioxygenase activity,electron carrier activity,hydrolase activity,enzyme binding,iron-cytochrome-c reductase activity,NADP binding,FMN binding,oxidoreductase activity,flavin adenine dinucleotide binding	regulation of growth plate cartilage chondrocyte proliferation,xenobiotic metabolic process,response to nutrient,carnitine metabolic process,flavonoid metabolic process,internal peptidyl-lysine acetylation,fatty acid oxidation,electron transport chain,positive regulation of chondrocyte differentiation,positive regulation of monooxygenase activity,response to drug,negative regulation of cysteine-t…
MCF7-GFP-COMT / MCF7-GFP	0.253146	0.253146	1.07938e-06	7.96705e-06	42	P26583	HMGB2	High mobility group protein B2	HMGB2_HUMAN	6	19.1803	1.1918	MCF7-GFP-COMT	MCF7-GFP	nuclear chromatin,condensed chromosome,extracellular space,cell,nucleus,nucleoplasm,nucleolus,cytoplasm,macromolecular complex,perinuclear region of cytoplasm	four-way junction DNA binding,enhancer sequence-specific DNA binding,DNA binding,damaged DNA binding,double-stranded DNA binding,single-stranded DNA binding,transcription coactivator activity,RNA binding,protein binding,transcription factor binding,drug binding,DNA binding, bending,protein domain specific binding,chemoattractant activity,transcription regulatory region DNA binding,non-sequence-sp…	positive regulation of endothelial cell proliferation,inflammatory response to antigenic stimulus,DNA topological change,apoptotic DNA fragmentation,chromatin organization,nucleosome assembly,regulation of transcription from RNA polymerase II promoter,spermatid nucleus differentiation,male gonad development,positive regulation of nuclease activity,DNA geometric change,response to lipopolysacchari…
MCF7-GFP-COMT / MCF7-GFP	0.252207	0.252207	6.35941e-07	4.93754e-06	24	O95159	ZFPL1	Zinc finger protein-like 1	ZFPL1_HUMAN	5	19.1028	1.19103	MCF7-GFP-COMT	MCF7-GFP	nucleus,Golgi apparatus,integral component of membrane	DNA binding,zinc ion binding	regulation of transcription, DNA-templated,vesicle-mediated transport
MCF7-GFP-COMT / MCF7-GFP	0.251808	0.251808	0.000797051	0.0025624	36	Q8WVV9	HNRNPLL	Heterogeneous nuclear ribonucleoprotein L-like	HNRLL_HUMAN	9	19.0698	1.1907	MCF7-GFP-COMT	MCF7-GFP	nucleus,membrane	RNA binding,mRNA binding,protein binding	mRNA processing,positive regulation of RNA splicing
MCF7-GFP-COMT / MCF7-GFP	0.251484	0.251484	0.000550566	0.00188015	9	O15551	CLDN3	Claudin-3	CLD3_HUMAN	3	19.0431	1.19043	MCF7-GFP-COMT	MCF7-GFP	cytoplasm,integral component of plasma membrane,bicellular tight junction,integral component of membrane,apicolateral plasma membrane,lateral plasma membrane	transmembrane signaling receptor activity,structural molecule activity,identical protein binding	response to hypoxia,epithelial cell morphogenesis,calcium-independent cell-cell adhesion via plasma membrane cell-adhesion molecules,response to ethanol,protein homooligomerization,protein heterooligomerization,bicellular tight junction assembly
MCF7-GFP-COMT / MCF7-GFP	0.251293	0.251293	0.532097	0.324466	3	P60484	PTEN	Phosphatidylinositol 3,4,5-trisphosphate 3-phosphatase and dual-specificity protein phosphatase PTEN	PTEN_HUMAN	1	19.0274	1.19027	MCF7-GFP-COMT	MCF7-GFP	extracellular region,nucleus,nucleoplasm,cytoplasm,mitochondrion,cytosol,plasma membrane,cytoplasmic side of plasma membrane,apical plasma membrane,PML body,myelin sheath adaxonal region,cell projection,neuron projection,dendritic spine,Schmidt-Lanterman incisure,postsynaptic membrane,postsynaptic cytosol	phosphatidylinositol-3-phosphatase activity,phosphoprotein phosphatase activity,protein serine/threonine phosphatase activity,protein tyrosine phosphatase activity,platelet-derived growth factor receptor binding,protein binding,protein tyrosine/serine/threonine phosphatase activity,lipid binding,anaphase-promoting complex binding,phosphatidylinositol-3,4,5-trisphosphate 3-phosphatase activity,enz…	regulation of cyclin-dependent protein serine/threonine kinase activity,angiogenesis,negative regulation of protein phosphorylation,regulation of B cell apoptotic process,transcription initiation from RNA polymerase II promoter,protein dephosphorylation,phosphatidylinositol biosynthetic process,apoptotic process,neuron-neuron synaptic transmission,synapse assembly,central nervous system developme…
MCF7-GFP-COMT / MCF7-GFP	0.250716	0.250716	0.149161	0.140297	3	Q6Y1H2	HACD2	Very-long-chain (3R)-3-hydroxyacyl-CoA dehydratase 2	HACD2_HUMAN	1	18.9797	1.1898	MCF7-GFP-COMT	MCF7-GFP	endoplasmic reticulum,endoplasmic reticulum membrane,integral component of membrane	protein binding,3-hydroxyacyl-CoA dehydratase activity,enzyme binding,Requires Ontology,3-hydroxy-behenoyl-CoA dehydratase activity,3-hydroxy-lignoceroyl-CoA dehydratase activity,protein tyrosine phosphatase activity	sphingolipid biosynthetic process,fatty acid elongation,peptidyl-tyrosine dephosphorylation,long-chain fatty-acyl-CoA biosynthetic process,very long-chain fatty acid biosynthetic process
MCF7-GFP-COMT / MCF7-GFP	0.248714	0.248714	0.00855998	0.0170166	9	Q96M27	PRRC1	Protein PRRC1	PRRC1_HUMAN	3	18.8148	1.18815	MCF7-GFP-COMT	MCF7-GFP	Golgi apparatus,cytoplasm	protein binding,protein kinase A regulatory subunit binding	activation of protein kinase A activity
MCF7-GFP-COMT / MCF7-GFP	0.248335	0.248335	0.000102715	0.00044609	15	Q8N5K1	CISD2	CDGSH iron-sulfur domain-containing protein 2	CISD2_HUMAN	4	18.7836	1.18784	MCF7-GFP-COMT	MCF7-GFP	mitochondrial outer membrane,endoplasmic reticulum,endoplasmic reticulum membrane,membrane,integral component of membrane,macromolecular complex,perinuclear endoplasmic reticulum	RNA binding,protein binding,protein homodimerization activity,metal ion binding,2 iron, 2 sulfur cluster binding	mitophagy,multicellular organism aging,regulation of autophagy
MCF7-GFP-COMT / MCF7-GFP	0.246406	0.246406	0.139585	0.1343	9	Q86T03	PIP4P1	Type 1 phosphatidylinositol 4,5-bisphosphate 4-phosphatase	PP4P1_HUMAN	3	18.6248	1.18625	MCF7-GFP-COMT	MCF7-GFP	nucleoplasm,lysosomal membrane,integral component of membrane,late endosome membrane	phosphatidylinositol-4,5-bisphosphate 4-phosphatase activity	phospholipid metabolic process,phosphatidylinositol dephosphorylation
MCF7-GFP-COMT / MCF7-GFP	0.246369	0.246369	0.00764467	0.0155706	21	Q8WVM8	SCFD1	Sec1 family domain-containing protein 1	SCFD1_HUMAN	7	18.6218	1.18622	MCF7-GFP-COMT	MCF7-GFP	endoplasmic reticulum membrane,Golgi-associated vesicle,cis-Golgi network,cytosol,plasma membrane,Golgi cisterna membrane	protein binding,syntaxin binding,macromolecular complex binding,protein N-terminus binding	cell morphogenesis,response to hypoxia,retrograde vesicle-mediated transport, Golgi to ER,post-Golgi vesicle-mediated transport,vesicle docking involved in exocytosis,response to toxic substance,protein transport,COPII vesicle coating,regulation of protein transport,regulation of ER to Golgi vesicle-mediated transport,toxin transport,negative regulation of autophagosome assembly
MCF7-GFP-COMT / MCF7-GFP	0.246337	0.246337	7.4534e-05	0.000339842	39	P31749	AKT1	RAC-alpha serine/threonine-protein kinase	AKT1_HUMAN	11	18.6191	1.18619	MCF7-GFP-COMT	MCF7-GFP	nucleus,nucleoplasm,cytoplasm,mitochondrion,spindle,cytosol,plasma membrane,cell-cell junction,microtubule cytoskeleton,vesicle,macromolecular complex,ciliary basal body,postsynapse	protein kinase activity,protein serine/threonine kinase activity,protein serine/threonine/tyrosine kinase activity,protein kinase C binding,protein binding,ATP binding,phosphatidylinositol-3,4,5-trisphosphate binding,kinase activity,enzyme binding,nitric-oxide synthase regulator activity,GTPase activating protein binding,identical protein binding,protein homodimerization activity,phosphatidylinos…	osteoblast differentiation,maternal placenta development,positive regulation of protein phosphorylation,positive regulation of endothelial cell proliferation,cell migration involved in sprouting angiogenesis,glycogen biosynthetic process,regulation of glycogen biosynthetic process,glucose metabolic process,translation,regulation of translation,cellular protein modification process,protein phospho…
MCF7-GFP-COMT / MCF7-GFP	0.246315	0.246315	0.000264461	0.00103111	18	Q92575	UBXN4	UBX domain-containing protein 4	UBXN4_HUMAN	5	18.6173	1.18617	MCF7-GFP-COMT	MCF7-GFP	nuclear envelope,endoplasmic reticulum,endoplasmic reticulum membrane,cytosol	protein binding	response to unfolded protein,ER-associated ubiquitin-dependent protein catabolic process
MCF7-GFP-COMT / MCF7-GFP	0.245436	0.245436	0.420526	0.278863	3	Q86YS7	C2CD5	C2 domain-containing protein 5	C2CD5_HUMAN	1	18.5451	1.18545	MCF7-GFP-COMT	MCF7-GFP	microtubule organizing center,cytosol,plasma membrane,cell cortex,cytoplasmic vesicle membrane,ruffle membrane	calcium ion binding,calcium-dependent phospholipid binding	vesicle fusion,positive regulation of glucose transport,positive regulation of vesicle fusion,cellular response to insulin stimulus,insulin receptor signaling pathway via phosphatidylinositol 3-kinase,positive regulation of glucose import,intracellular protein transmembrane transport,protein localization to plasma membrane,positive regulation of protein targeting to membrane
MCF7-GFP-COMT / MCF7-GFP	0.245317	0.245317	2.50496e-09	3.22122e-08	60	Q6P996	PDXDC1	Pyridoxal-dependent decarboxylase domain-containing protein 1	PDXD1_HUMAN	17	18.5353	1.18535	MCF7-GFP-COMT	MCF7-GFP	Golgi apparatus,intracellular membrane-bounded organelle,endoplasmic reticulum	carboxy-lyase activity,cadherin binding,pyridoxal phosphate binding,sphinganine-1-phosphate aldolase activity	carboxylic acid metabolic process,sphingolipid catabolic process,ameboidal-type cell migration,sphingolipid metabolic process
MCF7-GFP-COMT / MCF7-GFP	0.243169	0.243169	3.24298e-09	4.0439e-08	45	P07099	EPHX1	Epoxide hydrolase 1	HYEP_HUMAN	11	18.3589	1.18359	MCF7-GFP-COMT	MCF7-GFP	endoplasmic reticulum membrane,plasma membrane,integral component of membrane,organelle membrane	epoxide hydrolase activity,enzyme binding,cis-stilbene-oxide hydrolase activity	liver development,xenobiotic metabolic process,response to toxic substance,aromatic compound catabolic process,diol biosynthetic process,cellular response to glucocorticoid stimulus,epoxide metabolic process
MCF7-GFP-COMT / MCF7-GFP	0.243159	0.243159	0.137952	0.13307	3	Q6QNY0	BLOC1S3	Biogenesis of lysosome-related organelles complex 1 subunit 3	BL1S3_HUMAN	1	18.3581	1.18358	MCF7-GFP-COMT	MCF7-GFP	cytosol,transport vesicle,BLOC-1 complex,axon cytoplasm	molecular_function,protein binding,protein transmembrane transporter activity	eye development,anterograde axonal transport,platelet activation,neuron projection development,melanosome transport,melanosome organization,positive regulation of natural killer cell activation,secretion of lysosomal enzymes,endosome to melanosome transport,response to drug,pigmentation,anterograde synaptic vesicle transport,platelet dense granule organization,protein transmembrane transport
MCF7-GFP-COMT / MCF7-GFP	0.242256	0.242256	0.0282916	0.0426593	12	P10109	FDX1	Adrenodoxin, mitochondrial	ADX_HUMAN	3	18.2841	1.18284	MCF7-GFP-COMT	MCF7-GFP	mitochondrion,mitochondrial matrix	iron ion binding,electron carrier activity,2 iron, 2 sulfur cluster binding	C21-steroid hormone biosynthetic process,cholesterol metabolic process,sterol metabolic process,electron transport chain,hormone biosynthetic process,small molecule metabolic process,cellular response to cAMP,cellular response to forskolin
MCF7-GFP-COMT / MCF7-GFP	0.242136	0.242136	0.42886	0.281573	6	Q13464	ROCK1	Rho-associated protein kinase 1	ROCK1_HUMAN	2	18.2743	1.18274	MCF7-GFP-COMT	MCF7-GFP	Golgi membrane,ruffle,extracellular region,centriole,cytosol,cytoskeleton,plasma membrane,cytoplasmic stress granule,lamellipodium,bleb,secretory granule lumen,Requires Ontology	protein kinase activity,protein serine/threonine kinase activity,protein binding,ATP binding,GTP-Rho binding,metal ion binding,tau protein binding,tau-protein kinase activity,Rho-dependent protein serine/threonine kinase activity	aortic valve morphogenesis,apical constriction,protein phosphorylation,apoptotic process,smooth muscle contraction,leukocyte cell-cell adhesion,signal transduction,G-protein coupled receptor signaling pathway,I-kappaB kinase/NF-kappaB signaling,Rho protein signal transduction,regulation of autophagy,positive regulation of autophagy,positive regulation of cardiac muscle hypertrophy,positive regula…
MCF7-GFP-COMT / MCF7-GFP	0.241405	0.241405	0.394654	0.268319	6	Q9BZI7	UPF3B	Regulator of nonsense transcripts 3B	REN3B_HUMAN	2	18.2143	1.18214	MCF7-GFP-COMT	MCF7-GFP	nucleus,nucleoplasm,nucleolus,cytoplasm,microtubule organizing center,cytosol,exon-exon junction complex	RNA binding,mRNA binding,protein binding,structural constituent of nuclear pore	nuclear-transcribed mRNA catabolic process, nonsense-mediated decay,mRNA splicing, via spliceosome,RNA export from nucleus,mRNA export from nucleus,mRNA 3'-end processing,positive regulation of translation
MCF7-GFP-COMT / MCF7-GFP	0.241338	0.241338	1.22357e-06	8.8333e-06	21	P30533	LRPAP1	Alpha-2-macroglobulin receptor-associated protein	AMRP_HUMAN	5	18.2089	1.18209	MCF7-GFP-COMT	MCF7-GFP	extracellular region,endosome,endoplasmic reticulum,endoplasmic reticulum-Golgi intermediate compartment,Golgi apparatus,Golgi lumen,cis-Golgi network,plasma membrane,cell surface,endosome lumen,rough endoplasmic reticulum lumen	beta-amyloid binding,receptor binding,protein binding,heparin binding,lipase binding,receptor antagonist activity,low-density lipoprotein particle receptor binding,very-low-density lipoprotein particle receptor binding	negative regulation of receptor internalization,negative regulation of very-low-density lipoprotein particle clearance,negative regulation of protein binding,regulation of receptor-mediated endocytosis,negative regulation of cell death,Requires Ontology,extracellular negative regulation of signal transduction,negative regulation of beta-amyloid clearance,positive regulation of beta-amyloid cleara…
MCF7-GFP-COMT / MCF7-GFP	0.241308	0.241308	0.366823	0.255855	6	O60476	MAN1A2	Mannosyl-oligosaccharide 1,2-alpha-mannosidase IB	MA1A2_HUMAN	2	18.2064	1.18206	MCF7-GFP-COMT	MCF7-GFP	Golgi membrane,Golgi apparatus,membrane,integral component of membrane,extracellular exosome,endoplasmic reticulum	calcium ion binding,mannosyl-oligosaccharide 1,2-alpha-mannosidase activity	protein glycosylation,respiratory gaseous exchange,lung alveolus development,Golgi apparatus mannose trimming,N-glycan processing
MCF7-GFP-COMT / MCF7-GFP	0.241076	0.241076	0.0111673	0.020817	9	Q8WWQ0	PHIP	PH-interacting protein	PHIP_HUMAN	3	18.1874	1.18187	MCF7-GFP-COMT	MCF7-GFP	nucleus	insulin receptor binding,protein binding,lysine-acetylated histone binding	regulation of protein phosphorylation,cytoskeleton organization,positive regulation of cell proliferation,insulin receptor signaling pathway,regulation of cell morphogenesis,negative regulation of apoptotic process,positive regulation of insulin-like growth factor receptor signaling pathway,positive regulation of mitotic nuclear division,positive regulation of transcription, DNA-templated,positiv…
MCF7-GFP-COMT / MCF7-GFP	0.240209	0.240209	6.83443e-14	1.90669e-12	78	O95340	PAPSS2	Bifunctional 3'-phosphoadenosine 5'-phosphosulfate synthase 2	PAPS2_HUMAN	19	18.1164	1.18116	MCF7-GFP-COMT	MCF7-GFP	cytosol	sulfate adenylyltransferase (ATP) activity,ATP binding,nucleotidyltransferase activity,adenylylsulfate kinase activity	sulfate assimilation,skeletal system development,blood coagulation,phosphorylation,3'-phosphoadenosine 5'-phosphosulfate biosynthetic process,bone development
MCF7-GFP-COMT / MCF7-GFP	0.240083	0.240083	4.76288e-07	3.83269e-06	45	Q9C0C2	TNKS1BP1	182 kDa tankyrase-1-binding protein	TB182_HUMAN	15	18.106	1.18106	MCF7-GFP-COMT	MCF7-GFP	nucleus,nuclear heterochromatin,cytoplasm,cytosol,cytoskeleton,cell-cell adherens junction,CCR4-NOT complex	protein binding,enzyme binding,macromolecular complex binding,cadherin binding,ankyrin repeat binding	nuclear-transcribed mRNA poly(A) tail shortening,double-strand break repair,DNA damage response, signal transduction by p53 class mediator resulting in cell cycle arrest,telomere maintenance via telomerase,positive regulation of peptidyl-threonine phosphorylation,positive regulation of protein autophosphorylation,positive regulation of peptidyl-serine phosphorylation,cellular response to ionizing…
MCF7-GFP-COMT / MCF7-GFP	0.239335	0.239335	0.0314573	0.0458624	15	Q9Y5P6	GMPPB	Mannose-1-phosphate guanyltransferase beta	GMPPB_HUMAN	4	18.0448	1.18045	MCF7-GFP-COMT	MCF7-GFP	cytoplasm	mannose-1-phosphate guanylyltransferase activity,protein binding,GTP binding	GDP-mannose biosynthetic process
MCF7-GFP-COMT / MCF7-GFP	0.239312	0.239312	0.0109049	0.0203971	6	Q9NPA0	EMC7	ER membrane protein complex subunit 7	EMC7_HUMAN	2	18.0429	1.18043	MCF7-GFP-COMT	MCF7-GFP	integral component of membrane,ER membrane protein complex	carbohydrate binding	biological_process
MCF7-GFP-COMT / MCF7-GFP	0.238758	0.238758	0.889129	0.445241	12	Q9ULU4	ZMYND8	Protein kinase C-binding protein 1	PKCB1_HUMAN	4	17.9977	1.17998	MCF7-GFP-COMT	MCF7-GFP	nucleus,cytoplasm,dendritic spine,dendritic shaft	transcription corepressor activity,protein binding,zinc ion binding,protein domain specific binding,methylated histone binding,protein N-terminus binding,repressing transcription factor binding,lysine-acetylated histone binding	regulation of transcription, DNA-templated,negative regulation of cell migration,positive regulation of filopodium assembly,positive regulation of dendritic spine development,modulation of excitatory postsynaptic potential,regulation of postsynaptic density protein 95 clustering,positive regulation of dendritic spine maintenance,negative regulation of nucleic acid-templated transcription
MCF7-GFP-COMT / MCF7-GFP	0.237189	0.237189	6.48095e-13	1.61631e-11	48	Q92747	ARPC1A	Actin-related protein 2/3 complex subunit 1A	ARC1A_HUMAN	11	17.8694	1.17869	MCF7-GFP-COMT	MCF7-GFP	nucleus,cytosol,Arp2/3 protein complex,actin cytoskeleton,site of double-strand break,extracellular exosome	actin binding,actin filament binding	actin cytoskeleton organization,Fc-gamma receptor signaling pathway involved in phagocytosis,ephrin receptor signaling pathway,membrane organization,Arp2/3 complex-mediated actin nucleation
MCF7-GFP-COMT / MCF7-GFP	0.237189	0.237189	0.245628	0.196619	18	P55212	CASP6	Caspase-6	CASP6_HUMAN	6	17.8694	1.17869	MCF7-GFP-COMT	MCF7-GFP	nucleoplasm,cytosol,cytoplasm	protein binding,cysteine-type peptidase activity,identical protein binding,cysteine-type endopeptidase activity involved in execution phase of apoptosis,cysteine-type endopeptidase activity involved in apoptotic process	proteolysis,epithelial cell differentiation,regulation of apoptotic process,cellular response to staurosporine,execution phase of apoptosis,apoptotic process
MCF7-GFP-COMT / MCF7-GFP	0.236521	0.236521	3.65798e-06	2.40841e-05	15	Q5T0W9	FAM83B	Protein FAM83B	FA83B_HUMAN	5	17.8148	1.17815	MCF7-GFP-COMT	MCF7-GFP	cytoplasm,membrane	epidermal growth factor receptor binding,protein kinase binding,phosphatidylinositol 3-kinase regulatory subunit binding,phosphatidylinositol 3-kinase catalytic subunit binding,phospholipase D activity	epidermal growth factor receptor signaling pathway,cell proliferation
MCF7-GFP-COMT / MCF7-GFP	0.235124	0.235124	0.0194587	0.0317151	30	Q8WU90	ZC3H15	Zinc finger CCCH domain-containing protein 15	ZC3HF_HUMAN	8	17.7008	1.17701	MCF7-GFP-COMT	MCF7-GFP	nucleolus,cytosol	RNA polymerase II transcription factor activity, sequence-specific DNA binding,RNA binding,protein binding,cadherin binding,metal ion binding	regulation of transcription from RNA polymerase II promoter,cytokine-mediated signaling pathway,positive regulation of GTPase activity,cytoplasmic translation
MCF7-GFP-COMT / MCF7-GFP	0.235075	0.235075	0.0275043	0.0419574	6	Q9H4A5	GOLPH3L	Golgi phosphoprotein 3-like	GLP3L_HUMAN	2	17.6968	1.17697	MCF7-GFP-COMT	MCF7-GFP	Golgi membrane,Golgi cisterna membrane,trans-Golgi network membrane,trans-Golgi network,Golgi cisterna,cytosol	protein binding,phosphatidylinositol-4-phosphate binding	Golgi organization,positive regulation of protein secretion,Golgi vesicle budding,retrograde vesicle-mediated transport, Golgi to ER,Golgi to plasma membrane protein transport
MCF7-GFP-COMT / MCF7-GFP	0.234959	0.234959	0.0599067	0.0752147	3	P29317;P29323;P54753;P54760;P54762;P54764;Q15375;Q9UF33	EPHA2;EPHB2;EPHB3;EPHB4;EPHB1;EPHA4;EPHA7;EPHA6	Ephrin type-A receptor 2;Ephrin type-B receptor 2;Ephrin type-B receptor 3;Ephrin type-B receptor 4;Ephrin type-B receptor 1;Ephrin type-A receptor 4;Ephrin type-A receptor 7;Ephrin type-A receptor 6	EPHA2_HUMAN;EPHB2_HUMAN;EPHB3_HUMAN;EPHB4_HUMAN;EPHB1_HUMAN;EPHA4_HUMAN;EPHA7_HUMAN;EPHA6_HUMAN	1	17.6873	1.17687	MCF7-GFP-COMT	MCF7-GFP	plasma membrane,integral component of plasma membrane,focal adhesion,cell surface,lamellipodium,leading edge membrane,lamellipodium membrane,ruffle membrane,occluding junction,neuron projection,receptor complex;extracellular region,nucleus,cytosol,plasma membrane,integral component of plasma membrane,axon,dendrite,neuronal cell body,postsynapse,glutamatergic synapse,integral component of postsyna…	virus receptor activity,transmembrane receptor protein tyrosine kinase activity,protein binding,ATP binding,cadherin binding,transmembrane-ephrin receptor activity;beta-amyloid binding,protein tyrosine kinase activity,transmembrane-ephrin receptor activity,receptor binding,protein binding,ATP binding,axon guidance receptor activity,identical protein binding,macromolecular complex binding,transmem…	skeletal system development,vasculogenesis,osteoblast differentiation,blood vessel endothelial cell proliferation involved in sprouting angiogenesis,inflammatory response,cell adhesion,multicellular organism development,intrinsic apoptotic signaling pathway in response to DNA damage,regulation of lamellipodium assembly,notochord formation,cell migration,negative regulation of angiogenesis,peptidy…
MCF7-GFP-COMT / MCF7-GFP	0.234819	0.234819	0.155704	0.144796	3	Q6VN20	RANBP10	Ran-binding protein 10	RBP10_HUMAN	1	17.6759	1.17676	MCF7-GFP-COMT	MCF7-GFP	ubiquitin ligase complex,nucleus,cytosol	protein binding
MCF7-GFP-COMT / MCF7-GFP	0.234664	0.234664	0.0638283	0.0781707	18	Q9P0I2	EMC3	ER membrane protein complex subunit 3	EMC3_HUMAN	6	17.6633	1.17663	MCF7-GFP-COMT	MCF7-GFP	integral component of membrane,ER membrane protein complex	molecular_function	biological_process,protein folding in endoplasmic reticulum
MCF7-GFP-COMT / MCF7-GFP	0.234478	0.234478	0.202316	0.173539	3	P16070	CD44	CD44 antigen	CD44_HUMAN	1	17.6481	1.17648	MCF7-GFP-COMT	MCF7-GFP	Golgi apparatus,cytosol,plasma membrane,integral component of plasma membrane,microvillus,focal adhesion,cell surface,apical plasma membrane,secretory granule membrane,lamellipodium membrane,macrophage migration inhibitory factor receptor complex,cell projection,extracellular exosome,basolateral plasma membrane	protein binding,collagen binding,hyaluronic acid binding,cytokine receptor activity,transmembrane signaling receptor activity	cell adhesion,cell-matrix adhesion,cell migration,extracellular matrix disassembly,extracellular matrix organization,hyaluronan catabolic process,positive regulation of peptidyl-serine phosphorylation,positive regulation of heterotypic cell-cell adhesion,T cell activation,negative regulation of apoptotic process,negative regulation of cysteine-type endopeptidase activity involved in apoptotic pro…
MCF7-GFP-COMT / MCF7-GFP	0.234476	0.234476	0.168095	0.152864	3	A0A140G945;P02489	CRYAA2;CRYAA	Alpha-crystallin A2 chain;Alpha-crystallin A chain	CRYA2_HUMAN;CRYAA_HUMAN	1	17.6479	1.17648	MCF7-GFP-COMT	MCF7-GFP	nucleoplasm,cytosol;nucleus,nucleoplasm,cytoplasm,cytosol	structural constituent of eye lens,metal ion binding;structural constituent of eye lens,protein binding,identical protein binding,metal ion binding,unfolded protein binding	;visual perception,negative regulation of intracellular transport,negative regulation of apoptotic process,protein stabilization,response to stimulus,protein homooligomerization,protein refolding
MCF7-GFP-COMT / MCF7-GFP	0.234371	0.234371	0.000316213	0.00119105	33	Q14254	FLOT2	Flotillin-2	FLOT2_HUMAN	11	17.6394	1.17639	MCF7-GFP-COMT	MCF7-GFP	uropod,acrosomal membrane,endosome,plasma membrane,caveola,cell-cell adherens junction,focal adhesion,membrane,basolateral plasma membrane,flotillin complex,lamellipodium,endocytic vesicle,cytoplasmic vesicle,vesicle,dendrite cytoplasm,cell-cell contact zone,perinuclear region of cytoplasm,extracellular exosome,glutamatergic synapse,anchored component of presynaptic active zone membrane,apical pl…	protease binding,protein binding,ionotropic glutamate receptor binding,protein heterodimerization activity	membrane raft assembly,cell adhesion,epidermis development,negative regulation of gene expression,protein localization to plasma membrane raft,regulation of myoblast differentiation,protein stabilization,positive regulation of NF-kappaB transcription factor activity,protein localization to plasma membrane,anterograde dendritic transport,regulation of postsynaptic specialization membrane neurotran…
MCF7-GFP-COMT / MCF7-GFP	0.233965	0.233965	0.0114453	0.0212151	9	Q15014	MORF4L2	Mortality factor 4-like protein 2	MO4L2_HUMAN	3	17.6063	1.17606	MCF7-GFP-COMT	MCF7-GFP	nucleus,nucleoplasm,nucleolus,plasma membrane,histone acetyltransferase complex,NuA4 histone acetyltransferase complex	protein binding	DNA repair,regulation of growth,positive regulation of transcription from RNA polymerase II promoter,positive regulation of striated muscle cell differentiation,histone H4 acetylation,histone deacetylation,histone H2A acetylation,chromatin silencing,histone acetylation
MCF7-GFP-COMT / MCF7-GFP	0.233854	0.233854	0.144067	0.137389	3	Q06136	KDSR	3-ketodihydrosphingosine reductase	KDSR_HUMAN	1	17.5972	1.17597	MCF7-GFP-COMT	MCF7-GFP	extracellular space,endoplasmic reticulum,endoplasmic reticulum membrane,membrane,integral component of membrane	3-dehydrosphinganine reductase activity	3-keto-sphinganine metabolic process,sphingolipid biosynthetic process,oxidation-reduction process
MCF7-GFP-COMT / MCF7-GFP	0.233453	0.233453	0.340323	0.243972	12	A0AV96	RBM47	RNA-binding protein 47	RBM47_HUMAN	3	17.5646	1.17565	MCF7-GFP-COMT	MCF7-GFP	nucleus	RNA binding,mRNA binding	hematopoietic progenitor cell differentiation,cytidine to uridine editing
MCF7-GFP-COMT / MCF7-GFP	0.233082	0.233082	0.335308	0.241595	9	Q9NWS0	PIH1D1	PIH1 domain-containing protein 1	PIHD1_HUMAN	3	17.5343	1.17534	MCF7-GFP-COMT	MCF7-GFP	nucleus,nucleolus,cytoplasm,pre-snoRNP complex,R2TP complex	RNA polymerase I CORE element sequence-specific DNA binding,protein binding,protein kinase binding,histone binding,ATPase binding,phosphoprotein binding,RNA polymerase I upstream control element sequence-specific DNA binding	box C/D snoRNP assembly,RNA polymerase I transcriptional preinitiation complex assembly,chromatin remodeling,epithelial cell differentiation,positive regulation of protein complex assembly,snoRNA localization,regulation of histone H3-K4 methylation,establishment of protein localization to chromatin,positive regulation of protein serine/threonine kinase activity,positive regulation of histone H4 a…
MCF7-GFP-COMT / MCF7-GFP	0.232527	0.232527	0.0649535	0.0791952	3	P48426	PIP4K2A	Phosphatidylinositol 5-phosphate 4-kinase type-2 alpha	PI42A_HUMAN	1	17.4891	1.17489	MCF7-GFP-COMT	MCF7-GFP	nucleoplasm,autophagosome,cytosol,plasma membrane	ATP binding,1-phosphatidylinositol-4-phosphate 5-kinase activity,1-phosphatidylinositol-5-phosphate 4-kinase activity	phospholipid metabolic process,phosphatidylinositol biosynthetic process,regulation of autophagy,regulation of phosphatidylinositol 3-kinase signaling,megakaryocyte development,phosphatidylinositol phosphorylation,positive regulation of autophagosome assembly
MCF7-GFP-COMT / MCF7-GFP	0.232295	0.232295	0.181323	0.16098	6	P55196	AFDN	Afadin	AFAD_HUMAN	2	17.4702	1.1747	MCF7-GFP-COMT	MCF7-GFP	nucleoplasm,cytosol,plasma membrane,cell-cell junction,nuclear speck,cell junction,cell-cell contact zone,occluding junction,cell-cell adherens junction	protein binding,protein C-terminus binding,Ras GTPase binding,cadherin binding,actin filament binding,cell adhesion molecule binding	cell adhesion,signal transduction,cell-cell signaling,positive regulation of gene expression,positive regulation of cell-cell adhesion,negative regulation of cell migration,adherens junction organization,positive regulation of GTPase activity,cell-cell adhesion mediated by cadherin,Requires Ontology,bicellular tight junction assembly,establishment of endothelial intestinal barrier,positive regula…
MCF7-GFP-COMT / MCF7-GFP	0.231968	0.231968	4.56178e-05	0.000224342	57	O60664	PLIN3	Perilipin-3	PLIN3_HUMAN	14	17.4436	1.17444	MCF7-GFP-COMT	MCF7-GFP	cytoplasm,endosome,Golgi apparatus,lipid particle,cytosol,endosome membrane,membrane,transport vesicle	protein binding,cadherin binding	vesicle-mediated transport
MCF7-GFP-COMT / MCF7-GFP	0.231683	0.231683	2.56168e-05	0.000134714	15	Q86SF2	GALNT7	N-acetylgalactosaminyltransferase 7	GALT7_HUMAN	5	17.4204	1.1742	MCF7-GFP-COMT	MCF7-GFP	Golgi membrane,membrane,integral component of membrane,extracellular exosome,Golgi apparatus	polypeptide N-acetylgalactosaminyltransferase activity,carbohydrate binding,metal ion binding	carbohydrate metabolic process,protein O-linked glycosylation,O-glycan processing
MCF7-GFP-COMT / MCF7-GFP	0.231552	0.231552	0.0444081	0.0594288	6	O95049	TJP3	Tight junction protein ZO-3	ZO3_HUMAN	2	17.4098	1.1741	MCF7-GFP-COMT	MCF7-GFP	nucleus,plasma membrane,bicellular tight junction	protein binding
MCF7-GFP-COMT / MCF7-GFP	0.231197	0.231197	0.359156	0.253178	15	O75175	CNOT3	CCR4-NOT transcription complex subunit 3	CNOT3_HUMAN	5	17.3809	1.17381	MCF7-GFP-COMT	MCF7-GFP	cytoplasmic mRNA processing body,nucleus,cytosol,CCR4-NOT complex,CCR4-NOT core complex	protein binding	nuclear-transcribed mRNA poly(A) tail shortening,trophectodermal cell differentiation,regulation of transcription, DNA-templated,DNA damage response, signal transduction by p53 class mediator resulting in cell cycle arrest,gene silencing by RNA,Requires Ontology,regulation of stem cell population maintenance,negative regulation of translation
MCF7-GFP-COMT / MCF7-GFP	0.231024	0.231024	0.0663075	0.0803107	3	Q7LBR1	CHMP1B	Charged multivesicular body protein 1b	CHM1B_HUMAN	1	17.3668	1.17367	MCF7-GFP-COMT	MCF7-GFP	ESCRT III complex,nucleus,cytosol,endosome membrane,membrane coat,midbody,late endosome membrane,extracellular exosome,multivesicular body	protein binding,protein domain specific binding,identical protein binding	nucleus organization,mitotic metaphase plate congression,regulation of centrosome duplication,multivesicular body assembly,viral budding via host ESCRT complex,establishment of protein localization,cell division,Requires Ontology,regulation of mitotic spindle assembly,ESCRT III complex disassembly,protein transport,late endosome to vacuole transport,endosome transport via multivesicular body sort…
MCF7-GFP-COMT / MCF7-GFP	0.230402	0.230402	0.0106297	0.0200189	48	Q6UXG2	KIAA1324	UPF0577 protein KIAA1324	K1324_HUMAN	13	17.3162	1.17316	MCF7-GFP-COMT	MCF7-GFP	lysosomal membrane,plasma membrane,integral component of plasma membrane,late endosome membrane,extracellular exosome,lysosome,late endosome,trans-Golgi network	RNA binding	autophagosome assembly,cellular response to starvation,positive regulation of vacuole organization,positive regulation of autophagosome assembly
MCF7-GFP-COMT / MCF7-GFP	0.229803	0.229803	0.0172915	0.0290131	3	P61165	TMEM258	Transmembrane protein 258	TM258_HUMAN	1	17.2675	1.17267	MCF7-GFP-COMT	MCF7-GFP	endoplasmic reticulum,integral component of membrane,oligosaccharyltransferase I complex		protein N-linked glycosylation
MCF7-GFP-COMT / MCF7-GFP	0.229323	0.229323	0.0680772	0.0817866	9	Q9Y2T7	YBX2	Y-box-binding protein 2	YBOX2_HUMAN	2	17.2285	1.17228	MCF7-GFP-COMT	MCF7-GFP	fibrillar center,nucleus,cytoplasm	RNA polymerase II transcription factor activity, sequence-specific DNA binding,DNA binding,RNA binding	regulation of transcription from RNA polymerase II promoter,transcription from RNA polymerase II promoter,spermatogenesis,translational attenuation,oocyte development,Requires Ontology
MCF7-GFP-COMT / MCF7-GFP	0.228524	0.228524	2.62598e-07	2.30201e-06	27	Q9P289	STK26	Serine/threonine-protein kinase 26	STK26_HUMAN	9	17.1636	1.17164	MCF7-GFP-COMT	MCF7-GFP	Golgi membrane,cytoplasm,Golgi apparatus,Golgi-associated vesicle,cytosol,vesicle membrane,membrane,apical plasma membrane,perinuclear region of cytoplasm,extracellular exosome,cell periphery	magnesium ion binding,protein kinase activity,protein binding,ATP binding,identical protein binding,protein homodimerization activity,protein serine/threonine kinase activity	protein phosphorylation,apoptotic process,cellular response to starvation,microvillus assembly,negative regulation of cell migration,response to hydrogen peroxide,regulation of apoptotic process,protein autophosphorylation,regulation of hydrogen peroxide-induced cell death,activation of protein kinase activity,neuron projection morphogenesis,MAPK cascade,signal transduction by protein phosphoryla…
MCF7-GFP-COMT / MCF7-GFP	0.228238	0.228238	0.2142	0.18036	30	Q9BUF5	TUBB6	Tubulin beta-6 chain	TBB6_HUMAN	10	17.1403	1.1714	MCF7-GFP-COMT	MCF7-GFP	nucleus,microtubule,extracellular exosome,cytoplasm	molecular_function,GTPase activity,structural constituent of cytoskeleton,GTP binding	microtubule cytoskeleton organization,mitotic cell cycle,microtubule-based process
MCF7-GFP-COMT / MCF7-GFP	0.228202	0.228202	0.00516405	0.0113941	15	Q9NZ08	ERAP1	Endoplasmic reticulum aminopeptidase 1	ERAP1_HUMAN	5	17.1374	1.17137	MCF7-GFP-COMT	MCF7-GFP	extracellular region,extracellular space,endoplasmic reticulum,endoplasmic reticulum lumen,endoplasmic reticulum membrane,cytosol,membrane,integral component of membrane,extracellular exosome,cytoplasm	aminopeptidase activity,interleukin-6 receptor binding,interleukin-1, Type II receptor binding,protein binding,metalloexopeptidase activity,zinc ion binding,peptide binding,metalloaminopeptidase activity	angiogenesis,adaptive immune response,antigen processing and presentation of peptide antigen via MHC class I,membrane protein ectodomain proteolysis,regulation of blood pressure,response to bacterium,antigen processing and presentation of endogenous peptide antigen via MHC class I,regulation of innate immune response,fat cell differentiation,positive regulation of angiogenesis,proteolysis,peptide…
MCF7-GFP-COMT / MCF7-GFP	0.227327	0.227327	0.161236	0.14868	6	Q6UX04	CWC27	Spliceosome-associated protein CWC27 homolog	CWC27_HUMAN	2	17.0664	1.17066	MCF7-GFP-COMT	MCF7-GFP	nucleus,nucleoplasm,U2-type precatalytic spliceosome,catalytic step 2 spliceosome	peptidyl-prolyl cis-trans isomerase activity,cyclosporin A binding	mRNA splicing, via spliceosome,protein folding,protein peptidyl-prolyl isomerization
MCF7-GFP-COMT / MCF7-GFP	0.227229	0.227229	0.0863085	0.0969719	15	Q8TC07	TBC1D15	TBC1 domain family member 15	TBC15_HUMAN	5	17.0584	1.17058	MCF7-GFP-COMT	MCF7-GFP	extracellular region,cytoplasm	GTPase activator activity,protein binding,Rab GTPase binding	regulation of GTPase activity,regulation of cilium assembly,intracellular protein transport,activation of GTPase activity
MCF7-GFP-COMT / MCF7-GFP	0.226961	0.226961	0.00892268	0.0175469	6	Q86UE8	TLK2	Serine/threonine-protein kinase tousled-like 2	TLK2_HUMAN	2	17.0367	1.17037	MCF7-GFP-COMT	MCF7-GFP	nucleus,intermediate filament,perinuclear region of cytoplasm	protein serine/threonine kinase activity,protein binding,ATP binding	regulation of chromatin assembly or disassembly,chromatin organization,protein phosphorylation,cellular response to DNA damage stimulus,cell cycle,chromosome segregation,negative regulation of autophagy,peptidyl-serine phosphorylation,negative regulation of proteasomal ubiquitin-dependent protein catabolic process,intracellular signal transduction,cellular response to gamma radiation
MCF7-GFP-COMT / MCF7-GFP	0.226712	0.226712	0.29533	0.222126	3	Q9ULR3	PPM1H	Protein phosphatase 1H	PPM1H_HUMAN	1	17.0165	1.17017	MCF7-GFP-COMT	MCF7-GFP	nucleus,nucleoplasm,cytoplasm,glutamatergic synapse	phosphoprotein phosphatase activity,magnesium-dependent protein serine/threonine phosphatase activity,protein serine/threonine phosphatase activity	protein dephosphorylation
MCF7-GFP-COMT / MCF7-GFP	0.2267	0.2267	0.112345	0.115605	6	Q53H82	LACTB2	Endoribonuclease LACTB2	LACB2_HUMAN	2	17.0155	1.17016	MCF7-GFP-COMT	MCF7-GFP	mitochondrial matrix	single-stranded RNA binding,endoribonuclease activity,protein binding,zinc ion binding	RNA phosphodiester bond hydrolysis, endonucleolytic
MCF7-GFP-COMT / MCF7-GFP	0.226512	0.226512	0.0104599	0.0197669	24	Q04446	GBE1	1,4-alpha-glucan-branching enzyme	GLGB_HUMAN	5	17.0003	1.17	MCF7-GFP-COMT	MCF7-GFP	cytosol,extracellular exosome	1,4-alpha-glucan branching enzyme activity,hydrolase activity, hydrolyzing O-glycosyl compounds,protein binding,cation binding,Requires Ontology	glycogen metabolic process,glycogen biosynthetic process,generation of precursor metabolites and energy,carbohydrate metabolic process
MCF7-GFP-COMT / MCF7-GFP	0.22594	0.22594	0.528918	0.323162	3	P06132	UROD	Uroporphyrinogen decarboxylase	DCUP_HUMAN	1	16.9539	1.16954	MCF7-GFP-COMT	MCF7-GFP	nucleoplasm,cytosol	uroporphyrinogen decarboxylase activity,protein binding	protoporphyrinogen IX biosynthetic process,heme biosynthetic process
MCF7-GFP-COMT / MCF7-GFP	0.225822	0.225822	0.0307481	0.0452696	9	Q9Y4C2	TCAF1	TRPM8 channel-associated factor 1	TCAF1_HUMAN	3	16.9444	1.16944	MCF7-GFP-COMT	MCF7-GFP	plasma membrane	protein binding,ion channel binding	negative regulation of cell migration,positive regulation of protein targeting to membrane,positive regulation of anion channel activity
MCF7-GFP-COMT / MCF7-GFP	0.224755	0.224755	0.00239259	0.00632134	9	P02042;P68871	HBD;HBB	Hemoglobin subunit delta;Hemoglobin subunit beta	HBD_HUMAN;HBB_HUMAN	2	16.8579	1.16858	MCF7-GFP-COMT	MCF7-GFP	cytosol,blood microparticle,hemoglobin complex,haptoglobin-hemoglobin complex;extracellular region,extracellular space,cytosol,hemoglobin complex,haptoglobin-hemoglobin complex,extracellular exosome,endocytic vesicle lumen,blood microparticle,tertiary granule lumen,ficolin-1-rich granule lumen	protein binding,metal ion binding,heme binding,oxygen transporter activity,peroxidase activity,hemoglobin alpha binding,organic acid binding,haptoglobin binding,oxygen binding;oxygen transporter activity,protein binding,oxygen binding,hemoglobin binding,metal ion binding,peroxidase activity,haptoglobin binding,organic acid binding,heme binding,hemoglobin alpha binding	blood coagulation,oxygen transport,cellular oxidant detoxification,hydrogen peroxide catabolic process,protein heterooligomerization;receptor-mediated endocytosis,blood coagulation,regulation of blood pressure,positive regulation of cell death,oxygen transport,bicarbonate transport,nitric oxide transport,response to hydrogen peroxide,hydrogen peroxide catabolic process,neutrophil degranulation,po…
MCF7-GFP-COMT / MCF7-GFP	0.224289	0.224289	0.0145066	0.025429	3	Q96JB2	COG3	Conserved oligomeric Golgi complex subunit 3	COG3_HUMAN	1	16.8201	1.1682	MCF7-GFP-COMT	MCF7-GFP	Golgi membrane,Golgi apparatus,cis-Golgi network,cytosol,plasma membrane,Golgi transport complex,Golgi cisterna membrane,trans-Golgi network membrane	protein binding,protein transporter activity	protein glycosylation,intracellular protein transport,ER to Golgi vesicle-mediated transport,retrograde vesicle-mediated transport, Golgi to ER,intra-Golgi vesicle-mediated transport,Golgi organization,protein localization to organelle,protein stabilization
MCF7-GFP-COMT / MCF7-GFP	0.223168	0.223168	0.187671	0.163789	3	Q587I9	SFT2D3	Vesicle transport protein SFT2C	SFT2C_HUMAN	1	16.7294	1.16729	MCF7-GFP-COMT	MCF7-GFP	integral component of membrane		protein transport,vesicle-mediated transport
MCF7-GFP-COMT / MCF7-GFP	0.221597	0.221597	0.183442	0.161828	6	Q92785	DPF2	Zinc finger protein ubi-d4	REQU_HUMAN	2	16.6023	1.16602	MCF7-GFP-COMT	MCF7-GFP	nuclear chromatin,nucleus,nucleoplasm,centrosome,cytosol,intracellular membrane-bounded organelle,histone acetyltransferase complex,nBAF complex	RNA polymerase II core promoter proximal region sequence-specific DNA binding,RNA polymerase II transcription factor activity, sequence-specific DNA binding,transcription corepressor activity,protein binding,metal ion binding,Requires Ontology,lysine-acetylated histone binding,histone acetyltransferase activity,histone binding	negative regulation of transcription from RNA polymerase II promoter,apoptotic process,histone acetylation,apoptotic signaling pathway,negative regulation of myeloid progenitor cell differentiation,negative regulation of transcription, DNA-templated,nervous system development,positive regulation of transcription from RNA polymerase II promoter
MCF7-GFP-COMT / MCF7-GFP	0.221561	0.221561	8.30113e-13	2.00936e-11	261	Q7Z6Z7	HUWE1	E3 ubiquitin-protein ligase HUWE1	HUWE1_HUMAN	77	16.5994	1.16599	MCF7-GFP-COMT	MCF7-GFP	extracellular region,nucleus,nucleoplasm,cytoplasm,cytosol,membrane,secretory granule lumen,extracellular exosome,ficolin-1-rich granule lumen	DNA binding,RNA binding,ubiquitin-protein transferase activity,protein binding,ubiquitin protein ligase activity	protein polyubiquitination,base-excision repair,protein monoubiquitination,histone ubiquitination,cell differentiation,neutrophil degranulation,positive regulation of protein targeting to mitochondrion,ubiquitin-dependent protein catabolic process,protein ubiquitination
MCF7-GFP-COMT / MCF7-GFP	0.221338	0.221338	0.665124	0.37616	18	Q14126	DSG2	Desmoglein-2	DSG2_HUMAN	6	16.5814	1.16581	MCF7-GFP-COMT	MCF7-GFP	cornified envelope,plasma membrane,cell-cell junction,cell surface,intercalated disc,integral component of membrane,apical plasma membrane,lateral plasma membrane,cell junction,desmosome,intracellular membrane-bounded organelle,extracellular exosome	calcium ion binding,cell adhesion molecule binding,cell adhesive protein binding involved in bundle of His cell-Purkinje myocyte communication	desmosome organization,Purkinje myocyte development,cell adhesion,homophilic cell adhesion via plasma membrane adhesion molecules,keratinization,response to progesterone,maternal process involved in female pregnancy,cornification,bundle of His cell-Purkinje myocyte adhesion involved in cell communication,regulation of heart rate by cardiac conduction,regulation of ventricular cardiac muscle cell …
MCF7-GFP-COMT / MCF7-GFP	0.221239	0.221239	0.136841	0.132517	6	Q9HBM1	SPC25	Kinetochore protein Spc25	SPC25_HUMAN	2	16.5734	1.16573	MCF7-GFP-COMT	MCF7-GFP	condensed chromosome kinetochore,nucleus,cytosol,Ndc80 complex	protein binding	mitotic spindle organization,chromosome segregation,cell division
MCF7-GFP-COMT / MCF7-GFP	0.221075	0.221075	1.89519e-17	8.9128e-16	147	P20700	LMNB1	Lamin-B1	LMNB1_HUMAN	31	16.5602	1.1656	MCF7-GFP-COMT	MCF7-GFP	nucleus,nuclear envelope,nuclear inner membrane,lamin filament,nucleoplasm,membrane,nuclear matrix,nuclear membrane	structural molecule activity,protein binding,phospholipase binding,sequence-specific double-stranded DNA binding	interleukin-12-mediated signaling pathway
MCF7-GFP-COMT / MCF7-GFP	0.220664	0.220664	0.0110804	0.0206783	6	O95685	PPP1R3D	Protein phosphatase 1 regulatory subunit 3D	PPR3D_HUMAN	2	16.527	1.16527	MCF7-GFP-COMT	MCF7-GFP	glycogen granule,intracellular membrane-bounded organelle	protein serine/threonine phosphatase activity,enzyme binding	glycogen metabolic process,regulation of glycogen biosynthetic process,regulation of glycogen catabolic process,protein dephosphorylation
MCF7-GFP-COMT / MCF7-GFP	0.219852	0.219852	0.168395	0.153009	3	Q96BI3	APH1A	Gamma-secretase subunit APH-1A	APH1A_HUMAN	1	16.4614	1.16461	MCF7-GFP-COMT	MCF7-GFP	mitochondrion,early endosome,endoplasmic reticulum,endoplasmic reticulum membrane,Golgi apparatus,plasma membrane,integral component of plasma membrane,synaptic vesicle,endosome membrane,membrane,integral component of membrane,Golgi cisterna membrane,gamma-secretase complex,integral component of presynaptic membrane	protein binding,endopeptidase activity	metanephros development,membrane protein ectodomain proteolysis,Notch receptor processing,protein processing,membrane protein intracellular domain proteolysis,beta-amyloid formation,Notch receptor processing, ligand-dependent,amyloid precursor protein metabolic process,amyloid precursor protein catabolic process,positive regulation of apoptotic process,positive regulation of catalytic activity,ce…
MCF7-GFP-COMT / MCF7-GFP	0.219505	0.219505	0.00285336	0.0072816	9	Q14318	FKBP8	Peptidyl-prolyl cis-trans isomerase FKBP8	FKBP8_HUMAN	2	16.4334	1.16433	MCF7-GFP-COMT	MCF7-GFP	mitochondrion,endoplasmic reticulum,cytosol,membrane,integral component of endoplasmic reticulum membrane,mitochondrial membrane,macromolecular complex	peptidyl-prolyl cis-trans isomerase activity,protein binding,identical protein binding,metal ion binding,disordered domain specific binding	protein peptidyl-prolyl isomerization,cell fate specification,negative regulation of protein phosphorylation,apoptotic process,smoothened signaling pathway,viral process,dorsal/ventral neural tube patterning,positive regulation of BMP signaling pathway,multicellular organism growth,intracellular signal transduction,camera-type eye development,negative regulation of apoptotic process
MCF7-GFP-COMT / MCF7-GFP	0.219434	0.219434	0.131248	0.128898	3	Q9UJC3	HOOK1	Protein Hook homolog 1	HOOK1_HUMAN	1	16.4276	1.16428	MCF7-GFP-COMT	MCF7-GFP	cytosol,microtubule,FHF complex,HOPS complex,centrosome,cytoplasm	actin binding,protein binding,identical protein binding,dynein light intermediate chain binding,microtubule binding	Golgi organization,endosome organization,lysosome organization,multicellular organism development,endosome to lysosome transport,protein transport,early endosome to late endosome transport,manchette assembly,cytoplasmic microtubule organization,cytoskeleton-dependent intracellular transport
MCF7-GFP-COMT / MCF7-GFP	0.218576	0.218576	0.000112962	0.000486741	15	Q9Y4P3	TBL2	Transducin beta-like protein 2	TBL2_HUMAN	5	16.3584	1.16358	MCF7-GFP-COMT	MCF7-GFP	endoplasmic reticulum,integral component of endoplasmic reticulum membrane	RNA binding,protein kinase binding,translation initiation factor binding,phosphoprotein binding	endoplasmic reticulum unfolded protein response,cellular response to glucose starvation,cellular response to hypoxia
MCF7-GFP-COMT / MCF7-GFP	0.21826	0.21826	0.0167806	0.028329	3	Q9NX62	IMPAD1	Inositol monophosphatase 3	IMPA3_HUMAN	1	16.3329	1.16333	MCF7-GFP-COMT	MCF7-GFP	nucleus,Golgi apparatus,Golgi lumen,cytosol,membrane,integral component of membrane,nuclear body	3'(2'),5'-bisphosphate nucleotidase activity,inositol monophosphate 1-phosphatase activity,metal ion binding,inositol monophosphate 3-phosphatase activity,inositol monophosphate 4-phosphatase activity,3'-nucleotidase activity	endochondral ossification,chondrocyte development,inositol biosynthetic process,post-embryonic development,dephosphorylation,chondroitin sulfate metabolic process,embryonic digit morphogenesis,phosphatidylinositol phosphorylation,3'-phosphoadenosine 5'-phosphosulfate metabolic process,skeletal system development
MCF7-GFP-COMT / MCF7-GFP	0.217187	0.217187	0.00791315	0.0159816	12	Q9BUN8	DERL1	Derlin-1	DERL1_HUMAN	4	16.2464	1.16246	MCF7-GFP-COMT	MCF7-GFP	early endosome,late endosome,endoplasmic reticulum,endoplasmic reticulum membrane,membrane,integral component of membrane,integral component of endoplasmic reticulum membrane,Derlin-1-VIMP complex,Derlin-1 retrotranslocation complex,signal recognition particle receptor complex,VCP-NPL4-UFD1 AAA ATPase complex,signal recognition particle	protease binding,protein binding,ubiquitin protein ligase binding,signaling receptor activity,MHC class I protein binding,ATPase binding,ubiquitin-specific protease binding	protein folding,response to unfolded protein,viral process,protein ubiquitination,ER-associated ubiquitin-dependent protein catabolic process,endoplasmic reticulum unfolded protein response,retrograde protein transport, ER to cytosol,positive regulation of protein ubiquitination,protein destabilization,positive regulation of protein binding,ERAD pathway,establishment of protein localization,prote…
MCF7-GFP-COMT / MCF7-GFP	0.216234	0.216234	0.00446979	0.01012	12	P60520	GABARAPL2	Gamma-aminobutyric acid receptor-associated protein-like 2	GBRL2_HUMAN	4	16.1697	1.1617	MCF7-GFP-COMT	MCF7-GFP	Golgi membrane,autophagosome membrane,cytoplasm,autophagosome,Golgi apparatus,cytosol,cytoplasmic vesicle	SNARE binding,protein binding,microtubule binding,ubiquitin protein ligase binding,beta-tubulin binding,GABA receptor binding,ATPase binding	intra-Golgi vesicle-mediated transport,autophagy,protein transport,macroautophagy,positive regulation of ATPase activity,autophagosome maturation,negative regulation of proteasomal protein catabolic process,mitophagy,autophagosome assembly,cellular response to nitrogen starvation
MCF7-GFP-COMT / MCF7-GFP	0.215241	0.215241	4.79668e-07	3.83269e-06	27	Q96HC4	PDLIM5	PDZ and LIM domain protein 5	PDLI5_HUMAN	8	16.0897	1.1609	MCF7-GFP-COMT	MCF7-GFP	cytosol,cell-cell adherens junction,postsynaptic density,actin cytoskeleton,membrane,neuron projection,postsynaptic membrane	actin binding,protein kinase C binding,protein binding,actinin binding,metal ion binding,protein N-terminus binding,cadherin binding involved in cell-cell adhesion	regulation of synapse assembly,regulation of dendritic spine morphogenesis,cell growth involved in cardiac muscle cell development,cell-cell adhesion
MCF7-GFP-COMT / MCF7-GFP	0.214959	0.214959	1.68169e-07	1.56387e-06	24	Q02978	SLC25A11	Mitochondrial 2-oxoglutarate/malate carrier protein	M2OM_HUMAN	7	16.0671	1.16067	MCF7-GFP-COMT	MCF7-GFP	nucleus,mitochondrion,mitochondrial inner membrane,integral component of plasma membrane	RNA binding,oxoglutarate:malate antiporter activity	gluconeogenesis,alpha-ketoglutarate transport,transmembrane transport
MCF7-GFP-COMT / MCF7-GFP	0.214518	0.214518	0.0944877	0.102658	9	Q6P5R6	RPL22L1	60S ribosomal protein L22-like 1	RL22L_HUMAN	2	16.0316	1.16032	MCF7-GFP-COMT	MCF7-GFP	cytosolic large ribosomal subunit	structural constituent of ribosome,RNA binding	translation
MCF7-GFP-COMT / MCF7-GFP	0.214344	0.214344	0.00346884	0.00843384	12	Q13190	STX5	Syntaxin-5	STX5_HUMAN	4	16.0176	1.16018	MCF7-GFP-COMT	MCF7-GFP	Golgi membrane,endoplasmic reticulum membrane,Golgi apparatus,cytosol,ER to Golgi transport vesicle membrane,SNARE complex,vesicle,endoplasmic reticulum-Golgi intermediate compartment membrane,endomembrane system,integral component of membrane	SNAP receptor activity,protein binding,cadherin binding,protein N-terminus binding,SNARE binding	ER to Golgi vesicle-mediated transport,early endosome to Golgi transport,retrograde transport, endosome to Golgi,positive regulation of protein catabolic process,COPII vesicle coating,vesicle fusion with Golgi apparatus,Golgi disassembly,regulation of Golgi organization,vesicle fusion,vesicle docking,intracellular protein transport
MCF7-GFP-COMT / MCF7-GFP	0.213947	0.213947	0.254262	0.201534	6	Q7LGA3	HS2ST1	Heparan sulfate 2-O-sulfotransferase 1	HS2ST_HUMAN	2	15.9857	1.15986	MCF7-GFP-COMT	MCF7-GFP	Golgi membrane,membrane,integral component of membrane	heparan sulfate 2-O-sulfotransferase activity,sulfotransferase activity	glycosaminoglycan biosynthetic process,heparan sulfate proteoglycan biosynthetic process, polysaccharide chain biosynthetic process,heparan sulfate proteoglycan biosynthetic process, enzymatic modification
MCF7-GFP-COMT / MCF7-GFP	0.213551	0.213551	0.424847	0.280086	3	P56962	STX17	Syntaxin-17	STX17_HUMAN	1	15.9539	1.15954	MCF7-GFP-COMT	MCF7-GFP	autophagosome membrane,mitochondrion,autophagosome,endoplasmic reticulum membrane,endoplasmic reticulum-Golgi intermediate compartment,cytosol,ER to Golgi transport vesicle membrane,ER to Golgi transport vesicle,smooth endoplasmic reticulum membrane,SNARE complex,endoplasmic reticulum-Golgi intermediate compartment membrane,ER-mitochondrion membrane contact site,lysosomal membrane,rough endoplasm…	SNARE binding,SNAP receptor activity,protein binding,protein kinase binding,protein phosphatase binding	ER to Golgi vesicle-mediated transport,Golgi organization,autophagosome docking,protein localization to pre-autophagosomal structure,endoplasmic reticulum-Golgi intermediate compartment organization,autophagosome maturation,vesicle docking,intracellular protein transport,vesicle fusion
MCF7-GFP-COMT / MCF7-GFP	0.212954	0.212954	1.9319e-10	2.97188e-09	51	Q16643	DBN1	Drebrin	DREB_HUMAN	13	15.9059	1.15906	MCF7-GFP-COMT	MCF7-GFP	cytoplasm,cytoskeleton,gap junction,postsynaptic density,actin cytoskeleton,dendrite,growth cone,cortical cytoskeleton,actomyosin,postsynaptic membrane,glutamatergic synapse,postsynaptic cytosol	actin binding,protein binding,profilin binding,cadherin binding	actin filament organization,cell communication by chemical coupling,cell communication by electrical coupling,positive regulation of synaptic plasticity,maintenance of protein location in cell,regulation of neuronal synaptic plasticity,regulation of dendrite development,cytoplasmic sequestering of protein,positive regulation of dendritic spine morphogenesis,neural precursor cell proliferation,pos…
MCF7-GFP-COMT / MCF7-GFP	0.212721	0.212721	6.84468e-05	0.000313826	42	P11766	ADH5	Alcohol dehydrogenase class-3	ADHX_HUMAN	10	15.8872	1.15887	MCF7-GFP-COMT	MCF7-GFP	mitochondrion,cytosol,extracellular exosome	fatty acid binding,zinc ion binding,electron carrier activity,formaldehyde dehydrogenase activity,protein homodimerization activity,S-(hydroxymethyl)glutathione dehydrogenase activity,alcohol dehydrogenase activity, zinc-dependent	retinoid metabolic process,respiratory system process,ethanol oxidation,peptidyl-cysteine S-nitrosylation,electron transport chain,response to lipopolysaccharide,positive regulation of blood pressure,response to nitrosative stress,response to redox state,formaldehyde catabolic process
MCF7-GFP-COMT / MCF7-GFP	0.212638	0.212638	0.454481	0.291676	3	P11047	LAMC1	Laminin subunit gamma-1	LAMC1_HUMAN	1	15.8805	1.15881	MCF7-GFP-COMT	MCF7-GFP	extracellular region,basement membrane,laminin-1 complex,extracellular space,endoplasmic reticulum lumen,laminin-10 complex,laminin-11 complex,Requires Ontology,extracellular exosome	extracellular matrix structural constituent,extracellular matrix constituent conferring elasticity	cell adhesion,endoderm development,cell migration,extracellular matrix disassembly,extracellular matrix organization,hemidesmosome assembly,substrate adhesion-dependent cell spreading,post-translational protein modification,cellular protein metabolic process,positive regulation of epithelial cell proliferation,macromolecular complex assembly
MCF7-GFP-COMT / MCF7-GFP	0.212617	0.212617	0.0292014	0.0435851	3	O14493	CLDN4	Claudin-4	CLD4_HUMAN	1	15.8789	1.15879	MCF7-GFP-COMT	MCF7-GFP	plasma membrane,integral component of plasma membrane,bicellular tight junction,basal plasma membrane,apical plasma membrane,apicolateral plasma membrane,lateral plasma membrane,chloride channel complex	transmembrane signaling receptor activity,structural molecule activity,chloride channel activity,protein binding,identical protein binding	female pregnancy,circadian rhythm,calcium-independent cell-cell adhesion via plasma membrane cell-adhesion molecules,response to progesterone,establishment of skin barrier,renal absorption,chloride transmembrane transport
MCF7-GFP-COMT / MCF7-GFP	0.212294	0.212294	0.234229	0.191051	9	Q96ED9	HOOK2	Protein Hook homolog 2	HOOK2_HUMAN	3	15.8529	1.15853	MCF7-GFP-COMT	MCF7-GFP	centrosome,cytosol,microtubule,intracellular membrane-bounded organelle,FHF complex,HOPS complex,cytoplasm	protein binding,identical protein binding,dynein light intermediate chain binding,microtubule binding	endocytosis,endosome organization,lysosome organization,endosome to lysosome transport,protein transport,early endosome to late endosome transport,cytoskeleton-dependent intracellular transport,cytoplasmic microtubule organization
MCF7-GFP-COMT / MCF7-GFP	0.211951	0.211951	0.00014796	0.000611914	21	Q13617	CUL2	Cullin-2	CUL2_HUMAN	7	15.8254	1.15825	MCF7-GFP-COMT	MCF7-GFP	nucleoplasm,nucleolus,cytosol,VCB complex,Cul2-RING ubiquitin ligase complex,SCF ubiquitin ligase complex,cullin-RING ubiquitin ligase complex	protein binding,ubiquitin protein ligase binding,macromolecular complex binding,ubiquitin protein ligase activity	G1/S transition of mitotic cell cycle,cell cycle arrest,negative regulation of cell proliferation,viral process,protein ubiquitination,post-translational protein modification,regulation of transcription from RNA polymerase II promoter in response to hypoxia,intrinsic apoptotic signaling pathway,SCF-dependent proteasomal ubiquitin-dependent protein catabolic process,proteasome-mediated ubiquitin-d…
MCF7-GFP-COMT / MCF7-GFP	0.21195	0.21195	5.32412e-11	9.52555e-10	51	Q9UL46	PSME2	Proteasome activator complex subunit 2	PSME2_HUMAN	11	15.8253	1.15825	MCF7-GFP-COMT	MCF7-GFP	proteasome complex,nucleoplasm,cytosol,proteasome activator complex,membrane,extracellular exosome,cytoplasm	protein binding,identical protein binding,endopeptidase activator activity	MAPK cascade,protein polyubiquitination,stimulatory C-type lectin receptor signaling pathway,antigen processing and presentation of exogenous peptide antigen via MHC class I, TAP-dependent,regulation of cellular amino acid metabolic process,negative regulation of G2/M transition of mitotic cell cycle,protein deubiquitination,anaphase-promoting complex-dependent catabolic process,SCF-dependent pro…
MCF7-GFP-COMT / MCF7-GFP	0.211828	0.211828	0.0160017	0.0274363	9	O60831	PRAF2	PRA1 family protein 2	PRAF2_HUMAN	3	15.8155	1.15815	MCF7-GFP-COMT	MCF7-GFP	endosome membrane,integral component of membrane		protein transport,L-glutamate transport
MCF7-GFP-COMT / MCF7-GFP	0.211621	0.211621	0.0127779	0.0229612	15	Q3KQV9	UAP1L1	UDP-N-acetylhexosamine pyrophosphorylase-like protein 1	UAP1L_HUMAN	4	15.7988	1.15799	MCF7-GFP-COMT	MCF7-GFP		UDP-N-acetylglucosamine diphosphorylase activity	UDP-N-acetylglucosamine biosynthetic process
MCF7-GFP-COMT / MCF7-GFP	0.211369	0.211369	0.000134754	0.000562958	21	Q13641	TPBG	Trophoblast glycoprotein	TPBG_HUMAN	6	15.7786	1.15779	MCF7-GFP-COMT	MCF7-GFP	endoplasmic reticulum,integral component of plasma membrane,cell surface		cell adhesion,positive regulation of synapse assembly
MCF7-GFP-COMT / MCF7-GFP	0.211238	0.211238	0.00161385	0.00456426	135	P11021	HSPA5	Endoplasmic reticulum chaperone BiP	BIP_HUMAN	28	15.7681	1.15768	MCF7-GFP-COMT	MCF7-GFP	nucleus,cytoplasm,mitochondrion,endoplasmic reticulum,endoplasmic reticulum lumen,endoplasmic reticulum membrane,smooth endoplasmic reticulum,endoplasmic reticulum-Golgi intermediate compartment,cytosol,plasma membrane,focal adhesion,cell surface,membrane,integral component of endoplasmic reticulum membrane,midbody,macromolecular complex,endoplasmic reticulum chaperone complex,melanosome,intracel…	calcium ion binding,protein binding,ATPase activity,enzyme binding,protein domain specific binding,ubiquitin protein ligase binding,ribosome binding,cadherin binding,unfolded protein binding,chaperone binding,misfolded protein binding,protein binding involved in protein folding,heat shock protein binding,ATPase activity, coupled,ATP binding	luteolysis,ER overload response,positive regulation of neuron projection development,cerebellum structural organization,cerebellar Purkinje cell layer development,substantia nigra development,neuron differentiation,positive regulation of cell migration,ER-associated ubiquitin-dependent protein catabolic process,negative regulation of transforming growth factor beta receptor signaling pathway,endo…
MCF7-GFP-COMT / MCF7-GFP	0.211195	0.211195	0.180904	0.160782	3	Q9BQ24	ZFYVE21	Zinc finger FYVE domain-containing protein 21	ZFY21_HUMAN	1	15.7647	1.15765	MCF7-GFP-COMT	MCF7-GFP	endosome,focal adhesion	protein binding,metal ion binding
MCF7-GFP-COMT / MCF7-GFP	0.210795	0.210795	0.00289817	0.00738451	21	O43324	EEF1E1	Eukaryotic translation elongation factor 1 epsilon-1	MCA3_HUMAN	6	15.7326	1.15733	MCF7-GFP-COMT	MCF7-GFP	nucleus,nucleoplasm,nucleolus,cytoplasm,cytosol,aminoacyl-tRNA synthetase multienzyme complex	protein binding	tRNA aminoacylation for protein translation,negative regulation of cell proliferation,positive regulation of apoptotic process,positive regulation of DNA damage response, signal transduction by p53 class mediator,positive regulation of cellular senescence
MCF7-GFP-COMT / MCF7-GFP	0.210654	0.210654	0.040453	0.0553899	6	Q6ISB3	GRHL2	Grainyhead-like protein 2 homolog	GRHL2_HUMAN	2	15.7212	1.15721	MCF7-GFP-COMT	MCF7-GFP	nucleus,nucleoplasm,cell-cell junction,membrane	RNA polymerase II transcription factor activity, sequence-specific DNA binding,intronic transcription regulatory region sequence-specific DNA binding,transcriptional activator activity, RNA polymerase II transcription regulatory region sequence-specific binding,transcription factor activity, sequence-specific DNA binding,protein binding,chromatin DNA binding,sequence-specific DNA binding	neural tube closure,cardiac ventricle morphogenesis,epithelial cell morphogenesis,cell adhesion,cell proliferation,epidermis development,cell junction assembly,multicellular organism growth,embryonic digit morphogenesis,camera-type eye development,regulation of DNA methylation,negative regulation of keratinocyte differentiation,positive regulation of transcription from RNA polymerase II promoter,…
MCF7-GFP-COMT / MCF7-GFP	0.210594	0.210594	0.341106	0.244114	3	Q9UFC0	LRWD1	Leucine-rich repeat and WD repeat-containing protein 1	LRWD1_HUMAN	1	15.7165	1.15716	MCF7-GFP-COMT	MCF7-GFP	kinetochore,condensed chromosome kinetochore,nucleus,nuclear origin of replication recognition complex,pericentric heterochromatin,nucleolus,cytoplasm,microtubule organizing center,telomeric heterochromatin,intracellular membrane-bounded organelle	chromatin binding,protein binding,methyl-CpG binding,methylated histone binding	DNA replication initiation,chromatin organization,establishment of protein localization to chromatin
MCF7-GFP-COMT / MCF7-GFP	0.210523	0.210523	0.00035158	0.00130338	48	Q8TAQ2	SMARCC2	SWI/SNF complex subunit SMARCC2	SMRC2_HUMAN	13	15.7108	1.15711	MCF7-GFP-COMT	MCF7-GFP	nuclear chromatin,nucleoplasm,SWI/SNF complex,macromolecular complex,npBAF complex,nBAF complex	RNA polymerase II transcription factor activity, sequence-specific DNA binding,transcription coactivator activity,protein binding,RNA polymerase II core promoter proximal region sequence-specific DNA binding,RNA polymerase II distal enhancer sequence-specific DNA binding,nucleosomal DNA binding	nucleosome disassembly,chromatin remodeling,regulation of transcription from RNA polymerase II promoter,nervous system development,ATP-dependent chromatin remodeling,negative regulation of transcription, DNA-templated,positive regulation of transcription, DNA-templated
MCF7-GFP-COMT / MCF7-GFP	0.210447	0.210447	0.0103682	0.0196442	45	Q9H832	UBE2Z	Ubiquitin-conjugating enzyme E2 Z	UBE2Z_HUMAN	12	15.7047	1.15705	MCF7-GFP-COMT	MCF7-GFP	nucleus,nucleoplasm,cytosol	protein binding,ATP binding,cysteine-type endopeptidase inhibitor activity,ubiquitin conjugating enzyme activity	apoptotic process,negative regulation of endopeptidase activity,protein ubiquitination,positive regulation of apoptotic process,ubiquitin-dependent protein catabolic process,negative regulation of apoptotic process
MCF7-GFP-COMT / MCF7-GFP	0.210034	0.210034	0.00716609	0.0147812	21	P29992	GNA11	Guanine nucleotide-binding protein subunit alpha-11	GNA11_HUMAN	6	15.6715	1.15672	MCF7-GFP-COMT	MCF7-GFP	photoreceptor outer segment,cytoplasm,lysosomal membrane,plasma membrane,extracellular exosome,heterotrimeric G-protein complex	GTP binding,metal ion binding,G-protein coupled receptor binding,type 2A serotonin receptor binding,GTPase activity,G-protein beta/gamma-subunit complex binding	skeletal system development,signal transduction,G-protein coupled receptor signaling pathway,G-protein coupled acetylcholine receptor signaling pathway,heart development,phototransduction, visible light,entrainment of circadian clock,platelet activation,regulation of melanocyte differentiation,developmental pigmentation,cellular response to pH,action potential,adenylate cyclase-modulating G-prote…
MCF7-GFP-COMT / MCF7-GFP	0.209686	0.209686	4.98422e-05	0.000242007	12	O43432	EIF4G3	Eukaryotic translation initiation factor 4 gamma 3	IF4G3_HUMAN	4	15.6437	1.15644	MCF7-GFP-COMT	MCF7-GFP	cytosol,eukaryotic translation initiation factor 4F complex	RNA cap binding,RNA binding,translation factor activity, RNA binding,mRNA binding,translation initiation factor activity	translational initiation,regulation of translational initiation,negative regulation of autophagy
MCF7-GFP-COMT / MCF7-GFP	0.209229	0.209229	0.0562864	0.0714769	21	Q96C86	DCPS	m7GpppX diphosphatase	DCPS_HUMAN	6	15.607	1.15607	MCF7-GFP-COMT	MCF7-GFP	nucleus,nucleoplasm,cytoplasm,mitochondrion,cytosol,cytoplasmic mRNA processing body	RNA 7-methylguanosine cap binding,exoribonuclease activity,protein binding,m7G(5')pppN diphosphatase activity	nuclear-transcribed mRNA catabolic process, deadenylation-dependent decay,cellular response to menadione,negative regulation of programmed cell death,exonucleolytic nuclear-transcribed mRNA catabolic process involved in deadenylation-dependent decay,mRNA cis splicing, via spliceosome,RNA phosphodiester bond hydrolysis, exonucleolytic,deadenylation-dependent decapping of nuclear-transcribed mRNA
MCF7-GFP-COMT / MCF7-GFP	0.208547	0.208547	0.396948	0.269257	3	Q9NQT4	EXOSC5	Exosome complex component RRP46	EXOS5_HUMAN	1	15.5524	1.15552	MCF7-GFP-COMT	MCF7-GFP	exosome (RNase complex),nucleus,nucleoplasm,nucleolus,cytoplasm,cytosol,transcriptionally active chromatin,nuclear exosome (RNase complex),cytoplasmic exosome (RNase complex)	3'-5'-exoribonuclease activity,RNA binding,protein binding,exoribonuclease activity	rRNA processing,regulation of mRNA stability,exonucleolytic nuclear-transcribed mRNA catabolic process involved in deadenylation-dependent decay,DNA deamination,defense response to virus,RNA phosphodiester bond hydrolysis, exonucleolytic,nuclear mRNA surveillance,nuclear-transcribed mRNA catabolic process, exonucleolytic, 3'-5',U4 snRNA 3'-end processing,polyadenylation-dependent snoRNA 3'-end pr…
MCF7-GFP-COMT / MCF7-GFP	0.208042	0.208042	0.0999649	0.107054	3	Q8TF05	PPP4R1	Serine/threonine-protein phosphatase 4 regulatory subunit 1	PP4R1_HUMAN	1	15.5119	1.15512	MCF7-GFP-COMT	MCF7-GFP	protein phosphatase 4 complex	protein binding,protein phosphatase regulator activity,phosphoprotein phosphatase activity,protein serine/threonine phosphatase activity	protein phosphorylation,protein dephosphorylation,signal transduction,regulation of phosphoprotein phosphatase activity
MCF7-GFP-COMT / MCF7-GFP	0.208015	0.208015	0.0167364	0.028329	9	O60828	PQBP1	Polyglutamine-binding protein 1	PQBP1_HUMAN	3	15.5098	1.1551	MCF7-GFP-COMT	MCF7-GFP	nucleus,nucleoplasm,cytosol,cytoplasmic stress granule,nuclear speck,neuronal ribonucleoprotein granule	DNA binding,double-stranded DNA binding,transcription coactivator activity,protein binding,ribonucleoprotein complex binding	alternative mRNA splicing, via spliceosome,mRNA splicing, via spliceosome,activation of innate immune response,positive regulation of defense response to virus by host,regulation of transcription, DNA-templated,neuron projection development,positive regulation of type I interferon production,regulation of RNA splicing,innate immune response,regulation of dendrite morphogenesis,defense response to…
MCF7-GFP-COMT / MCF7-GFP	0.207862	0.207862	0.185209	0.162498	3	P39880;Q13948	CUX1	Homeobox protein cut-like 1;Protein CASP	CUX1_HUMAN;CASP_HUMAN	1	15.4975	1.15498	MCF7-GFP-COMT	MCF7-GFP	nucleus,nucleoplasm,Golgi apparatus,cytosol,Golgi membrane;	RNA polymerase II regulatory region sequence-specific DNA binding,protein binding, bridging,sequence-specific DNA binding;	retrograde transport, vesicle recycling within Golgi,regulation of transcription from RNA polymerase II promoter,multicellular organism development,positive regulation of dendrite morphogenesis,negative regulation of transcription from RNA polymerase II promoter,Golgi vesicle transport;
MCF7-GFP-COMT / MCF7-GFP	0.207573	0.207573	0.00606551	0.0129078	15	P40123	CAP2	Adenylyl cyclase-associated protein 2	CAP2_HUMAN	5	15.4744	1.15474	MCF7-GFP-COMT	MCF7-GFP	plasma membrane,postsynaptic density,cortical actin cytoskeleton	protein binding,identical protein binding,adenylate cyclase binding,actin binding	signal transduction,activation of adenylate cyclase activity,establishment or maintenance of cell polarity,cell morphogenesis,actin polymerization or depolymerization
MCF7-GFP-COMT / MCF7-GFP	0.206552	0.206552	0.588428	0.346778	6	Q16512	PKN1	Serine/threonine-protein kinase N1	PKN1_HUMAN	2	15.3927	1.15393	MCF7-GFP-COMT	MCF7-GFP	nucleus,nucleoplasm,cytoplasm,endosome,cytosol,midbody,cleavage furrow,macromolecular complex	chromatin binding,protein kinase activity,protein serine/threonine kinase activity,protein kinase C activity,protein kinase C binding,protein binding,ATP binding,GTP-Rho binding,ligand-dependent nuclear receptor transcription coactivator activity,histone kinase activity (H3-T11 specific),histone binding,histone deacetylase binding,Rac GTPase binding,androgen receptor binding	B cell homeostasis,B cell apoptotic process,regulation of germinal center formation,regulation of immunoglobulin production,renal system process,regulation of transcription from RNA polymerase II promoter,protein phosphorylation,negative regulation of protein kinase activity,hyperosmotic response,signal transduction,activation of JUN kinase activity,epithelial cell migration,negative regulation o…
MCF7-GFP-COMT / MCF7-GFP	0.206435	0.206435	0.287167	0.218487	6	P13284	IFI30	Gamma-interferon-inducible lysosomal thiol reductase	GILT_HUMAN	2	15.3834	1.15383	MCF7-GFP-COMT	MCF7-GFP	extracellular region,lysosome,cytosol,cell junction,lysosomal lumen,intracellular membrane-bounded organelle	protein binding,oxidoreductase activity, acting on a sulfur group of donors	antigen processing and presentation of exogenous peptide antigen via MHC class II,antigen processing and presentation of exogenous peptide antigen via MHC class I,oxidation-reduction process,interferon-gamma-mediated signaling pathway
MCF7-GFP-COMT / MCF7-GFP	0.206251	0.206251	0.0854154	0.0960997	3	Q9BU23	LMF2	Lipase maturation factor 2	LMF2_HUMAN	1	15.3686	1.15369	MCF7-GFP-COMT	MCF7-GFP	membrane,integral component of membrane,endoplasmic reticulum membrane	protein binding	protein maturation
MCF7-GFP-COMT / MCF7-GFP	0.205924	0.205924	0.234114	0.191051	6	Q8TDB6	DTX3L	E3 ubiquitin-protein ligase DTX3L	DTX3L_HUMAN	2	15.3425	1.15342	MCF7-GFP-COMT	MCF7-GFP	nucleus,nucleoplasm,cytoplasm,lysosome,lysosomal membrane,cytosol,early endosome membrane,macromolecular complex,early endosome	ubiquitin-protein transferase activity,enzyme inhibitor activity,protein binding,enzyme activator activity,enzyme binding,histone binding,ubiquitin-like protein ligase binding,metal ion binding,STAT family protein binding	protein polyubiquitination,positive regulation of defense response to virus by host,double-strand break repair,ubiquitin-dependent protein catabolic process,cellular response to DNA damage stimulus,Notch signaling pathway,endosome to lysosome transport,histone monoubiquitination,protein transport,positive regulation of protein binding,histone H2A ubiquitination,histone H2B ubiquitination,positive…
MCF7-GFP-COMT / MCF7-GFP	0.205711	0.205711	0.0791922	0.0908998	18	P30405	PPIF	Peptidyl-prolyl cis-trans isomerase F, mitochondrial	PPIF_HUMAN	5	15.3255	1.15325	MCF7-GFP-COMT	MCF7-GFP	mitochondrion,mitochondrial permeability transition pore complex,mitochondrial matrix,membrane,mitochondrial proton-transporting ATP synthase complex	peptidyl-prolyl cis-trans isomerase activity,protein binding,cyclosporin A binding,unfolded protein binding	protein peptidyl-prolyl isomerization,response to ischemia,apoptotic mitochondrial changes,regulation of proton-transporting ATPase activity, rotational mechanism,regulation of necrotic cell death,negative regulation of ATPase activity,negative regulation of apoptotic process,regulation of mitochondrial membrane permeability,necroptotic process,cellular response to hydrogen peroxide,cellular resp…
MCF7-GFP-COMT / MCF7-GFP	0.205537	0.205537	0.260472	0.204301	12	Q9NXF1	TEX10	Testis-expressed protein 10	TEX10_HUMAN	4	15.3116	1.15312	MCF7-GFP-COMT	MCF7-GFP	nucleoplasm,nucleolus,cytoplasm,MLL1 complex,Rix1 complex	protein binding	rRNA processing
MCF7-GFP-COMT / MCF7-GFP	0.205367	0.205367	0.106174	0.111551	3	O95639	CPSF4	Cleavage and polyadenylation specificity factor subunit 4	CPSF4_HUMAN	1	15.298	1.15298	MCF7-GFP-COMT	MCF7-GFP	nucleoplasm,mRNA cleavage and polyadenylation specificity factor complex,intracellular membrane-bounded organelle	RNA binding,protein binding,zinc ion binding	mRNA splicing, via spliceosome,termination of RNA polymerase II transcription,tRNA splicing, via endonucleolytic cleavage and ligation,mRNA export from nucleus,mRNA 3'-end processing,modification by virus of host mRNA processing,pre-mRNA cleavage required for polyadenylation
MCF7-GFP-COMT / MCF7-GFP	0.204197	0.204197	1.27277e-05	7.27744e-05	33	Q9UJZ1	STOML2	Stomatin-like protein 2, mitochondrial	STML2_HUMAN	9	15.2045	1.15205	MCF7-GFP-COMT	MCF7-GFP	mitochondrial inner membrane,mitochondrial intermembrane space,cytoskeleton,extrinsic component of plasma membrane,membrane raft,immunological synapse,COP9 signalosome,actin cytoskeleton,T cell receptor complex	receptor binding,protein binding,GTPase binding,cardiolipin binding	mitochondrial calcium ion transport,cellular calcium ion homeostasis,mitochondrion organization,lipid localization,positive regulation of mitochondrial membrane potential,interleukin-2 production,mitochondrial protein processing,CD4-positive, alpha-beta T cell activation,mitochondrial ATP synthesis coupled proton transport,T cell receptor signaling pathway,protein oligomerization,positive regulat…
MCF7-GFP-COMT / MCF7-GFP	0.203662	0.203662	0.000336027	0.0012542	24	Q9UHD9	UBQLN2	Ubiquilin-2	UBQL2_HUMAN	5	15.1618	1.15162	MCF7-GFP-COMT	MCF7-GFP	nucleus,cytoplasm,autophagosome,cytosol,plasma membrane,cytoplasmic vesicle	protein binding,polyubiquitin binding	regulation of macroautophagy,ER-associated ubiquitin-dependent protein catabolic process,negative regulation of clathrin-dependent endocytosis,positive regulation of ER-associated ubiquitin-dependent protein catabolic process,negative regulation of G-protein coupled receptor internalization,regulation of autophagosome assembly,ubiquitin-dependent protein catabolic process,autophagosome assembly
MCF7-GFP-COMT / MCF7-GFP	0.203662	0.203662	1.72365e-10	2.728e-09	57	Q9ULA0	DNPEP	Aspartyl aminopeptidase	DNPEP_HUMAN	15	15.1618	1.15162	MCF7-GFP-COMT	MCF7-GFP	nucleus,cytosol,blood microparticle,extracellular region,cytoplasm	aminopeptidase activity,protein binding,zinc ion binding,identical protein binding,metalloaminopeptidase activity	proteolysis,peptide metabolic process
MCF7-GFP-COMT / MCF7-GFP	0.20348	0.20348	0.349092	0.24821	9	P11802	CDK4	Cyclin-dependent kinase 4	CDK4_HUMAN	2	15.1472	1.15147	MCF7-GFP-COMT	MCF7-GFP	cyclin-dependent protein kinase holoenzyme complex,chromatin,nucleus,nucleoplasm,transcription factor complex,nucleolus,cytosol,bicellular tight junction,nuclear membrane,perinuclear region of cytoplasm,cyclin D2-CDK4 complex	cyclin-dependent protein serine/threonine kinase activity,protein binding,ATP binding,cyclin-dependent protein serine/threonine kinase regulator activity,cyclin binding,macromolecular complex binding	regulation of cyclin-dependent protein serine/threonine kinase activity,G1/S transition of mitotic cell cycle,lens development in camera-type eye,transcription initiation from RNA polymerase II promoter,protein phosphorylation,signal transduction,circadian rhythm,positive regulation of cell proliferation,response to toxic substance,response to lead ion,regulation of gene expression,positive regul…
MCF7-GFP-COMT / MCF7-GFP	0.203149	0.203149	7.03333e-06	4.31972e-05	48	Q96DG6	CMBL	Carboxymethylenebutenolidase homolog	CMBL_HUMAN	11	15.1209	1.15121	MCF7-GFP-COMT	MCF7-GFP	cytosol,extracellular exosome	hydrolase activity	xenobiotic metabolic process
MCF7-GFP-COMT / MCF7-GFP	0.20249	0.20249	0.00315088	0.00783437	30	O15269	SPTLC1	Serine palmitoyltransferase 1	SPTC1_HUMAN	9	15.0683	1.15068	MCF7-GFP-COMT	MCF7-GFP	endoplasmic reticulum,endoplasmic reticulum membrane,integral component of membrane,serine C-palmitoyltransferase complex,SPOTS complex	serine C-palmitoyltransferase activity,protein binding,pyridoxal phosphate binding	sphingolipid metabolic process,sphingomyelin biosynthetic process,sphingolipid biosynthetic process,sphinganine biosynthetic process,sphingosine biosynthetic process,ceramide biosynthetic process,positive regulation of lipophagy,regulation of fat cell apoptotic process
MCF7-GFP-COMT / MCF7-GFP	0.202313	0.202313	0.0456752	0.0606301	6	O00442	RTCA	RNA 3'-terminal phosphate cyclase	RTCA_HUMAN	2	15.0541	1.15054	MCF7-GFP-COMT	MCF7-GFP	nucleus,nucleoplasm	RNA binding,ATP binding,RNA-3'-phosphate cyclase activity	RNA processing
MCF7-GFP-COMT / MCF7-GFP	0.202145	0.202145	0.0377892	0.0526256	9	Q9BTE1	DCTN5	Dynactin subunit 5	DCTN5_HUMAN	3	15.0408	1.15041	MCF7-GFP-COMT	MCF7-GFP	condensed chromosome kinetochore,nucleoplasm,centrosome,cytosol,nuclear membrane	protein binding	ventricular septum development,ER to Golgi vesicle-mediated transport,antigen processing and presentation of exogenous peptide antigen via MHC class II,aorta development,coronary vasculature development
MCF7-GFP-COMT / MCF7-GFP	0.20202	0.20202	0.000263833	0.00103111	9	P51153	RAB13	Ras-related protein Rab-13	RAB13_HUMAN	3	15.0308	1.15031	MCF7-GFP-COMT	MCF7-GFP	trans-Golgi network,cytosol,plasma membrane,bicellular tight junction,lateral plasma membrane,lamellipodium,cell junction,endocytic vesicle,cytoplasmic vesicle membrane,cytoplasmic vesicle,insulin-responsive compartment,neuron projection,recycling endosome,recycling endosome membrane,extracellular exosome,Golgi apparatus	protein binding,GTP binding,GTPase activity	protein kinase A signaling,endosomal transport,cortical actin cytoskeleton organization,neuron projection development,endocytic recycling,cellular response to insulin stimulus,endothelial cell chemotaxis,post-translational protein modification,trans-Golgi network to recycling endosome transport,bicellular tight junction assembly,protein localization to plasma membrane,establishment of Sertoli cel…
MCF7-GFP-COMT / MCF7-GFP	0.201557	0.201557	2.04887e-09	2.67654e-08	147	P04843	RPN1	Dolichyl-diphosphooligosaccharide--protein glycosyltransferase subunit 1	RPN1_HUMAN	30	14.9939	1.14994	MCF7-GFP-COMT	MCF7-GFP	endoplasmic reticulum,endoplasmic reticulum membrane,rough endoplasmic reticulum,cytosol,oligosaccharyltransferase complex,membrane,integral component of membrane,melanosome	RNA binding,protein binding,dolichyl-diphosphooligosaccharide-protein glycotransferase activity	cellular protein modification process,protein N-linked glycosylation via asparagine
MCF7-GFP-COMT / MCF7-GFP	0.201442	0.201442	1.62306e-18	8.61791e-17	60	Q8TEM1	NUP210	Nuclear pore membrane glycoprotein 210	PO210_HUMAN	19	14.9847	1.14985	MCF7-GFP-COMT	MCF7-GFP	nuclear envelope,endoplasmic reticulum membrane,membrane,integral component of membrane,nuclear membrane,host cell,nuclear pore	protein dimerization activity	regulation of glycolytic process,mRNA export from nucleus,tRNA export from nucleus,viral process,protein sumoylation,viral transcription,regulation of gene silencing by miRNA,intracellular transport of virus,regulation of cellular response to heat
MCF7-GFP-COMT / MCF7-GFP	0.200745	0.200745	3.36744e-05	0.000170025	18	P11166	SLC2A1	Solute carrier family 2, facilitated glucose transporter member 1	GTR1_HUMAN	5	14.9292	1.14929	MCF7-GFP-COMT	MCF7-GFP	Golgi membrane,female pronucleus,cytosol,plasma membrane,integral component of plasma membrane,caveola,intercalated disc,membrane,basolateral plasma membrane,apical plasma membrane,Z disc,midbody,cortical actin cytoskeleton,sarcolemma,melanosome,extracellular exosome,blood microparticle	glucose transmembrane transporter activity,protein binding,kinase binding,dehydroascorbic acid transporter activity,identical protein binding,xenobiotic transporter activity,protein self-association,D-glucose transmembrane transporter activity	response to hypoxia,lactose biosynthetic process,female pregnancy,regulation of glucose transport,L-ascorbic acid metabolic process,cerebral cortex development,response to insulin,cellular response to glucose starvation,xenobiotic transport,regulation of insulin secretion,macromolecular complex assembly,dehydroascorbic acid transport,cellular response to mechanical stimulus,cellular hyperosmotic …
MCF7-GFP-COMT / MCF7-GFP	0.199889	0.199889	0.0842928	0.0950966	3	Q9NSC5	HOMER3	Homer protein homolog 3	HOME3_HUMAN	1	14.861	1.14861	MCF7-GFP-COMT	MCF7-GFP	cellular_component,cytosol,cell junction,basal part of cell,postsynaptic membrane,glutamatergic synapse,dendrite,postsynaptic density,plasma membrane,cytoplasm,neuron projection	protein binding,protein C-terminus binding,protein domain specific binding,identical protein binding,G-protein coupled glutamate receptor binding	protein targeting,negative regulation of interleukin-2 production,negative regulation of calcineurin-NFAT signaling cascade,regulation of postsynaptic neurotransmitter receptor activity,regulation of store-operated calcium entry,G-protein coupled glutamate receptor signaling pathway
MCF7-GFP-COMT / MCF7-GFP	0.199837	0.199837	0.103043	0.109496	6	Q5JSZ5	PRRC2B	Protein PRRC2B	PRC2B_HUMAN	2	14.8569	1.14857	MCF7-GFP-COMT	MCF7-GFP		RNA binding,protein binding
MCF7-GFP-COMT / MCF7-GFP	0.199768	0.199768	0.188636	0.164457	12	Q9UKL0	RCOR1	REST corepressor 1	RCOR1_HUMAN	4	14.8513	1.14851	MCF7-GFP-COMT	MCF7-GFP	nucleus,nucleoplasm,transcriptional repressor complex,DNA repair complex,transcription factor complex	RNA polymerase II transcription factor activity, sequence-specific DNA binding,transcriptional repressor activity, RNA polymerase II transcription regulatory region sequence-specific binding,protein binding,transcription regulatory region DNA binding,transcription factor binding,transcription factor activity, sequence-specific DNA binding	negative regulation of transcription from RNA polymerase II promoter,blood coagulation,viral process,negative regulation of transcription, DNA-templated,histone H4 deacetylation
MCF7-GFP-COMT / MCF7-GFP	0.199343	0.199343	1.75677e-05	9.73617e-05	24	P63098	PPP3R1	Calcineurin subunit B type 1	CANB1_HUMAN	7	14.8175	1.14818	MCF7-GFP-COMT	MCF7-GFP	nucleoplasm,mitochondrion,cytosol,calcineurin complex,sarcolemma	calcium-dependent protein serine/threonine phosphatase activity,calcium ion binding,protein binding,calmodulin binding,cyclosporin A binding,phosphatase binding,protein domain specific binding	protein dephosphorylation,Wnt signaling pathway, calcium modulating pathway,calcineurin-NFAT signaling cascade,Fc-epsilon receptor signaling pathway,positive regulation of transcription from RNA polymerase II promoter,positive regulation of protein insertion into mitochondrial membrane involved in apoptotic signaling pathway
MCF7-GFP-COMT / MCF7-GFP	0.197995	0.197995	0.0828051	0.0940629	24	P63167	DYNLL1	Dynein light chain 1, cytoplasmic	DYL1_HUMAN	4	14.7103	1.1471	MCF7-GFP-COMT	MCF7-GFP	kinetochore,nucleus,cytoplasm,mitochondrion,centrosome,cytosol,cytoplasmic dynein complex,microtubule,plasma membrane,cilium,membrane,tertiary granule membrane,mitotic spindle,ciliary tip,ficolin-1-rich granule membrane,axon cytoplasm,COP9 signalosome,dynein complex	protein binding,protein C-terminus binding,enzyme binding,protein domain specific binding,nitric-oxide synthase regulator activity,protein homodimerization activity,protein heterodimerization activity,scaffold protein binding,dynein intermediate chain binding,ATP-dependent microtubule motor activity, plus-end-directed,dynein light intermediate chain binding	G2/M transition of mitotic cell cycle,ER to Golgi vesicle-mediated transport,apoptotic process,spermatid development,regulation of G2/M transition of mitotic cell cycle,viral process,macroautophagy,antigen processing and presentation of exogenous peptide antigen via MHC class II,substantia nigra development,intraciliary retrograde transport,intraciliary transport involved in cilium morphogenesis,…
MCF7-GFP-COMT / MCF7-GFP	0.197901	0.197901	0.0416535	0.0565224	9	O95487	SEC24B	Protein transport protein Sec24B	SC24B_HUMAN	3	14.7029	1.14703	MCF7-GFP-COMT	MCF7-GFP	Golgi membrane,endoplasmic reticulum membrane,cytosol,ER to Golgi transport vesicle membrane,COPII vesicle coat	protein binding,zinc ion binding	neural tube closure,antigen processing and presentation of peptide antigen via MHC class I,outflow tract morphogenesis,intracellular protein transport,ER to Golgi vesicle-mediated transport,antigen processing and presentation of exogenous peptide antigen via MHC class II,cochlear nucleus development,aorta morphogenesis,COPII vesicle coating,auditory receptor cell stereocilium organization,lung lo…
MCF7-GFP-COMT / MCF7-GFP	0.197349	0.197349	0.000769056	0.00249186	12	O14618	CCS	Copper chaperone for superoxide dismutase	CCS_HUMAN	4	14.6589	1.14659	MCF7-GFP-COMT	MCF7-GFP	nucleus,cytoplasm,cytosol	copper ion binding,protein binding,protein disulfide oxidoreductase activity,cadherin binding,superoxide dismutase copper chaperone activity,superoxide dismutase activity	superoxide metabolic process,intracellular copper ion transport,metal ion transport,cellular response to oxidative stress,positive regulation of oxidoreductase activity,oxidation-reduction process,removal of superoxide radicals
MCF7-GFP-COMT / MCF7-GFP	0.197335	0.197335	0.28373	0.216514	6	Q86U86	PBRM1	Protein polybromo-1	PB1_HUMAN	2	14.6578	1.14658	MCF7-GFP-COMT	MCF7-GFP	nuclear chromosome,nucleoplasm,RSC complex	DNA binding,chromatin binding,protein binding,DNA translocase activity	mitotic cell cycle,chromatin remodeling,negative regulation of cell proliferation,ATP-dependent chromatin remodeling,transcription elongation from RNA polymerase II promoter,nucleosome disassembly
MCF7-GFP-COMT / MCF7-GFP	0.197286	0.197286	0.00017849	0.000720093	54	P51532	SMARCA4	Transcription activator BRG1	SMCA4_HUMAN	18	14.654	1.14654	MCF7-GFP-COMT	MCF7-GFP	nuclear chromatin,extracellular space,nucleus,nucleoplasm,nucleolus,membrane,SWI/SNF complex,macromolecular complex,npBAF complex,nBAF complex	RNA polymerase I CORE element sequence-specific DNA binding,p53 binding,transcription coactivator activity,transcription corepressor activity,RNA binding,helicase activity,protein binding,ATP binding,DNA-dependent ATPase activity,transcription factor binding,Tat protein binding,protein N-terminus binding,androgen receptor binding,DNA polymerase binding,lysine-acetylated histone binding,RNA polyme…	negative regulation of transcription from RNA polymerase II promoter,RNA polymerase I transcriptional preinitiation complex assembly,neural retina development,chromatin organization,nucleosome disassembly,chromatin remodeling,regulation of transcription from RNA polymerase II promoter,nervous system development,positive regulation of Wnt signaling pathway,negative regulation of cell growth,interl…
MCF7-GFP-COMT / MCF7-GFP	0.197254	0.197254	0.000833387	0.00264818	24	Q92922	SMARCC1	SWI/SNF complex subunit SMARCC1	SMRC1_HUMAN	8	14.6514	1.14651	MCF7-GFP-COMT	MCF7-GFP	nuclear chromatin,XY body,nucleus,nucleoplasm,cytoplasm,SWI/SNF complex,macromolecular complex,npBAF complex,nBAF complex	RNA polymerase II transcription factor activity, sequence-specific DNA binding,transcription coactivator activity,protein binding,protein N-terminus binding,RNA polymerase II core promoter proximal region sequence-specific DNA binding,RNA polymerase II distal enhancer sequence-specific DNA binding,nucleosomal DNA binding	nucleosome disassembly,chromatin remodeling,regulation of transcription from RNA polymerase II promoter,nervous system development,insulin receptor signaling pathway,animal organ morphogenesis,prostate gland development,negative regulation of proteasomal ubiquitin-dependent protein catabolic process,ATP-dependent chromatin remodeling,positive regulation of transcription, DNA-templated,positive re…
MCF7-GFP-COMT / MCF7-GFP	0.196824	0.196824	0.65025	0.370606	3	O43924	PDE6D	Retinal rod rhodopsin-sensitive cGMP 3',5'-cyclic phosphodiesterase subunit delta	PDE6D_HUMAN	1	14.6172	1.14617	MCF7-GFP-COMT	MCF7-GFP	cytosol,cytoskeleton,cilium,cytoplasmic vesicle membrane,cytoplasmic vesicle	3',5'-cyclic-nucleotide phosphodiesterase activity,GTPase inhibitor activity,protein binding,Rab GTPase binding	visual perception,negative regulation of GTPase activity,response to stimulus
MCF7-GFP-COMT / MCF7-GFP	0.196178	0.196178	4.46365e-05	0.000220636	36	P30048	PRDX3	Thioredoxin-dependent peroxide reductase, mitochondrial	PRDX3_HUMAN	8	14.5659	1.14566	MCF7-GFP-COMT	MCF7-GFP	cytoplasm,mitochondrion,mitochondrial matrix,early endosome,cytosol,macromolecular complex	protein binding,protein C-terminus binding,thioredoxin peroxidase activity,alkyl hydroperoxide reductase activity,kinase binding,protein kinase binding,identical protein binding,cysteine-type endopeptidase inhibitor activity involved in apoptotic process	maternal placenta development,apoptotic process,response to oxidative stress,mitochondrion organization,positive regulation of cell proliferation,peptidyl-cysteine oxidation,myeloid cell differentiation,response to lipopolysaccharide,negative regulation of kinase activity,cellular response to oxidative stress,cellular response to reactive oxygen species,response to hydrogen peroxide,hydrogen pero…
MCF7-GFP-COMT / MCF7-GFP	0.196131	0.196131	6.48846e-05	0.00029916	27	P06280	GLA	Alpha-galactosidase A	AGAL_HUMAN	7	14.5622	1.14562	MCF7-GFP-COMT	MCF7-GFP	extracellular region,cytoplasm,lysosome,Golgi apparatus,azurophil granule lumen,lysosomal lumen,extracellular exosome	catalytic activity,alpha-galactosidase activity,receptor binding,protein binding,hydrolase activity,galactoside binding,protein homodimerization activity,raffinose alpha-galactosidase activity	glycosphingolipid metabolic process,oligosaccharide metabolic process,neutrophil degranulation,negative regulation of nitric oxide biosynthetic process,glycosylceramide catabolic process,glycosphingolipid catabolic process,negative regulation of nitric-oxide synthase activity,glycoside catabolic process
MCF7-GFP-COMT / MCF7-GFP	0.196073	0.196073	0.0345024	0.0493813	9	Q08378	GOLGA3	Golgin subfamily A member 3	GOGA3_HUMAN	3	14.5576	1.14558	MCF7-GFP-COMT	MCF7-GFP	Golgi membrane,nucleus,nucleoplasm,nucleolus,Golgi apparatus,cytosol,membrane,Golgi transport complex,Golgi cisterna membrane,extrinsic component of Golgi membrane,cytoplasm	transporter activity,protein binding,cadherin binding	intra-Golgi vesicle-mediated transport,spermatogenesis
MCF7-GFP-COMT / MCF7-GFP	0.195618	0.195618	3.93136e-07	3.25177e-06	87	P04844	RPN2	Dolichyl-diphosphooligosaccharide--protein glycosyltransferase subunit 2	RPN2_HUMAN	18	14.5215	1.14521	MCF7-GFP-COMT	MCF7-GFP	autophagosome membrane,endoplasmic reticulum membrane,rough endoplasmic reticulum,oligosaccharyltransferase complex,membrane,integral component of membrane	protein binding,ribosome binding,dolichyl-diphosphooligosaccharide-protein glycotransferase activity	cellular protein modification process,aging,protein N-linked glycosylation via asparagine,response to drug,protein N-linked glycosylation
MCF7-GFP-COMT / MCF7-GFP	0.195194	0.195194	0.211409	0.178634	3	Q96JK2	DCAF5	DDB1- and CUL4-associated factor 5	DCAF5_HUMAN	1	14.4878	1.14488	MCF7-GFP-COMT	MCF7-GFP	nucleoplasm,Cul4-RING E3 ubiquitin ligase complex	protein binding	protein ubiquitination,post-translational protein modification
MCF7-GFP-COMT / MCF7-GFP	0.19507	0.19507	0.000347698	0.0012919	12	Q9Y2V2	CARHSP1	Calcium-regulated heat-stable protein 1	CHSP1_HUMAN	3	14.4779	1.14478	MCF7-GFP-COMT	MCF7-GFP	cytoplasmic mRNA processing body,cytosol,P granule,cytoplasmic exosome (RNase complex),cytoplasm	RNA polymerase II transcription factor activity, sequence-specific DNA binding,mRNA 3'-UTR binding,protein binding,phosphatase binding	regulation of transcription from RNA polymerase II promoter,intracellular signal transduction,regulation of mRNA stability
MCF7-GFP-COMT / MCF7-GFP	0.194376	0.194376	0.0612444	0.0760046	15	Q96AC1	FERMT2	Fermitin family homolog 2	FERM2_HUMAN	4	14.4229	1.14423	MCF7-GFP-COMT	MCF7-GFP	stress fiber,nucleus,nucleoplasm,cytoplasm,cytosol,focal adhesion,cell cortex,cell surface,extrinsic component of cytoplasmic side of plasma membrane,lamellipodium membrane,I band	protein binding,phosphatidylinositol-3,4,5-trisphosphate binding,actin filament binding	cell-matrix adhesion,transforming growth factor beta receptor signaling pathway,integrin-mediated signaling pathway,regulation of cell shape,Wnt signaling pathway,integrin activation,cell junction assembly,substrate adhesion-dependent cell spreading,focal adhesion assembly,protein localization to membrane
MCF7-GFP-COMT / MCF7-GFP	0.19437	0.19437	4.57779e-11	8.44316e-10	57	Q9Y6Q5	AP1M2	AP-1 complex subunit mu-2	AP1M2_HUMAN	16	14.4225	1.14422	MCF7-GFP-COMT	MCF7-GFP	Golgi membrane,lysosomal membrane,cytosol,clathrin adaptor complex,cytoplasmic vesicle membrane,clathrin-coated vesicle membrane,trans-Golgi network membrane,intracellular membrane-bounded organelle	protein binding	protein targeting,vesicle targeting,antigen processing and presentation of exogenous peptide antigen via MHC class II,regulation of defense response to virus by virus
MCF7-GFP-COMT / MCF7-GFP	0.194213	0.194213	7.49417e-07	5.68644e-06	21	Q92544	TM9SF4	Transmembrane 9 superfamily member 4	TM9S4_HUMAN	7	14.41	1.1441	MCF7-GFP-COMT	MCF7-GFP	early endosome,Golgi apparatus,integral component of membrane,membrane	protein binding	response to hypoxia,phagocytosis,cell adhesion,regulation of intracellular pH,vacuolar proton-transporting V-type ATPase complex assembly,positive regulation of protein exit from endoplasmic reticulum,positive regulation of protein localization to cell surface,protein localization to membrane
MCF7-GFP-COMT / MCF7-GFP	0.194026	0.194026	0.000406657	0.00145197	127	P06733	ENO1	Alpha-enolase	ENOA_HUMAN	19	14.3951	1.14395	MCF7-GFP-COMT	MCF7-GFP	phosphopyruvate hydratase complex,extracellular space,nucleus,cytoplasm,cytosol,plasma membrane,cell surface,membrane,M band,extracellular exosome,cell cortex region	magnesium ion binding,RNA polymerase II regulatory region sequence-specific DNA binding,transcriptional repressor activity, RNA polymerase II transcription regulatory region sequence-specific binding,RNA binding,phosphopyruvate hydratase activity,protein binding,protein homodimerization activity,cadherin binding,GTPase binding	negative regulation of transcription from RNA polymerase II promoter,gluconeogenesis,response to virus,positive regulation of plasminogen activation,negative regulation of cell growth,negative regulation of transcription, DNA-templated,positive regulation of muscle contraction,canonical glycolysis,negative regulation of hypoxia-induced intrinsic apoptotic signaling pathway,positive regulation of …
MCF7-GFP-COMT / MCF7-GFP	0.194006	0.194006	0.00654998	0.0137756	9	Q9NV35	NUDT15	Nucleotide triphosphate diphosphatase NUDT15	NUD15_HUMAN	2	14.3936	1.14394	MCF7-GFP-COMT	MCF7-GFP	cytosol	protein binding,8-oxo-7,8-dihydroguanosine triphosphate pyrophosphatase activity,nucleoside-diphosphatase activity,NADH pyrophosphatase activity,8-oxo-7,8-dihydrodeoxyguanosine triphosphate pyrophosphatase activity,metal ion binding,nucleoside-triphosphate diphosphatase activity	mitotic cell cycle,purine nucleotide catabolic process,dGTP catabolic process,nucleobase-containing small molecule catabolic process,DNA protection,exogenous drug catabolic process,regulation of proteasomal protein catabolic process,nucleoside phosphate catabolic process
MCF7-GFP-COMT / MCF7-GFP	0.1927	0.1927	0.00151821	0.00433849	18	O14656	TOR1A	Torsin-1A	TOR1A_HUMAN	6	14.2901	1.1429	MCF7-GFP-COMT	MCF7-GFP	nuclear envelope,endoplasmic reticulum,endoplasmic reticulum lumen,cytosol,cytoskeleton,synaptic vesicle,membrane,cell junction,secretory granule,growth cone,cytoplasmic vesicle membrane,nuclear membrane,extrinsic component of endoplasmic reticulum membrane,intracellular membrane-bounded organelle,extracellular exosome	protein binding,ATP binding,cytoskeletal protein binding,ATPase activity,kinesin binding,unfolded protein binding,misfolded protein binding	protein deneddylation,response to oxidative stress,organelle organization,nuclear envelope organization,cell adhesion,neuron projection development,protein localization to nucleus,wound healing, spreading of cells,intermediate filament cytoskeleton organization,synaptic vesicle transport,chaperone mediated protein folding requiring cofactor,protein homooligomerization,regulation of dopamine uptak…
MCF7-GFP-COMT / MCF7-GFP	0.192377	0.192377	0.000596155	0.0020026	84	P08758	ANXA5	Annexin A5	ANXA5_HUMAN	18	14.2645	1.14264	MCF7-GFP-COMT	MCF7-GFP	extracellular region,cytoplasm,cytosol,focal adhesion,external side of plasma membrane,membrane,Requires Ontology,extracellular exosome,endothelial microparticle	phospholipase inhibitor activity,calcium ion binding,protein binding,phospholipid binding,calcium-dependent phospholipid binding,binding, bridging,peptide hormone binding,receptor tyrosine kinase binding,calcium-transporting ATPase activity,heparin binding	platelet degranulation,signal transduction,blood coagulation,negative regulation of apoptotic process,negative regulation of catalytic activity,calcium ion transmembrane transport,Requires Ontology,response to organic substance,response to calcium ion,cellular response to lead ion,negative regulation of prolactin secretion,negative regulation of blood coagulation,protein homooligomerization,cellu…
MCF7-GFP-COMT / MCF7-GFP	0.192375	0.192375	0.0681223	0.0817866	36	O15294	OGT	UDP-N-acetylglucosamine--peptide N-acetylglucosaminyltransferase 110 kDa subunit	OGT1_HUMAN	12	14.2644	1.14264	MCF7-GFP-COMT	MCF7-GFP	histone acetyltransferase complex,nucleus,nucleoplasm,cytosol,plasma membrane,mitochondrial membrane,macromolecular complex,cell projection	protein binding,phosphatidylinositol-3,4,5-trisphosphate binding,acetylglucosaminyltransferase activity,protein N-acetylglucosaminyltransferase activity,protein O-GlcNAc transferase activity,histone acetyltransferase activity (H4-K5 specific),histone acetyltransferase activity (H4-K8 specific),histone acetyltransferase activity (H4-K16 specific)	regulation of glycolytic process,regulation of gluconeogenesis,regulation of transcription from RNA polymerase II promoter,protein O-linked glycosylation,apoptotic process,signal transduction,response to nutrient,viral process,protein processing,protein deubiquitination,negative regulation of protein ubiquitination,negative regulation of proteasomal ubiquitin-dependent protein catabolic process,r…
MCF7-GFP-COMT / MCF7-GFP	0.19185	0.19185	1.7922e-11	3.47054e-10	105	P06396	GSN	Gelsolin	GELS_HUMAN	23	14.2227	1.14223	MCF7-GFP-COMT	MCF7-GFP	ruffle,podosome,extracellular region,extracellular space,cytoplasm,cytosol,plasma membrane,focal adhesion,actin cytoskeleton,sarcoplasm,lamellipodium,actin cap,cortical actin cytoskeleton,secretory granule lumen,myelin sheath,phagocytic vesicle,perinuclear region of cytoplasm,extracellular exosome,blood microparticle,ficolin-1-rich granule lumen,nucleus	actin binding,calcium ion binding,protein binding,myosin II binding,actin filament binding	phagocytosis, engulfment,aging,positive regulation of gene expression,oligodendrocyte development,striated muscle atrophy,actin filament polymerization,regulation of cell adhesion,protein destabilization,tissue regeneration,sequestering of actin monomers,neutrophil degranulation,cellular protein metabolic process,actin nucleation,response to ethanol,negative regulation of viral entry into host ce…
MCF7-GFP-COMT / MCF7-GFP	0.191163	0.191163	1.6519e-07	1.54491e-06	36	O43488	AKR7A2	Aflatoxin B1 aldehyde reductase member 2	ARK72_HUMAN	9	14.1684	1.14168	MCF7-GFP-COMT	MCF7-GFP	Golgi apparatus,cytosol,extracellular exosome	alditol:NADP+ 1-oxidoreductase activity,protein binding,electron carrier activity,phenanthrene-9,10-epoxide hydrolase activity	carbohydrate metabolic process,cellular aldehyde metabolic process,xenobiotic metabolic process,electron transport chain,daunorubicin metabolic process,doxorubicin metabolic process
MCF7-GFP-COMT / MCF7-GFP	0.190894	0.190894	0.0925788	0.101455	6	Q8TBQ9	TMEM167A	Protein kish-A	KISHA_HUMAN	2	14.1471	1.14147	MCF7-GFP-COMT	MCF7-GFP	Golgi membrane,integral component of membrane		intracellular transport,protein secretion
MCF7-GFP-COMT / MCF7-GFP	0.190197	0.190197	0.0178206	0.0296672	9	Q9Y6K9	IKBKG	NF-kappa-B essential modulator	NEMO_HUMAN	3	14.092	1.14092	MCF7-GFP-COMT	MCF7-GFP	ubiquitin ligase complex,spindle pole,nucleus,nucleoplasm,cytoplasm,cytosol,IkappaB kinase complex,mitotic spindle	protein binding,protein domain specific binding,ubiquitin protein ligase binding,identical protein binding,protein homodimerization activity,peroxisome proliferator activated receptor binding,metal ion binding,protein heterodimerization activity,linear polyubiquitin binding,K63-linked polyubiquitin binding	activation of MAPK activity,stimulatory C-type lectin receptor signaling pathway,antigen processing and presentation of exogenous peptide antigen via MHC class I, TAP-dependent,MyD88-independent toll-like receptor signaling pathway,apoptotic process,inflammatory response,immune response,cellular response to DNA damage stimulus,I-kappaB kinase/NF-kappaB signaling,JNK cascade,response to virus,regu…
MCF7-GFP-COMT / MCF7-GFP	0.189806	0.189806	0.0292862	0.0435851	3	Q9P003	CNIH4	Protein cornichon homolog 4	CNIH4_HUMAN	1	14.061	1.14061	MCF7-GFP-COMT	MCF7-GFP	endoplasmic reticulum,endoplasmic reticulum-Golgi intermediate compartment,integral component of membrane	protein binding,CCR5 chemokine receptor binding	ER to Golgi vesicle-mediated transport,protein transport
MCF7-GFP-COMT / MCF7-GFP	0.189601	0.189601	0.000386213	0.00139104	21	O14662	STX16	Syntaxin-16	STX16_HUMAN	6	14.0448	1.14045	MCF7-GFP-COMT	MCF7-GFP	Golgi membrane,cytoplasm,Golgi apparatus,trans-Golgi network,cytosol,focal adhesion,integral component of synaptic vesicle membrane,SNARE complex,Golgi cisterna,trans-Golgi network membrane,intracellular membrane-bounded organelle,perinuclear region of cytoplasm,endomembrane system,integral component of membrane	SNAP receptor activity,protein binding,syntaxin binding,SNARE binding	retrograde transport, endosome to Golgi,Golgi ribbon formation,intracellular protein transport,vesicle fusion,vesicle docking
MCF7-GFP-COMT / MCF7-GFP	0.1895	0.1895	0.594242	0.348801	3	P60602	ROMO1	Reactive oxygen species modulator 1	ROMO1_HUMAN	1	14.0369	1.14037	MCF7-GFP-COMT	MCF7-GFP	mitochondrion,integral component of membrane,mitochondrial inner membrane presequence translocase complex	molecular_function	replicative cell aging,positive regulation of cell proliferation,killing of cells of other organism,cellular response to reactive oxygen species,defense response to bacterium,defense response to Gram-negative bacterium,defense response to Gram-positive bacterium,cytolysis in other organism,Requires Ontology,positive regulation of reactive oxygen species metabolic process,protein import into mitoc…
MCF7-GFP-COMT / MCF7-GFP	0.1894	0.1894	0.000719684	0.00237872	12	Q9UBI6	GNG12	Guanine nucleotide-binding protein G(I)/G(S)/G(O) subunit gamma-12	GBG12_HUMAN	3	14.029	1.14029	MCF7-GFP-COMT	MCF7-GFP	plasma membrane,extracellular exosome,actin filament,heterotrimeric G-protein complex	GTPase activity,protein binding,PDZ domain binding,phosphate ion binding	signal transduction,G-protein coupled receptor signaling pathway,response to lipopolysaccharide,cerebral cortex development
MCF7-GFP-COMT / MCF7-GFP	0.189283	0.189283	0.000768457	0.00249186	36	Q13501	SQSTM1	Sequestosome-1	SQSTM_HUMAN	11	14.0197	1.1402	MCF7-GFP-COMT	MCF7-GFP	pre-autophagosomal structure,cytoplasmic mRNA processing body,nucleoplasm,cytoplasm,mitochondrion,late endosome,autophagosome,endoplasmic reticulum,cytosol,inclusion body,PML body,sarcomere,intracellular membrane-bounded organelle,amphisome,autolysosome,extracellular exosome,sperm midpiece,Lewy body,aggresome	protein serine/threonine kinase activity,protein kinase C binding,protein binding,zinc ion binding,enzyme binding,protein kinase binding,receptor tyrosine kinase binding,ubiquitin protein ligase binding,ionotropic glutamate receptor binding,SH2 domain binding,identical protein binding,protein homodimerization activity,ubiquitin binding,K63-linked polyubiquitin binding	negative regulation of transcription from RNA polymerase II promoter,mitophagy,macromitophagy,positive regulation of protein phosphorylation,immune system process,response to ischemia,protein phosphorylation,ubiquitin-dependent protein catabolic process,autophagy,apoptotic process,endosome organization,protein localization,regulation of mitochondrion organization,endosomal transport,macroautophag…
MCF7-GFP-COMT / MCF7-GFP	0.188563	0.188563	0.0187014	0.0306904	6	O00399	DCTN6	Dynactin subunit 6	DCTN6_HUMAN	2	13.9628	1.13963	MCF7-GFP-COMT	MCF7-GFP	condensed chromosome kinetochore,centrosome,cytosol,dynactin complex		ER to Golgi vesicle-mediated transport,antigen processing and presentation of exogenous peptide antigen via MHC class II
MCF7-GFP-COMT / MCF7-GFP	0.187848	0.187848	0.15129	0.141982	9	Q96EY5	MVB12A	Multivesicular body subunit 12A	MB12A_HUMAN	3	13.9063	1.13906	MCF7-GFP-COMT	MCF7-GFP	ESCRT I complex,nucleoplasm,Golgi apparatus,centrosome,cytosol,endosome membrane,late endosome membrane,vesicle,host cell,extracellular exosome	protein binding,lipid binding,SH3 domain binding,ubiquitin binding	protein transport,endosomal transport,macroautophagy,viral life cycle,virus maturation,multivesicular body assembly,viral budding via host ESCRT complex,regulation of epidermal growth factor receptor signaling pathway,ubiquitin-dependent protein catabolic process via the multivesicular body sorting pathway,viral budding,intracellular transport of virus
MCF7-GFP-COMT / MCF7-GFP	0.187501	0.187501	0.0235168	0.0368421	12	O43815	STRN	Striatin	STRN_HUMAN	4	13.8789	1.13879	MCF7-GFP-COMT	MCF7-GFP	cytoplasm,bicellular tight junction,postsynaptic density,membrane,neuronal cell body,dendritic spine,postsynaptic membrane,FAR/SIN/STRIPAK complex,dendrite	protein binding,calmodulin binding,estrogen receptor binding,macromolecular complex binding,protein phosphatase 2A binding,armadillo repeat domain binding	locomotory behavior,negative regulation of cell proliferation,Wnt signaling pathway,dendrite development,bicellular tight junction assembly
MCF7-GFP-COMT / MCF7-GFP	0.187473	0.187473	0.270462	0.209694	9	Q53FV1	ORMDL2	ORM1-like protein 2	ORML2_HUMAN	3	13.8767	1.13877	MCF7-GFP-COMT	MCF7-GFP	endoplasmic reticulum,integral component of membrane,SPOTS complex		ceramide metabolic process,negative regulation of ceramide biosynthetic process,cellular sphingolipid homeostasis
MCF7-GFP-COMT / MCF7-GFP	0.187183	0.187183	5.72737e-13	1.45035e-11	87	Q06210	GFPT1	Glutamine--fructose-6-phosphate aminotransferase [isomerizing] 1	GFPT1_HUMAN	23	13.8539	1.13854	MCF7-GFP-COMT	MCF7-GFP	cytosol,extracellular exosome	carbohydrate derivative binding,glutamine-fructose-6-phosphate transaminase (isomerizing) activity	UDP-N-acetylglucosamine biosynthetic process,energy reserve metabolic process,glutamine metabolic process,circadian regulation of gene expression,IRE1-mediated unfolded protein response,protein N-linked glycosylation,fructose 6-phosphate metabolic process,UDP-N-acetylglucosamine metabolic process
MCF7-GFP-COMT / MCF7-GFP	0.186234	0.186234	2.19933e-07	1.98906e-06	24	P29762	CRABP1	Cellular retinoic acid-binding protein 1	RABP1_HUMAN	6	13.779	1.13779	MCF7-GFP-COMT	MCF7-GFP	cytosol	retinoic acid binding,retinoid binding,protein binding,retinal binding,retinol binding	signal transduction,multicellular organism development,retinoic acid catabolic process
MCF7-GFP-COMT / MCF7-GFP	0.184561	0.184561	3.51389e-05	0.000176877	204	P14625	HSP90B1	Endoplasmin	ENPL_HUMAN	41	13.6471	1.13647	MCF7-GFP-COMT	MCF7-GFP	extracellular region,nucleus,endoplasmic reticulum,endoplasmic reticulum lumen,endoplasmic reticulum membrane,cytosol,plasma membrane,focal adhesion,membrane,midbody,macromolecular complex,endoplasmic reticulum chaperone complex,melanosome,perinuclear region of cytoplasm,Requires Ontology,extracellular exosome,endocytic vesicle lumen	RNA binding,calcium ion binding,protein binding,ATP binding,protein phosphatase binding,low-density lipoprotein particle receptor binding,unfolded protein binding	response to hypoxia,toll-like receptor signaling pathway,receptor-mediated endocytosis,protein transport,cytokine-mediated signaling pathway,ER-associated ubiquitin-dependent protein catabolic process,retrograde protein transport, ER to cytosol,actin rod assembly,protein folding in endoplasmic reticulum,response to endoplasmic reticulum stress,ATF6-mediated unfolded protein response,negative regu…
MCF7-GFP-COMT / MCF7-GFP	0.184279	0.184279	8.24846e-09	9.29929e-08	54	O75054	IGSF3	Immunoglobulin superfamily member 3	IGSF3_HUMAN	18	13.6249	1.13625	MCF7-GFP-COMT	MCF7-GFP	cell surface,integral component of membrane	molecular_function	lacrimal gland development
MCF7-GFP-COMT / MCF7-GFP	0.183763	0.183763	3.20872e-12	7.04207e-11	66	Q15155	NOMO1	Nodal modulator 1	NOMO1_HUMAN	19	13.5843	1.13584	MCF7-GFP-COMT	MCF7-GFP	membrane,integral component of membrane,endoplasmic reticulum membrane	molecular_function,carbohydrate binding	biological_process
MCF7-GFP-COMT / MCF7-GFP	0.183474	0.183474	0.674462	0.378876	18	O00743	PPP6C	Serine/threonine-protein phosphatase 6 catalytic subunit	PPP6_HUMAN	4	13.5615	1.13561	MCF7-GFP-COMT	MCF7-GFP	Golgi membrane,mitochondrion,cytosol	protein serine/threonine phosphatase activity,protein binding,metal ion binding	G1/S transition of mitotic cell cycle,protein dephosphorylation,innate immune response,COPII vesicle coating
MCF7-GFP-COMT / MCF7-GFP	0.182571	0.182571	0.0605658	0.0757903	6	P67775	PPP2CA	Serine/threonine-protein phosphatase 2A catalytic subunit alpha isoform	PP2AA_HUMAN	1	13.4904	1.1349	MCF7-GFP-COMT	MCF7-GFP	protein phosphatase type 2A complex,chromosome, centromeric region,spindle pole,nucleus,mitochondrion,cytosol,plasma membrane,microtubule cytoskeleton,membrane,membrane raft,synapse,extracellular exosome	phosphoprotein phosphatase activity,protein serine/threonine phosphatase activity,protein binding,protein C-terminus binding,metal ion binding,protein heterodimerization activity,tau protein binding,GABA receptor binding	nuclear-transcribed mRNA catabolic process, nonsense-mediated decay,inactivation of MAPK activity,regulation of protein phosphorylation,regulation of DNA replication,regulation of transcription, DNA-templated,protein dephosphorylation,ceramide metabolic process,apoptotic process,mitotic nuclear envelope reassembly,mesoderm development,RNA splicing,response to organic substance,response to lead io…
MCF7-GFP-COMT / MCF7-GFP	0.182243	0.182243	0.234536	0.191108	39	Q08209	PPP3CA	Serine/threonine-protein phosphatase 2B catalytic subunit alpha isoform	PP2BA_HUMAN	12	13.4647	1.13465	MCF7-GFP-COMT	MCF7-GFP	nucleoplasm,cytoplasm,mitochondrion,cytosol,calcineurin complex,Z disc,slit diaphragm,sarcolemma,dendritic spine,Requires Ontology,glutamatergic synapse,cytoplasmic side of plasma membrane	protein serine/threonine phosphatase activity,calcium ion binding,protein binding,calmodulin binding,drug binding,cyclosporin A binding,enzyme binding,calmodulin-dependent protein phosphatase activity,protein heterodimerization activity,protein dimerization activity	G1/S transition of mitotic cell cycle,response to amphetamine,protein dephosphorylation,protein import into nucleus,calcium ion transport,Wnt signaling pathway, calcium modulating pathway,brain development,aging,transition between fast and slow fiber,cardiac muscle hypertrophy in response to stress,dephosphorylation,positive regulation of cell migration,calcineurin-NFAT signaling cascade,multicel…
MCF7-GFP-COMT / MCF7-GFP	0.182174	0.182174	0.00430957	0.00984802	6	P25106	ACKR3	Atypical chemokine receptor 3	ACKR3_HUMAN	2	13.4592	1.13459	MCF7-GFP-COMT	MCF7-GFP	nucleus,endosome,early endosome,plasma membrane,clathrin-coated pit,cell surface,integral component of membrane,intracellular membrane-bounded organelle,perinuclear region of cytoplasm,recycling endosome,external side of plasma membrane	scavenger receptor activity,protein binding,coreceptor activity,C-X-C chemokine receptor activity,C-X-C chemokine binding,C-C chemokine binding,chemokine binding,C-C chemokine receptor activity	angiogenesis,vasculogenesis,cell adhesion,G-protein coupled receptor signaling pathway,viral process,receptor internalization,chemokine-mediated signaling pathway,positive regulation of ERK1 and ERK2 cascade,negative regulation of intrinsic apoptotic signaling pathway in response to DNA damage,positive regulation of mesenchymal stem cell migration,cell chemotaxis,immune response,calcium-mediated …
MCF7-GFP-COMT / MCF7-GFP	0.182115	0.182115	0.129719	0.127855	3	P19447	ERCC3	General transcription and DNA repair factor IIH helicase subunit XPB	ERCC3_HUMAN	1	13.4546	1.13455	MCF7-GFP-COMT	MCF7-GFP	nucleus,nucleoplasm,transcription factor TFIID complex,holo TFIIH complex,transcriptional preinitiation complex,core TFIIH complex,nucleotide-excision repair factor 3 complex	DNA binding,damaged DNA binding,helicase activity,protein binding,ATP binding,protein C-terminus binding,transcription factor binding,ATPase activity,3'-5' DNA helicase activity,protein N-terminus binding,protein kinase activity,DNA-dependent ATPase activity,RNA polymerase II carboxy-terminal domain kinase activity,ATP-dependent DNA helicase activity	nucleotide-excision repair, DNA duplex unwinding,response to hypoxia,DNA topological change,DNA repair,transcription-coupled nucleotide-excision repair,nucleotide-excision repair,nucleotide-excision repair, preincision complex stabilization,nucleotide-excision repair, preincision complex assembly,nucleotide-excision repair, DNA incision, 3'-to lesion,nucleotide-excision repair, DNA incision, 5'-t…
MCF7-GFP-COMT / MCF7-GFP	0.181836	0.181836	1.68444e-10	2.69935e-09	30	P49189	ALDH9A1	4-trimethylaminobutyraldehyde dehydrogenase	AL9A1_HUMAN	9	13.4326	1.13433	MCF7-GFP-COMT	MCF7-GFP	cytoplasm,cytosol,extracellular exosome	aldehyde dehydrogenase (NAD) activity,aminobutyraldehyde dehydrogenase activity,1-pyrroline dehydrogenase activity,glyceraldehyde-3-phosphate dehydrogenase (NAD+) (non-phosphorylating) activity,4-trimethylammoniobutyraldehyde dehydrogenase activity	cellular aldehyde metabolic process,neurotransmitter biosynthetic process,hormone metabolic process,carnitine biosynthetic process,oxidation-reduction process
MCF7-GFP-COMT / MCF7-GFP	0.181716	0.181716	0.390623	0.266239	18	Q8N2F6	ARMC10	Armadillo repeat-containing protein 10	ARM10_HUMAN	5	13.4233	1.13423	MCF7-GFP-COMT	MCF7-GFP	mitochondrion,endoplasmic reticulum,endoplasmic reticulum membrane,integral component of membrane		regulation of growth
MCF7-GFP-COMT / MCF7-GFP	0.181466	0.181466	0.0659627	0.0800697	39	Q12768	WASHC5	WASH complex subunit 5	WASC5_HUMAN	13	13.4035	1.13404	MCF7-GFP-COMT	MCF7-GFP	nucleoplasm,early endosome,endoplasmic reticulum,cytosol,neuron projection,neuronal cell body,WASH complex	protein binding	oocyte maturation,positive regulation of neuron projection development,protein transport,endosomal transport,polar body extrusion after meiotic divisions,spindle assembly involved in meiosis
MCF7-GFP-COMT / MCF7-GFP	0.181418	0.181418	0.00181821	0.00506391	15	Q9Y394	DHRS7	Dehydrogenase/reductase SDR family member 7	DHRS7_HUMAN	5	13.3998	1.134	MCF7-GFP-COMT	MCF7-GFP	membrane	oxidoreductase activity	oxidation-reduction process
MCF7-GFP-COMT / MCF7-GFP	0.18132	0.18132	0.147506	0.139297	48	Q9BTV4	TMEM43	Transmembrane protein 43	TMM43_HUMAN	12	13.3921	1.13392	MCF7-GFP-COMT	MCF7-GFP	integral component of nuclear inner membrane,endoplasmic reticulum lumen,Golgi apparatus	protein binding,protein self-association	nuclear membrane organization
MCF7-GFP-COMT / MCF7-GFP	0.181158	0.181158	0.0732363	0.0858596	6	Q96S97	MYADM	Myeloid-associated differentiation marker	MYADM_HUMAN	2	13.3794	1.13379	MCF7-GFP-COMT	MCF7-GFP	ruffle,plasma membrane,cell-cell junction,integral component of membrane,cortical actin cytoskeleton,membrane raft	molecular_function	negative regulation of protein phosphorylation,negative regulation of gene expression,positive regulation of cell migration,negative regulation of actin filament polymerization,membrane raft organization,negative regulation of heterotypic cell-cell adhesion,establishment of endothelial barrier,protein localization to plasma membrane,negative regulation of protein kinase C signaling,positive regul…
MCF7-GFP-COMT / MCF7-GFP	0.18078	0.18078	0.142302	0.136179	6	Q15041	ARL6IP1	ADP-ribosylation factor-like protein 6-interacting protein 1	AR6P1_HUMAN	1	13.3496	1.1335	MCF7-GFP-COMT	MCF7-GFP	endoplasmic reticulum membrane,cytosol,membrane,integral component of endoplasmic reticulum membrane,integral component of membrane,Sec61 translocon complex	protein binding,identical protein binding	positive regulation of L-glutamate transport,apoptotic process,negative regulation of apoptotic process,negative regulation of cysteine-type endopeptidase activity involved in apoptotic process,endoplasmic reticulum tubular network assembly,endoplasmic reticulum tubular network membrane organization,cotranslational protein targeting to membrane
MCF7-GFP-COMT / MCF7-GFP	0.18062	0.18062	0.0135041	0.0240366	21	P40616	ARL1	ADP-ribosylation factor-like protein 1	ARL1_HUMAN	6	13.337	1.13337	MCF7-GFP-COMT	MCF7-GFP	cytoplasm,Golgi apparatus,trans-Golgi network,cytosol,trans-Golgi network membrane	GTPase activity,GTP binding,enzyme activator activity,protein domain specific binding,metal ion binding	Golgi organization,toxin metabolic process,activation of phospholipase D activity,protein localization to Golgi apparatus,retrograde transport, endosome to Golgi,Golgi vesicle transport,vesicle-mediated transport,intracellular protein transport
MCF7-GFP-COMT / MCF7-GFP	0.179934	0.179934	5.95355e-46	4.89977e-43	540	Q14204	DYNC1H1	Cytoplasmic dynein 1 heavy chain 1	DYHC1_HUMAN	151	13.2832	1.13283	MCF7-GFP-COMT	MCF7-GFP	extracellular region,centrosome,cytosol,cytoplasmic dynein complex,microtubule,membrane,filopodium,azurophil granule lumen,extracellular exosome,dynein complex	RNA binding,protein binding,ATP binding,dynein light intermediate chain binding,ATP-dependent microtubule motor activity, minus-end-directed,dynein light chain binding,dynein intermediate chain binding	G2/M transition of mitotic cell cycle,ER to Golgi vesicle-mediated transport,mitotic spindle organization,regulation of G2/M transition of mitotic cell cycle,antigen processing and presentation of exogenous peptide antigen via MHC class II,positive regulation of intracellular transport,cytoplasmic mRNA processing body assembly,stress granule assembly,neutrophil degranulation,establishment of spin…
MCF7-GFP-COMT / MCF7-GFP	0.179482	0.179482	0.106197	0.111551	33	O15260	SURF4	Surfeit locus protein 4	SURF4_HUMAN	6	13.2477	1.13248	MCF7-GFP-COMT	MCF7-GFP	Golgi membrane,endoplasmic reticulum membrane,endoplasmic reticulum-Golgi intermediate compartment,cytosol,plasma membrane,integral component of membrane,transport vesicle,endoplasmic reticulum-Golgi intermediate compartment membrane,azurophil granule membrane	protein binding	retrograde vesicle-mediated transport, Golgi to ER,Golgi organization,positive regulation of organelle organization,neutrophil degranulation,protein exit from endoplasmic reticulum,early endosome to Golgi transport
MCF7-GFP-COMT / MCF7-GFP	0.179343	0.179343	0.059477	0.0747893	15	Q9H5N1	RABEP2	Rab GTPase-binding effector protein 2	RABE2_HUMAN	5	13.2368	1.13237	MCF7-GFP-COMT	MCF7-GFP	early endosome,cytosol,intracellular membrane-bounded organelle	GTPase activator activity,growth factor activity	endocytosis,regulation of receptor activity,protein transport,positive regulation of GTPase activity
MCF7-GFP-COMT / MCF7-GFP	0.179028	0.179028	8.58826e-05	0.000386237	21	Q9UQB8	BAIAP2	Brain-specific angiogenesis inhibitor 1-associated protein 2	BAIP2_HUMAN	7	13.2121	1.13212	MCF7-GFP-COMT	MCF7-GFP	ruffle,cytoplasm,cytosol,plasma membrane,cell-cell adherens junction,filopodium,extracellular exosome,actin cytoskeleton,nucleoplasm	protein binding,protein C-terminus binding,cytoskeletal adaptor activity,identical protein binding,proline-rich region binding,cadherin binding involved in cell-cell adhesion	plasma membrane organization,axonogenesis,insulin receptor signaling pathway,regulation of cell shape,response to bacterium,regulation of actin cytoskeleton organization,Fc-gamma receptor signaling pathway involved in phagocytosis,vascular endothelial growth factor receptor signaling pathway,actin filament bundle assembly,actin crosslink formation,cell-cell adhesion,positive regulation of actin f…
MCF7-GFP-COMT / MCF7-GFP	0.17893	0.17893	0.897695	0.447613	42	P61981	YWHAG	14-3-3 protein gamma	1433G_HUMAN	8	13.2044	1.13204	MCF7-GFP-COMT	MCF7-GFP	mitochondrion,cytosol,focal adhesion,membrane,extracellular exosome,presynapse	RNA binding,protein kinase C binding,insulin-like growth factor receptor binding,protein binding,protein kinase C inhibitor activity,protein domain specific binding,receptor tyrosine kinase binding,identical protein binding	G2/M transition of mitotic cell cycle,negative regulation of protein kinase activity,protein targeting,regulation of signal transduction,regulation of G2/M transition of mitotic cell cycle,cellular response to insulin stimulus,regulation of neuron differentiation,regulation of synaptic plasticity,membrane organization,negative regulation of protein serine/threonine kinase activity,ciliary basal b…
MCF7-GFP-COMT / MCF7-GFP	0.178464	0.178464	0.214219	0.18036	3	Q9Y5A7	NUB1	NEDD8 ultimate buster 1	NUB1_HUMAN	1	13.1679	1.13168	MCF7-GFP-COMT	MCF7-GFP	nucleus,cytosol	protein binding	ubiquitin-dependent protein catabolic process,protein ubiquitination,positive regulation of proteasomal ubiquitin-dependent protein catabolic process,response to interferon-gamma,response to tumor necrosis factor,post-translational protein modification
MCF7-GFP-COMT / MCF7-GFP	0.178279	0.178279	3.783e-05	0.000188692	33	Q7Z434	MAVS	Mitochondrial antiviral-signaling protein	MAVS_HUMAN	9	13.1534	1.13153	MCF7-GFP-COMT	MCF7-GFP	mitochondrion,mitochondrial outer membrane,peroxisomal membrane,integral component of membrane,mitochondrial membrane	protein binding,protein kinase binding,signaling adaptor activity,CARD domain binding	positive regulation of protein phosphorylation,activation of innate immune response,positive regulation of defense response to virus by host,positive regulation of myeloid dendritic cell cytokine production,signal transduction,viral process,negative regulation of type I interferon production,positive regulation of interferon-alpha production,positive regulation of interferon-beta production,posit…
MCF7-GFP-COMT / MCF7-GFP	0.178188	0.178188	0.39156	0.266766	3	P26232	CTNNA2	Catenin alpha-2	CTNA2_HUMAN	1	13.1462	1.13146	MCF7-GFP-COMT	MCF7-GFP	nucleus,cytoplasm,cytosol,adherens junction,cell-cell adherens junction,actin cytoskeleton,basolateral plasma membrane,lamellipodium,axon,Requires Ontology,presynaptic active zone cytoplasmic component,extrinsic component of presynaptic membrane,extrinsic component of postsynaptic membrane	structural constituent of cytoskeleton,protein binding,identical protein binding,cadherin binding,actin filament binding	cytoskeleton organization,axonogenesis,regulation of neuron projection development,radial glia guided migration of Purkinje cell,negative regulation of Arp2/3 complex-mediated actin nucleation,dendrite morphogenesis,brain morphogenesis,positive regulation of muscle cell differentiation,regulation of synapse structural plasticity,prepulse inhibition,cell-cell adhesion,modification of postsynaptic …
MCF7-GFP-COMT / MCF7-GFP	0.178033	0.178033	0.0637574	0.078142	48	Q8WXF1	PSPC1	Paraspeckle component 1	PSPC1_HUMAN	14	13.134	1.13134	MCF7-GFP-COMT	MCF7-GFP	fibrillar center,nucleoplasm,cytoplasm,nuclear matrix,nuclear speck,paraspeckles,nucleus	RNA polymerase II transcription factor activity, sequence-specific DNA binding,RNA binding,protein binding,E-box binding,transcription regulatory region sequence-specific DNA binding	activation of innate immune response,regulation of transcription from RNA polymerase II promoter,regulation of circadian rhythm,innate immune response,negative regulation of transcription, DNA-templated,rhythmic process
MCF7-GFP-COMT / MCF7-GFP	0.178011	0.178011	0.787015	0.414669	3	P20585	MSH3	DNA mismatch repair protein Msh3	MSH3_HUMAN	1	13.1323	1.13132	MCF7-GFP-COMT	MCF7-GFP	nucleus,nucleoplasm,membrane,MutSbeta complex,mismatch repair complex	protein binding,enzyme binding,guanine/thymine mispair binding,protein homodimerization activity,oxidized purine DNA binding,single-stranded DNA binding,mismatched DNA binding,dinucleotide insertion or deletion binding,single guanine insertion binding,dinucleotide repeat insertion binding,damaged DNA binding,single thymine insertion binding,DNA-dependent ATPase activity,ATP binding,double-strand/…	DNA repair,mismatch repair,maintenance of DNA repeat elements,negative regulation of DNA recombination,positive regulation of helicase activity,reciprocal meiotic recombination,mitotic recombination,replication fork arrest,meiotic mismatch repair,removal of nonhomologous ends
MCF7-GFP-COMT / MCF7-GFP	0.177994	0.177994	0.184881	0.162492	6	Q8IVS2	MCAT	Malonyl-CoA-acyl carrier protein transacylase, mitochondrial	FABD_HUMAN	2	13.131	1.13131	MCF7-GFP-COMT	MCF7-GFP	mitochondrion,mitochondrial matrix	RNA binding,fatty acid synthase activity,[acyl-carrier-protein] S-malonyltransferase activity	fatty acid biosynthetic process,fatty acid beta-oxidation
MCF7-GFP-COMT / MCF7-GFP	0.177735	0.177735	0.204546	0.17481	3	Q9Y303	AMDHD2	N-acetylglucosamine-6-phosphate deacetylase	NAGA_HUMAN	1	13.1107	1.13111	MCF7-GFP-COMT	MCF7-GFP	nucleus,cytosol	protein binding,N-acetylglucosamine-6-phosphate deacetylase activity,metal ion binding,N-acetylgalactosamine-6-phosphate deacetylase activity	carbohydrate metabolic process,UDP-N-acetylglucosamine biosynthetic process,N-acetylneuraminate catabolic process,N-acetylglucosamine catabolic process
MCF7-GFP-COMT / MCF7-GFP	0.17763	0.17763	0.0448824	0.0597706	15	P28288	ABCD3	ATP-binding cassette sub-family D member 3	ABCD3_HUMAN	5	13.1024	1.13102	MCF7-GFP-COMT	MCF7-GFP	mitochondrion,peroxisome,peroxisomal membrane,peroxisomal matrix,cytosol,membrane,integral component of membrane,intracellular membrane-bounded organelle	long-chain fatty acid transporter activity,protein binding,ATP binding,ATPase activity,ATPase activity, coupled to transmembrane movement of substances,protein homodimerization activity,protein self-association	fatty acid biosynthetic process,fatty acid beta-oxidation,peroxisome organization,response to organic cyclic compound,peroxisomal long-chain fatty acid import,response to drug,very long-chain fatty acid catabolic process,transmembrane transport
MCF7-GFP-COMT / MCF7-GFP	0.176727	0.176727	0.00160429	0.00455286	12	Q8TEA8	DTD1	D-aminoacyl-tRNA deacylase 1	DTD1_HUMAN	4	13.0317	1.13032	MCF7-GFP-COMT	MCF7-GFP	nucleolus,cytosol,cytoplasm	tRNA binding,DNA binding,metal ion binding,D-tyrosyl-tRNA(Tyr) deacylase activity,aminoacyl-tRNA editing activity	DNA replication,Requires Ontology,tRNA metabolic process
MCF7-GFP-COMT / MCF7-GFP	0.176476	0.176476	0.0475079	0.0626084	3	Q14728	MFSD10	Major facilitator superfamily domain-containing protein 10	MFS10_HUMAN	1	13.012	1.13012	MCF7-GFP-COMT	MCF7-GFP	integral component of membrane,cytoplasmic vesicle membrane,brush border membrane	tetracycline transporter activity,organic anion transmembrane transporter activity	apoptotic process,tetracycline transport,sodium-independent organic anion transport,transmembrane transport
MCF7-GFP-COMT / MCF7-GFP	0.175821	0.175821	0.129151	0.1276	3	Q9NRP0	OSTC	Oligosaccharyltransferase complex subunit OSTC	OSTC_HUMAN	1	12.9607	1.12961	MCF7-GFP-COMT	MCF7-GFP	oligosaccharyltransferase complex,integral component of membrane	protein binding,dolichyl-diphosphooligosaccharide-protein glycotransferase activity	protein N-linked glycosylation via asparagine
MCF7-GFP-COMT / MCF7-GFP	0.175515	0.175515	0.243087	0.195726	3	Q8IY57	YAF2	YY1-associated factor 2	YAF2_HUMAN	1	12.9368	1.12937	MCF7-GFP-COMT	MCF7-GFP	nucleus,nucleoplasm,cytosol	transcription coactivator activity,transcription corepressor activity,protein binding,metal ion binding	negative regulation of transcription, DNA-templated,positive regulation of transcription, DNA-templated,negative regulation of G0 to G1 transition
MCF7-GFP-COMT / MCF7-GFP	0.175437	0.175437	0.103487	0.109788	9	Q99643	SDHC	Succinate dehydrogenase cytochrome b560 subunit, mitochondrial	C560_HUMAN	2	12.9307	1.12931	MCF7-GFP-COMT	MCF7-GFP	mitochondrion,mitochondrial inner membrane,mitochondrial respiratory chain complex II, succinate dehydrogenase complex (ubiquinone),integral component of membrane,respiratory chain complex II	heme binding,metal ion binding,succinate dehydrogenase (ubiquinone) activity,electron carrier activity	tricarboxylic acid cycle,aerobic respiration,oxidation-reduction process,mitochondrial electron transport, succinate to ubiquinone
MCF7-GFP-COMT / MCF7-GFP	0.175358	0.175358	0.0043918	0.00999847	9	O00560	SDCBP	Syntenin-1	SDCB1_HUMAN	3	12.9245	1.12924	MCF7-GFP-COMT	MCF7-GFP	extracellular region,extracellular space,nucleus,nucleoplasm,cytoplasm,endoplasmic reticulum membrane,cytosol,cytoskeleton,plasma membrane,interleukin-5 receptor complex,adherens junction,focal adhesion,membrane,nuclear membrane,azurophil granule lumen,melanosome,intracellular membrane-bounded organelle,membrane raft,extracellular exosome,blood microparticle,extracellular vesicle	frizzled binding,interleukin-5 receptor binding,protein binding,phosphatidylinositol-4,5-bisphosphate binding,cytoskeletal adaptor activity,identical protein binding,syndecan binding,protein heterodimerization activity,protein N-terminus binding	negative regulation of receptor internalization,protein targeting to membrane,substrate-dependent cell migration, cell extension,chemical synaptic transmission,regulation of mitotic cell cycle,positive regulation of cell proliferation,positive regulation of epithelial to mesenchymal transition,positive regulation of pathway-restricted SMAD protein phosphorylation,actin cytoskeleton organization,p…
MCF7-GFP-COMT / MCF7-GFP	0.175051	0.175051	6.25017e-09	7.2963e-08	87	Q06323	PSME1	Proteasome activator complex subunit 1	PSME1_HUMAN	18	12.9004	1.129	MCF7-GFP-COMT	MCF7-GFP	proteasome complex,nucleoplasm,cytoplasm,cytosol,proteasome activator complex,extracellular exosome	protein binding,endopeptidase activator activity	MAPK cascade,protein polyubiquitination,stimulatory C-type lectin receptor signaling pathway,antigen processing and presentation of exogenous peptide antigen via MHC class I, TAP-dependent,regulation of cellular amino acid metabolic process,negative regulation of G2/M transition of mitotic cell cycle,protein deubiquitination,anaphase-promoting complex-dependent catabolic process,SCF-dependent pro…
MCF7-GFP-COMT / MCF7-GFP	0.174915	0.174915	0.00176262	0.00492577	9	O15164	TRIM24	Transcription intermediary factor 1-alpha	TIF1A_HUMAN	3	12.8898	1.1289	MCF7-GFP-COMT	MCF7-GFP	nucleus,nucleoplasm,nuclear euchromatin,perichromatin fibrils,cytosol	p53 binding,chromatin binding,transcription coactivator activity,protein kinase activity,ubiquitin-protein transferase activity,receptor binding,protein binding,zinc ion binding,ligand-dependent nuclear receptor binding,estrogen response element binding,ubiquitin protein ligase activity,lysine-acetylated histone binding,methylated histone binding	transcription from RNA polymerase II promoter,negative regulation of cell proliferation,protein ubiquitination,protein catabolic process,regulation of protein stability,regulation of apoptotic process,negative regulation of transcription, DNA-templated,positive regulation of transcription, DNA-templated,protein autophosphorylation,calcium ion homeostasis,regulation of vitamin D receptor signaling…
MCF7-GFP-COMT / MCF7-GFP	0.174559	0.174559	0.0219894	0.0348695	3	Q13542	EIF4EBP2	Eukaryotic translation initiation factor 4E-binding protein 2	4EBP2_HUMAN	1	12.862	1.12862	MCF7-GFP-COMT	MCF7-GFP	postsynapse,cytoplasm	protein binding,eukaryotic initiation factor 4E binding,translation repressor activity	translation,memory,insulin receptor signaling pathway,cAMP-mediated signaling,TOR signaling,social behavior,negative regulation of translational initiation,regulation of synaptic plasticity,modulation of synaptic transmission
MCF7-GFP-COMT / MCF7-GFP	0.17425	0.17425	0.156765	0.145364	6	O75431	MTX2	Metaxin-2	MTX2_HUMAN	2	12.8377	1.12838	MCF7-GFP-COMT	MCF7-GFP	mitochondrial sorting and assembly machinery complex,nucleolus,mitochondrion,mitochondrial outer membrane	protein binding	mitochondrial transport,protein transport
MCF7-GFP-COMT / MCF7-GFP	0.174144	0.174144	2.69242e-08	2.82275e-07	42	P46977	STT3A	Dolichyl-diphosphooligosaccharide--protein glycosyltransferase subunit STT3A	STT3A_HUMAN	13	12.8295	1.12829	MCF7-GFP-COMT	MCF7-GFP	endoplasmic reticulum membrane,oligosaccharyltransferase complex,membrane,integral component of membrane,oligosaccharyltransferase III complex	dolichyl-diphosphooligosaccharide-protein glycotransferase activity,protein binding,metal ion binding	protein N-linked glycosylation via asparagine,co-translational protein modification
MCF7-GFP-COMT / MCF7-GFP	0.173994	0.173994	0.0865101	0.0970108	6	P35914	HMGCL	Hydroxymethylglutaryl-CoA lyase, mitochondrial	HMGCL_HUMAN	2	12.8177	1.12818	MCF7-GFP-COMT	MCF7-GFP	mitochondrion,mitochondrial matrix,peroxisome,peroxisomal matrix,cytosol	fatty-acyl-CoA binding,magnesium ion binding,hydroxymethylglutaryl-CoA lyase activity,receptor binding,manganese ion binding,carboxylic acid binding,protein homodimerization activity,metal ion binding	liver development,leucine catabolic process,protein targeting to peroxisome,lipid metabolic process,acyl-CoA metabolic process,mitochondrion organization,response to nutrient,response to starvation,ketone body biosynthetic process,protein tetramerization,response to fatty acid
MCF7-GFP-COMT / MCF7-GFP	0.173384	0.173384	0.212065	0.178913	15	O60502	OGA	Protein O-GlcNAcase	OGA_HUMAN	5	12.77	1.1277	MCF7-GFP-COMT	MCF7-GFP	nucleus,cytosol,membrane	hyalurononglucosaminidase activity,beta-N-acetylglucosaminidase activity,Requires Ontology	N-acetylglucosamine metabolic process,protein O-linked glycosylation,glycoprotein catabolic process,protein deglycosylation,viral process,glycoprotein metabolic process
MCF7-GFP-COMT / MCF7-GFP	0.173204	0.173204	0.0350013	0.0498674	15	P42858	HTT	Huntingtin	HD_HUMAN	5	12.756	1.12756	MCF7-GFP-COMT	MCF7-GFP	nucleus,nucleoplasm,cytoplasm,late endosome,autophagosome,endoplasmic reticulum,Golgi apparatus,centriole,cytosol,inclusion body,axon,dendrite,cytoplasmic vesicle membrane,macromolecular complex,perinuclear region of cytoplasm,presynaptic cytosol,postsynaptic cytosol	p53 binding,protein binding,profilin binding,kinase binding,heat shock protein binding,dynactin binding,identical protein binding,ion channel binding,dynein intermediate chain binding,beta-tubulin binding	establishment of mitotic spindle orientation,retrograde vesicle-mediated transport, Golgi to ER,apoptotic process,Golgi organization,positive regulation of inositol 1,4,5-trisphosphate-sensitive calcium-release channel activity,protein destabilization,vocal learning,positive regulation of apoptotic process,regulation of phosphoprotein phosphatase activity,positive regulation of cilium assembly,ve…
MCF7-GFP-COMT / MCF7-GFP	0.173023	0.173023	0.00135681	0.00398409	24	P16455	MGMT	Methylated-DNA--protein-cysteine methyltransferase	MGMT_HUMAN	7	12.7418	1.12742	MCF7-GFP-COMT	MCF7-GFP	nucleoplasm,membrane,nucleus	DNA binding,calcium ion binding,methyltransferase activity,DNA-methyltransferase activity,methylated-DNA-[protein]-cysteine S-methyltransferase activity	DNA ligation,DNA methylation,DNA dealkylation involved in DNA repair,cellular response to oxidative stress,negative regulation of apoptotic process,regulation of cysteine-type endopeptidase activity involved in apoptotic process,response to ethanol,response to folic acid,mammary gland epithelial cell differentiation,cellular response to organic cyclic compound,cellular response to ionizing radiat…
MCF7-GFP-COMT / MCF7-GFP	0.173019	0.173019	0.139527	0.1343	6	Q9UBL3	ASH2L	Set1/Ash2 histone methyltransferase complex subunit ASH2	ASH2L_HUMAN	2	12.7415	1.12742	MCF7-GFP-COMT	MCF7-GFP	nucleus,nucleoplasm,nuclear euchromatin,histone methyltransferase complex,MLL3/4 complex,Set1C/COMPASS complex,MLL1 complex	protein binding,beta-catenin binding,transcription regulatory region DNA binding,metal ion binding,euchromatin binding,histone methyltransferase activity (H3-K4 specific)	transcription, DNA-templated,regulation of transcription, DNA-templated,cellular response to DNA damage stimulus,positive regulation of cell proliferation,hemopoiesis,response to estrogen,regulation of megakaryocyte differentiation,positive regulation of transcription from RNA polymerase II promoter,histone H3-K4 methylation,beta-catenin-TCF complex assembly
MCF7-GFP-COMT / MCF7-GFP	0.172903	0.172903	0.00277129	0.0071274	21	P07305	H1F0	Histone H1.0	H10_HUMAN	5	12.7324	1.12732	MCF7-GFP-COMT	MCF7-GFP	nucleosome,nuclear chromatin,nucleus,nucleoplasm,nuclear euchromatin,Golgi apparatus,actin cytoskeleton,nuclear body,transcriptional repressor complex	AT DNA binding,RNA binding,protein binding,chromatin DNA binding,double-stranded DNA binding,nucleosomal DNA binding	negative regulation of transcription from RNA polymerase II promoter,apoptotic DNA fragmentation,nucleosome assembly,chromatin silencing,positive regulation of transcription regulatory region DNA binding,regulation of transcription, DNA-templated,nucleosome positioning,chromosome condensation,negative regulation of DNA recombination,negative regulation of chromatin silencing
MCF7-GFP-COMT / MCF7-GFP	0.17269	0.17269	0.516169	0.31785	12	O60547	GMDS	GDP-mannose 4,6 dehydratase	GMDS_HUMAN	3	12.7158	1.12716	MCF7-GFP-COMT	MCF7-GFP	cytoplasm,cytosol,extracellular exosome	protein binding,GDP-mannose 4,6-dehydratase activity,identical protein binding,NADP+ binding	Notch signaling pathway,GDP-mannose metabolic process,'de novo' GDP-L-fucose biosynthetic process
MCF7-GFP-COMT / MCF7-GFP	0.171942	0.171942	0.00895294	0.017571	15	Q5JRA6	MIA3	Transport and Golgi organization protein 1 homolog	TGO1_HUMAN	5	12.6574	1.12657	MCF7-GFP-COMT	MCF7-GFP	Golgi membrane,endoplasmic reticulum lumen,endoplasmic reticulum membrane,membrane,integral component of membrane,intracellular membrane-bounded organelle,endoplasmic reticulum exit site	protein binding,lipoprotein transporter activity	cell migration involved in sprouting angiogenesis,positive regulation of leukocyte migration,exocytosis,ER to Golgi vesicle-mediated transport,endoplasmic reticulum organization,negative regulation of cell adhesion,protein transport,negative regulation of cell migration,wound healing,lipoprotein transport,post-translational protein modification,cellular protein metabolic process,protein localizat…
MCF7-GFP-COMT / MCF7-GFP	0.171168	0.171168	0.0125936	0.0227792	3	Q86UY6	NAA40	N-alpha-acetyltransferase 40	NAA40_HUMAN	1	12.5969	1.12597	MCF7-GFP-COMT	MCF7-GFP	nucleus,cytoplasm	H4 histone acetyltransferase activity,H2A histone acetyltransferase activity,peptide-serine-N-acetyltransferase activity	N-terminal protein amino acid acetylation,lipid metabolic process,histone H4 acetylation,histone H2A acetylation,regulation of chromatin silencing at rDNA
MCF7-GFP-COMT / MCF7-GFP	0.170863	0.170863	2.2677e-13	6.22106e-12	72	Q9HCE1	MOV10	Helicase MOV-10	MOV10_HUMAN	21	12.5732	1.12573	MCF7-GFP-COMT	MCF7-GFP	cytoplasmic mRNA processing body,extracellular space,nucleus,cytosol,cytoplasmic stress granule,cytoplasmic ribonucleoprotein granule,P granule	RNA binding,protein binding,ATP binding,ATP-dependent 5'-3' RNA helicase activity	Wnt signaling pathway, calcium modulating pathway,negative regulation of transposition, RNA-mediated,positive regulation of gene expression,negative regulation of gene expression,gene silencing by miRNA,mRNA cleavage involved in gene silencing by miRNA,regulation of megakaryocyte differentiation,positive regulation of mRNA catabolic process,3'-UTR-mediated mRNA destabilization,Requires Ontology,p…
MCF7-GFP-COMT / MCF7-GFP	0.169937	0.169937	0.00860703	0.0170483	30	Q09028	RBBP4	Histone-binding protein RBBP4	RBBP4_HUMAN	7	12.5009	1.12501	MCF7-GFP-COMT	MCF7-GFP	nuclear chromatin,nucleus,nucleoplasm,cytosol,Sin3 complex,NuRD complex,NURF complex,macromolecular complex,CAF-1 complex,ESC/E(Z) complex	protein binding,histone binding,histone deacetylase binding,RNA polymerase II core promoter proximal region sequence-specific DNA binding,RNA polymerase II distal enhancer sequence-specific DNA binding,DNA-dependent ATPase activity,nucleosomal DNA binding	DNA replication,DNA replication-dependent nucleosome assembly,DNA replication-independent nucleosome assembly,chromatin remodeling,cell cycle,negative regulation of cell proliferation,chromatin assembly,CENP-A containing nucleosome assembly,ATP-dependent chromatin remodeling,negative regulation of gene expression, epigenetic,regulation of cell cycle,response to growth hormone,negative regulation …
MCF7-GFP-COMT / MCF7-GFP	0.169923	0.169923	0.12259	0.122739	30	P00387	CYB5R3	NADH-cytochrome b5 reductase 3	NB5R3_HUMAN	7	12.4998	1.125	MCF7-GFP-COMT	MCF7-GFP	extracellular region,cytoplasm,mitochondrion,mitochondrial outer membrane,endoplasmic reticulum,endoplasmic reticulum membrane,lipid particle,hemoglobin complex,membrane,azurophil granule lumen	cytochrome-b5 reductase activity, acting on NAD(P)H,protein binding,AMP binding,ADP binding,NAD binding,FAD binding	cholesterol biosynthetic process,xenobiotic metabolic process,blood circulation,L-ascorbic acid metabolic process,neutrophil degranulation,oxidation-reduction process
MCF7-GFP-COMT / MCF7-GFP	0.169917	0.169917	0.32649	0.237159	12	Q9P2I0	CPSF2	Cleavage and polyadenylation specificity factor subunit 2	CPSF2_HUMAN	4	12.4994	1.12499	MCF7-GFP-COMT	MCF7-GFP	nucleoplasm,mRNA cleavage and polyadenylation specificity factor complex,membrane	RNA binding,protein binding	mRNA splicing, via spliceosome,termination of RNA polymerase II transcription,mRNA polyadenylation,mRNA cleavage,mRNA 3'-end processing by stem-loop binding and cleavage,mRNA export from nucleus,mRNA 3'-end processing
MCF7-GFP-COMT / MCF7-GFP	0.16967	0.16967	0.0200397	0.0324979	6	Q8NBF2	NHLRC2	NHL repeat-containing protein 2	NHLC2_HUMAN	2	12.4801	1.1248	MCF7-GFP-COMT	MCF7-GFP	extracellular region,cytosol,platelet alpha granule lumen	protein binding	platelet degranulation,cell redox homeostasis
MCF7-GFP-COMT / MCF7-GFP	0.169434	0.169434	0.260381	0.204301	39	Q08379	GOLGA2	Golgin subfamily A member 2	GOGA2_HUMAN	13	12.4617	1.12462	MCF7-GFP-COMT	MCF7-GFP	Golgi cis cisterna,Golgi membrane,spindle pole,Golgi apparatus,cis-Golgi network,microtubule,ER to Golgi transport vesicle,Golgi cisterna membrane,endoplasmic reticulum-Golgi intermediate compartment membrane,mitotic spindle	protein binding,microtubule binding,protein kinase binding,syntaxin binding,identical protein binding,cadherin binding,importin-alpha family protein binding	protein glycosylation,ER to Golgi vesicle-mediated transport,microtubule nucleation,centrosome cycle,asymmetric cell division,negative regulation of autophagy,protein transport,negative regulation of protein binding,COPII vesicle coating,spindle assembly,protein homotetramerization,positive regulation of protein glycosylation,Golgi ribbon formation,Golgi disassembly,spindle assembly involved in m…
MCF7-GFP-COMT / MCF7-GFP	0.169418	0.169418	1.40172e-10	2.33054e-09	81	P49321	NASP	Nuclear autoantigenic sperm protein	NASP_HUMAN	22	12.4605	1.1246	MCF7-GFP-COMT	MCF7-GFP	nuclear chromatin,nucleus,nucleoplasm,cytoplasm,macromolecular complex	protein binding,histone binding	G1/S transition of mitotic cell cycle,blastocyst development,DNA replication,DNA replication-dependent nucleosome assembly,DNA replication-independent nucleosome assembly,cell proliferation,male gonad development,protein transport,response to testosterone,histone exchange,CENP-A containing nucleosome assembly
MCF7-GFP-COMT / MCF7-GFP	0.168863	0.168863	8.46619e-09	9.41577e-08	48	Q9ULV4	CORO1C	Coronin-1C	COR1C_HUMAN	14	12.4172	1.12417	MCF7-GFP-COMT	MCF7-GFP	focal adhesion,cell cortex,endosome membrane,actin cytoskeleton,lateral plasma membrane,flotillin complex,sarcomere,lamellipodium,ruffle membrane,sarcolemma,synapse,vesicle	protein binding,Rac GTPase binding,actin filament binding	neural crest cell migration,regulation of protein phosphorylation,negative regulation of protein phosphorylation,phagocytosis,signal transduction,regulation of epithelial cell migration,negative regulation of epithelial cell migration,regulation of fibroblast migration,endosomal transport,actin cytoskeleton organization,negative regulation of protein kinase activity by regulation of protein phosp…
MCF7-GFP-COMT / MCF7-GFP	0.16885	0.16885	2.79495e-06	1.87011e-05	24	Q14108	SCARB2	Lysosome membrane protein 2	SCRB2_HUMAN	7	12.4162	1.12416	MCF7-GFP-COMT	MCF7-GFP	Golgi membrane,lysosomal membrane,endoplasmic reticulum membrane,plasma membrane,focal adhesion,endosome membrane,membrane,integral component of membrane,clathrin-coated vesicle membrane,endocytic vesicle membrane,late endosome membrane,lysosomal lumen,extracellular exosome	virus receptor activity,phosphatidylserine binding,transmembrane signaling receptor activity,scavenger receptor activity,protein binding,phospholipid transporter activity,protein transporter activity,cholesterol binding,enzyme binding,phosphatidylcholine binding,protein homodimerization activity,chaperone binding	protein targeting to lysosome,receptor-mediated endocytosis,positive regulation of neuron projection development,aminophospholipid transport,regulation of cellular carbohydrate catabolic process,viral entry into host cell,membrane organization,regulation of endosome organization,regulation of glucosylceramidase activity,Requires Ontology
MCF7-GFP-COMT / MCF7-GFP	0.168609	0.168609	0.337615	0.243009	3	Q9UPQ8	DOLK	Dolichol kinase	DOLK_HUMAN	1	12.3974	1.12397	MCF7-GFP-COMT	MCF7-GFP	endoplasmic reticulum membrane,integral component of endoplasmic reticulum membrane	dolichol kinase activity,protein binding	dolichyl diphosphate biosynthetic process,phosphorylation,dolichyl monophosphate biosynthetic process
MCF7-GFP-COMT / MCF7-GFP	0.167974	0.167974	0.0826074	0.093968	15	P61803	DAD1	Dolichyl-diphosphooligosaccharide--protein glycosyltransferase subunit DAD1	DAD1_HUMAN	4	12.3479	1.12348	MCF7-GFP-COMT	MCF7-GFP	endoplasmic reticulum membrane,oligosaccharyltransferase complex,membrane,integral component of membrane	oligosaccharyl transferase activity,dolichyl-diphosphooligosaccharide-protein glycotransferase activity	blastocyst development,protein glycosylation,apoptotic process,response to nutrient,protein N-linked glycosylation via asparagine,response to drug,negative regulation of apoptotic process,protein N-linked glycosylation
MCF7-GFP-COMT / MCF7-GFP	0.167787	0.167787	0.000527059	0.00180737	30	P53582	METAP1	Methionine aminopeptidase 1	MAP11_HUMAN	8	12.3334	1.12333	MCF7-GFP-COMT	MCF7-GFP	cytoplasm,cytosol	aminopeptidase activity,metalloexopeptidase activity,metal ion binding,metalloaminopeptidase activity	regulation of translation,proteolysis,peptidyl-methionine modification,regulation of rhodopsin mediated signaling pathway,N-terminal protein amino acid modification,protein initiator methionine removal,platelet aggregation
MCF7-GFP-COMT / MCF7-GFP	0.167237	0.167237	2.5841e-05	0.00013503	57	Q8NBS9	TXNDC5	Thioredoxin domain-containing protein 5	TXND5_HUMAN	14	12.2906	1.12291	MCF7-GFP-COMT	MCF7-GFP	extracellular region,endoplasmic reticulum,endoplasmic reticulum lumen,azurophil granule lumen,lysosomal lumen,extracellular exosome	protein binding,isomerase activity	negative regulation of apoptotic process,neutrophil degranulation,cell redox homeostasis,apoptotic cell clearance
MCF7-GFP-COMT / MCF7-GFP	0.166696	0.166696	0.325938	0.236968	6	Q86UK7	ZNF598	E3 ubiquitin-protein ligase ZNF598	ZN598_HUMAN	2	12.2485	1.12248	MCF7-GFP-COMT	MCF7-GFP		RNA binding,protein binding,ribosome binding,metal ion binding,ubiquitin protein ligase activity	protein monoubiquitination,protein ubiquitination,rescue of stalled ribosome
MCF7-GFP-COMT / MCF7-GFP	0.166489	0.166489	0.638409	0.36614	3	O43149	ZZEF1	Zinc finger ZZ-type and EF-hand domain-containing protein 1	ZZEF1_HUMAN	1	12.2324	1.12232	MCF7-GFP-COMT	MCF7-GFP		calcium ion binding,zinc ion binding
MCF7-GFP-COMT / MCF7-GFP	0.165806	0.165806	0.0179929	0.029779	21	Q99543	DNAJC2	DnaJ homolog subfamily C member 2	DNJC2_HUMAN	7	12.1792	1.12179	MCF7-GFP-COMT	MCF7-GFP	nucleus,nucleoplasm,cytoplasm,cytosol,nuclear membrane	RNA polymerase II transcription factor activity, sequence-specific DNA binding,DNA binding,chromatin binding,RNA binding,protein binding,Hsp70 protein binding,histone binding,ubiquitinated histone binding	DNA replication,chromatin organization,regulation of transcription from RNA polymerase II promoter,positive regulation of transcription, DNA-templated,'de novo' cotranslational protein folding,regulation of cellular response to heat,negative regulation of DNA biosynthetic process
MCF7-GFP-COMT / MCF7-GFP	0.165601	0.165601	0.159796	0.147591	9	P63172	DYNLT1	Dynein light chain Tctex-type 1	DYLT1_HUMAN	2	12.1633	1.12163	MCF7-GFP-COMT	MCF7-GFP	extracellular region,Golgi apparatus,spindle,cytoplasmic dynein complex,cytoplasmic microtubule,secretory granule lumen,host cell,secretory vesicle,ficolin-1-rich granule lumen	motor activity,protein binding,identical protein binding	establishment of mitotic spindle orientation,regulation of G-protein coupled receptor protein signaling pathway,intracellular transport of viral protein in host cell,neutrophil degranulation,viral entry into host cell,negative regulation of neurogenesis,cell division,microtubule-dependent intracellular transport of viral material towards nucleus
MCF7-GFP-COMT / MCF7-GFP	0.165379	0.165379	0.0607694	0.0758696	33	P21283	ATP6V1C1	V-type proton ATPase subunit C 1	VATC1_HUMAN	9	12.1461	1.12146	MCF7-GFP-COMT	MCF7-GFP	lysosomal membrane,cytosol,plasma membrane,proton-transporting two-sector ATPase complex,cytoplasmic vesicle,apical part of cell,extracellular exosome,vacuolar proton-transporting V-type ATPase, V1 domain	transporter activity,protein binding,proton-transporting ATPase activity, rotational mechanism,hydrogen-exporting ATPase activity, phosphorylative mechanism	insulin receptor signaling pathway,ATP hydrolysis coupled proton transport,regulation of macroautophagy,transferrin transport,ion transmembrane transport,phagosome acidification,hydrogen ion transmembrane transport
MCF7-GFP-COMT / MCF7-GFP	0.164978	0.164978	8.63683e-12	1.77703e-10	48	P50851	LRBA	Lipopolysaccharide-responsive and beige-like anchor protein	LRBA_HUMAN	15	12.1149	1.12115	MCF7-GFP-COMT	MCF7-GFP	lysosome,endoplasmic reticulum,Golgi apparatus,plasma membrane,membrane,integral component of membrane	molecular_function	biological_process
MCF7-GFP-COMT / MCF7-GFP	0.164749	0.164749	0.473891	0.299902	3	Q9UK22	FBXO2	F-box only protein 2	FBX2_HUMAN	1	12.0971	1.12097	MCF7-GFP-COMT	MCF7-GFP	cytoplasm,endoplasmic reticulum,cytosol,SCF ubiquitin ligase complex,organelle membrane,dendritic spine	beta-amyloid binding,ubiquitin-protein transferase activity,protein binding,carbohydrate binding	protein polyubiquitination,cellular protein modification process,proteolysis,glycoprotein catabolic process,negative regulation of cell proliferation,protein ubiquitination,ER-associated ubiquitin-dependent protein catabolic process,SCF-dependent proteasomal ubiquitin-dependent protein catabolic process,regulation of protein ubiquitination,post-translational protein modification
MCF7-GFP-COMT / MCF7-GFP	0.164335	0.164335	0.111715	0.115204	36	Q13492	PICALM	Phosphatidylinositol-binding clathrin assembly protein	PICAL_HUMAN	10	12.0649	1.12065	MCF7-GFP-COMT	MCF7-GFP	nucleus,early endosome,Golgi apparatus,cytosol,plasma membrane,clathrin-coated pit,cell surface,membrane,clathrin-coated vesicle,intrinsic component of membrane,vesicle,presynaptic membrane,neuronal cell body,intracellular membrane-bounded organelle,postsynaptic membrane,clathrin-coated endocytic vesicle,endosome to plasma membrane transport vesicle,neurofibrillary tangle,AP-2 adaptor complex,cla…	SNARE binding,beta-amyloid binding,protein binding,1-phosphatidylinositol binding,phosphatidylinositol-4,5-bisphosphate binding,Rab GTPase binding,clathrin binding,clathrin heavy chain binding,cadherin binding,tau protein binding,low-density lipoprotein particle receptor binding	endocytosis,receptor-mediated endocytosis,membrane budding,axonogenesis,learning or memory,negative regulation of gene expression,synaptic vesicle maturation,vesicle-mediated transport,endosomal transport,hemopoiesis,regulation of endocytosis,receptor internalization,regulation of protein localization,cargo loading into vesicle,positive regulation of GTPase activity,positive regulation of transcr…
MCF7-GFP-COMT / MCF7-GFP	0.164127	0.164127	0.403161	0.270417	15	P57737	CORO7	Coronin-7	CORO7_HUMAN	5	12.0488	1.12049	MCF7-GFP-COMT	MCF7-GFP	Golgi membrane,Golgi apparatus,trans-Golgi network,cytosol,membrane,integral component of membrane,cytoplasmic vesicle	actin binding,protein binding	Golgi to endosome transport,protein transport,actin filament polymerization
MCF7-GFP-COMT / MCF7-GFP	0.164104	0.164104	0.0573887	0.0726071	18	Q969G3	SMARCE1	SWI/SNF-related matrix-associated actin-dependent regulator of chromatin subfamily E member 1	SMCE1_HUMAN	5	12.047	1.12047	MCF7-GFP-COMT	MCF7-GFP	nuclear chromosome,nuclear chromatin,nucleus,nucleoplasm,SWI/SNF complex,macromolecular complex,npBAF complex,nBAF complex	RNA polymerase II transcription factor activity, sequence-specific DNA binding,chromatin binding,transcription coactivator activity,RNA binding,protein binding,N-acetyltransferase activity,ligand-dependent nuclear receptor binding,protein N-terminus binding,RNA polymerase II core promoter proximal region sequence-specific DNA binding,RNA polymerase II distal enhancer sequence-specific DNA binding…	nucleosome disassembly,chromatin remodeling,regulation of transcription from RNA polymerase II promoter,neurogenesis,ATP-dependent chromatin remodeling,negative regulation of transcription, DNA-templated,positive regulation of nucleic acid-templated transcription
MCF7-GFP-COMT / MCF7-GFP	0.163978	0.163978	0.0673398	0.081262	9	O95197	RTN3	Reticulon-3	RTN3_HUMAN	2	12.0372	1.12037	MCF7-GFP-COMT	MCF7-GFP	Golgi membrane,extracellular space,endoplasmic reticulum,endoplasmic reticulum membrane,plasma membrane,integral component of membrane,synapse	protein binding	apoptotic process,viral process,vesicle-mediated transport,endoplasmic reticulum tubular network organization,endoplasmic reticulum tubular network assembly
MCF7-GFP-COMT / MCF7-GFP	0.163964	0.163964	0.00647056	0.0136721	21	Q12996	CSTF3	Cleavage stimulation factor subunit 3	CSTF3_HUMAN	7	12.0361	1.12036	MCF7-GFP-COMT	MCF7-GFP	nucleoplasm,nucleus	RNA binding,protein binding,mRNA binding	mRNA splicing, via spliceosome,termination of RNA polymerase II transcription,mRNA polyadenylation,mRNA cleavage,mRNA 3'-end processing,RNA 3'-end processing
MCF7-GFP-COMT / MCF7-GFP	0.16387	0.16387	0.875716	0.440842	9	Q9BY32	ITPA	Inosine triphosphate pyrophosphatase	ITPA_HUMAN	3	12.0288	1.12029	MCF7-GFP-COMT	MCF7-GFP	cytosol	nucleotide binding,NADH pyrophosphatase activity,dITP diphosphatase activity,identical protein binding,metal ion binding,nucleoside-triphosphate diphosphatase activity	ITP catabolic process,purine nucleotide catabolic process,deoxyribonucleoside triphosphate catabolic process,chromosome organization,nucleoside triphosphate catabolic process
MCF7-GFP-COMT / MCF7-GFP	0.163602	0.163602	0.000525728	0.00180657	72	Q32MZ4	LRRFIP1	Leucine-rich repeat flightless-interacting protein 1	LRRF1_HUMAN	21	12.008	1.12008	MCF7-GFP-COMT	MCF7-GFP	nucleus,cytoplasm,cytosol,cytoskeleton,plasma membrane	RNA polymerase II core promoter proximal region sequence-specific DNA binding,RNA polymerase II transcription factor activity, sequence-specific DNA binding,transcriptional repressor activity, RNA polymerase II transcription regulatory region sequence-specific binding,DNA binding,double-stranded RNA binding,protein binding,protein homodimerization activity,cadherin binding	negative regulation of transcription from RNA polymerase II promoter,regulation of transcription from RNA polymerase II promoter,positive regulation of type I interferon production,negative regulation of transcription, DNA-templated,positive regulation of NF-kappaB transcription factor activity
MCF7-GFP-COMT / MCF7-GFP	0.16344	0.16344	1.19105e-07	1.14647e-06	87	Q14247	CTTN	Src substrate cortactin	SRC8_HUMAN	21	11.9954	1.11995	MCF7-GFP-COMT	MCF7-GFP	ruffle,podosome,cytoplasm,Golgi apparatus,cytosol,cytoskeleton,plasma membrane,clathrin-coated pit,focal adhesion,cell cortex,lamellipodium,cortical cytoskeleton,dendritic spine,intracellular membrane-bounded organelle,mitotic spindle midzone,actin filament,voltage-gated potassium channel complex,growth cone	protein binding,profilin binding,cadherin binding	intracellular protein transport,receptor-mediated endocytosis,substrate-dependent cell migration, cell extension,actin filament polymerization,regulation of axon extension,positive regulation of actin filament polymerization,actin cytoskeleton reorganization,positive regulation of smooth muscle contraction,focal adhesion assembly,neuron projection morphogenesis,cell motility,membrane organization…
MCF7-GFP-COMT / MCF7-GFP	0.163371	0.163371	0.496438	0.309873	3	Q9UNI6	DUSP12	Dual specificity protein phosphatase 12	DUS12_HUMAN	1	11.9901	1.1199	MCF7-GFP-COMT	MCF7-GFP	nucleus,cytoplasm,cytosol	nucleic acid binding,protein tyrosine phosphatase activity,protein binding,zinc ion binding,phosphatase activity,kinase binding,protein tyrosine/serine/threonine phosphatase activity	cellular protein modification process,dephosphorylation,peptidyl-tyrosine dephosphorylation,positive regulation of glucokinase activity,protein dephosphorylation
MCF7-GFP-COMT / MCF7-GFP	0.163313	0.163313	0.0204066	0.0328984	18	Q9BTT6	LRRC1	Leucine-rich repeat-containing protein 1	LRRC1_HUMAN	6	11.9856	1.11986	MCF7-GFP-COMT	MCF7-GFP	cytosol,membrane
MCF7-GFP-COMT / MCF7-GFP	0.162791	0.162791	0.388519	0.265282	6	Q5T8D3	ACBD5	Acyl-CoA-binding domain-containing protein 5	ACBD5_HUMAN	2	11.945	1.11945	MCF7-GFP-COMT	MCF7-GFP	nucleus,nucleoplasm,peroxisome,peroxisomal membrane,membrane,integral component of membrane	fatty-acyl-CoA binding,molecular_function,lipid binding	fatty acid catabolic process,pexophagy,macroautophagy,aggrephagy
MCF7-GFP-COMT / MCF7-GFP	0.162564	0.162564	0.0963981	0.104527	9	O60784	TOM1	Target of Myb protein 1	TOM1_HUMAN	3	11.9275	1.11927	MCF7-GFP-COMT	MCF7-GFP	cytoplasm,endosome,early endosome,cytosol,plasma membrane,membrane,azurophil granule membrane,specific granule membrane,extracellular exosome	protein binding,clathrin binding	intracellular protein transport,endocytosis,protein transport,endosomal transport,neutrophil degranulation
MCF7-GFP-COMT / MCF7-GFP	0.162541	0.162541	0.120147	0.121104	15	Q4V328	GRIPAP1	GRIP1-associated protein 1	GRAP1_HUMAN	5	11.9257	1.11926	MCF7-GFP-COMT	MCF7-GFP	nucleoplasm,cytosol,cell junction,axon,dendrite,intracellular membrane-bounded organelle,recycling endosome membrane,blood microparticle,postsynaptic recycling endosome,glutamatergic synapse,extrinsic component of postsynaptic early endosome membrane	molecular_function,protein binding	biological_process,neurotransmitter receptor transport, endosome to postsynaptic membrane,Requires Ontology,regulation of modification of synaptic structure
MCF7-GFP-COMT / MCF7-GFP	0.162346	0.162346	0.0709153	0.0840364	9	Q4ZG55	GREB1	Protein GREB1	GREB1_HUMAN	3	11.9106	1.11911	MCF7-GFP-COMT	MCF7-GFP	nucleoplasm,integral component of membrane,extracellular exosome
MCF7-GFP-COMT / MCF7-GFP	0.162283	0.162283	3.08566e-05	0.000158719	39	Q9UGI8	TES	Testin	TES_HUMAN	10	11.9056	1.11906	MCF7-GFP-COMT	MCF7-GFP	nucleus,cytosol,plasma membrane,focal adhesion,cell junction,macromolecular complex	RNA binding,protein binding,zinc ion binding,cadherin binding	negative regulation of cell proliferation
MCF7-GFP-COMT / MCF7-GFP	0.161863	0.161863	3.99687e-06	2.5901e-05	96	Q99460	PSMD1	26S proteasome non-ATPase regulatory subunit 1	PSMD1_HUMAN	27	11.8731	1.11873	MCF7-GFP-COMT	MCF7-GFP	proteasome complex,extracellular region,nucleoplasm,cytosol,proteasome regulatory particle,membrane,proteasome accessory complex,azurophil granule lumen,proteasome regulatory particle, base subcomplex,nucleus,proteasome storage granule	protein binding,enzyme regulator activity,ubiquitin protein ligase binding,endopeptidase activity	MAPK cascade,protein polyubiquitination,stimulatory C-type lectin receptor signaling pathway,antigen processing and presentation of exogenous peptide antigen via MHC class I, TAP-dependent,regulation of cellular amino acid metabolic process,negative regulation of G2/M transition of mitotic cell cycle,protein deubiquitination,anaphase-promoting complex-dependent catabolic process,SCF-dependent pro…
MCF7-GFP-COMT / MCF7-GFP	0.161381	0.161381	0.0289561	0.0433684	21	P62820	RAB1A	Ras-related protein Rab-1A	RAB1A_HUMAN	3	11.8357	1.11836	MCF7-GFP-COMT	MCF7-GFP	Golgi membrane,early endosome,Golgi apparatus,cytosol,transport vesicle membrane,melanosome,extracellular exosome,endoplasmic reticulum membrane	GTPase activity,protein binding,GTP binding,cadherin binding	autophagosome assembly,ER to Golgi vesicle-mediated transport,retrograde vesicle-mediated transport, Golgi to ER,endocytosis,autophagy,Golgi organization,vesicle-mediated transport,cell migration,virion assembly,growth hormone secretion,melanosome transport,substrate adhesion-dependent cell spreading,defense response to bacterium,post-translational protein modification,vesicle transport along mic…
MCF7-GFP-COMT / MCF7-GFP	0.161187	0.161187	0.0414549	0.0564391	3	Q96EC8	YIPF6	Protein YIPF6	YIPF6_HUMAN	1	11.8207	1.11821	MCF7-GFP-COMT	MCF7-GFP	Golgi trans cisterna,Golgi membrane,endoplasmic reticulum,Golgi medial cisterna,cis-Golgi network,trans-Golgi network,integral component of membrane,ER to Golgi transport vesicle	protein binding,identical protein binding	intestinal epithelial cell development
MCF7-GFP-COMT / MCF7-GFP	0.160395	0.160395	1.4311e-05	8.11148e-05	18	O15357	INPPL1	Phosphatidylinositol 3,4,5-trisphosphate 5-phosphatase 2	SHIP2_HUMAN	6	11.7593	1.11759	MCF7-GFP-COMT	MCF7-GFP	Golgi apparatus,cytosol,cytoskeleton,plasma membrane,lamellipodium,filopodium	actin binding,protein binding,hydrolase activity,SH3 domain binding,SH2 domain binding	endochondral ossification,immune system process,glucose metabolic process,phosphatidylinositol biosynthetic process,endocytosis,actin filament organization,cell adhesion,negative regulation of cell proliferation,post-embryonic development,negative regulation of gene expression,cytokine-mediated signaling pathway,response to insulin,inositol phosphate metabolic process,phosphatidylinositol dephosp…
MCF7-GFP-COMT / MCF7-GFP	0.160075	0.160075	0.311163	0.229161	9	Q9Y276	BCS1L	Mitochondrial chaperone BCS1	BCS1_HUMAN	2	11.7345	1.11735	MCF7-GFP-COMT	MCF7-GFP	mitochondrion,mitochondrial respiratory chain complex III,integral component of membrane	protein binding,ATP binding	mitochondrion organization,mitochondrial respiratory chain complex I assembly,mitochondrial respiratory chain complex IV assembly,mitochondrial respiratory chain complex III assembly
MCF7-GFP-COMT / MCF7-GFP	0.159286	0.159286	0.362433	0.254615	6	Q9H1K1	ISCU	Iron-sulfur cluster assembly enzyme ISCU, mitochondrial	ISCU_HUMAN	2	11.6734	1.11673	MCF7-GFP-COMT	MCF7-GFP	nucleus,cytoplasm,mitochondrion,mitochondrial matrix,cytosol	iron ion binding,protein binding,protein complex scaffold,4 iron, 4 sulfur cluster binding,ferrous iron binding,2 iron, 2 sulfur cluster binding	iron-sulfur cluster assembly,small molecule metabolic process,cellular iron ion homeostasis
MCF7-GFP-COMT / MCF7-GFP	0.158988	0.158988	0.5121	0.31641	3	Q9UEW8	STK39	STE20/SPS1-related proline-alanine-rich protein kinase	STK39_HUMAN	1	11.6504	1.1165	MCF7-GFP-COMT	MCF7-GFP	nucleoplasm,cytosol,cytoskeleton,basolateral plasma membrane,apical plasma membrane,extrinsic component of membrane,intracellular membrane-bounded organelle,cytoplasm	protein serine/threonine kinase activity,protein binding,ATP binding,kinase activity,protein kinase binding	activation of MAPK activity,protein phosphorylation,regulation of blood pressure,positive regulation of T cell chemotaxis,peptidyl-serine phosphorylation,peptidyl-threonine phosphorylation,signal transduction by protein phosphorylation,signal transduction by trans-phosphorylation,positive regulation of ion transmembrane transporter activity,intracellular signal transduction,maintenance of lens tr…
MCF7-GFP-COMT / MCF7-GFP	0.158248	0.158248	0.00945932	0.0182962	15	Q8WVC0	LEO1	RNA polymerase-associated protein LEO1	LEO1_HUMAN	4	11.5931	1.11593	MCF7-GFP-COMT	MCF7-GFP	fibrillar center,nucleoplasm,centrosome,Cdc73/Paf1 complex,nucleus	protein binding,RNA polymerase II C-terminal domain phosphoserine binding	endodermal cell fate commitment,transcription from RNA polymerase II promoter,transcription elongation from RNA polymerase II promoter,mRNA polyadenylation,histone monoubiquitination,Wnt signaling pathway,protein ubiquitination,stem cell population maintenance,positive regulation of mRNA 3'-end processing,positive regulation of transcription elongation from RNA polymerase II promoter,histone H2B …
MCF7-GFP-COMT / MCF7-GFP	0.158198	0.158198	0.00291614	0.0074188	48	O75347	TBCA	Tubulin-specific chaperone A	TBCA_HUMAN	10	11.5892	1.11589	MCF7-GFP-COMT	MCF7-GFP	nucleolus,cytoplasm,microtubule,microtubule cytoskeleton	RNA binding,protein binding,beta-tubulin binding,chaperone binding	protein folding,tubulin complex assembly,post-chaperonin tubulin folding pathway
MCF7-GFP-COMT / MCF7-GFP	0.158003	0.158003	0.00172483	0.00485311	48	Q07960	ARHGAP1	Rho GTPase-activating protein 1	RHG01_HUMAN	13	11.5742	1.11574	MCF7-GFP-COMT	MCF7-GFP	cytoplasm,cytosol,endosome membrane,perinuclear region of cytoplasm,extracellular exosome,sorting endosome	SH3/SH2 adaptor activity,GTPase activator activity,protein binding,SH3 domain binding,Rab GTPase binding,cadherin binding	small GTPase mediated signal transduction,Rho protein signal transduction,positive regulation of signal transduction,endosomal transport,transferrin transport,positive regulation of GTPase activity,regulation of small GTPase mediated signal transduction,negative regulation of endocytic recycling
MCF7-GFP-COMT / MCF7-GFP	0.15696	0.15696	0.000533936	0.00182715	24	P25325	MPST	3-mercaptopyruvate sulfurtransferase	THTM_HUMAN	7	11.4935	1.11494	MCF7-GFP-COMT	MCF7-GFP	mitochondrial matrix,cytosol,cell junction,neuron projection,synapse,extracellular exosome	thiosulfate sulfurtransferase activity,3-mercaptopyruvate sulfurtransferase activity,identical protein binding	sulfur amino acid catabolic process,kidney development,liver development,cyanate catabolic process,response to toxic substance,transsulfuration,spinal cord development,hydrogen sulfide biosynthetic process
MCF7-GFP-COMT / MCF7-GFP	0.156917	0.156917	0.432178	0.283074	18	Q10471	GALNT2	Polypeptide N-acetylgalactosaminyltransferase 2	GALT2_HUMAN	6	11.4902	1.1149	MCF7-GFP-COMT	MCF7-GFP	Golgi membrane,extracellular region,endoplasmic reticulum membrane,Golgi apparatus,Golgi stack,membrane,integral component of Golgi membrane,Golgi cisterna membrane,perinuclear region of cytoplasm	polypeptide N-acetylgalactosaminyltransferase activity,protein binding,manganese ion binding,carbohydrate binding	immunoglobulin biosynthetic process,protein O-linked glycosylation,O-glycan processing,protein O-linked glycosylation via serine,protein O-linked glycosylation via threonine
MCF7-GFP-COMT / MCF7-GFP	0.156851	0.156851	0.0308173	0.0453309	15	Q16740	CLPP	ATP-dependent Clp protease proteolytic subunit, mitochondrial	CLPP_HUMAN	5	11.4851	1.11485	MCF7-GFP-COMT	MCF7-GFP	mitochondrion,mitochondrial matrix,endopeptidase Clp complex	serine-type endopeptidase activity,protein binding,peptidase activity,identical protein binding,ATP-dependent peptidase activity,ATPase binding	protein homooligomerization,proteolysis involved in cellular protein catabolic process,misfolded or incompletely synthesized protein catabolic process
MCF7-GFP-COMT / MCF7-GFP	0.156487	0.156487	0.478648	0.302068	6	Q7L2E3	DHX30	ATP-dependent RNA helicase DHX30	DHX30_HUMAN	2	11.457	1.11457	MCF7-GFP-COMT	MCF7-GFP	cytoplasm,mitochondrion,cytosol,ribonucleoprotein granule,mitochondrial nucleoid,nucleus	chromatin binding,RNA binding,double-stranded RNA binding,ATP-dependent RNA helicase activity,protein binding,ATP binding,ATP-dependent 3'-5' RNA helicase activity,G-quadruplex RNA binding,ATP-dependent DNA helicase activity	central nervous system development,DNA duplex unwinding,mitochondrial large ribosomal subunit assembly
MCF7-GFP-COMT / MCF7-GFP	0.156464	0.156464	0.243171	0.195726	9	Q7Z3J2	VPS35L	VPS35 endosomal protein sorting factor-like	VP35L_HUMAN	3	11.4552	1.11455	MCF7-GFP-COMT	MCF7-GFP	cell,endosome,early endosome,plasma membrane,integral component of membrane,ficolin-1-rich granule membrane	protein binding	Golgi to plasma membrane transport,protein transport,endocytic recycling,neutrophil degranulation,retrograde transport, endosome to plasma membrane
MCF7-GFP-COMT / MCF7-GFP	0.156458	0.156458	0.114003	0.116769	15	Q8N3U4	STAG2	Cohesin subunit SA-2	STAG2_HUMAN	5	11.4547	1.11455	MCF7-GFP-COMT	MCF7-GFP	chromosome, centromeric region,chromatin,nucleus,nucleoplasm,chromosome,cytosol,cohesin complex,membrane,nuclear matrix,mitotic spindle pole	protein binding,chromatin binding	sister chromatid cohesion,negative regulation of DNA endoreduplication,cell division,meiotic cell cycle,regulation of mitotic spindle assembly
MCF7-GFP-COMT / MCF7-GFP	0.156108	0.156108	0.80874	0.420513	81	Q9UQ35	SRRM2	Serine/arginine repetitive matrix protein 2	SRRM2_HUMAN	23	11.4277	1.11428	MCF7-GFP-COMT	MCF7-GFP	nucleus,nucleoplasm,Cajal body,nuclear speck,U2-type catalytic step 2 spliceosome,catalytic step 2 spliceosome	RNA binding,protein N-terminus binding,C2H2 zinc finger domain binding	mRNA splicing, via spliceosome
MCF7-GFP-COMT / MCF7-GFP	0.155937	0.155937	0.23939	0.193249	57	Q04917	YWHAH	14-3-3 protein eta	1433F_HUMAN	10	11.4145	1.11414	MCF7-GFP-COMT	MCF7-GFP	cytoplasm,mitochondrion,cytosol,plasma membrane,intercalated disc,extracellular exosome,presynapse,glutamatergic synapse	actin binding,insulin-like growth factor receptor binding,protein binding,sodium channel regulator activity,enzyme binding,protein domain specific binding,glucocorticoid receptor binding,identical protein binding,ion channel binding,protein heterodimerization activity	regulation of sodium ion transport,glucocorticoid catabolic process,intracellular protein transport,substantia nigra development,glucocorticoid receptor signaling pathway,regulation of neuron differentiation,positive regulation of transcription, DNA-templated,regulation of synaptic plasticity,negative regulation of dendrite morphogenesis,membrane organization,membrane depolarization during action…
MCF7-GFP-COMT / MCF7-GFP	0.155594	0.155594	0.00259516	0.0067376	12	Q96IJ6	GMPPA	Mannose-1-phosphate guanyltransferase alpha	GMPPA_HUMAN	4	11.388	1.11388	MCF7-GFP-COMT	MCF7-GFP	cytoplasm,extracellular exosome	protein binding,nucleotidyltransferase activity	biosynthetic process
MCF7-GFP-COMT / MCF7-GFP	0.155594	0.155594	0.0772195	0.0896356	9	P62834	RAP1A	Ras-related protein Rap-1A	RAP1A_HUMAN	2	11.388	1.11388	MCF7-GFP-COMT	MCF7-GFP	cytoplasm,early endosome,late endosome,cytosol,plasma membrane,cell junction,guanyl-nucleotide exchange factor complex,specific granule membrane,neuron projection,phagocytic vesicle,perinuclear region of cytoplasm,extracellular exosome,glutamatergic synapse	GTPase activity,protein binding,GTP binding,protein transporter activity,Rap guanyl-nucleotide exchange factor activity,macromolecular complex binding	signal transduction,positive regulation of neuron projection development,protein transport,Rap protein signal transduction,negative regulation of collagen biosynthetic process,cellular response to drug,nerve growth factor signaling pathway,neutrophil degranulation,positive regulation of GTPase activity,positive regulation of protein kinase activity,positive regulation of glucose import,regulation…
MCF7-GFP-COMT / MCF7-GFP	0.155501	0.155501	0.0529124	0.067883	6	O60231	DHX16	Pre-mRNA-splicing factor ATP-dependent RNA helicase DHX16	DHX16_HUMAN	2	11.3808	1.11381	MCF7-GFP-COMT	MCF7-GFP	nucleus,nucleoplasm,spliceosomal complex	RNA binding,RNA helicase activity,protein binding,ATP binding,ATPase activity,ATP-dependent 3'-5' RNA helicase activity	mRNA splicing, via spliceosome,RNA splicing
MCF7-GFP-COMT / MCF7-GFP	0.155073	0.155073	0.371486	0.258002	3	Q9HAS0	C17orf75	Protein Njmu-R1	NJMU_HUMAN	1	11.3478	1.11348	MCF7-GFP-COMT	MCF7-GFP	trans-Golgi network,cytoplasmic vesicle	molecular_function,protein binding	intracellular protein transport,vesicle tethering to Golgi
MCF7-GFP-COMT / MCF7-GFP	0.154924	0.154924	0.00030143	0.00114321	24	O76024	WFS1	Wolframin	WFS1_HUMAN	7	11.3363	1.11336	MCF7-GFP-COMT	MCF7-GFP	proteasome complex,endoplasmic reticulum,endoplasmic reticulum lumen,endoplasmic reticulum membrane,integral component of endoplasmic reticulum membrane,integral component of synaptic vesicle membrane,dendrite	protein binding,calmodulin binding,ubiquitin protein ligase binding,activating transcription factor binding,calcium-dependent protein binding,ATPase binding	negative regulation of transcription from RNA polymerase II promoter,kidney development,renal water homeostasis,ER overload response,visual perception,sensory perception of sound,protein maturation by protein folding,ER-associated ubiquitin-dependent protein catabolic process,pancreas development,positive regulation of protein ubiquitination,endoplasmic reticulum calcium ion homeostasis,response …
MCF7-GFP-COMT / MCF7-GFP	0.154679	0.154679	0.18035	0.160376	3	O14925;Q5SRD1	TIMM23;TIMM23B	Mitochondrial import inner membrane translocase subunit Tim23;Putative mitochondrial import inner membrane translocase subunit Tim23B	TIM23_HUMAN;TI23B_HUMAN	1	11.3174	1.11317	MCF7-GFP-COMT	MCF7-GFP	mitochondrion,mitochondrial inner membrane,mitochondrial inner membrane presequence translocase complex,mitochondrial intermembrane space,integral component of mitochondrial inner membrane;cellular_component,mitochondrial inner membrane presequence translocase complex,integral component of mitochondrial inner membrane	protein binding,P-P-bond-hydrolysis-driven protein transmembrane transporter activity,protein transmembrane transporter activity;molecular_function,P-P-bond-hydrolysis-driven protein transmembrane transporter activity,protein transmembrane transporter activity	protein targeting to mitochondrion,protein import into mitochondrial matrix;biological_process,protein import into mitochondrial matrix
MCF7-GFP-COMT / MCF7-GFP	0.154467	0.154467	0.0454154	0.060334	12	Q6PCE3	PGM2L1	Glucose 1,6-bisphosphate synthase	PGM2L_HUMAN	4	11.3011	1.11301	MCF7-GFP-COMT	MCF7-GFP	cytosol	intramolecular transferase activity, phosphotransferases,metal ion binding,glucose-1,6-bisphosphate synthase activity	glycogen biosynthetic process,glycogen catabolic process,galactose catabolic process,canonical glycolysis
MCF7-GFP-COMT / MCF7-GFP	0.154464	0.154464	2.67785e-06	1.80645e-05	18	P35813	PPM1A	Protein phosphatase 1A	PPM1A_HUMAN	6	11.3008	1.11301	MCF7-GFP-COMT	MCF7-GFP	nucleus,nucleoplasm,cytosol,plasma membrane,membrane	magnesium ion binding,protein serine/threonine phosphatase activity,protein binding,manganese ion binding,calmodulin-dependent protein phosphatase activity,R-SMAD binding,magnesium-dependent protein serine/threonine phosphatase activity	negative regulation of transcription from RNA polymerase II promoter,protein dephosphorylation,N-terminal protein myristoylation,cell cycle arrest,negative regulation of SMAD protein complex assembly,dephosphorylation,negative regulation of transforming growth factor beta receptor signaling pathway,negative regulation of BMP signaling pathway,peptidyl-threonine dephosphorylation,positive regulati…
MCF7-GFP-COMT / MCF7-GFP	0.154246	0.154246	0.392454	0.26716	3	Q6P1X6	C8orf82	UPF0598 protein C8orf82	CH082_HUMAN	1	11.284	1.11284	MCF7-GFP-COMT	MCF7-GFP
MCF7-GFP-COMT / MCF7-GFP	0.153893	0.153893	0.00675819	0.0141347	27	P61163	ACTR1A	Alpha-centractin	ACTZ_HUMAN	6	11.2568	1.11257	MCF7-GFP-COMT	MCF7-GFP	manchette,cytoplasm,centrosome,centriole,cytosol,dynactin complex,microtubule associated complex,microtubule cytoskeleton,COPI-coated vesicle,extracellular exosome,cell cortex region	protein binding,ATP binding	G2/M transition of mitotic cell cycle,ER to Golgi vesicle-mediated transport,spermatogenesis,regulation of G2/M transition of mitotic cell cycle,vesicle-mediated transport,antigen processing and presentation of exogenous peptide antigen via MHC class II,ciliary basal body docking
MCF7-GFP-COMT / MCF7-GFP	0.153827	0.153827	0.312573	0.229891	9	Q13188	STK3	Serine/threonine-protein kinase 3	STK3_HUMAN	3	11.2517	1.11252	MCF7-GFP-COMT	MCF7-GFP	nucleus,cytoplasm,cytosol,macromolecular complex	magnesium ion binding,protein kinase activity,protein serine/threonine kinase activity,protein binding,ATP binding,identical protein binding,protein serine/threonine kinase activator activity,protein dimerization activity	neural tube formation,endocardium development,protein phosphorylation,apoptotic process,signal transduction,central nervous system development,negative regulation of cell proliferation,positive regulation of protein binding,hippo signaling,intracellular signal transduction,positive regulation of apoptotic process,positive regulation of fat cell differentiation,positive regulation of JNK cascade,n…
MCF7-GFP-COMT / MCF7-GFP	0.153764	0.153764	0.0809509	0.0925957	12	Q9BV86	NTMT1	N-terminal Xaa-Pro-Lys N-methyltransferase 1	NTM1A_HUMAN	4	11.2468	1.11247	MCF7-GFP-COMT	MCF7-GFP	nucleus,nucleoplasm,cytosol,cytoplasm	protein binding,protein methyltransferase activity,histone methyltransferase activity,N-terminal protein N-methyltransferase activity	spindle organization,chromosome segregation,histone methylation,N-terminal peptidyl-alanine trimethylation,N-terminal peptidyl-glycine methylation,N-terminal peptidyl-proline dimethylation,N-terminal peptidyl-serine dimethylation,N-terminal peptidyl-serine trimethylation
MCF7-GFP-COMT / MCF7-GFP	0.153532	0.153532	2.29363e-07	2.04071e-06	33	Q99805	TM9SF2	Transmembrane 9 superfamily member 2	TM9S2_HUMAN	9	11.2289	1.11229	MCF7-GFP-COMT	MCF7-GFP	endosome,integral component of plasma membrane,endosome membrane,extracellular exosome,membrane		protein localization to membrane
MCF7-GFP-COMT / MCF7-GFP	0.152693	0.152693	0.229753	0.188814	6	Q7Z460	CLASP1	CLIP-associating protein 1	CLAP1_HUMAN	2	11.1643	1.11164	MCF7-GFP-COMT	MCF7-GFP	kinetochore,condensed chromosome kinetochore,Golgi apparatus,centrosome,kinetochore microtubule,cytosol,spindle microtubule,cytoplasmic microtubule,cell cortex,membrane,cortical microtubule cytoskeleton,centrosomal corona,microtubule plus-end,basal cortex,focal adhesion	dystroglycan binding,protein binding,microtubule binding,kinetochore binding,microtubule plus-end binding	G2/M transition of mitotic cell cycle,microtubule cytoskeleton organization,microtubule bundle formation,vesicle targeting,microtubule nucleation,negative regulation of microtubule depolymerization,Golgi organization,mitotic spindle organization,establishment or maintenance of cell polarity,regulation of G2/M transition of mitotic cell cycle,exit from mitosis,regulation of gastrulation,positive r…
MCF7-GFP-COMT / MCF7-GFP	0.152272	0.152272	9.08127e-05	0.000405088	22	P18085	ARF4	ADP-ribosylation factor 4	ARF4_HUMAN	6	11.1318	1.11132	MCF7-GFP-COMT	MCF7-GFP	cytosol,membrane,ruffle membrane,dendritic spine,extracellular exosome,glutamatergic synapse,Golgi apparatus,cytoplasm,plasma membrane	GTPase activity,ARF guanyl-nucleotide exchange factor activity,epidermal growth factor receptor binding,protein binding,GTP binding	protein ADP-ribosylation,ER to Golgi vesicle-mediated transport,retrograde vesicle-mediated transport, Golgi to ER,epidermal growth factor receptor signaling pathway,brain development,learning,cell migration,activation of phospholipase D activity,negative regulation of apoptotic process,apical protein localization,establishment or maintenance of epithelial cell apical/basal polarity,positive regu…
MCF7-GFP-COMT / MCF7-GFP	0.151246	0.151246	0.182602	0.161602	3	Q8NBL1	POGLUT1	Protein O-glucosyltransferase 1	PGLT1_HUMAN	1	11.0528	1.11053	MCF7-GFP-COMT	MCF7-GFP	endoplasmic reticulum lumen	protein xylosyltransferase activity,UDP-glucosyltransferase activity,UDP-xylosyltransferase activity,glucosyltransferase activity	somitogenesis,protein O-linked glycosylation,gastrulation,regulation of gastrulation,protein O-linked glycosylation via serine,positive regulation of Notch signaling pathway,axial mesoderm development,paraxial mesoderm development,muscle tissue development,cardiovascular system development
MCF7-GFP-COMT / MCF7-GFP	0.151138	0.151138	0.00336665	0.00823403	27	Q96T51	RUFY1	RUN and FYVE domain-containing protein 1	RUFY1_HUMAN	9	11.0445	1.11045	MCF7-GFP-COMT	MCF7-GFP	nucleus,endosome,cytosol,nuclear speck,early endosome membrane,intracellular membrane-bounded organelle,cytoplasm	protein binding,lipid binding,protein transporter activity,SH3 domain binding,SH2 domain binding,metal ion binding	phosphatidylinositol biosynthetic process,endocytosis,regulation of endocytosis,protein transport
MCF7-GFP-COMT / MCF7-GFP	0.150914	0.150914	0.0127092	0.0228936	24	Q8N2K0	ABHD12	Lysophosphatidylserine lipase ABHD12	ABD12_HUMAN	6	11.0273	1.11027	MCF7-GFP-COMT	MCF7-GFP	plasma membrane,integral component of membrane,AMPA glutamate receptor complex,dendrite cytoplasm	lysophospholipase activity,palmitoyl-(protein) hydrolase activity,acylglycerol lipase activity	protein depalmitoylation,phosphatidylserine catabolic process,adult walking behavior,response to auditory stimulus,acylglycerol catabolic process,glycerophospholipid catabolic process,monoacylglycerol catabolic process
MCF7-GFP-COMT / MCF7-GFP	0.150499	0.150499	0.318064	0.233096	39	Q9HD45	TM9SF3	Transmembrane 9 superfamily member 3	TM9S3_HUMAN	8	10.9954	1.10995	MCF7-GFP-COMT	MCF7-GFP	integral component of membrane,membrane		protein localization to membrane
MCF7-GFP-COMT / MCF7-GFP	0.150358	0.150358	0.00205155	0.00560009	12	P61966	AP1S1	AP-1 complex subunit sigma-1A	AP1S1_HUMAN	4	10.9845	1.10984	MCF7-GFP-COMT	MCF7-GFP	Golgi membrane,lysosomal membrane,Golgi apparatus,cytosol,clathrin-coated pit,membrane,AP-1 adaptor complex,cytoplasmic vesicle membrane,trans-Golgi network membrane,terminal bouton,intracellular membrane-bounded organelle		intracellular protein transport,receptor-mediated endocytosis,response to virus,antigen processing and presentation of exogenous peptide antigen via MHC class II,retrograde transport, endosome to Golgi,regulation of defense response to virus by virus
MCF7-GFP-COMT / MCF7-GFP	0.150057	0.150057	0.00234176	0.00621699	24	P46926	GNPDA1	Glucosamine-6-phosphate isomerase 1	GNPI1_HUMAN	8	10.9613	1.10961	MCF7-GFP-COMT	MCF7-GFP	cytoplasm,cytosol,extracellular exosome	glucosamine-6-phosphate deaminase activity,protein binding,identical protein binding	carbohydrate metabolic process,glucosamine catabolic process,generation of precursor metabolites and energy,single fertilization,UDP-N-acetylglucosamine biosynthetic process,N-acetylneuraminate catabolic process,N-acetylglucosamine catabolic process
MCF7-GFP-COMT / MCF7-GFP	0.149928	0.149928	0.010161	0.0193227	21	Q8TCT9	HM13	Minor histocompatibility antigen H13	HM13_HUMAN	6	10.9514	1.10951	MCF7-GFP-COMT	MCF7-GFP	endoplasmic reticulum,endoplasmic reticulum membrane,rough endoplasmic reticulum,plasma membrane,cell surface,membrane,Derlin-1 retrotranslocation complex,integral component of cytoplasmic side of endoplasmic reticulum membrane,integral component of lumenal side of endoplasmic reticulum membrane	protein binding,peptidase activity,ubiquitin protein ligase binding,aspartic endopeptidase activity, intramembrane cleaving,protein homodimerization activity	membrane protein proteolysis,protein homotetramerization,membrane protein proteolysis involved in retrograde protein transport, ER to cytosol,membrane protein ectodomain proteolysis,membrane protein intracellular domain proteolysis,signal peptide processing
MCF7-GFP-COMT / MCF7-GFP	0.14957	0.14957	0.00293919	0.00742601	21	Q8TC12	RDH11	Retinol dehydrogenase 11	RDH11_HUMAN	6	10.9238	1.10924	MCF7-GFP-COMT	MCF7-GFP	photoreceptor inner segment,endoplasmic reticulum membrane,integral component of membrane	retinol dehydrogenase activity,protein binding,oxidoreductase activity, acting on the CH-OH group of donors, NAD or NADP as acceptor,aldehyde dehydrogenase (NADP+) activity,NADP-retinol dehydrogenase activity	retinoid metabolic process,visual perception,adaptation of rhodopsin mediated signaling,retinol metabolic process,retinal metabolic process,oxidation-reduction process,Requires Ontology
MCF7-GFP-COMT / MCF7-GFP	0.149525	0.149525	0.178853	0.159735	3	Q6NUM9	RETSAT	All-trans-retinol 13,14-reductase	RETST_HUMAN	1	10.9204	1.1092	MCF7-GFP-COMT	MCF7-GFP	nuclear outer membrane,endoplasmic reticulum membrane,membrane,nuclear membrane	oxidoreductase activity,all-trans-retinol 13,14-reductase activity	retinol metabolic process,oxidation-reduction process
MCF7-GFP-COMT / MCF7-GFP	0.149452	0.149452	4.96361e-23	4.08505e-21	150	Q9P2E9	RRBP1	Ribosome-binding protein 1	RRBP1_HUMAN	39	10.9148	1.10915	MCF7-GFP-COMT	MCF7-GFP	endoplasmic reticulum,ribosome,membrane,integral component of endoplasmic reticulum membrane	RNA binding,signaling receptor activity	osteoblast differentiation,translation,protein transport
MCF7-GFP-COMT / MCF7-GFP	0.149442	0.149442	0.00950538	0.0183637	15	P13473	LAMP2	Lysosome-associated membrane glycoprotein 2	LAMP2_HUMAN	4	10.9141	1.10914	MCF7-GFP-COMT	MCF7-GFP	extracellular space,lysosome,lysosomal membrane,late endosome,plasma membrane,membrane,phagocytic vesicle membrane,platelet dense granule membrane,late endosome membrane,azurophil granule membrane,lysosomal lumen,autolysosome,membrane raft,extracellular exosome,integral component of autophagosome membrane,ficolin-1-rich granule membrane,lysosomal matrix,membrane microdomain	protein binding,enzyme binding,protein domain specific binding	platelet degranulation,protein targeting,cellular response to starvation,protein import,regulation of protein stability,neutrophil degranulation,muscle cell cellular homeostasis,protein stabilization,chaperone-mediated autophagy,protein targeting to lysosome involved in chaperone-mediated autophagy,autophagosome maturation,lysosomal protein catabolic process
MCF7-GFP-COMT / MCF7-GFP	0.149417	0.149417	0.0526456	0.0677519	6	P34059	GALNS	N-acetylgalactosamine-6-sulfatase	GALNS_HUMAN	2	10.9122	1.10912	MCF7-GFP-COMT	MCF7-GFP	extracellular region,azurophil granule lumen,lysosomal lumen,extracellular exosome	N-acetylgalactosamine-4-sulfatase activity,sulfuric ester hydrolase activity,N-acetylgalactosamine-6-sulfatase activity,metal ion binding	keratan sulfate catabolic process,neutrophil degranulation
MCF7-GFP-COMT / MCF7-GFP	0.149249	0.149249	0.995588	0.473761	12	Q5SWX8	ODR4	Protein odr-4 homolog	ODR4_HUMAN	4	10.8992	1.10899	MCF7-GFP-COMT	MCF7-GFP	integral component of membrane		protein localization
MCF7-GFP-COMT / MCF7-GFP	0.149146	0.149146	0.439927	0.285875	6	O15460	P4HA2	Prolyl 4-hydroxylase subunit alpha-2	P4HA2_HUMAN	2	10.8913	1.10891	MCF7-GFP-COMT	MCF7-GFP	nucleoplasm,endoplasmic reticulum,endoplasmic reticulum lumen,cytosol,intracellular membrane-bounded organelle	iron ion binding,electron carrier activity,oxidoreductase activity, acting on single donors with incorporation of molecular oxygen, incorporation of two atoms of oxygen,L-ascorbic acid binding,procollagen-proline 4-dioxygenase activity	electron transport chain,peptidyl-proline hydroxylation to 4-hydroxy-L-proline
MCF7-GFP-COMT / MCF7-GFP	0.14873	0.14873	0.00420907	0.00967616	72	Q10567	AP1B1	AP-1 complex subunit beta-1	AP1B1_HUMAN	19	10.8593	1.10859	MCF7-GFP-COMT	MCF7-GFP	Golgi membrane,lysosomal membrane,Golgi apparatus,cytosol,clathrin adaptor complex,cytoplasmic vesicle membrane,clathrin-coated vesicle membrane,trans-Golgi network membrane,intracellular membrane-bounded organelle	transporter activity,protein binding,protein kinase binding,clathrin binding	intracellular protein transport,determination of left/right symmetry,heart development,vesicle-mediated transport,antigen processing and presentation of exogenous peptide antigen via MHC class II,regulation of defense response to virus by virus
MCF7-GFP-COMT / MCF7-GFP	0.148685	0.148685	1.50718e-09	2.03346e-08	42	Q9Y3P9	RABGAP1	Rab GTPase-activating protein 1	RBGP1_HUMAN	14	10.8559	1.10856	MCF7-GFP-COMT	MCF7-GFP	centrosome,cytosol,microtubule associated complex	GTPase activator activity,protein binding,tubulin binding,Rab GTPase binding	cell cycle,regulation of GTPase activity,regulation of cilium assembly,intracellular protein transport,activation of GTPase activity
MCF7-GFP-COMT / MCF7-GFP	0.148649	0.148649	0.0082192	0.0165389	12	O76062	TM7SF2	Delta(14)-sterol reductase TM7SF2	ERG24_HUMAN	3	10.8531	1.10853	MCF7-GFP-COMT	MCF7-GFP	endoplasmic reticulum,endoplasmic reticulum membrane,integral component of plasma membrane,intracellular membrane-bounded organelle,receptor complex,nuclear inner membrane,integral component of endoplasmic reticulum membrane	delta14-sterol reductase activity,NADP binding	cholesterol biosynthetic process,regulation of cholesterol biosynthetic process,oxidation-reduction process,sterol biosynthetic process
MCF7-GFP-COMT / MCF7-GFP	0.148372	0.148372	0.00102918	0.00314292	30	P52735	VAV2	Guanine nucleotide exchange factor VAV2	VAV2_HUMAN	9	10.8318	1.10832	MCF7-GFP-COMT	MCF7-GFP	cytosol,plasma membrane	phosphotyrosine binding,guanyl-nucleotide exchange factor activity,Rho guanyl-nucleotide exchange factor activity,epidermal growth factor receptor binding,protein binding,metal ion binding	angiogenesis,signal transduction,G-protein coupled receptor signaling pathway,small GTPase mediated signal transduction,regulation of cell size,cell migration,lamellipodium assembly,platelet activation,regulation of Rho protein signal transduction,Fc-epsilon receptor signaling pathway,Fc-gamma receptor signaling pathway involved in phagocytosis,positive regulation of apoptotic process,regulation …
MCF7-GFP-COMT / MCF7-GFP	0.148051	0.148051	0.0127125	0.0228936	9	Q13445	TMED1	Transmembrane emp24 domain-containing protein 1	TMED1_HUMAN	2	10.8071	1.10807	MCF7-GFP-COMT	MCF7-GFP	endoplasmic reticulum,endoplasmic reticulum membrane,endoplasmic reticulum-Golgi intermediate compartment,Golgi apparatus,plasma membrane,integral component of membrane,endoplasmic reticulum-Golgi intermediate compartment membrane,ER to Golgi transport vesicle	receptor binding,protein binding	signal transduction,cell-cell signaling,ER to Golgi vesicle-mediated transport,Golgi organization,intracellular protein transport
MCF7-GFP-COMT / MCF7-GFP	0.147958	0.147958	0.00118401	0.00354987	15	Q92599	SEPTIN8	Septin-8	SEPT8_HUMAN	5	10.8	1.108	MCF7-GFP-COMT	MCF7-GFP	cell junction,axon,synaptic vesicle membrane,presynapse,septin complex,microtubule cytoskeleton,septin ring	protein binding,GTP binding,GTPase activity,protein complex scaffold	regulation of SNARE complex assembly,cytoskeleton-dependent cytokinesis
MCF7-GFP-COMT / MCF7-GFP	0.147809	0.147809	0.00382019	0.00894296	15	P12235	SLC25A4	ADP/ATP translocase 1	ADT1_HUMAN	4	10.7886	1.10789	MCF7-GFP-COMT	MCF7-GFP	mitochondrion,mitochondrial inner membrane,integral component of plasma membrane,integral component of mitochondrial membrane	protein binding,adenine transmembrane transporter activity,ATP:ADP antiporter activity	mitochondrial genome maintenance,generation of precursor metabolites and energy,apoptotic mitochondrial changes,adenine transport,ADP transport,ATP transport,viral process,regulation of insulin secretion,transmembrane transport,negative regulation of necroptotic process
MCF7-GFP-COMT / MCF7-GFP	0.147539	0.147539	0.00571237	0.0122909	9	Q8IUE6	HIST2H2AB	Histone H2A type 2-B	H2A2B_HUMAN	2	10.7679	1.10768	MCF7-GFP-COMT	MCF7-GFP	nucleosome,nucleus,extracellular exosome,nuclear chromatin	molecular_function,protein heterodimerization activity,DNA binding	biological_process,chromatin organization
MCF7-GFP-COMT / MCF7-GFP	0.147213	0.147213	0.000891846	0.00279615	42	Q13045	FLII	Protein flightless-1 homolog	FLII_HUMAN	13	10.7428	1.10743	MCF7-GFP-COMT	MCF7-GFP	nucleoplasm,microtubule organizing center,cytosol,brush border,focal adhesion	actin binding,protein binding,actin filament binding	multicellular organism development,actin cytoskeleton organization,actin filament severing
MCF7-GFP-COMT / MCF7-GFP	0.147174	0.147174	0.000148737	0.000613585	36	Q9H3N1	TMX1	Thioredoxin-related transmembrane protein 1	TMX1_HUMAN	10	10.7398	1.1074	MCF7-GFP-COMT	MCF7-GFP	endoplasmic reticulum membrane,integral component of membrane	disulfide oxidoreductase activity	response to endoplasmic reticulum stress,cell redox homeostasis,oxidation-reduction process
MCF7-GFP-COMT / MCF7-GFP	0.147109	0.147109	0.00716005	0.0147812	45	Q8NFA0	USP32	Ubiquitin carboxyl-terminal hydrolase 32	UBP32_HUMAN	13	10.7348	1.10735	MCF7-GFP-COMT	MCF7-GFP	Golgi apparatus,cytosol,membrane	thiol-dependent ubiquitin-specific protease activity,calcium ion binding,protein binding	ubiquitin-dependent protein catabolic process,protein deubiquitination
MCF7-GFP-COMT / MCF7-GFP	0.147047	0.147047	0.117521	0.119407	6	Q5JPI3	C3orf38	Uncharacterized protein C3orf38	CC038_HUMAN	2	10.7301	1.1073	MCF7-GFP-COMT	MCF7-GFP	nucleus	molecular_function	apoptotic process,positive regulation of apoptotic process
MCF7-GFP-COMT / MCF7-GFP	0.146955	0.146955	0.666946	0.376731	30	Q96EI5	TCEAL4	Transcription elongation factor A protein-like 4	TCAL4_HUMAN	8	10.723	1.10723	MCF7-GFP-COMT	MCF7-GFP	nucleus	WW domain binding
MCF7-GFP-COMT / MCF7-GFP	0.14692	0.14692	0.581746	0.344196	12	P21980	TGM2	Protein-glutamine gamma-glutamyltransferase 2	TGM2_HUMAN	4	10.7203	1.1072	MCF7-GFP-COMT	MCF7-GFP	mitochondrion,endoplasmic reticulum,cytosol,focal adhesion,intrinsic component of plasma membrane,Requires Ontology,extracellular exosome	protein-glutamine gamma-glutamyltransferase activity,protein binding,GTP binding,protein domain specific binding,metal ion binding	blood vessel remodeling,isopeptide cross-linking via N6-(L-isoglutamyl)-L-lysine,negative regulation of endoplasmic reticulum calcium ion concentration,positive regulation of apoptotic process,positive regulation of I-kappaB kinase/NF-kappaB signaling,apoptotic cell clearance,positive regulation of cell adhesion,positive regulation of smooth muscle cell proliferation,positive regulation of inflam…
MCF7-GFP-COMT / MCF7-GFP	0.146847	0.146847	3.90594e-06	2.54329e-05	57	Q93008	USP9X	Probable ubiquitin carboxyl-terminal hydrolase FAF-X	USP9X_HUMAN	18	10.7147	1.10715	MCF7-GFP-COMT	MCF7-GFP	cytoplasm,cytosol,membrane,growth cone	protein binding,cysteine-type peptidase activity,thiol-dependent ubiquitinyl hydrolase activity,co-SMAD binding,ubiquitinyl hydrolase activity,Lys48-specific deubiquitinase activity,thiol-dependent ubiquitin-specific protease activity,cysteine-type endopeptidase activity	negative regulation of transcription from RNA polymerase II promoter,neuron migration,protein targeting to peroxisome,cell cycle,chromosome segregation,transforming growth factor beta receptor signaling pathway,female gamete generation,protein ubiquitination,protein deubiquitination,BMP signaling pathway,regulation of circadian rhythm,cellular protein metabolic process,rhythmic process,axon exten…
MCF7-GFP-COMT / MCF7-GFP	0.146706	0.146706	0.00135186	0.00398061	12	Q8NFW8	CMAS	N-acylneuraminate cytidylyltransferase	NEUA_HUMAN	4	10.7039	1.10704	MCF7-GFP-COMT	MCF7-GFP	nucleus,nucleoplasm,membrane	N-acylneuraminate cytidylyltransferase activity	N-acetylneuraminate metabolic process
MCF7-GFP-COMT / MCF7-GFP	0.146469	0.146469	6.39451e-05	0.000295656	228	Q86VP6	CAND1	Cullin-associated NEDD8-dissociated protein 1	CAND1_HUMAN	52	10.6857	1.10686	MCF7-GFP-COMT	MCF7-GFP	ubiquitin ligase complex,extracellular region,nucleus,nucleoplasm,cytoplasm,Golgi apparatus,cytosol,membrane,cullin-RING ubiquitin ligase complex,secretory granule lumen,extracellular exosome,ficolin-1-rich granule lumen	protein binding,TBP-class protein binding	cellular iron ion homeostasis,SCF complex assembly,protein ubiquitination,cell differentiation,negative regulation of catalytic activity,neutrophil degranulation,post-translational protein modification,positive regulation of RNA polymerase II transcriptional preinitiation complex assembly
MCF7-GFP-COMT / MCF7-GFP	0.146095	0.146095	0.0501567	0.0651087	12	Q9C0E8	LNPK	Endoplasmic reticulum junction formation protein lunapark	LNP_HUMAN	4	10.657	1.10657	MCF7-GFP-COMT	MCF7-GFP	nucleoplasm,endoplasmic reticulum,endoplasmic reticulum membrane,integral component of membrane,integral component of endoplasmic reticulum membrane,endoplasmic reticulum tubular network membrane,endoplasmic reticulum tubular network	identical protein binding,metal ion binding	endoplasmic reticulum organization,blood coagulation,regulation of chondrocyte differentiation,embryonic forelimb morphogenesis,embryonic digit morphogenesis,limb development,endoplasmic reticulum tubular network maintenance,positive regulation of endoplasmic reticulum tubular network organization,endoplasmic reticulum tubular network organization
MCF7-GFP-COMT / MCF7-GFP	0.145572	0.145572	0.0499305	0.0650316	21	Q14738	PPP2R5D	Serine/threonine-protein phosphatase 2A 56 kDa regulatory subunit delta isoform	2A5D_HUMAN	7	10.6169	1.10617	MCF7-GFP-COMT	MCF7-GFP	nucleoplasm,cytosol,protein phosphatase type 2A complex,nucleus	phosphoprotein phosphatase activity,protein binding,protein phosphatase regulator activity,protein phosphatase activator activity	protein dephosphorylation,signal transduction,nervous system development,negative regulation of peptidyl-threonine phosphorylation,positive regulation of protein dephosphorylation,regulation of phosphoprotein phosphatase activity,regulation of protein autophosphorylation
MCF7-GFP-COMT / MCF7-GFP	0.145325	0.145325	0.000417998	0.00148281	24	Q9UH62	ARMCX3	Armadillo repeat-containing X-linked protein 3	ARMX3_HUMAN	8	10.598	1.10598	MCF7-GFP-COMT	MCF7-GFP	nucleus,integral component of mitochondrial outer membrane		cellular protein localization,positive regulation of transcription from RNA polymerase II promoter
MCF7-GFP-COMT / MCF7-GFP	0.145306	0.145306	0.06888	0.0823285	6	Q8WUX9	CHMP7	Charged multivesicular body protein 7	CHMP7_HUMAN	2	10.5965	1.10597	MCF7-GFP-COMT	MCF7-GFP	ESCRT III complex,nucleus,nuclear envelope,cytosol,chromatin	protein binding,protein transporter activity	nucleus organization,mitotic metaphase plate congression,exit from mitosis,protein transport,endosomal transport,viral life cycle,nuclear envelope reassembly,multivesicular body assembly,viral budding via host ESCRT complex,late endosome to vacuole transport,Requires Ontology,protein localization to chromatin,ESCRT III complex disassembly
MCF7-GFP-COMT / MCF7-GFP	0.145106	0.145106	0.00057048	0.0019361	108	P27797	CALR	Calreticulin	CALR_HUMAN	17	10.5812	1.10581	MCF7-GFP-COMT	MCF7-GFP	acrosomal vesicle,extracellular region,extracellular space,nucleus,nuclear envelope,cytoplasm,endoplasmic reticulum,endoplasmic reticulum lumen,smooth endoplasmic reticulum,Golgi apparatus,cytosol,polysome,focal adhesion,external side of plasma membrane,cell surface,membrane,phagocytic vesicle membrane,sarcoplasmic reticulum lumen,endoplasmic reticulum-Golgi intermediate compartment membrane,MHC …	complement component C1q binding,DNA binding,RNA binding,mRNA binding,integrin binding,iron ion binding,calcium ion binding,protein binding,zinc ion binding,carbohydrate binding,ubiquitin protein ligase binding,peptide binding,hormone binding,protein binding involved in protein folding,androgen receptor binding,unfolded protein binding,chaperone binding	negative regulation of transcription from RNA polymerase II promoter,antigen processing and presentation of peptide antigen via MHC class I,antigen processing and presentation of exogenous peptide antigen via MHC class I, TAP-dependent,peptide antigen assembly with MHC class I protein complex,regulation of transcription, DNA-templated,protein folding,protein export from nucleus,cellular calcium i…
MCF7-GFP-COMT / MCF7-GFP	0.144937	0.144937	0.171077	0.154551	12	Q8NCE2	MTMR14	Myotubularin-related protein 14	MTMRE_HUMAN	4	10.5682	1.10568	MCF7-GFP-COMT	MCF7-GFP	ruffle,cytosol,perinuclear region of cytoplasm	phosphatidylinositol-3-phosphatase activity,protein tyrosine phosphatase activity,protein binding	phosphatidylinositol biosynthetic process,macroautophagy,peptidyl-tyrosine dephosphorylation
MCF7-GFP-COMT / MCF7-GFP	0.144631	0.144631	2.78617e-06	1.87011e-05	108	P02786	TFRC	Transferrin receptor protein 1	TFR1_HUMAN	26	10.5448	1.10545	MCF7-GFP-COMT	MCF7-GFP	extracellular region,extracellular space,endosome,early endosome,plasma membrane,integral component of plasma membrane,clathrin-coated pit,external side of plasma membrane,cell surface,endosome membrane,membrane,basolateral plasma membrane,clathrin-coated vesicle membrane,cytoplasmic vesicle,melanosome,perinuclear region of cytoplasm,recycling endosome,extracellular exosome,blood microparticle,ex…	virus receptor activity,RNA binding,double-stranded RNA binding,transferrin receptor activity,protein binding,transferrin transmembrane transporter activity,identical protein binding,protein homodimerization activity	iron ion transport,cellular iron ion homeostasis,osteoclast differentiation,positive regulation of B cell proliferation,receptor internalization,transferrin transport,cellular response to drug,positive regulation of T cell proliferation,positive regulation of bone resorption,positive regulation of isotype switching,viral entry into host cell,membrane organization,cellular response to leukemia inh…
MCF7-GFP-COMT / MCF7-GFP	0.144589	0.144589	0.0162973	0.0277982	27	Q9NVJ2	ARL8B	ADP-ribosylation factor-like protein 8B	ARL8B_HUMAN	7	10.5416	1.10542	MCF7-GFP-COMT	MCF7-GFP	cytoplasm,membrane,midbody,late endosome membrane,synapse,spindle midzone,extracellular exosome,axon cytoplasm,lysosomal membrane,vacuolar membrane	GTPase activity,protein binding,GTP binding,GDP binding,alpha-tubulin binding,beta-tubulin binding	cell cycle,chromosome segregation,anterograde axonal transport,lysosome localization,cell division
MCF7-GFP-COMT / MCF7-GFP	0.144457	0.144457	0.0180013	0.029779	12	Q9H4A6	GOLPH3	Golgi phosphoprotein 3	GOLP3_HUMAN	4	10.5315	1.10531	MCF7-GFP-COMT	MCF7-GFP	mitochondrion,mitochondrial intermembrane space,endosome,Golgi apparatus,trans-Golgi network,cytosol,plasma membrane,Golgi cisterna,Golgi cisterna membrane,intracellular membrane-bounded organelle	protein binding,enzyme binding,phosphatidylinositol-4-phosphate binding	Golgi organization,cell proliferation,glycoprotein biosynthetic process,protein secretion,gene expression,regulation of mitochondrion organization,cell migration,lamellipodium assembly,positive regulation of TOR signaling,Golgi to plasma membrane protein transport,negative regulation of apoptotic process,protein retention in Golgi apparatus,Golgi vesicle budding,positive regulation of protein sec…
MCF7-GFP-COMT / MCF7-GFP	0.144344	0.144344	0.0316688	0.0460078	3	Q9NXV6	CDKN2AIP	CDKN2A-interacting protein	CARF_HUMAN	1	10.5228	1.10523	MCF7-GFP-COMT	MCF7-GFP	granular component,nucleoplasm,nucleolus	p53 binding,RNA binding,protein binding	cellular response to DNA damage stimulus,positive regulation of signal transduction,positive regulation of cell growth,negative regulation of cell growth,regulation of protein stability
MCF7-GFP-COMT / MCF7-GFP	0.144277	0.144277	0.0301452	0.0445813	21	Q92925	SMARCD2	SWI/SNF-related matrix-associated actin-dependent regulator of chromatin subfamily D member 2	SMRD2_HUMAN	7	10.5176	1.10518	MCF7-GFP-COMT	MCF7-GFP	nuclear chromatin,nucleoplasm,SWI/SNF complex,macromolecular complex	transcription coactivator activity,protein binding,RNA polymerase II core promoter proximal region sequence-specific DNA binding,RNA polymerase II distal enhancer sequence-specific DNA binding,nucleosomal DNA binding	nucleosome disassembly,chromatin remodeling,regulation of transcription from RNA polymerase II promoter,ATP-dependent chromatin remodeling,positive regulation of nucleic acid-templated transcription
MCF7-GFP-COMT / MCF7-GFP	0.143676	0.143676	0.000133851	0.000560609	15	P05026	ATP1B1	Sodium/potassium-transporting ATPase subunit beta-1	AT1B1_HUMAN	5	10.4717	1.10472	MCF7-GFP-COMT	MCF7-GFP	plasma membrane,sodium:potassium-exchanging ATPase complex,caveola,intercalated disc,membrane,basolateral plasma membrane,apical plasma membrane,sarcolemma,extracellular exosome,extracellular vesicle	ATPase activator activity,protein binding,protein C-terminus binding,protein kinase binding,MHC class II protein complex binding,ATPase binding,sodium:potassium-exchanging ATPase activity,ATP binding,drug binding,ATPase activity,potassium ion binding,sodium ion binding	response to hypoxia,cellular calcium ion homeostasis,cellular sodium ion homeostasis,cell adhesion,establishment or maintenance of transmembrane electrochemical gradient,regulation of gene expression,regulation of cardiac muscle contraction by calcium ion signaling,cellular potassium ion homeostasis,positive regulation of ATPase activity,ion transmembrane transport,sodium ion export from cell,pro…
MCF7-GFP-COMT / MCF7-GFP	0.143316	0.143316	0.0312697	0.0457259	6	Q00535	CDK5	Cyclin-dependent-like kinase 5	CDK5_HUMAN	2	10.4441	1.10444	MCF7-GFP-COMT	MCF7-GFP	nucleus,nucleoplasm,cytoplasm,cytosol,plasma membrane,postsynaptic density,membrane,cyclin-dependent protein kinase 5 holoenzyme complex,lamellipodium,cell junction,filopodium,axon,dendrite,growth cone,neuromuscular junction,neuron projection,neuronal cell body,perikaryon,postsynaptic membrane,Requires Ontology,presynapse,glutamatergic synapse,microtubule	p53 binding,protein kinase activity,protein serine/threonine kinase activity,cyclin-dependent protein serine/threonine kinase activity,ErbB-2 class receptor binding,protein binding,ATP binding,kinase activity,protein kinase binding,acetylcholine receptor activator activity,ErbB-3 class receptor binding,ephrin receptor binding,tau protein binding,tau-protein kinase activity,Hsp90 protein binding,v…	microtubule cytoskeleton organization,neuron migration,synaptic transmission, dopaminergic,protein phosphorylation,intracellular protein transport,nucleocytoplasmic transport,mitochondrion organization,cell cycle,cell-matrix adhesion,chemical synaptic transmission,synapse assembly,skeletal muscle tissue development,motor neuron axon guidance,cell proliferation,visual learning,response to wounding…
MCF7-GFP-COMT / MCF7-GFP	0.142996	0.142996	0.125918	0.124931	6	Q9Y2U8	LEMD3	Inner nuclear membrane protein Man1	MAN1_HUMAN	2	10.4196	1.1042	MCF7-GFP-COMT	MCF7-GFP	nuclear inner membrane,membrane,integral component of membrane,nuclear membrane,integral component of nuclear inner membrane	DNA binding,protein binding	angiogenesis,negative regulation of transforming growth factor beta receptor signaling pathway,negative regulation of BMP signaling pathway,negative regulation of activin receptor signaling pathway,regulation of intracellular signal transduction,nuclear envelope organization
MCF7-GFP-COMT / MCF7-GFP	0.142711	0.142711	0.0653755	0.0795917	15	Q9BTT0	ANP32E	Acidic leucine-rich nuclear phosphoprotein 32 family member E	AN32E_HUMAN	5	10.3978	1.10398	MCF7-GFP-COMT	MCF7-GFP	Swr1 complex,nucleus,cytoplasmic vesicle	phosphatase inhibitor activity,histone binding	negative regulation of catalytic activity,histone exchange
MCF7-GFP-COMT / MCF7-GFP	0.142658	0.142658	0.0100784	0.0192486	12	Q6UW68	TMEM205	Transmembrane protein 205	TM205_HUMAN	3	10.3937	1.10394	MCF7-GFP-COMT	MCF7-GFP	integral component of membrane
MCF7-GFP-COMT / MCF7-GFP	0.142536	0.142536	0.0037661	0.00885572	24	Q15286	RAB35	Ras-related protein Rab-35	RAB35_HUMAN	5	10.3844	1.10384	MCF7-GFP-COMT	MCF7-GFP	cytosol,plasma membrane,clathrin-coated pit,endosome membrane,clathrin-coated vesicle membrane,cell projection membrane,melanosome,intercellular bridge,clathrin-coated endocytic vesicle,recycling endosome membrane,extracellular exosome,anchored component of synaptic vesicle membrane,Golgi membrane	GTPase activity,protein binding,GTP binding,phosphatidylinositol-4,5-bisphosphate binding,GDP binding	mitotic cytokinesis,protein localization,endosomal transport,antigen processing and presentation,neuron projection development,protein localization to endosome,plasma membrane to endosome transport,cellular response to nerve growth factor stimulus,endocytic recycling,intracellular protein transport,Rab protein signal transduction
MCF7-GFP-COMT / MCF7-GFP	0.142427	0.142427	0.00461389	0.0104177	3	Q8N138	ORMDL3	ORM1-like protein 3	ORML3_HUMAN	1	10.376	1.10376	MCF7-GFP-COMT	MCF7-GFP	endoplasmic reticulum,plasma membrane,integral component of membrane,secretory granule membrane,SPOTS complex,specific granule membrane	protein binding	ceramide metabolic process,neutrophil degranulation,negative regulation of ceramide biosynthetic process,cellular sphingolipid homeostasis
MCF7-GFP-COMT / MCF7-GFP	0.141984	0.141984	0.00378338	0.00888367	12	O14773	TPP1	Tripeptidyl-peptidase 1	TPP1_HUMAN	4	10.3422	1.10342	MCF7-GFP-COMT	MCF7-GFP	lysosome,melanosome,lysosomal lumen,extracellular exosome	endopeptidase activity,serine-type endopeptidase activity,protein binding,peptidase activity,serine-type peptidase activity,tripeptidyl-peptidase activity,peptide binding,metal ion binding	proteolysis,lipid metabolic process,lysosome organization,nervous system development,protein catabolic process,epithelial cell differentiation,IRE1-mediated unfolded protein response,peptide catabolic process,bone resorption,neuromuscular process controlling balance,central nervous system development
MCF7-GFP-COMT / MCF7-GFP	0.141663	0.141663	0.0940291	0.10243	39	Q13363	CTBP1	C-terminal-binding protein 1	CTBP1_HUMAN	12	10.3176	1.10318	MCF7-GFP-COMT	MCF7-GFP	nucleus,nucleoplasm,transcription factor complex,transcriptional repressor complex,presynaptic active zone cytoplasmic component,glutamatergic synapse,GABA-ergic synapse	transcription factor activity, sequence-specific DNA binding,transcription corepressor activity,protein binding,protein C-terminus binding,transcription factor binding,oxidoreductase activity, acting on the CH-OH group of donors, NAD or NADP as acceptor,protein domain specific binding,NAD binding,repressing transcription factor binding	negative regulation of transcription from RNA polymerase II promoter,chromatin silencing,protein phosphorylation,negative regulation of cell proliferation,viral genome replication,positive regulation of histone deacetylation,negative regulation of histone acetylation,negative regulation of transcription, DNA-templated,white fat cell differentiation,regulation of cell cycle,oxidation-reduction pro…
MCF7-GFP-COMT / MCF7-GFP	0.141473	0.141473	0.0485931	0.0637832	12	P22033	MMUT	Methylmalonyl-CoA mutase, mitochondrial	MUTA_HUMAN	4	10.3031	1.10303	MCF7-GFP-COMT	MCF7-GFP	mitochondrion,mitochondrial matrix	GTPase activity,methylmalonyl-CoA mutase activity,protein binding,cobalamin binding,identical protein binding,protein homodimerization activity,metal ion binding,modified amino acid binding	cobalamin metabolic process,post-embryonic development,short-chain fatty acid catabolic process,positive regulation of GTPase activity,homocysteine metabolic process
MCF7-GFP-COMT / MCF7-GFP	0.141448	0.141448	0.156553	0.145257	21	Q8N8S7	ENAH	Protein enabled homolog	ENAH_HUMAN	5	10.3011	1.10301	MCF7-GFP-COMT	MCF7-GFP	cytosol,cytoskeleton,plasma membrane,focal adhesion,lamellipodium,cell junction,filopodium,synapse	actin binding,protein binding,SH3 domain binding,WW domain binding	axon guidance
MCF7-GFP-COMT / MCF7-GFP	0.141411	0.141411	2.65864e-06	1.80332e-05	72	P56192	MARS	Methionine--tRNA ligase, cytoplasmic	SYMC_HUMAN	18	10.2983	1.10298	MCF7-GFP-COMT	MCF7-GFP	nucleolus,cytoplasm,cytosol,membrane,aminoacyl-tRNA synthetase multienzyme complex,extracellular exosome	tRNA binding,methionine-tRNA ligase activity,ATP binding	tRNA aminoacylation for protein translation,methionyl-tRNA aminoacylation,cellular response to starvation,rRNA transcription,cellular response to insulin stimulus,cellular response to platelet-derived growth factor stimulus,cellular response to epidermal growth factor stimulus,positive regulation of transcription of nuclear large rRNA transcript from RNA polymerase I promoter
MCF7-GFP-COMT / MCF7-GFP	0.141373	0.141373	0.540575	0.327861	3	Q86WB0	ZC3HC1	Nuclear-interacting partner of ALK	NIPA_HUMAN	1	10.2954	1.10295	MCF7-GFP-COMT	MCF7-GFP	nucleus,nuclear membrane	protein binding,zinc ion binding,protein kinase binding	cell cycle,protein ubiquitination,cell division,negative regulation of extrinsic apoptotic signaling pathway in absence of ligand
MCF7-GFP-COMT / MCF7-GFP	0.1408	0.1408	0.143547	0.137132	15	Q9NUL3	STAU2	Double-stranded RNA-binding protein Staufen homolog 2	STAU2_HUMAN	5	10.2517	1.10252	MCF7-GFP-COMT	MCF7-GFP	nucleolus,endoplasmic reticulum,microtubule,membrane	RNA binding,double-stranded RNA binding,protein binding
MCF7-GFP-COMT / MCF7-GFP	0.140633	0.140633	0.460094	0.29376	9	P27986	PIK3R1	Phosphatidylinositol 3-kinase regulatory subunit alpha	P85A_HUMAN	3	10.2389	1.10239	MCF7-GFP-COMT	MCF7-GFP	nucleus,cytoplasm,cis-Golgi network,cytosol,plasma membrane,cell-cell junction,phosphatidylinositol 3-kinase complex,phosphatidylinositol 3-kinase complex, class IA,membrane,perinuclear endoplasmic reticulum membrane	phosphotyrosine binding,transmembrane receptor protein tyrosine kinase adaptor activity,insulin receptor binding,insulin-like growth factor receptor binding,neurotrophin TRKA receptor binding,protein binding,transcription factor binding,protein phosphatase binding,phosphatidylinositol 3-kinase regulator activity,phosphatidylinositol 3-kinase regulatory subunit binding,ErbB-3 class receptor bindin…	cellular glucose homeostasis,negative regulation of cell-matrix adhesion,protein phosphorylation,protein import into nucleus,phosphatidylinositol biosynthetic process,epidermal growth factor receptor signaling pathway,G-protein coupled receptor signaling pathway,axon guidance,extrinsic apoptotic signaling pathway via death domain receptors,intrinsic apoptotic signaling pathway in response to DNA …
MCF7-GFP-COMT / MCF7-GFP	0.140253	0.140253	0.0687889	0.0823285	6	Q9Y5U9	IER3IP1	Immediate early response 3-interacting protein 1	IR3IP_HUMAN	2	10.2099	1.1021	MCF7-GFP-COMT	MCF7-GFP	endoplasmic reticulum,Golgi apparatus,membrane,ER to Golgi transport vesicle,endoplasmic reticulum membrane,integral component of Golgi membrane		regulation of fibroblast apoptotic process,ER to Golgi vesicle-mediated transport
MCF7-GFP-COMT / MCF7-GFP	0.140048	0.140048	0.0122189	0.0222236	12	Q9BRF8	CPPED1	Serine/threonine-protein phosphatase CPPED1	CPPED_HUMAN	4	10.1941	1.10194	MCF7-GFP-COMT	MCF7-GFP	extracellular region,cytosol,plasma membrane,azurophil granule lumen	phosphoprotein phosphatase activity,metal ion binding	protein dephosphorylation,neutrophil degranulation
MCF7-GFP-COMT / MCF7-GFP	0.140023	0.140023	0.000121945	0.000521356	30	P63151	PPP2R2A	Serine/threonine-protein phosphatase 2A 55 kDa regulatory subunit B alpha isoform	2ABA_HUMAN	9	10.1922	1.10192	MCF7-GFP-COMT	MCF7-GFP	protein phosphatase type 2A complex,nucleoplasm,cytosol,glutamatergic synapse	protein serine/threonine phosphatase activity,protein binding,protein phosphatase regulator activity,macromolecular complex binding,tau protein binding,protein phosphatase 2A binding	G2/M transition of mitotic cell cycle,nuclear-transcribed mRNA catabolic process, nonsense-mediated decay,protein dephosphorylation,mitotic nuclear envelope reassembly,response to morphine,regulation of phosphoprotein phosphatase activity,mitotic cell cycle,peptidyl-serine dephosphorylation
MCF7-GFP-COMT / MCF7-GFP	0.139605	0.139605	0.0879436	0.0980477	21	Q2M389	WASHC4	WASH complex subunit 4	WASC4_HUMAN	7	10.1604	1.1016	MCF7-GFP-COMT	MCF7-GFP	nucleoplasm,endosome,early endosome,WASH complex,BLOC-1 complex		endosome organization,protein transport,endosomal transport
MCF7-GFP-COMT / MCF7-GFP	0.139445	0.139445	0.0179641	0.0297774	24	Q96ST3	SIN3A	Paired amphipathic helix protein Sin3a	SIN3A_HUMAN	7	10.1481	1.10148	MCF7-GFP-COMT	MCF7-GFP	kinetochore,nucleus,nucleoplasm,transcription factor complex,nucleolus,Sin3 complex,transcriptional repressor complex,chromatin	transcription regulatory region sequence-specific DNA binding,RNA polymerase II activating transcription factor binding,RNA polymerase II repressing transcription factor binding,chromatin binding,transcription factor activity, sequence-specific DNA binding,RNA binding,protein binding,protein deacetylase activity,macromolecular complex binding,transcription corepressor activity,histone deacetylase…	negative regulation of transcription from RNA polymerase II promoter,in utero embryonic development,activation of innate immune response,positive regulation of defense response to virus by host,hematopoietic progenitor cell differentiation,DNA replication,protein deacetylation,aging,regulation of hormone levels,positive regulation of G2/M transition of mitotic cell cycle,regulation of lipid metab…
MCF7-GFP-COMT / MCF7-GFP	0.13903	0.13903	6.0019e-05	0.000279071	72	P18031	PTPN1	Tyrosine-protein phosphatase non-receptor type 1	PTN1_HUMAN	17	10.1165	1.10116	MCF7-GFP-COMT	MCF7-GFP	early endosome,endoplasmic reticulum,cytosol,macromolecular complex,sorting endosome,cytoplasmic side of endoplasmic reticulum membrane,plasma membrane	RNA binding,protein tyrosine phosphatase activity,insulin receptor binding,protein binding,zinc ion binding,enzyme binding,protein kinase binding,receptor tyrosine kinase binding,cadherin binding,ephrin receptor binding,protein phosphatase 2A binding	protein dephosphorylation,activation of JUN kinase activity,insulin receptor signaling pathway,regulation of signal transduction,negative regulation of signal transduction,regulation of endocytosis,negative regulation of vascular endothelial growth factor receptor signaling pathway,endoplasmic reticulum unfolded protein response,actin cytoskeleton reorganization,regulation of intracellular protei…
MCF7-GFP-COMT / MCF7-GFP	0.138948	0.138948	0.00255836	0.00666306	18	O00161	SNAP23	Synaptosomal-associated protein 23	SNP23_HUMAN	5	10.1102	1.1011	MCF7-GFP-COMT	MCF7-GFP	nucleoplasm,cytoplasm,plasma membrane,cell-cell adherens junction,focal adhesion,phagocytic vesicle membrane,SNARE complex,specific granule membrane,specific granule,azurophil granule,mast cell granule,neuron projection,extracellular exosome,tertiary granule membrane,presynapse	protein binding,syntaxin binding,SNAP receptor activity	antigen processing and presentation of exogenous peptide antigen via MHC class I, TAP-dependent,histamine secretion by mast cell,post-Golgi vesicle-mediated transport,vesicle targeting,protein transport,neutrophil degranulation,membrane fusion,exocytosis,vesicle fusion,synaptic vesicle fusion to presynaptic active zone membrane,synaptic vesicle priming
MCF7-GFP-COMT / MCF7-GFP	0.138924	0.138924	0.00225107	0.00601504	48	P50402	EMD	Emerin	EMD_HUMAN	11	10.1083	1.10108	MCF7-GFP-COMT	MCF7-GFP	nuclear envelope,nuclear inner membrane,nuclear outer membrane,nucleoplasm,cytoplasm,endoplasmic reticulum,microtubule,membrane,integral component of membrane,nuclear membrane,spindle pole centrosome,cortical endoplasmic reticulum,spindle	actin binding,protein binding,cadherin binding,beta-tubulin binding	muscle contraction,mitotic nuclear envelope reassembly,muscle organ development,skeletal muscle cell differentiation,positive regulation of protein export from nucleus,negative regulation of fibroblast proliferation,regulation of canonical Wnt signaling pathway,cellular response to growth factor stimulus,negative regulation of canonical Wnt signaling pathway
MCF7-GFP-COMT / MCF7-GFP	0.138633	0.138633	0.0370877	0.0521318	51	P00390	GSR	Glutathione reductase, mitochondrial	GSHR_HUMAN	13	10.0862	1.10086	MCF7-GFP-COMT	MCF7-GFP	mitochondrial matrix,cytosol,external side of plasma membrane,extracellular exosome,mitochondrion	electron carrier activity,NADP binding,glutathione-disulfide reductase activity,flavin adenine dinucleotide binding	nucleobase-containing small molecule interconversion,electron transport chain,cellular response to oxidative stress,cellular oxidant detoxification,cell redox homeostasis,glutathione metabolic process
MCF7-GFP-COMT / MCF7-GFP	0.138064	0.138064	8.5242e-06	5.12074e-05	144	Q9Y4L1	HYOU1	Hypoxia up-regulated protein 1	HYOU1_HUMAN	36	10.0427	1.10043	MCF7-GFP-COMT	MCF7-GFP	extracellular region,endoplasmic reticulum,endoplasmic reticulum lumen,smooth endoplasmic reticulum,focal adhesion,membrane,extracellular exosome,endocytic vesicle lumen,endoplasmic reticulum chaperone complex	protein binding,ATP binding,chaperone binding	response to ischemia,ER to Golgi vesicle-mediated transport,receptor-mediated endocytosis,response to endoplasmic reticulum stress,IRE1-mediated unfolded protein response,cellular response to hypoxia,negative regulation of hypoxia-induced intrinsic apoptotic signaling pathway,negative regulation of endoplasmic reticulum stress-induced neuron intrinsic apoptotic signaling pathway
MCF7-GFP-COMT / MCF7-GFP	0.13804	0.13804	0.324233	0.236354	12	P04424	ASL	Argininosuccinate lyase	ARLY_HUMAN	3	10.0409	1.10041	MCF7-GFP-COMT	MCF7-GFP	cytosol,extracellular exosome,cytoplasm	protein binding,identical protein binding,argininosuccinate lyase activity	urea cycle,locomotory behavior,post-embryonic development,ammonia assimilation cycle,arginine biosynthetic process via ornithine
MCF7-GFP-COMT / MCF7-GFP	0.137914	0.137914	0.0153588	0.0265273	12	P60468	SEC61B	Protein transport protein Sec61 subunit beta	SC61B_HUMAN	3	10.0313	1.10031	MCF7-GFP-COMT	MCF7-GFP	endoplasmic reticulum,Sec61 translocon complex,endoplasmic reticulum membrane,cytosol,membrane,integral component of membrane,endoplasmic reticulum Sec complex	RNA binding,protein binding,epidermal growth factor binding,P-P-bond-hydrolysis-driven protein transmembrane transporter activity,ARF guanyl-nucleotide exchange factor activity	ER-associated ubiquitin-dependent protein catabolic process,retrograde protein transport, ER to cytosol,posttranslational protein targeting to membrane, translocation,SRP-dependent cotranslational protein targeting to membrane, translocation
MCF7-GFP-COMT / MCF7-GFP	0.137891	0.137891	0.0909916	0.100384	9	Q13137	CALCOCO2	Calcium-binding and coiled-coil domain-containing protein 2	CACO2_HUMAN	3	10.0296	1.1003	MCF7-GFP-COMT	MCF7-GFP	autophagosome membrane,nucleus,cytoplasm,autophagosome,cytosol,cytoskeleton,membrane,cytoplasmic vesicle,intracellular membrane-bounded organelle,perinuclear region of cytoplasm	protein binding,protein homodimerization activity	viral process,response to interferon-gamma,xenophagy,positive regulation of autophagosome maturation
MCF7-GFP-COMT / MCF7-GFP	0.137589	0.137589	0.00466414	0.0105167	30	Q641Q2;Q9Y4E1	WASHC2A;WASHC2C	WASH complex subunit 2A;WASH complex subunit 2C	WAC2A_HUMAN;WAC2C_HUMAN	10	10.0065	1.10007	MCF7-GFP-COMT	MCF7-GFP	nucleolus,early endosome,cytosol,plasma membrane,early endosome membrane,intracellular membrane-bounded organelle,WASH complex;nucleolus,endosome,early endosome,cytosol,plasma membrane,early endosome membrane,intracellular membrane-bounded organelle,WASH complex	protein binding,lipid binding;protein binding,phosphatidylinositol-4,5-bisphosphate binding,phosphatidylinositol-3,4,5-trisphosphate binding,phosphatidylinositol-5-phosphate binding,phosphatidylinositol-3-phosphate binding,phosphatidylinositol-3,4-bisphosphate binding,phosphatidylinositol-4-phosphate binding,phosphatidylinositol-3,5-bisphosphate binding,retromer complex binding	protein transport,protein localization to endosome,retrograde transport, endosome to Golgi;protein transport,protein localization to endosome,retrograde transport, endosome to Golgi,regulation of substrate adhesion-dependent cell spreading,retrograde transport, endosome to plasma membrane,negative regulation of barbed-end actin filament capping
MCF7-GFP-COMT / MCF7-GFP	0.137463	0.137463	0.0016172	0.00456588	24	P43034	PAFAH1B1	Platelet-activating factor acetylhydrolase IB subunit alpha	LIS1_HUMAN	7	9.99688	1.09997	MCF7-GFP-COMT	MCF7-GFP	astral microtubule,kinetochore,nuclear envelope,centrosome,cytosol,kinesin complex,microtubule associated complex,cell cortex,motile cilium,nuclear membrane,stereocilium,perinuclear region of cytoplasm,extracellular exosome,Requires Ontology,axon cytoplasm,cell leading edge,neuron projection,cytoplasmic microtubule,neuronal cell body	protein binding,microtubule binding,heparin binding,dynactin binding,protein homodimerization activity,phospholipase binding,dynein intermediate chain binding,phosphoprotein binding,dynein complex binding,microtubule plus-end binding	G2/M transition of mitotic cell cycle,establishment of mitotic spindle orientation,microtubule cytoskeleton organization,ameboidal-type cell migration,acrosome assembly,neuron migration,positive regulation of cytokine-mediated signaling pathway,microtubule-based process,chemical synaptic transmission,neuroblast proliferation,learning or memory,retrograde axonal transport,adult locomotory behavior…
MCF7-GFP-COMT / MCF7-GFP	0.137358	0.137358	0.000850379	0.00268661	24	Q969V3	NCLN	Nicalin	NCLN_HUMAN	8	9.98892	1.09989	MCF7-GFP-COMT	MCF7-GFP	endoplasmic reticulum membrane,membrane,integral component of membrane,macromolecular complex	protein binding	regulation of protein complex assembly,protein stabilization,regulation of protein complex stability,regulation of signal transduction
MCF7-GFP-COMT / MCF7-GFP	0.137333	0.137333	0.00363099	0.00868692	132	P63010	AP2B1	AP-2 complex subunit beta	AP2B1_HUMAN	33	9.987	1.09987	MCF7-GFP-COMT	MCF7-GFP	cytosol,plasma membrane,membrane,AP-2 adaptor complex,endocytic vesicle membrane,clathrin-coated endocytic vesicle membrane,endolysosome membrane,clathrin-coated endocytic vesicle,postsynapse,glutamatergic synapse	signal sequence binding,protein binding,clathrin binding,macromolecular complex binding,clathrin adaptor activity	ventricular septum development,antigen processing and presentation of exogenous peptide antigen via MHC class II,low-density lipoprotein particle receptor catabolic process,low-density lipoprotein particle clearance,aorta development,positive regulation of endocytosis,ephrin receptor signaling pathway,clathrin coat assembly,regulation of defense response to virus by virus,Wnt signaling pathway, p…
MCF7-GFP-COMT / MCF7-GFP	0.137325	0.137325	0.335385	0.241595	15	Q99417	MYCBP	c-Myc-binding protein	MYCBP_HUMAN	5	9.98637	1.09986	MCF7-GFP-COMT	MCF7-GFP	nucleus,cytoplasm,mitochondrion	transcription coactivator activity,protein binding	regulation of transcription, DNA-templated,spermatogenesis,positive regulation of nucleic acid-templated transcription
MCF7-GFP-COMT / MCF7-GFP	0.13732	0.13732	0.0209994	0.0336564	6	Q15526	SURF1	Surfeit locus protein 1	SURF1_HUMAN	2	9.98599	1.09986	MCF7-GFP-COMT	MCF7-GFP	mitochondrial respiratory chain,integral component of membrane	cytochrome-c oxidase activity,protein binding	oxidative phosphorylation,respiratory chain complex IV assembly,aerobic respiration,electron transport chain,mitochondrial respiratory chain complex IV assembly,oxidation-reduction process,hydrogen ion transmembrane transport
MCF7-GFP-COMT / MCF7-GFP	0.137157	0.137157	0.51785	0.31829	3	Q6UWV6;Q9Y6X5	ENPP7;ENPP4	Ectonucleotide pyrophosphatase/phosphodiesterase family member 7;Bis(5'-adenosyl)-triphosphatase ENPP4	ENPP7_HUMAN;ENPP4_HUMAN	1	9.97356	1.09974	MCF7-GFP-COMT	MCF7-GFP	Golgi apparatus,plasma membrane,integral component of plasma membrane,microvillus,membrane;plasma membrane,membrane,integral component of membrane,extracellular exosome,ficolin-1-rich granule membrane	sphingomyelin phosphodiesterase activity,zinc ion binding;metal ion binding,bis(5'-adenosyl)-triphosphatase activity	sphingomyelin metabolic process,sphingomyelin catabolic process,glycosphingolipid metabolic process,negative regulation of DNA replication,negative regulation of cell proliferation;blood coagulation,positive regulation of blood coagulation,neutrophil degranulation,purine ribonucleoside catabolic process
MCF7-GFP-COMT / MCF7-GFP	0.137072	0.137072	0.00576177	0.0123488	21	Q9UK41	VPS28	Vacuolar protein sorting-associated protein 28 homolog	VPS28_HUMAN	7	9.96707	1.09967	MCF7-GFP-COMT	MCF7-GFP	ESCRT I complex,cytoplasm,endosome,early endosome,cytosol,plasma membrane,endosome membrane,late endosome membrane,host cell,extracellular exosome	protein binding,ubiquitin binding,macromolecular complex binding	endosomal transport,macroautophagy,viral life cycle,negative regulation of protein ubiquitination,multivesicular body assembly,viral budding via host ESCRT complex,ubiquitin-dependent protein catabolic process via the multivesicular body sorting pathway,positive regulation of protein catabolic process,intracellular transport of virus,positive regulation of ubiquitin-dependent endocytosis,protein …
MCF7-GFP-COMT / MCF7-GFP	0.136802	0.136802	0.527837	0.322621	3	O95816	BAG2	BAG family molecular chaperone regulator 2	BAG2_HUMAN	1	9.94656	1.09947	MCF7-GFP-COMT	MCF7-GFP	cytosol,axon,dendrite,Requires Ontology,microtubule,dendritic microtubule	adenyl-nucleotide exchange factor activity,protein binding,heat shock protein binding,ubiquitin protein ligase binding,identical protein binding,ion channel binding,tau protein binding,chaperone binding	protein folding,positive regulation of protein processing,protein metabolic process,negative regulation of protein ubiquitination,negative regulation of protein binding,protein stabilization,regulation of cellular response to heat,positive regulation of proteasomal protein catabolic process,negative regulation of ubiquitin protein ligase activity,positive regulation of proteasomal ubiquitin-depen…
MCF7-GFP-COMT / MCF7-GFP	0.136649	0.136649	3.33745e-09	4.13041e-08	42	Q9P2B2	PTGFRN	Prostaglandin F2 receptor negative regulator	FPRP_HUMAN	12	9.93486	1.09935	MCF7-GFP-COMT	MCF7-GFP	endoplasmic reticulum membrane,Golgi apparatus,cell surface,integral component of membrane	protein binding	lipid particle organization
MCF7-GFP-COMT / MCF7-GFP	0.136599	0.136599	0.839439	0.430542	3	P61244	MAX	Protein max	MAX_HUMAN	1	9.93104	1.09931	MCF7-GFP-COMT	MCF7-GFP	nuclear chromatin,nucleus,nucleoplasm,cytoplasm,PML body,dendrite,protein-DNA complex,MLL1 complex,RNA polymerase II transcription factor complex	RNA polymerase II transcription factor activity, sequence-specific DNA binding,transcriptional repressor activity, RNA polymerase II transcription regulatory region sequence-specific binding,DNA binding,transcription cofactor activity,transcription coactivator activity,protein binding,protein homodimerization activity,macromolecular complex binding,protein heterodimerization activity,E-box bindin…	G1/S transition of mitotic cell cycle,negative regulation of transcription from RNA polymerase II promoter,transcription from RNA polymerase II promoter,cellular response to starvation,response to insulin,response to axon injury,neuron apoptotic process,retina development in camera-type eye,macromolecular complex assembly,negative regulation of G0 to G1 transition,cellular response to peptide hor…
MCF7-GFP-COMT / MCF7-GFP	0.136552	0.136552	0.168811	0.153177	6	Q8NHH9	ATL2	Atlastin-2	ATLA2_HUMAN	2	9.92747	1.09927	MCF7-GFP-COMT	MCF7-GFP	endoplasmic reticulum,membrane,integral component of membrane,endoplasmic reticulum tubular network membrane	GTPase activity,protein binding,GTP binding,identical protein binding	endoplasmic reticulum organization,Golgi organization,protein homooligomerization,endoplasmic reticulum tubular network membrane organization,ER to Golgi vesicle-mediated transport
MCF7-GFP-COMT / MCF7-GFP	0.136517	0.136517	0.000282795	0.00108251	18	O15321	TM9SF1	Transmembrane 9 superfamily member 1	TM9S1_HUMAN	6	9.92479	1.09925	MCF7-GFP-COMT	MCF7-GFP	autophagosome membrane,lysosomal membrane,integral component of membrane,cytoplasmic vesicle,membrane		autophagy,protein localization to membrane
MCF7-GFP-COMT / MCF7-GFP	0.136194	0.136194	0.410992	0.274231	6	P78345	RPP38	Ribonuclease P protein subunit p38	RPP38_HUMAN	2	9.90018	1.099	MCF7-GFP-COMT	MCF7-GFP	fibrillar center,nucleus,nucleoplasm,nucleolar ribonuclease P complex,nucleolus	ribonuclease P activity,protein binding	tRNA 5'-leader removal,RNA phosphodiester bond hydrolysis, endonucleolytic
[truncated: 2,827 more rows]

## Sheet: S3B Proteomics - peptides
Supplementary Data S3B. Peptide-related data quantified in directDIA-MS/MS in MCF7-GFP-COMT and MCF7-GFP cells performed in Spectronaut.
[truncated: 225,220+ more rows]
