# Supplementary material for: Catechol-O-methyl transferase suppresses cell invasion and interplays with MET signaling in estrogen dependent breast cancer
Source: Sci Rep. 2023 Jan 23;13:1285. doi: 10.1038/s41598-023-28078-1 (PMC9870911; doi:10.1038/s41598-023-28078-1)
Supplement: Supplementary file 4 — Supplementary Information 4. [file 41598_2023_28078_MOESM4_ESM.xlsx]

## Sheet: Legend for S4
Supplementary Data S4. Quantified protein groups in whole proteome analysis matched with their genes in the human genome database used for RNA-Seq data analysis for MCF7-GFP-COMT/MCF7-GFP comparison.
Legend:
	UniProtIDs	Uniprot ID
	Ensembl code	Ensembl ID
	GeneName	gene name
	ProteinDescription	protein annotation
Transcriptomics	baseMean	average intensity across the experiment
	log2FC	log2 foldchange
	lfcSE	standard error for log2 foldchange
	stat	Wald statistic determining the significance of the change as a ratio of log2foldchange and its standard error
	pvalue	p-value statistic
	padj	p-value statistic adjusted to multiple testing
Proteomics	AVG Log2 Ratio	average log2 ratio
	Abs. AVG Log2 Ratio	absolute average log2 ratio
	Pvalue	p-value statistic
	Qvalue	multiple testing adjusted p-value statistic
	# of Ratios	number of ratios
	# Unique Total Peptides	number of unique peptides
	% Change	percentual change
	Ratio	ratio

## Sheet: S4 RNA-Seq vs. DIA-MS
				transcriptomics						proteomics
UniProtIDs	Ensembl code	GeneName	ProteinDescription	baseMean	log2FC	lfcSE	stat	pvalue	padj	AVG Log2 Ratio	Abs. AVG Log2 Ratio	Pvalue2	Qvalue	# of Ratios	# Unique Total Peptides	% Change	Ratio
P00966	ENSG00000130707	ASS1	Argininosuccinate synthase	152.513	2.13141	0.600144	-3.5515	0.000383048	0.159718	1.04055	1.04055	5.20281e-07	4.13712e-06	12	4	105.7	2.057
P21964	ENSG00000093010	COMT	Catechol O-methyltransferase	864.106	2.10359	0.447872	-4.69685	2.64207e-06	0.0030364	2.00899	2.00899	3.34655e-45	1.83614e-42	102	15	302.499	4.02499
Q13228	ENSG00000143416	SELENBP1	Methanethiol oxidase	210.763	2.07251	0.476084	-4.35324	1.34138e-05	0.0108817	1.21098	1.21098	2.95054e-31	4.85658e-29	45	15	131.495	2.31495
Q9HCY8	ENSG00000189334	S100A14	Protein S100-A14	60.2063	1.85842	0.647618	-2.86962	0.00410965	0.659025	0.617112	0.617112	0.342039	0.244568	3	1	53.3802	1.5338
Q96NB2	ENSG00000156398	SFXN2	Sideroflexin-2	751.044	1.69362	0.401992	-4.21308	2.5191e-05	0.0182847	1.36922	1.36922	4.72923e-15	1.50969e-13	30	9	158.331	2.58331
P29373	ENSG00000143320	CRABP2	Cellular retinoic acid-binding protein 2	287.836	1.40497	0.50024	-2.80858	0.00497599	0.768856	0.437451	0.437451	9.32321e-11	1.61537e-09	33	7	35.4209	1.35421
Q08380	ENSG00000108679	LGALS3BP	Galectin-3-binding protein	251.205	1.29389	0.54205	-2.38703	0.0169849	0.997282	1.2394	1.2394	0.000144256	0.000598099	3	1	136.101	2.36101
O95833	ENSG00000169583	CLIC3	Chloride intracellular channel protein 3	130.363	1.28304	0.541361	-2.37003	0.0177868	0.997282	0.104449	0.104449	4.71397e-05	0.000230243	45	10	7.50839	1.07508
P62249	ENSG00000105193	RPS16	40S ribosomal protein S16	362.715	1.22452	0.57974	-2.11219	0.0346699	0.997282	-0.0817599	0.0817599	0.190031	0.165274	36	9	-5.50957	0.944904
P68431	ENSG00000275714	HIST1H3A	Histone H3.1	74.9908	1.20817	0.617834	-1.95549	0.0505252	0.997282	-0.152011	0.152011	0.515619	0.317631	12	1	-10.0005	0.899995
P00918	ENSG00000104267	CA2	Carbonic anhydrase 2	129.498	1.19322	0.491723	-2.42661	0.0152406	0.997282	1.37616	1.37616	7.34622e-23	5.75804e-21	48	10	159.576	2.59576
Q16851	ENSG00000196620	UGT2B15	UTP--glucose-1-phosphate uridylyltransferase	104.067	1.17333	0.82347	-1.42486	0.154197	0.997282	0.591698	0.591698	0.133359	0.130475	6	2	50.702	1.50702
Q13938	ENSG00000105519	CAPS	Calcyphosin	46.2071	1.16638	0.675783	-1.72596	0.084354	0.997282	0.555949	0.555949	1.57316e-05	8.74803e-05	15	5	47.0135	1.47014
P46783	ENSG00000124614	RPS10	40S ribosomal protein S10	226.954	1.11084	0.592701	-1.8742	0.0609032	0.997282	-0.0251978	0.0251978	0.381504	0.262557	27	6	-1.73142	0.982686
P52895	ENSG00000151632	AKR1C2	Aldo-keto reductase family 1 member C2	87.4866	1.09475	0.53494	-2.0465	0.0407075	0.997282	0.99176	0.99176	2.46888e-08	2.62179e-07	15	3	98.8609	1.98861
Q9Y5V3	ENSG00000179222	MAGED1	Melanoma-associated antigen D1	742.722	1.08227	0.440812	-2.45518	0.0140813	0.997282	0.625775	0.625775	0.0028074	0.00719812	3	1	54.304	1.54304
P04792	ENSG00000106211	HSPB1	Heat shock protein beta-1	3608.67	1.05609	0.484801	-2.1784	0.0293766	0.997282	0.383086	0.383086	0.00190318	0.00523852	114	18	30.4129	1.30413
P37802	ENSG00000158710	TAGLN2	Transgelin-2	416.794	1.04878	0.480845	-2.18112	0.0291748	0.997282	0.448158	0.448158	3.0996e-15	1.0629e-13	60	13	36.4297	1.3643
P07099	ENSG00000143819	EPHX1	Epoxide hydrolase 1	114.798	1.04618	0.539568	-1.93892	0.052511	0.997282	0.243169	0.243169	3.24298e-09	4.0439e-08	45	11	18.3589	1.18359
Q9UNF1	ENSG00000102316	MAGED2	Melanoma-associated antigen D2	1261.13	0.993348	0.424971	-2.33745	0.0194158	0.997282	0.639013	0.639013	8.8923e-22	6.36379e-20	75	20	55.7264	1.55726
Q96EY5	ENSG00000141971	MVB12A	Multivesicular body subunit 12A	63.9942	0.987664	0.642716	-1.5367	0.124366	0.997282	0.187848	0.187848	0.15129	0.141982	9	3	13.9063	1.13906
P04908;P0C0S8;P20671;Q7L7L0;Q93077;Q96KK5;Q99878;Q9BTM1	ENSG00000276368	HIST1H2AJ	Histone H2A type 1-B/E;Histone H2A type 1;Histone H2A type 1-D;Histone H2A type 3;Histone H2A type 1-C;Histone H2A type 1-H;Histone H2A type 1-J;Histone H2A.J	309.7	0.970838	0.524696	-1.85029	0.0642723	0.997282	0.0563964	0.0563964	0.694734	0.470672	12	2	0.617755	1.00618
Q8IWE2	ENSG00000197712	FAM114A1	Protein NOXP20	76.0489	0.957823	0.542566	-1.76536	0.0775034	0.997282	0.750665	0.750665	0.0121396	0.0221037	6	2	68.2569	1.68257
P46734	ENSG00000034152	MAP2K3	Dual specificity mitogen-activated protein kinase kinase 3	40.011	0.95572	0.746697	-1.27993	0.20057	0.997282	-0.397061	0.397061	0.125247	0.12449	6	2	-24.0596	0.759404
Q96DG6	ENSG00000164237	CMBL	Carboxymethylenebutenolidase homolog	61.4576	0.935571	0.575961	-1.62437	0.104298	0.997282	0.203149	0.203149	7.03333e-06	4.31972e-05	48	11	15.1209	1.15121
P29317;P29323;P54753;P54760;P54762;P54764;Q15375;Q9UF33	ENSG00000182580	EPHB3	Ephrin type-A receptor 2;Ephrin type-B receptor 2;Ephrin type-B receptor 3;Ephrin type-B receptor 4;Ephrin type-B receptor 1;Ephrin type-A receptor 4;Ephrin type-A receptor 7;Ephrin type-A receptor 6	143.049	0.930643	0.576417	-1.61453	0.106412	0.997282	0.234959	0.234959	3.24298e-09	0.0752147	45	11	18.3589	1.18359
P36969	ENSG00000167468	GPX4	Phospholipid hydroperoxide glutathione peroxidase	743.962	0.930516	0.480284	-1.93743	0.0526927	0.997282	0.296869	0.296869	0.00261153	0.00675877	12	4	22.8475	1.22848
O43175	ENSG00000092621	PHGDH	D-3-phosphoglycerate dehydrogenase	106.101	0.916062	0.517398	-1.77052	0.0766413	0.997282	0.45109	0.45109	4.79974e-16	1.83729e-14	51	13	36.7073	1.36707
O96013	ENSG00000130669	PAK4	Serine/threonine-protein kinase PAK 4	261.24	0.912998	0.559772	-1.63102	0.102887	0.997282	-0.0105705	0.0105705	0.845577	0.432474	24	6	-0.730015	0.9927
Q01628	ENSG00000142089	IFITM3	Interferon-induced transmembrane protein 3	296.976	0.897818	0.512532	-1.75173	0.0798201	0.997282	1.78305	1.78305	0.0512882	0.0662748	9	2	244.153	3.44153
P06401	ENSG00000082175	PGR	Progesterone receptor	1228.5	0.891425	0.42628	-2.09117	0.0365127	0.997282	1.19954	1.19954	2.1553e-05	0.000116315	15	4	129.667	2.29667
Q8IWU5	ENSG00000196562	SULF2	Extracellular sulfatase Sulf-2	8809.86	0.886673	0.404629	-2.19132	0.0284283	0.997282	0.589571	0.589571	3.18311e-09	4.0303e-08	15	5	50.4799	1.5048
Q92522	ENSG00000184897	H1FX	Histone H1x	500.894	0.883407	0.487676	-1.81146	0.0700694	0.997282	0.0936458	0.0936458	0.0146891	0.0256717	27	6	6.70634	1.06706
Q9NR12	ENSG00000196923	PDLIM7	PDZ and LIM domain protein 7	368.155	0.879174	0.451197	-1.94854	0.0513507	0.997282	0.435972	0.435972	1.13949e-05	6.69859e-05	36	11	35.2822	1.35282
Q14019	ENSG00000103187	COTL1	Coactosin-like protein	127.031	0.871054	0.528788	-1.64727	0.0995036	0.997282	0.015607	0.015607	0.514855	0.317279	36	9	1.08767	1.01088
Q99757	ENSG00000100348	TXN2	Thioredoxin, mitochondrial	75.6079	0.87014	0.604892	-1.43851	0.150291	0.997282	0.0942146	0.0942146	0.996299	0.473825	6	2	6.74841	1.06748
Q92522	ENSG00000246705	H2AFJ	Histone H1x	860.06	0.862861	0.407986	-2.11493	0.034436	0.997282	0.0563964	0.0563964	0.0156294	0.470672	90	18	1.68373	1.01684
P13807	ENSG00000104812	GYS1	Glycogen [starch] synthase, muscle	241.201	0.854884	0.475887	-1.7964	0.0724308	0.997282	0.0916715	0.0916715	0.385326	0.264108	6	2	6.56041	1.0656
P02144	ENSG00000198125	MB	Myoglobin	46.3477	0.852356	0.655349	-1.30061	0.193391	0.997282	0.352125	0.352125	0.144925	0.137942	12	3	27.644	1.27644
P17676	ENSG00000172216	CEBPB	CCAAT/enhancer-binding protein beta	202.426	0.848544	0.529446	-1.6027	0.109001	0.997282	0.585153	0.585153	0.00232051	0.00618052	6	2	50.0198	1.5002
Q9NQ36	ENSG00000175356	SCUBE2	Signal peptide, CUB and EGF-like domain-containing protein 2	1152.67	0.84219	0.39659	-2.12358	0.0337055	0.997282	1.55917	1.55917	0.0706452	0.0838371	3	1	194.685	2.94685
O00291	ENSG00000127946	HIP1	Huntingtin-interacting protein 1	374.921	0.832113	0.442299	-1.88134	0.0599262	0.997282	0.623915	0.623915	0.00057391	0.00194374	12	4	54.1051	1.54105
P28799	ENSG00000030582	GRN	Progranulin	1653.25	0.826035	0.443689	-1.86174	0.0626395	0.997282	0.28893	0.28893	0.000220609	0.00087289	15	4	22.1734	1.22173
O00154	ENSG00000097021	ACOT7	Cytosolic acyl coenzyme A thioester hydrolase	48.5888	0.823696	0.63957	-1.28789	0.197784	0.997282	0.111998	0.111998	8.0474e-05	0.000363902	27	7	8.07243	1.08072
Q9C0C2	ENSG00000149115	TNKS1BP1	182 kDa tankyrase-1-binding protein	497.605	0.819102	0.46014	-1.78011	0.0750576	0.997282	0.240083	0.240083	4.76288e-07	3.83269e-06	45	15	18.106	1.18106
P10319	ENSG00000234745	HLA-B	HLA class I histocompatibility antigen, B-58 alpha chain	101.724	0.818276	0.658843	-1.24199	0.214241	0.997282	-0.178997	0.178997	0.577313	0.342682	3	1	-11.6683	0.883317
Q9Y2H5	ENSG00000143850	PLEKHA6	Pleckstrin homology domain-containing family A member 6	668.783	0.806209	0.472109	-1.70768	0.0876964	0.997282	0.0131281	0.0131281	0.973397	0.469444	3	1	0.914126	1.00914
O76062	ENSG00000149809	TM7SF2	Delta(14)-sterol reductase TM7SF2	594.797	0.802532	0.464216	-1.72879	0.0838465	0.997282	0.148649	0.148649	0.0082192	0.0165389	12	3	10.8531	1.10853
Q9H3Y8	ENSG00000125534	PPDPF	Pancreatic progenitor cell differentiation and proliferation factor	768.705	0.801087	0.482361	-1.66076	0.0967612	0.997282	-0.0503942	0.0503942	0.862339	0.43755	3	1	-3.43276	0.965672
Q05639	ENSG00000101210	EEF1A2	Elongation factor 1-alpha 2	4806.09	0.799702	0.449625	-1.7786	0.0753056	0.997282	0.130976	0.130976	0.205531	0.175252	111	17	9.5034	1.09503
Q16740	ENSG00000125656	CLPP	ATP-dependent Clp protease proteolytic subunit, mitochondrial	81.422	0.797898	0.584182	-1.36584	0.17199	0.997282	0.156851	0.156851	0.0308173	0.0453309	15	5	11.4851	1.11485
Q96C86	ENSG00000110063	DCPS	m7GpppX diphosphatase	49.9735	0.797705	0.631435	-1.26332	0.206474	0.997282	0.209229	0.209229	0.0562864	0.0714769	21	6	15.607	1.15607
O95817	ENSG00000151929	BAG3	BAG family molecular chaperone regulator 3	929.271	0.797144	0.455618	-1.74959	0.0801892	0.997282	-0.0486295	0.0486295	0.00918757	0.0178756	123	24	-3.31456	0.966854
P09382	ENSG00000100097	LGALS1	Galectin-1	324.096	0.79705	0.488534	-1.63151	0.102782	0.997282	-0.148447	0.148447	0.0035824	0.00862816	39	7	-9.77788	0.902221
Q02978	ENSG00000108528	SLC25A11	Mitochondrial 2-oxoglutarate/malate carrier protein	141.717	0.792646	0.527557	-1.50248	0.132972	0.997282	0.214959	0.214959	1.68169e-07	1.56387e-06	24	7	16.0671	1.16067
Q8IWU5	ENSG00000196502	SULT1A1	Extracellular sulfatase Sulf-2	44.1002	0.791831	0.690513	-1.14673	0.251494	0.997282	0.56485	0.56485	0.00036235	0.00132835	6	2	47.9234	1.47923
Q562R1	ENSG00000184009	ACTG1	Beta-actin-like protein 2	5876.41	0.789823	0.450597	-1.75284	0.0796299	0.997282	-0.259732	0.259732	0.179377	5.84486e-14	42	13	5.11805	1.05118
P24468	ENSG00000185551	NR2F2	COUP transcription factor 2	877.319	0.789468	0.396063	-1.99329	0.0462299	0.997282	0.647039	0.647039	2.26059e-16	8.85937e-15	36	8	56.595	1.56595
Q9UQB8	ENSG00000175866	BAIAP2	Brain-specific angiogenesis inhibitor 1-associated protein 2	203.911	0.781794	0.536074	-1.45837	0.144739	0.997282	0.179028	0.179028	8.58826e-05	0.000386237	21	7	13.2121	1.13212
P24928	ENSG00000181222	POLR2A	DNA-directed RNA polymerase II subunit RPB1	351.956	0.778631	0.466775	-1.66811	0.0952945	0.997282	0.100142	0.100142	0.00299977	0.00754988	24	7	7.1879	1.07188
Q15599	ENSG00000065054	SLC9A3R2	Na(+)/H(+) exchange regulatory cofactor NHE-RF2	163.543	0.775904	0.538071	-1.44201	0.1493	0.997282	-0.185599	0.185599	0.00325001	0.00799629	12	4	-12.0716	0.879284
Q16822	ENSG00000100889	PCK2	Phosphoenolpyruvate carboxykinase [GTP], mitochondrial	146.738	0.77265	0.558574	-1.38325	0.166587	0.997282	-0.134571	0.134571	1.9047e-07	1.75148e-06	51	16	-8.90592	0.910941
O76024	ENSG00000109501	WFS1	Wolframin	410.278	0.769125	0.467713	-1.64444	0.100086	0.997282	0.154924	0.154924	0.00030143	0.00114321	24	7	11.3363	1.11336
Q00535	ENSG00000164885	CDK5	Cyclin-dependent-like kinase 5	59.6587	0.764484	0.604203	-1.26528	0.205773	0.997282	0.143316	0.143316	0.0312697	0.0457259	6	2	10.4441	1.10444
P08133	ENSG00000197043	ANXA6	Annexin A6	299.617	0.755864	0.447649	-1.68852	0.0913115	0.997282	-0.115438	0.115438	4.76939e-15	1.50969e-13	114	28	-7.68981	0.923102
P05386	ENSG00000137818	RPLP1	60S acidic ribosomal protein P1	1247.31	0.750642	0.483567	-1.5523	0.12059	0.997282	-0.0560073	0.0560073	0.011637	0.0214737	15	2	-3.80774	0.961923
O43488	ENSG00000053371	AKR7A2	Aflatoxin B1 aldehyde reductase member 2	188.881	0.744475	0.48836	-1.52444	0.127399	0.997282	0.191163	0.191163	1.6519e-07	1.54491e-06	36	9	14.1684	1.14168
Q5U3C3	ENSG00000157600	TMEM164	Transmembrane protein 164	851.167	0.739818	0.413271	-1.79015	0.0734297	0.997282	0.842812	0.842812	1.11999e-05	6.60754e-05	6	1	79.3542	1.79354
P08134	ENSG00000155366	RHOC	Rho-related GTP-binding protein RhoC	542.67	0.736689	0.474581	-1.55229	0.120592	0.997282	0.0618736	0.0618736	0.107419	0.112476	33	7	4.38205	1.04382
P26440	ENSG00000128928	IVD	Isovaleryl-CoA dehydrogenase, mitochondrial	151.657	0.73428	0.523881	-1.40161	0.16103	0.997282	0.0204703	0.0204703	0.143875	0.137286	15	5	1.42901	1.01429
P05161	ENSG00000187608	ISG15	Ubiquitin-like protein ISG15	102.624	0.733363	0.588551	-1.24605	0.212747	0.997282	0.602791	0.602791	1.43897e-05	8.11148e-05	30	7	51.8652	1.51865
P16144	ENSG00000132470	ITGB4	Integrin beta-4	1385.95	0.731593	0.465958	-1.57008	0.116395	0.997282	0.507329	0.507329	0.244005	0.195928	3	1	42.1416	1.42142
Q9H0U4	ENSG00000174903	RAB1B	Ras-related protein Rab-1B	1004.02	0.725296	0.454937	-1.59428	0.110874	0.997282	0.0679178	0.0679178	0.085129	0.0959085	54	9	4.82027	1.0482
Q9H936	ENSG00000177542	SLC25A22	Mitochondrial glutamate carrier 1	83.4062	0.724989	0.604921	-1.19849	0.230728	0.997282	-0.0118391	0.0118391	0.431467	0.282721	18	6	-0.817266	0.991827
P19793	ENSG00000186350	RXRA	Retinoic acid receptor RXR-alpha	1145.1	0.724815	0.427932	-1.69376	0.0903103	0.997282	0.109286	0.109286	0.0434798	0.0583274	6	2	7.86944	1.07869
O75175	ENSG00000088038	CNOT3	CCR4-NOT transcription complex subunit 3	264.54	0.724626	0.482051	-1.50322	0.132783	0.997282	0.231197	0.231197	0.359156	0.253178	15	5	17.3809	1.17381
Q93062	ENSG00000157110	RBPMS	RNA-binding protein with multiple splicing	110.93	0.723574	0.523349	-1.38258	0.166793	0.997282	0.845395	0.845395	0.000479636	0.00166909	6	2	79.6756	1.79676
P52943	ENSG00000182809	CRIP2	Cysteine-rich protein 2	440.608	0.720481	0.471386	-1.52843	0.126405	0.997282	-0.0822108	0.0822108	3.17437e-05	0.000162773	39	8	-5.5391	0.944609
Q13153	ENSG00000149269	PAK1	Serine/threonine-protein kinase PAK 1	81.7897	0.720376	0.591001	-1.21891	0.222879	0.997282	1.24978	1.24978	0.00045864	0.00160622	3	1	137.805	2.37805
O00170	ENSG00000110711	AIP	AH receptor-interacting protein	183.781	0.713894	0.521083	-1.37002	0.170681	0.997282	0.0400131	0.0400131	0.463814	0.295334	36	10	2.81231	1.02812
Q8NBS9	ENSG00000239264	TXNDC5	Thioredoxin domain-containing protein 5	72.1692	0.712235	0.664539	-1.07177	0.283822	0.997282	0.167237	0.167237	2.5841e-05	0.00013503	57	14	12.2906	1.12291
P37235	ENSG00000115756	HPCAL1	Hippocalcin-like protein 1	113.368	0.711362	0.514785	-1.38186	0.167014	0.997282	0.0870487	0.0870487	0.114959	0.11753	15	5	6.2195	1.0622
P29992	ENSG00000088256	GNA11	Guanine nucleotide-binding protein subunit alpha-11	251.539	0.704351	0.501757	-1.40377	0.160387	0.997282	0.210034	0.210034	0.00716609	0.0147812	21	6	15.6715	1.15672
Q7Z4V5	ENSG00000167674	HDGFL2	Hepatoma-derived growth factor-related protein 2	284.605	0.704071	0.454934	-1.54763	0.121711	0.997282	0.283618	0.283618	2.00104e-08	2.15275e-07	27	7	21.7244	1.21724
P83436	ENSG00000168434	COG7	Conserved oligomeric Golgi complex subunit 7	150.779	0.702888	0.478549	-1.46879	0.14189	0.997282	0.0436269	0.0436269	0.387165	0.264951	6	2	3.07017	1.0307
Q86TI2	ENSG00000142002	DPP9	Dipeptidyl peptidase 9	281.208	0.699384	0.50642	-1.38104	0.167268	0.997282	0.0288422	0.0288422	0.387358	0.264951	3	1	2.01931	1.02019
P16435	ENSG00000127948	POR	NADPH--cytochrome P450 reductase	510.617	0.6989	0.487804	-1.43275	0.15193	0.997282	0.254319	0.254319	2.58807e-06	1.77064e-05	72	19	19.2773	1.19277
Q9Y6K5	ENSG00000111331	OAS3	2'-5'-oligoadenylate synthase 3	233.895	0.695877	0.461857	-1.50669	0.13189	0.997282	0.459828	0.459828	3.65295e-07	3.04293e-06	18	5	37.5378	1.37538
Q15942	ENSG00000159840	ZYX	Zyxin	294.204	0.695638	0.513694	-1.35419	0.175677	0.997282	0.00802886	0.00802886	0.95207	0.46428	36	11	0.558069	1.00558
Q9Y3U8	ENSG00000130255	RPL36	60S ribosomal protein L36	896.352	0.69466	0.475149	-1.46198	0.143745	0.997282	-0.103246	0.103246	0.0180562	0.0298398	24	5	-6.90639	0.930936
P13639	ENSG00000167658	EEF2	Elongation factor 2	10067.6	0.690594	0.456918	-1.51142	0.130682	0.997282	-0.0465717	0.0465717	0.410291	0.273971	303	51	-3.17656	0.968234
Q15149	ENSG00000178209	PLEC	Plectin	4224.51	0.689014	0.45558	-1.51239	0.130435	0.997282	0.0262923	0.0262923	0.243858	0.195928	738	204	1.83915	1.01839
Q92597	ENSG00000104419	NDRG1	Protein NDRG1	86.1128	0.687519	0.651426	-1.05541	0.29124	0.997282	-0.19522	0.19522	0.0445109	0.0594288	9	3	-12.656	0.87344
P04908;P0C0S8;P20671;Q7L7L0;Q93077;Q96KK5;Q99878;Q9BTM1	ENSG00000196787	HIST1H2AG	Histone H2A type 1-B/E;Histone H2A type 1;Histone H2A type 1-D;Histone H2A type 3;Histone H2A type 1-C;Histone H2A type 1-H;Histone H2A type 1-J;Histone H2A.J	631.022	0.686959	0.510296	-1.3462	0.17824	0.997282	0.0563964	0.0563964	0.694734	0.470672	12	2	0.617755	1.00618
P14174	ENSG00000240972	MIF	Macrophage migration inhibitory factor	260.038	0.684381	0.493831	-1.38586	0.165789	0.997282	0.0143249	0.0143249	0.864401	0.438294	9	2	0.997872	1.00998
P57721	ENSG00000183570	PCBP3	Poly(rC)-binding protein 3	63.7998	0.683301	0.593025	-1.15223	0.249226	0.997282	0.024389	0.024389	0.700714	0.385744	3	1	1.70488	1.01705
P04908;P0C0S8;P20671;Q7L7L0;Q93077;Q96KK5;Q99878;Q9BTM1	ENSG00000275713	HIST1H2BH	Histone H2A type 1-B/E;Histone H2A type 1;Histone H2A type 1-D;Histone H2A type 3;Histone H2A type 1-C;Histone H2A type 1-H;Histone H2A type 1-J;Histone H2A.J	347.779	0.680916	0.499197	-1.36402	0.172561	0.997282	0.0221527	0.0221527	0.694734	0.473396	12	2	0.617755	1.00618
Q8N122	ENSG00000141564	RPTOR	Regulatory-associated protein of mTOR	189.099	0.678555	0.548163	-1.23787	0.215764	0.997282	0.12253	0.12253	0.48515	0.305142	3	1	8.86425	1.08864
Q15907	ENSG00000185236	RAB11B	Ras-related protein Rab-11B	56.2456	0.67828	0.673044	-1.00778	0.313561	0.997282	0.0563774	0.0563774	0.749513	0.401816	42	10	3.98514	1.03985
Q96T88	ENSG00000276043	UHRF1	E3 ubiquitin-protein ligase UHRF1	348.246	0.677308	0.500383	-1.35358	0.175871	0.997282	-0.00308069	0.00308069	0.962662	0.466865	39	12	-0.213309	0.997867
Q96IJ6	ENSG00000144591	GMPPA	Mannose-1-phosphate guanyltransferase alpha	156.358	0.673411	0.497739	-1.35294	0.176075	0.997282	0.155594	0.155594	0.00259516	0.0067376	12	4	11.388	1.11388
Q9BTV5	ENSG00000105255	FSD1	Fibronectin type III and SPRY domain-containing protein 1	55.9534	0.672405	0.606087	-1.10942	0.267249	0.997282	0.505595	0.505595	0.00260146	0.00674332	6	2	41.9709	1.41971
Q9H9H4	ENSG00000139722	VPS37B	Vacuolar protein sorting-associated protein 37B	94.8408	0.670884	0.558469	-1.20129	0.229638	0.997282	0.325013	0.325013	0.144951	0.137942	3	1	25.2676	1.25268
P26373	ENSG00000167526	RPL13	60S ribosomal protein L13	3936.48	0.670624	0.497116	-1.34903	0.177328	0.997282	-0.18316	0.18316	0.0119394	0.0219185	24	7	-11.9228	0.880772
O95359	ENSG00000138162	TACC2	Transforming acidic coiled-coil-containing protein 2	136.482	0.668904	0.539526	-1.2398	0.21505	0.997282	0.444617	0.444617	0.333857	0.240916	3	1	36.0952	1.36095
O60814;P57053;P58876;P62807;Q5QNW6;Q93079;Q99877;Q99879;Q99880	ENSG00000273703	HIST1H2BM	Histone H2B type 1-K;Histone H2B type F-S;Histone H2B type 1-D;Histone H2B type 1-C/E/F/G/I;Histone H2B type 2-F;Histone H2B type 1-H;Histone H2B type 1-N;Histone H2B type 1-M;Histone H2B type 1-L	286.064	0.668291	0.524823	-1.27337	0.202888	0.997282	0.0221527	0.0221527	0.515619	0.473396	12	1	-10.0005	0.899995
P48634	ENSG00000204469	PRRC2A	Protein PRRC2A	1893.18	0.667509	0.485965	-1.37357	0.169574	0.997282	-0.097456	0.097456	0.178065	0.159205	6	2	-6.53203	0.93468
Q969E2	ENSG00000227500	SCAMP4	Secretory carrier-associated membrane protein 4	257.847	0.667342	0.51081	-1.30644	0.191404	0.997282	0.119937	0.119937	0.114605	0.11724	3	1	8.66877	1.08669
O75955	ENSG00000137312	FLOT1	Flotillin-1	305.582	0.666234	0.482279	-1.38143	0.167147	0.997282	0.262988	0.262988	0.00562806	0.0121732	42	10	19.9961	1.19996
O95049	ENSG00000105289	TJP3	Tight junction protein ZO-3	331.818	0.665844	0.524679	-1.26905	0.204423	0.997282	0.231552	0.231552	0.0444081	0.0594288	6	2	17.4098	1.1741
P62745	ENSG00000143878	RHOB	Rho-related GTP-binding protein RhoB	1124.82	0.665582	0.404288	-1.64631	0.0997006	0.997282	-0.0250926	0.0250926	0.787418	0.414749	12	3	-1.72425	0.982757
P12931	ENSG00000197122	SRC	Proto-oncogene tyrosine-protein kinase Src	138.763	0.665536	0.513462	-1.29617	0.194916	0.997282	0.268688	0.268688	0.0137786	0.024454	12	4	20.4712	1.20471
O14618	ENSG00000173992	CCS	Copper chaperone for superoxide dismutase	113.905	0.66519	0.54233	-1.22654	0.219995	0.997282	0.197349	0.197349	0.000769056	0.00249186	12	4	14.6589	1.14659
P51687	ENSG00000139531	SUOX	Sulfite oxidase, mitochondrial	180.275	0.665158	0.469884	-1.41558	0.156899	0.997282	0.953078	0.953078	0.229749	0.188814	3	1	93.5998	1.936
P04908;P0C0S8;P20671;Q7L7L0;Q93077;Q96KK5;Q99878;Q9BTM1	ENSG00000124635	HIST1H2BJ	Histone H2A type 1-B/E;Histone H2A type 1;Histone H2A type 1-D;Histone H2A type 3;Histone H2A type 1-C;Histone H2A type 1-H;Histone H2A type 1-J;Histone H2A.J	178.778	0.663546	0.51977	-1.27661	0.201739	0.997282	0.0088849	0.0088849	0.694734	0.384305	12	2	0.617755	1.00618
Q04726	ENSG00000140332	TLE3	Transducin-like enhancer protein 3	614.7	0.66309	0.439668	-1.50816	0.131513	0.997282	-0.0049762	0.0049762	0.532352	0.324466	12	4	-0.344329	0.996557
P10636	ENSG00000186868	MAPT	Microtubule-associated protein tau	164.57	0.661479	0.502471	-1.31645	0.188022	0.997282	0.256519	0.256519	0.00103393	0.00315158	12	4	19.4592	1.19459
Q96C19	ENSG00000142634	EFHD2	EF-hand domain-containing protein D2	104.854	0.660163	0.540737	-1.22086	0.222139	0.997282	0.0888451	0.0888451	0.0582872	0.0735742	24	7	6.35185	1.06352
P39060	ENSG00000182871	COL18A1	Collagen alpha-1(XVIII) chain	1253.43	0.660059	0.454311	-1.45288	0.146258	0.997282	1.0692	1.0692	0.815211	0.421563	6	2	109.827	2.09827
P29350	ENSG00000111679	PTPN6	Tyrosine-protein phosphatase non-receptor type 6	184.815	0.65821	0.510907	-1.28832	0.197636	0.997282	0.129534	0.129534	0.0560664	0.0712628	15	5	9.39402	1.09394
P06396	ENSG00000148180	GSN	Gelsolin	874.041	0.65652	0.466782	-1.40648	0.159582	0.997282	0.19185	0.19185	1.7922e-11	3.47054e-10	105	23	14.2227	1.14223
Q92696	ENSG00000100949	RABGGTA	Geranylgeranyl transferase type-2 subunit alpha	140.774	0.65393	0.513647	-1.27311	0.202978	0.997282	0.0915827	0.0915827	0.318944	0.233532	12	4	6.55385	1.06554
P62879	ENSG00000172354	GNB2	Guanine nucleotide-binding protein G(I)/G(S)/G(T) subunit beta-2	497.442	0.652517	0.487504	-1.33849	0.180738	0.997282	-0.000708826	0.000708826	0.665251	0.37616	45	9	-0.04912	0.999509
Q5JSZ5	ENSG00000130723	PRRC2B	Protein PRRC2B	2309.26	0.652107	0.458742	-1.42151	0.155168	0.997282	0.199837	0.199837	0.103043	0.109496	6	2	14.8569	1.14857
O75369	ENSG00000136068	FLNB	Filamin-B	3617.93	0.651849	0.461748	-1.4117	0.158038	0.997282	-0.0872612	0.0872612	3.73664e-08	3.86824e-07	501	115	-5.8692	0.941308
Q16643	ENSG00000113758	DBN1	Drebrin	898.774	0.651522	0.447939	-1.45449	0.145811	0.997282	0.212954	0.212954	1.9319e-10	2.97188e-09	51	13	15.9059	1.15906
P29692	ENSG00000104529	EEF1D	Elongation factor 1-delta	2170.64	0.650355	0.439334	-1.48032	0.138787	0.997282	0.0227375	0.0227375	0.790263	0.415807	72	17	1.58853	1.01589
P16401	ENSG00000184357	HIST1H1B	Histone H1.5	1019.76	0.649743	0.52503	-1.23753	0.215889	0.997282	0.126904	0.126904	0.00197035	0.00540533	33	6	9.19477	1.09195
P29317;P29323;P54753;P54760;P54762;P54764;Q15375;Q9UF33	ENSG00000196411	EPHB4	Ephrin type-A receptor 2;Ephrin type-B receptor 2;Ephrin type-B receptor 3;Ephrin type-B receptor 4;Ephrin type-B receptor 1;Ephrin type-A receptor 4;Ephrin type-A receptor 7;Ephrin type-A receptor 6	883.432	0.649431	0.460303	-1.41088	0.158281	0.997282	0.234959	0.234959	3.24298e-09	0.0752147	45	11	18.3589	1.18359
P49023	ENSG00000089159	PXN	Paxillin	742.035	0.648937	0.465205	-1.39495	0.163032	0.997282	0.0932527	0.0932527	0.00681414	0.0141976	48	11	6.67727	1.06677
P23771	ENSG00000107485	GATA3	Trans-acting T-cell-specific transcription factor GATA-3	3439.92	0.648444	0.414122	-1.56583	0.117388	0.997282	0.265158	0.265158	2.43818e-05	0.000129357	18	5	20.1768	1.20177
P62841	ENSG00000115268	RPS15	40S ribosomal protein S15	962.922	0.646565	0.473842	-1.36452	0.172405	0.997282	0.00904343	0.00904343	0.432611	0.283152	30	5	0.628811	1.00629
P14314	ENSG00000130175	PRKCSH	Glucosidase 2 subunit beta	1106.7	0.643915	0.468219	-1.37524	0.169056	0.997282	0.0831845	0.0831845	8.77556e-05	0.000393585	72	17	5.93538	1.05935
O43765	ENSG00000104969	SGTA	Small glutamine-rich tetratricopeptide repeat-containing protein alpha	186.158	0.641313	0.572442	-1.12031	0.262581	0.997282	-0.0940683	0.0940683	0.106154	0.111551	21	7	-6.31229	0.936877
Q9UBQ7	ENSG00000137106	GRHPR	Glyoxylate reductase/hydroxypyruvate reductase	193.524	0.637058	0.480694	-1.32529	0.185076	0.997282	0.00664932	0.00664932	0.905872	0.449845	24	8	0.46196	1.00462
P29353	ENSG00000160691	SHC1	SHC-transforming protein 1	268.113	0.635553	0.486811	-1.30554	0.191708	0.997282	-0.0310549	0.0310549	0.878796	0.441949	6	2	-2.12956	0.978704
O60869	ENSG00000107223	EDF1	Endothelial differentiation-related factor 1	830.825	0.628815	0.475189	-1.32329	0.185737	0.997282	-0.0889781	0.0889781	0.996781	0.473917	15	4	-5.98115	0.940188
P02545	ENSG00000160789	LMNA	Prelamin-A/C	995.968	0.628346	0.451619	-1.39132	0.164129	0.997282	0.0969693	0.0969693	2.22189e-07	1.99849e-06	183	39	6.95243	1.06952
Q9UPT8	ENSG00000130749	ZC3H4	Zinc finger CCCH domain-containing protein 4	464.954	0.628099	0.475447	-1.32107	0.186477	0.997282	0.0082298	0.0082298	0.365057	0.255665	21	6	0.572076	1.00572
P62805	ENSG00000278637	HIST1H4A	Histone H4	78.5834	0.625539	0.60128	-1.04035	0.298179	0.997282	0.0429847	0.0429847	0.000902638	0.00281382	72	11	3.0243	1.03024
O15357	ENSG00000165458	INPPL1	Phosphatidylinositol 3,4,5-trisphosphate 5-phosphatase 2	1166.86	0.624549	0.431547	-1.44723	0.147832	0.997282	0.160395	0.160395	1.4311e-05	8.11148e-05	18	6	11.7593	1.11759
P25325	ENSG00000128309	MPST	3-mercaptopyruvate sulfurtransferase	164.459	0.622768	0.542249	-1.14849	0.250766	0.997282	0.15696	0.15696	0.000533936	0.00182715	24	7	11.4935	1.11494
Q99622	ENSG00000111678	C12orf57	Protein C10	116.592	0.622709	0.531987	-1.17053	0.241786	0.997282	0.0235914	0.0235914	0.633429	0.364682	3	1	1.64867	1.01649
Q10567	ENSG00000100280	AP1B1	AP-1 complex subunit beta-1	840.307	0.620761	0.456231	-1.36063	0.173631	0.997282	0.14873	0.14873	0.00420907	0.00967616	72	19	10.8593	1.10859
Q92785	ENSG00000133884	DPF2	Zinc finger protein ubi-d4	365.368	0.619259	0.469664	-1.31851	0.187332	0.997282	0.221597	0.221597	0.183442	0.161828	6	2	16.6023	1.16602
Q7KZI7	ENSG00000072518	MARK2	Serine/threonine-protein kinase MARK2	364.495	0.617866	0.456814	-1.35256	0.176198	0.997282	-0.0251098	0.0251098	0.902892	0.449127	9	3	-1.72542	0.982746
O75821	ENSG00000130811	EIF3G	Eukaryotic translation initiation factor 3 subunit G	507.615	0.617427	0.482466	-1.27973	0.200639	0.997282	-0.183368	0.183368	0.000763996	0.00248525	27	8	-11.9355	0.880645
Q9BRJ7	ENSG00000168101	NUDT16L1	Tudor-interacting repair regulator protein	98.33	0.616082	0.541313	-1.13812	0.255068	0.997282	-0.00522779	0.00522779	0.31638	0.232068	15	4	-0.361707	0.996383
P48444	ENSG00000143761	ARF1	Coatomer subunit delta	793.242	0.613121	0.465358	-1.31752	0.187663	0.997282	0.129008	0.129008	0.688427	0.382578	15	3	9.35412	1.09354
O60830	ENSG00000126768	TIMM17B	Mitochondrial import inner membrane translocase subunit Tim17-B	165.524	0.610311	0.515138	-1.18475	0.236115	0.997282	0.268994	0.268994	0.0227279	0.0357991	6	2	20.4967	1.20497
Q9H4G0	ENSG00000088367	EPB41L1	Band 4.1-like protein 1	219.322	0.60978	0.505997	-1.2051	0.228163	0.997282	-0.282029	0.282029	0.0122504	0.0222562	6	2	-17.7566	0.822434
Q96AY3	ENSG00000141756	FKBP10	Peptidyl-prolyl cis-trans isomerase FKBP10	406.929	0.609481	0.466471	-1.30658	0.191356	0.997282	0.362722	0.362722	0.000326989	0.00122602	9	3	28.585	1.28585
P25929	ENSG00000164128	NPY1R	Neuropeptide Y receptor type 1	595.537	0.608426	0.869093	-0.700071	0.483883	0.997282	2.28331	2.28331	0.0103029	0.0195601	3	1	386.793	4.86793
P08727	ENSG00000171345	KRT19	Keratin, type I cytoskeletal 19	6930.69	0.607778	0.466462	-1.30295	0.19259	0.997282	-0.0308797	0.0308797	0.0401868	0.0551229	213	34	-2.11767	0.978823
P10412	ENSG00000278463	HIST1H2AB	Histone H1.4	110.725	0.606625	0.57026	-1.06377	0.287433	0.997282	0.0563964	0.0563964	0.981663	0.470672	27	4	3.98651	1.03987
P04406	ENSG00000111640	GAPDH	Glyceraldehyde-3-phosphate dehydrogenase	8454.24	0.605762	0.4495	-1.34763	0.177776	0.997282	0.0544706	0.0544706	0.0258769	0.0399562	134	16	3.84779	1.03848
O60828	ENSG00000102103	PQBP1	Polyglutamine-binding protein 1	197.107	0.604929	0.479125	-1.26257	0.206744	0.997282	0.208015	0.208015	0.0167364	0.028329	9	3	15.5098	1.1551
Q9BV20	ENSG00000037757	MRI1	Methylthioribose-1-phosphate isomerase	190.212	0.604241	0.552104	-1.09443	0.273765	0.997282	0.26803	0.26803	1.46863e-06	1.04648e-05	15	5	20.4162	1.20416
P51553	ENSG00000067829	IDH3G	Isocitrate dehydrogenase [NAD] subunit gamma, mitochondrial	456.54	0.603904	0.47246	-1.27821	0.201175	0.997282	-0.190548	0.190548	0.478794	0.302068	30	8	-12.3727	0.876273
Q8WUF5	ENSG00000104881	PPP1R13L	RelA-associated inhibitor	144.897	0.603415	0.549585	-1.09795	0.272228	0.997282	0.13309	0.13309	0.694557	0.384305	12	4	9.66398	1.09664
Q14254	ENSG00000132589	FLOT2	Flotillin-2	243.002	0.603097	0.505901	-1.19213	0.233212	0.997282	0.234371	0.234371	0.000316213	0.00119105	33	11	17.6394	1.17639
P35269	ENSG00000125651	GTF2F1	General transcription factor IIF subunit 1	320.061	0.602424	0.472949	-1.27376	0.202748	0.997282	-0.0193237	0.0193237	0.518897	0.318696	12	4	-1.33049	0.986695
Q6UXG2	ENSG00000116299	KIAA1324	UPF0577 protein KIAA1324	1201.26	0.601553	0.420143	-1.43178	0.152207	0.997282	0.230402	0.230402	0.0106297	0.0200189	48	13	17.3162	1.17316
Q27J81	ENSG00000203485	INF2	Inverted formin-2	383.021	0.600771	0.500959	-1.19924	0.230433	0.997282	-0.0401666	0.0401666	0.0103711	0.0196442	51	15	-2.74574	0.972543
Q9UJ70	ENSG00000124357	NAGK	N-acetyl-D-glucosamine kinase	174.563	0.600397	0.458689	-1.30894	0.190555	0.997282	0.0928601	0.0928601	0.000152727	0.000626905	39	12	6.64824	1.06648
O14874	ENSG00000103507	BCKDK	[3-methyl-2-oxobutanoate dehydrogenase [lipoamide]] kinase, mitochondrial	236.635	0.598175	0.502937	-1.18936	0.234297	0.997282	0.0374349	0.0374349	0.184774	0.162492	6	2	2.62875	1.02629
Q9Y2T7	ENSG00000006047	YBX2	Y-box-binding protein 2	115.266	0.596856	0.527144	-1.13224	0.257532	0.997282	0.229323	0.229323	0.0680772	0.0817866	9	2	17.2285	1.17228
P24390	ENSG00000105438	KDELR1	ER lumen protein-retaining receptor 1	572.697	0.596679	0.470779	-1.26743	0.205002	0.997282	0.0722593	0.0722593	0.594335	0.348801	12	3	5.13619	1.05136
Q16774	ENSG00000143774	GUK1	Guanylate kinase	381.845	0.592911	0.481654	-1.23099	0.218327	0.997282	-0.0225517	0.0225517	0.892957	0.445937	6	2	-1.55101	0.98449
P48730	ENSG00000141551	CSNK1D	Casein kinase I isoform delta	226.316	0.591544	0.492779	-1.20043	0.229974	0.997282	-0.0102323	0.0102323	0.937479	0.459526	9	3	-0.706737	0.992933
Q13572	ENSG00000100605	ITPK1	Inositol-tetrakisphosphate 1-kinase	436.086	0.590066	0.485529	-1.2153	0.22425	0.997282	0.00105725	0.00105725	0.372871	0.258528	9	3	0.0733097	1.00073
P04075	ENSG00000149925	ALDOA	Fructose-bisphosphate aldolase A	3210.35	0.587386	0.457048	-1.28517	0.198731	0.997282	-0.0532152	0.0532152	0.218222	0.182982	138	24	-3.6214	0.963786
Q8IV36	ENSG00000167861	HID1	Protein HID1	473.559	0.586835	0.459345	-1.27755	0.201409	0.997282	0.0692729	0.0692729	0.800932	0.418519	24	8	4.91878	1.04919
O60936	ENSG00000140939	NOL3	Nucleolar protein 3	105.163	0.585491	0.521244	-1.12326	0.261328	0.997282	0.0151337	0.0151337	0.185	0.162492	15	5	1.05451	1.01055
O95336	ENSG00000130313	PGLS	6-phosphogluconolactonase	111.196	0.584816	0.557213	-1.04954	0.293931	0.997282	-0.0965619	0.0965619	0.176648	0.158333	36	11	-6.47409	0.935259
P30038	ENSG00000159423	ALDH4A1	Delta-1-pyrroline-5-carboxylate dehydrogenase, mitochondrial	118.136	0.584591	0.551473	-1.06005	0.28912	0.997282	-0.27483	0.27483	0.000963839	0.00296538	36	10	-17.3453	0.826547
P04908;P0C0S8;P20671;Q7L7L0;Q93077;Q96KK5;Q99878;Q9BTM1	ENSG00000180596	HIST1H2BC	Histone H2A type 1-B/E;Histone H2A type 1;Histone H2A type 1-D;Histone H2A type 3;Histone H2A type 1-C;Histone H2A type 1-H;Histone H2A type 1-J;Histone H2A.J	519.945	0.581451	0.501038	-1.16049	0.245848	0.997282	0.0221527	0.0221527	0.694734	0.473396	12	2	0.617755	1.00618
Q9H0E2	ENSG00000078902	TOLLIP	Toll-interacting protein	93.4561	0.581024	0.567244	-1.02429	0.305698	0.997282	-0.0084314	0.0084314	0.821343	0.424108	6	2	-0.582716	0.994173
P06899;P23527;P33778;Q16778	ENSG00000197903	HIST1H2BK	Histone H2B type 1-J;Histone H2B type 1-O;Histone H2B type 1-B;Histone H2B type 2-E	594.317	0.580534	0.486619	-1.19299	0.232872	0.997282	0.0221527	0.0221527	0.99307	0.473396	54	7	1.54736	1.01547
P34059	ENSG00000141012	GALNS	N-acetylgalactosamine-6-sulfatase	331.731	0.579756	0.486823	-1.1909	0.233694	0.997282	0.149417	0.149417	0.0526456	0.0677519	6	2	10.9122	1.10912
Q9HCE1	ENSG00000155363	MOV10	Helicase MOV-10	598.147	0.578503	0.4472	-1.29361	0.1958	0.997282	0.170863	0.170863	2.2677e-13	6.22106e-12	72	21	12.5732	1.12573
Q8IUE6	ENSG00000184260	HIST2H2AC	Histone H2A type 2-B	640	0.577578	0.533864	-1.08188	0.279305	0.997282	-0.364001	0.364001	0.0309432	0.0454754	15	1	-22.2993	0.777007
Q16762	ENSG00000128311	TST	Thiosulfate sulfurtransferase	113.051	0.577046	0.55695	-1.03608	0.300164	0.997282	-0.0445143	0.0445143	0.692326	0.383693	36	9	-3.03838	0.969616
Q9Y365	ENSG00000214530	STARD10	START domain-containing protein 10	1251.7	0.576818	0.465795	-1.23835	0.215586	0.997282	0.0961988	0.0961988	0.571686	0.340817	48	12	6.89533	1.06895
P14923	ENSG00000173801	JUP	Junction plakoglobin	1630.62	0.576648	0.475746	-1.21209	0.225477	0.997282	-0.153406	0.153406	0.00293363	0.00742601	102	28	-10.0874	0.899126
P60602	ENSG00000125995	ROMO1	Reactive oxygen species modulator 1	103.477	0.576531	0.50819	-1.13448	0.256593	0.997282	0.1895	0.1895	0.594242	0.348801	3	1	14.0369	1.14037
P07237	ENSG00000185624	P4HB	Protein disulfide-isomerase	3227.15	0.572214	0.451992	-1.26598	0.205519	0.997282	0.0453434	0.0453434	0.1112	0.11483	180	32	3.19287	1.03193
P31749	ENSG00000142208	AKT1	RAC-alpha serine/threonine-protein kinase	1533.21	0.572091	0.446729	-1.28062	0.200327	0.997282	0.246337	0.246337	7.4534e-05	0.000339842	39	11	18.6191	1.18619
Q9NQX4	ENSG00000128833	MYO5C	Unconventional myosin-Vc	1053.12	0.57185	0.406553	-1.40658	0.159552	0.997282	0.696051	0.696051	3.97328e-11	7.43185e-10	27	8	62.0064	1.62006
Q07020	ENSG00000063177	RPL18	60S ribosomal protein L18	1614.17	0.571822	0.488761	-1.16994	0.242024	0.997282	-0.0783806	0.0783806	0.832199	0.428196	30	7	-5.28798	0.94712
Q96I25	ENSG00000112183	RBM24	Splicing factor 45	67.5653	0.571422	0.572483	-0.998146	0.318209	0.997282	0.359794	0.359794	0.373542	0.258884	3	1	28.3243	1.28324
Q99961	ENSG00000141985	SH3GL1	Endophilin-A2	317.768	0.570938	0.49241	-1.15948	0.246262	0.997282	-0.0275489	0.0275489	0.971891	0.469268	27	9	-1.89143	0.981086
O00746	ENSG00000103202	NME4	Nucleoside diphosphate kinase, mitochondrial	579.783	0.57073	0.466548	-1.2233	0.221215	0.997282	0.436738	0.436738	1.70507e-06	1.20452e-05	12	3	35.354	1.35354
P16455	ENSG00000170430	MGMT	Methylated-DNA--protein-cysteine methyltransferase	66.706	0.57011	0.595171	-0.957893	0.338117	0.997282	0.173023	0.173023	0.00135681	0.00398409	24	7	12.7418	1.12742
Q9UMX5	ENSG00000117691	NENF	Neudesin	92.3501	0.569635	0.630273	-0.903791	0.366106	0.997282	-0.164534	0.164534	0.105782	0.111542	3	1	-10.7783	0.892217
Q16775	ENSG00000063854	HAGH	Hydroxyacylglutathione hydrolase, mitochondrial	178.261	0.568078	0.501678	-1.13236	0.257485	0.997282	-0.00766102	0.00766102	0.88404	0.443637	27	7	-0.529614	0.994704
P52565	ENSG00000141522	ARHGDIA	Rho GDP-dissociation inhibitor 1	790.411	0.567908	0.464058	-1.22379	0.221033	0.997282	0.0497655	0.0497655	0.1289	0.127429	39	7	3.50967	1.0351
P04908;P0C0S8;P20671;Q7L7L0;Q93077;Q96KK5;Q99878;Q9BTM1	ENSG00000276410	HIST1H2BB	Histone H2A type 1-B/E;Histone H2A type 1;Histone H2A type 1-D;Histone H2A type 3;Histone H2A type 1-C;Histone H2A type 1-H;Histone H2A type 1-J;Histone H2A.J	87.0243	0.567737	0.547984	-1.03605	0.30018	0.997282	0.0088849	0.0088849	0.694734	0.384305	12	2	0.617755	1.00618
P04062	ENSG00000177628	GBA	Lysosomal acid glucosylceramidase	362.371	0.567685	0.484107	-1.17264	0.240939	0.997282	0.092382	0.092382	0.00607045	0.0129078	21	7	6.6129	1.06613
Q8NHP8	ENSG00000151176	PLBD2	Putative phospholipase B-like 2	122.297	0.567662	0.546884	-1.03799	0.299273	0.997282	-0.0993198	0.0993198	0.265068	0.206484	9	3	-6.6527	0.933473
P19634	ENSG00000090020	SLC9A1	Sodium/hydrogen exchanger 1	356.581	0.566843	0.489194	-1.15873	0.246567	0.997282	-0.0176806	0.0176806	0.453735	0.29151	15	4	-1.21805	0.98782
P52209	ENSG00000142657	PGD	6-phosphogluconate dehydrogenase, decarboxylating	495.479	0.565925	0.458653	-1.23388	0.217246	0.997282	0.0521028	0.0521028	0.145607	0.138377	99	21	3.6775	1.03677
Q6ISB3	ENSG00000083307	GRHL2	Grainyhead-like protein 2 homolog	1442.2	0.562499	0.40053	-1.40439	0.160204	0.997282	0.210654	0.210654	0.040453	0.0553899	6	2	15.7212	1.15721
P27361	ENSG00000102882	MAPK3	Mitogen-activated protein kinase 3	333.672	0.5616	0.508382	-1.10468	0.269298	0.997282	-0.0085019	0.0085019	0.18382	0.161974	30	9	-0.587574	0.994124
Q08378	ENSG00000090615	GOLGA3	Golgin subfamily A member 3	1011.3	0.559796	0.4321	-1.29552	0.19514	0.997282	0.196073	0.196073	0.0345024	0.0493813	9	3	14.5576	1.14558
P58107	ENSG00000261150	EPPK1	Epiplakin	879.652	0.559563	0.447579	-1.2502	0.211227	0.997282	0.0251439	0.0251439	0.794022	0.416893	300	82	1.75812	1.01758
Q9Y678	ENSG00000181789	COPG1	Coatomer subunit gamma-1	998.111	0.559361	0.420669	-1.32969	0.183619	0.997282	0.00918417	0.00918417	0.0275359	0.0419668	159	37	0.638629	1.00639
O60784	ENSG00000100284	TOM1	Target of Myb protein 1	100.097	0.558904	0.526935	-1.06067	0.28884	0.997282	0.162564	0.162564	0.0963981	0.104527	9	3	11.9275	1.11927
Q86YP4	ENSG00000167491	GATAD2A	Transcriptional repressor p66-alpha	486.185	0.558872	0.485717	-1.15061	0.249892	0.997282	0.0713455	0.0713455	0.514135	0.317072	9	3	5.06961	1.0507
Q14764	ENSG00000013364	MVP	Major vault protein	125.151	0.55605	0.508773	-1.09292	0.274427	0.997282	-0.185067	0.185067	0.0492715	0.0644169	9	3	-12.0392	0.879608
P47914	ENSG00000162244	RPL29	60S ribosomal protein L29	786.64	0.555743	0.439631	-1.26411	0.206189	0.997282	-0.0244312	0.0244312	0.398999	0.269492	12	2	-1.67919	0.983208
Q08379	ENSG00000167110	GOLGA2	Golgin subfamily A member 2	496.176	0.55453	0.423106	-1.31062	0.189987	0.997282	0.169434	0.169434	0.260381	0.204301	39	13	12.4617	1.12462
P49327	ENSG00000169710	FASN	Fatty acid synthase	3603.2	0.55317	0.459968	-1.20263	0.229121	0.997282	0.0221035	0.0221035	0.000589807	0.00198532	556	112	1.54389	1.01544
P62280	ENSG00000142534	RPS11	40S ribosomal protein S11	2210.96	0.552521	0.507561	-1.08858	0.27634	0.997282	-0.00522248	0.00522248	0.369386	0.257039	57	11	-0.36134	0.996387
Q9NP97	ENSG00000125971	DYNLRB1	Dynein light chain roadblock-type 1	263.034	0.551992	0.492502	-1.12079	0.262377	0.997282	0.121104	0.121104	0.0143026	0.0252056	6	2	8.7567	1.08757
P04424	ENSG00000126522	ASL	Argininosuccinate lyase	88.9515	0.551212	0.558171	-0.987532	0.323382	0.997282	0.13804	0.13804	0.324233	0.236354	12	3	10.0409	1.10041
P11413	ENSG00000160211	G6PD	Glucose-6-phosphate 1-dehydrogenase	1594.03	0.550251	0.468399	-1.17475	0.240095	0.997282	-0.174096	0.174096	4.41025e-12	9.42763e-11	219	38	-11.3677	0.886323
Q02543	ENSG00000105640	RPL18A	60S ribosomal protein L18a	671.838	0.5497	0.504245	-1.09014	0.27565	0.997282	-0.172735	0.172735	0.0288966	0.043358	30	7	-11.2841	0.887159
P13667	ENSG00000155660	PDIA4	Protein disulfide-isomerase A4	1122.85	0.549652	0.447356	-1.22867	0.219195	0.997282	0.340313	0.340313	7.86739e-06	4.7785e-05	129	31	26.6031	1.26603
Q5VV41	ENSG00000130762	ARHGEF16	Rho guanine nucleotide exchange factor 16	132.527	0.549484	0.539608	-1.0183	0.308535	0.997282	0.0809788	0.0809788	0.104	0.110087	9	3	5.77355	1.05774
P50454	ENSG00000149257	SERPINH1	Serpin H1	1057.31	0.549382	0.457605	-1.20056	0.229922	0.997282	0.378224	0.378224	1.6043e-17	7.76671e-16	102	22	29.9741	1.29974
Q8WWM7	ENSG00000168488	ATXN2L	Ataxin-2-like protein	707.237	0.548849	0.427729	-1.28317	0.199432	0.997282	0.120341	0.120341	0.15823	0.146566	57	13	8.69921	1.08699
Q9BWE0	ENSG00000214022	REPIN1	Replication initiator 1	505.611	0.548792	0.442976	-1.23887	0.215392	0.997282	0.109303	0.109303	0.332173	0.240194	3	1	7.87071	1.07871
P54920	ENSG00000105402	NAPA	Alpha-soluble NSF attachment protein	177.648	0.548769	0.509892	-1.07624	0.281818	0.997282	-0.00541577	0.00541577	0.685869	0.382352	57	14	-0.374689	0.996253
Q8IY67	ENSG00000161847	RAVER1	Ribonucleoprotein PTB-binding 1	132.332	0.548761	0.548695	-1.00012	0.317252	0.997282	-0.0335076	0.0335076	0.291692	0.220849	21	6	-2.2958	0.977042
P29317;P29323;P54753;P54760;P54762;P54764;Q15375;Q9UF33	ENSG00000133216	EPHB2	Ephrin type-A receptor 2;Ephrin type-B receptor 2;Ephrin type-B receptor 3;Ephrin type-B receptor 4;Ephrin type-B receptor 1;Ephrin type-A receptor 4;Ephrin type-A receptor 7;Ephrin type-A receptor 6	85.1234	0.548102	0.700473	-0.782474	0.433936	0.997282	0.234959	0.234959	3.24298e-09	0.0752147	45	11	18.3589	1.18359
Q9Y3D6	ENSG00000214253	FIS1	Mitochondrial fission 1 protein	201.931	0.547136	0.512193	-1.06822	0.285421	0.997282	-0.0180377	0.0180377	0.305432	0.226664	18	4	-1.2425	0.987575
P48556	ENSG00000099341	PSMD8	26S proteasome non-ATPase regulatory subunit 8	533.858	0.546896	0.483163	-1.13191	0.257673	0.997282	0.034129	0.034129	0.823684	0.425011	33	8	2.39384	1.02394
Q07960	ENSG00000175220	ARHGAP1	Rho GTPase-activating protein 1	285.848	0.546241	0.485711	-1.12462	0.260749	0.997282	0.158003	0.158003	0.00172483	0.00485311	48	13	11.5742	1.11574
Q9H0B6	ENSG00000174996	KLC2	Kinesin light chain 2	284.581	0.545454	0.475649	-1.14676	0.251482	0.997282	0.0846769	0.0846769	0.245017	0.196348	21	5	6.04502	1.06045
Q71DI3	ENSG00000181218	HIST3H2A	Histone H3.2	83.412	0.54519	0.545342	-0.999722	0.317445	0.997282	0.0563964	0.0563964	0.43411	0.470672	150	35	-5.3336	0.946664
Q9UPT5	ENSG00000182473	EXOC7	Exocyst complex component 7	557.986	0.54497	0.470034	-1.15943	0.246282	0.997282	-0.116289	0.116289	0.332273	0.240194	9	3	-7.74421	0.922558
P53007	ENSG00000100075	SLC25A1	Tricarboxylate transport protein, mitochondrial	686.897	0.543143	0.449335	-1.20877	0.226751	0.997282	-0.0742956	0.0742956	0.116945	0.118982	36	9	-5.01943	0.949806
O60664	ENSG00000105355	PLIN3	Perilipin-3	150.283	0.541768	0.516414	-1.0491	0.294134	0.997282	0.231968	0.231968	4.56178e-05	0.000224342	57	14	17.4436	1.17444
O15027	ENSG00000148396	SEC16A	Protein transport protein Sec16A	1416.57	0.541363	0.46441	-1.1657	0.243735	0.997282	-0.0337729	0.0337729	0.683545	0.381943	60	18	-2.31377	0.976862
O43633	ENSG00000130724	CHMP2A	Charged multivesicular body protein 2a	126.867	0.53894	0.515719	-1.04503	0.29601	0.997282	0.0651858	0.0651858	0.400305	0.269812	3	1	4.62197	1.04622
Q9Y2V2	ENSG00000153048	CARHSP1	Calcium-regulated heat-stable protein 1	306.042	0.538582	0.494539	-1.08906	0.276128	0.997282	0.19507	0.19507	0.000347698	0.0012919	12	3	14.4779	1.14478
Q9Y5Y2	ENSG00000095906	NUBP2	Cytosolic Fe-S cluster assembly factor NUBP2	265.197	0.538198	0.492029	-1.09383	0.274028	0.997282	-0.0671033	0.0671033	0.43391	0.283644	18	6	-4.54473	0.954553
Q9BWS9	ENSG00000177830	CHID1	Chitinase domain-containing protein 1	125.26	0.536976	0.513252	-1.04622	0.295458	0.997282	0.087596	0.087596	0.12181	0.122192	15	5	6.25981	1.0626
Q14247	ENSG00000085733	CTTN	Src substrate cortactin	1635.94	0.536722	0.415547	-1.2916	0.196494	0.997282	0.16344	0.16344	1.19105e-07	1.14647e-06	87	21	11.9954	1.11995
Q96PK6	ENSG00000239306	RBM14	RNA-binding protein 14	629.438	0.53653	0.43017	-1.24725	0.212305	0.997282	0.0488518	0.0488518	0.0110597	0.0206632	81	20	3.44413	1.03444
O14579	ENSG00000105669	COPE	Coatomer subunit epsilon	402.503	0.536265	0.479972	-1.11728	0.263873	0.997282	0.0112035	0.0112035	0.0904406	0.0998425	57	14	0.779589	1.0078
P54725	ENSG00000179262	RAD23A	UV excision repair protein RAD23 homolog A	475.716	0.536154	0.506454	-1.05864	0.289762	0.997282	0.0529957	0.0529957	0.163002	0.149805	9	3	3.74169	1.03742
Q96KG9	ENSG00000142186	SCYL1	N-terminal kinase-like protein	435.419	0.535605	0.463039	-1.15672	0.247388	0.997282	0.0333347	0.0333347	0.399603	0.269789	18	6	2.33748	1.02337
Q86Y39	ENSG00000174886	NDUFA11	NADH dehydrogenase [ubiquinone] 1 alpha subcomplex subunit 11	48.8237	0.53474	0.620861	-0.861288	0.38908	0.997282	0.080261	0.080261	0.238133	0.192804	9	3	5.72093	1.05721
Q86VM9	ENSG00000158545	ZC3H18	Zinc finger CCCH domain-containing protein 18	450.299	0.534474	0.447745	-1.1937	0.232594	0.997282	-0.11621	0.11621	0.00164761	0.00464379	9	3	-7.73915	0.922608
P04908;P0C0S8;P20671;Q7L7L0;Q93077;Q96KK5;Q99878;Q9BTM1	ENSG00000180573	HIST1H2AC	Histone H2A type 1-B/E;Histone H2A type 1;Histone H2A type 1-D;Histone H2A type 3;Histone H2A type 1-C;Histone H2A type 1-H;Histone H2A type 1-J;Histone H2A.J	363.411	0.534453	0.475624	-1.12369	0.261146	0.997282	0.0563964	0.0563964	0.694734	0.470672	12	2	0.617755	1.00618
P60033	ENSG00000110651	CD81	CD81 antigen	559.321	0.534269	0.459199	-1.16348	0.244635	0.997282	0.127334	0.127334	0.00751205	0.0153698	12	3	9.22731	1.09227
Q9NX14	ENSG00000147123	NDUFB11	NADH dehydrogenase [ubiquinone] 1 beta subcomplex subunit 11, mitochondrial	231.634	0.532945	0.551479	-0.966392	0.333848	0.997282	-0.0321298	0.0321298	0.510541	0.315752	9	3	-2.20245	0.977975
P36507	ENSG00000126934	MAP2K2	Dual specificity mitogen-activated protein kinase kinase 2	373.069	0.532933	0.494722	-1.07724	0.281375	0.997282	0.0803526	0.0803526	0.291201	0.220579	45	13	5.72764	1.05728
P01892	ENSG00000206503	HLA-A	HLA class I histocompatibility antigen, A-2 alpha chain	381.446	0.532765	0.551028	-0.966857	0.333616	0.997282	0.0387588	0.0387588	0.0897791	0.0991788	36	12	2.72297	1.02723
Q9HCD5	ENSG00000124160	NCOA5	Nuclear receptor coactivator 5	327.551	0.531271	0.44735	-1.18759	0.234993	0.997282	0.0748792	0.0748792	0.244754	0.196348	24	7	5.32728	1.05327
Q8N5M1	ENSG00000171953	ATPAF2	ATP synthase mitochondrial F1 complex assembly factor 2	47.5549	0.530365	0.640377	-0.828207	0.407553	0.997282	0.00690551	0.00690551	0.814095	0.421119	9	3	0.479801	1.0048
O75817	ENSG00000172336	POP7	Ribonuclease P protein subunit p20	128.057	0.529602	0.520767	-1.01697	0.30917	0.997282	0.0118119	0.0118119	0.88536	0.443952	3	1	0.822098	1.00822
Q8IVT2	ENSG00000099812	MISP	Mitotic interactor and substrate of PLK1	365.824	0.527898	0.515278	-1.02449	0.305604	0.997282	-0.44193	0.44193	2.41248e-05	0.00012851	12	4	-26.3851	0.736149
Q9Y613	ENSG00000135723	FHOD1	FH1/FH2 domain-containing protein 1	144.503	0.527224	0.486915	-1.08278	0.278904	0.997282	-0.125296	0.125296	0.901231	0.448785	3	1	-8.31844	0.916816
Q9NVS2	ENSG00000096080	MRPS18A	39S ribosomal protein S18a, mitochondrial	135.709	0.527122	0.552622	-0.953856	0.340156	0.997282	-0.0812352	0.0812352	0.674566	0.378876	12	4	-5.4752	0.945248
P62917	ENSG00000161016	RPL8	60S ribosomal protein L8	2422.99	0.526804	0.466912	-1.12827	0.259204	0.997282	-0.0699	0.0699	0.980028	0.470299	48	11	-4.7296	0.952704
P04899	ENSG00000114353	GNAI2	Guanine nucleotide-binding protein G(i) subunit alpha-2	345.884	0.524739	0.43184	-1.21512	0.224319	0.997282	0.012848	0.012848	0.0415404	0.0565086	42	10	0.89453	1.00895
Q92917	ENSG00000068394	GPKOW	G-patch domain and KOW motifs-containing protein	99.6524	0.524054	0.556851	-0.941102	0.346652	0.997282	0.302591	0.302591	0.135727	0.131871	9	3	23.3357	1.23336
Q4ZG55	ENSG00000196208	GREB1	Protein GREB1	3885.69	0.523705	0.419854	-1.24735	0.212269	0.997282	0.162346	0.162346	0.0709153	0.0840364	9	3	11.9106	1.11911
P42892	ENSG00000117298	ECE1	Endothelin-converting enzyme 1	551.264	0.522919	0.483013	-1.08262	0.278978	0.997282	0.412206	0.412206	0.00121284	0.00361654	6	2	33.0719	1.33072
O43760	ENSG00000108639	SYNGR2	Synaptogyrin-2	364.956	0.522594	0.505328	-1.03417	0.301057	0.997282	-0.18498	0.18498	0.0136153	0.0242016	15	4	-12.0339	0.879661
Q9P2E9	ENSG00000125844	RRBP1	Ribosome-binding protein 1	883.403	0.522559	0.415844	-1.25662	0.208891	0.997282	0.149452	0.149452	4.96361e-23	4.08505e-21	150	39	10.9148	1.10915
P31150	ENSG00000203879	GDI1	Rab GDP dissociation inhibitor alpha	767.454	0.521026	0.429011	-1.21448	0.224564	0.997282	0.319121	0.319121	1.12619e-07	1.09042e-06	51	15	24.7571	1.24757
Q86W42	ENSG00000131652	THOC6	THO complex subunit 6 homolog	132.541	0.519966	0.512789	-1.014	0.310584	0.997282	-0.0250986	0.0250986	0.945192	0.462206	12	3	-1.72466	0.982753
Q6UW68	ENSG00000105518	TMEM205	Transmembrane protein 205	288.967	0.519103	0.491856	-1.0554	0.291244	0.997282	0.142658	0.142658	0.0100784	0.0192486	12	3	10.3937	1.10394
O00468	ENSG00000188157	AGRN	Agrin	1654.03	0.519001	0.420026	-1.23564	0.216592	0.997282	0.0557427	0.0557427	0.494757	0.309059	9	3	3.93941	1.03939
Q9Y2H0	ENSG00000080845	DLGAP4	Disks large-associated protein 4	148.704	0.518793	0.563194	-0.921163	0.356965	0.997282	0.0581961	0.0581961	0.504241	0.313319	6	2	4.11631	1.04116
O15551	ENSG00000165215	CLDN3	Claudin-3	582.258	0.518746	0.480864	-1.07878	0.280686	0.997282	0.251484	0.251484	0.000550566	0.00188015	9	3	19.0431	1.19043
O43615	ENSG00000104980	TIMM44	Mitochondrial import inner membrane translocase subunit TIM44	110.408	0.517713	0.548484	-0.943899	0.345222	0.997282	-0.0803495	0.0803495	0.0614846	0.0762076	39	12	-5.41715	0.945828
P00387	ENSG00000100243	CYB5R3	NADH-cytochrome b5 reductase 3	281.577	0.516877	0.498308	-1.03726	0.299613	0.997282	0.169923	0.169923	0.12259	0.122739	30	7	12.4998	1.125
P12814	ENSG00000072110	ACTN1	Alpha-actinin-1	948.293	0.516403	0.452083	-1.14227	0.25334	0.997282	0.0393093	0.0393093	0.000381547	0.00137955	252	48	2.76217	1.02762
P50750	ENSG00000136807	CDK9	Cyclin-dependent kinase 9	183.74	0.51604	0.505317	-1.02122	0.30715	0.997282	-0.0336713	0.0336713	0.897135	0.44748	9	3	-2.30689	0.976931
Q9P0J0	ENSG00000186010	NDUFA13	NADH dehydrogenase [ubiquinone] 1 alpha subcomplex subunit 13	108.451	0.514751	0.578548	-0.889729	0.373611	0.997282	0.0265626	0.0265626	0.91938	0.455062	18	5	1.85823	1.01858
O00217	ENSG00000110717	NDUFS8	NADH dehydrogenase [ubiquinone] iron-sulfur protein 8, mitochondrial	316.922	0.514715	0.48326	-1.06509	0.286835	0.997282	-0.0910955	0.0910955	0.0918505	0.100861	12	4	-6.11904	0.93881
P29372	ENSG00000103152	MPG	DNA-3-methyladenine glycosylase	234.967	0.51331	0.502325	-1.02187	0.306843	0.997282	-0.00868446	0.00868446	0.426583	0.280572	15	5	-0.600153	0.993998
P11117	ENSG00000134575	ACP2	Lysosomal acid phosphatase	151.421	0.513047	0.522189	-0.982494	0.325857	0.997282	0.0717089	0.0717089	0.425361	0.28017	3	1	5.09608	1.05096
O75380	ENSG00000145494	NDUFS6	NADH dehydrogenase [ubiquinone] iron-sulfur protein 6, mitochondrial	111.893	0.51294	0.551391	-0.930266	0.352233	0.997282	-0.189509	0.189509	0.0545711	0.0695771	15	3	-12.3096	0.876904
P04908;P0C0S8;P20671;Q7L7L0;Q93077;Q96KK5;Q99878;Q9BTM1	ENSG00000158373	HIST1H2BD	Histone H2A type 1-B/E;Histone H2A type 1;Histone H2A type 1-D;Histone H2A type 3;Histone H2A type 1-C;Histone H2A type 1-H;Histone H2A type 1-J;Histone H2A.J	606.76	0.512211	0.45393	-1.12839	0.259154	0.997282	0.0221527	0.0221527	0.694734	0.473396	12	2	0.617755	1.00618
O95994	ENSG00000106541	AGR2	Anterior gradient protein 2 homolog	96.8736	0.511451	0.515754	-0.991657	0.321365	0.997282	-0.0647225	0.0647225	0.0776268	0.0898871	21	5	-4.38708	0.956129
P46379	ENSG00000204463	BAG6	Large proline-rich protein BAG6	895.478	0.50803	0.465434	-1.09152	0.275045	0.997282	-0.0670624	0.0670624	0.564194	0.337819	72	21	-4.54203	0.95458
Q9Y5P6	ENSG00000173540	GMPPB	Mannose-1-phosphate guanyltransferase beta	116.693	0.506793	0.53404	-0.94898	0.342631	0.997282	0.239335	0.239335	0.0314573	0.0458624	15	4	18.0448	1.18045
Q9BXS5	ENSG00000072958	AP1M1	AP-1 complex subunit mu-1	138.86	0.50528	0.50354	-1.00345	0.315642	0.997282	-0.0627918	0.0627918	0.6107	0.355494	36	10	-4.25904	0.95741
P51610	ENSG00000172534	HCFC1	Host cell factor 1	1301.07	0.504777	0.479267	-1.05323	0.292236	0.997282	0.055167	0.055167	0.0493299	0.064442	93	25	3.89794	1.03898
Q13501	ENSG00000161011	SQSTM1	Sequestosome-1	1610.34	0.504725	0.446787	-1.12968	0.258613	0.997282	0.189283	0.189283	0.000768457	0.00249186	36	11	14.0197	1.1402
O14641;Q92997	ENSG00000161202	DVL3	Segment polarity protein dishevelled homolog DVL-2;Segment polarity protein dishevelled homolog DVL-3	476.99	0.503828	0.47565	-1.05924	0.28949	0.997282	-0.409537	0.409537	0.136246	0.321577	3	1	-9.43286	0.905671
Q6NUQ4	ENSG00000119777	TMEM214	Transmembrane protein 214	307.517	0.503445	0.462746	-1.08795	0.276616	0.997282	0.018994	0.018994	0.736415	0.397684	9	3	1.32527	1.01325
Q9Y6X2	ENSG00000131788	PIAS3	E3 SUMO-protein ligase PIAS3	631.109	0.501594	0.415143	-1.20824	0.226954	0.997282	-0.130155	0.130155	0.473903	0.299902	3	1	-8.62665	0.913734
Q9NR46	ENSG00000148341	SH3GLB2	Endophilin-B2	1181.11	0.50108	0.408015	-1.22809	0.219413	0.997282	0.0796363	0.0796363	0.120702	0.121588	54	14	5.67516	1.05675
P61421	ENSG00000159720	ATP6V0D1	V-type proton ATPase subunit d 1	397.749	0.500992	0.469506	-1.06706	0.285945	0.997282	0.383579	0.383579	0.000375571	0.00136481	30	10	30.4574	1.30457
Q8TBB5	ENSG00000104731	KLHDC4	Kelch domain-containing protein 4	215.349	0.500293	0.462363	-1.08203	0.279238	0.997282	0.0771042	0.0771042	0.368814	0.257014	15	5	5.48985	1.0549
P41240	ENSG00000103653	CSK	Tyrosine-protein kinase CSK	353.986	0.499329	0.486086	-1.02724	0.304305	0.997282	-0.0631591	0.0631591	0.0484848	0.0636919	48	15	-4.28341	0.957166
Q14320	ENSG00000071859	FAM50A	Protein FAM50A	449.39	0.498843	0.439036	-1.13622	0.255863	0.997282	-0.152024	0.152024	0.0668198	0.0807203	36	8	-10.0013	0.899987
P50570	ENSG00000079805	DNM2	Dynamin-2	732.56	0.497797	0.466151	-1.06789	0.28557	0.997282	-0.224923	0.224923	1.68914e-10	2.69935e-09	87	24	-14.4359	0.855641
Q02218	ENSG00000105953	OGDH	2-oxoglutarate dehydrogenase, mitochondrial	337.597	0.494741	0.466153	-1.06133	0.28854	0.997282	0.129095	0.129095	0.296611	0.222424	63	21	9.36077	1.09361
Q92945	ENSG00000088247	KHSRP	Far upstream element-binding protein 2	499.077	0.493614	0.492384	-1.0025	0.316103	0.997282	0.117453	0.117453	2.5925e-06	1.77064e-05	78	21	8.48181	1.08482
Q13057	ENSG00000068120	COASY	Bifunctional coenzyme A synthase	79.6873	0.493363	0.583529	-0.845482	0.397842	0.997282	-0.126203	0.126203	0.170701	0.154381	3	1	-8.37606	0.916239
P07384	ENSG00000014216	CAPN1	Calpain-1 catalytic subunit	1067.01	0.492864	0.489229	-1.00743	0.313729	0.997282	-0.146895	0.146895	5.43647e-10	7.71416e-09	99	29	-9.68075	0.903193
P62851	ENSG00000118181	RPS25	40S ribosomal protein S25	1176.75	0.491687	0.47688	-1.03105	0.302517	0.997282	-0.0750737	0.0750737	0.68618	0.382352	24	6	-5.07064	0.949294
P82930	ENSG00000074071	MRPS34	28S ribosomal protein S34, mitochondrial	372.821	0.491681	0.484981	-1.01381	0.310672	0.997282	-0.0864706	0.0864706	0.0284794	0.0428492	12	4	-5.8176	0.941824
O15533	ENSG00000231925	TAPBP	Tapasin	665.212	0.491506	0.504445	-0.97435	0.329883	0.997282	-0.133248	0.133248	0.0202424	0.0327299	6	2	-8.82234	0.911777
Q13952	ENSG00000066136	NFYC	Nuclear transcription factor Y subunit gamma	85.0919	0.488617	0.539444	-0.90578	0.365052	0.997282	0.0955587	0.0955587	0.204302	0.174782	6	2	6.84791	1.06848
Q07065	ENSG00000136026	CKAP4	Cytoskeleton-associated protein 4	559.615	0.488047	0.433203	-1.1266	0.259911	0.997282	0.133453	0.133453	1.92059e-15	6.72613e-14	96	24	9.69157	1.09692
P07099	ENSG00000063245	EPN1	Epoxide hydrolase 1	363.816	0.48788	0.493224	-0.989166	0.322582	0.997282	0.0752278	0.0752278	0.616448	0.357279	3	1	5.35274	1.05353
Q9ULU4	ENSG00000101040	ZMYND8	Protein kinase C-binding protein 1	1350.25	0.487703	0.408037	-1.19524	0.231992	0.997282	0.238758	0.238758	0.889129	0.445241	12	4	17.9977	1.17998
Q9BV81	ENSG00000127774	EMC6	ER membrane protein complex subunit 6	49.5719	0.486543	0.698202	-0.696851	0.485896	0.997282	0.00750708	0.00750708	0.883104	0.443303	3	1	0.521707	1.00522
P12268	ENSG00000178035	IMPDH2	Inosine-5'-monophosphate dehydrogenase 2	689.155	0.486275	0.437695	-1.11099	0.266572	0.997282	0.0778274	0.0778274	0.108901	0.113307	99	21	5.54275	1.05543
P62136	ENSG00000172531	PPP1CA	Serine/threonine-protein phosphatase PP1-alpha catalytic subunit	854.405	0.485081	0.463679	-1.04616	0.295488	0.997282	-0.0386654	0.0386654	0.667312	0.376808	21	6	-2.64449	0.973555
Q9BQ70	ENSG00000141002	TCF25	Transcription factor 25	683.148	0.485016	0.430373	-1.12697	0.259756	0.997282	0.0581796	0.0581796	0.185599	0.162498	27	8	4.11512	1.04115
Q9UQ35	ENSG00000167978	SRRM2	Serine/arginine repetitive matrix protein 2	2191.68	0.482587	0.450072	-1.07224	0.283611	0.997282	0.156108	0.156108	0.80874	0.420513	81	23	11.4277	1.11428
Q15370	ENSG00000103363	ELOB	Elongin-B	475.797	0.481871	0.503012	-0.957971	0.338077	0.997282	0.00952373	0.00952373	0.596606	0.34972	30	8	0.662319	1.00662
Q9BRT3	ENSG00000141741	MIEN1	Migration and invasion enhancer 1	71.6989	0.480931	0.586455	-0.820064	0.412179	0.997282	-0.0271064	0.0271064	0.73015	0.395585	3	1	-1.86133	0.981387
Q6P4Q7	ENSG00000158158	CNNM4	Metal transporter CNNM4	479.262	0.480483	0.479786	-1.00145	0.316608	0.997282	0.118268	0.118268	0.400726	0.269812	6	2	8.54306	1.08543
O14745	ENSG00000109062	SLC9A3R1	Na(+)/H(+) exchange regulatory cofactor NHE-RF1	995.963	0.479464	0.40385	-1.18723	0.235136	0.997282	-0.0902132	0.0902132	0.13246	0.129779	69	16	-6.06161	0.939384
Q96T60	ENSG00000039650	PNKP	Bifunctional polynucleotide phosphatase/kinase	183.484	0.47944	0.480855	-0.997058	0.318736	0.997282	0.126596	0.126596	0.179907	0.160329	3	1	9.17148	1.09171
O60885	ENSG00000141867	BRD4	Bromodomain-containing protein 4	298.425	0.479436	0.480342	-0.998114	0.318224	0.997282	-0.00944328	0.00944328	0.469287	0.298011	9	2	-0.652421	0.993476
Q9H9B1	ENSG00000181090	EHMT1	Histone-lysine N-methyltransferase EHMT1	584.251	0.477821	0.429986	-1.11125	0.266462	0.997282	-0.110198	0.110198	0.456784	0.29227	6	2	-7.35394	0.926461
P32119	ENSG00000167815	PRDX2	Peroxiredoxin-2	684.827	0.477542	0.478162	-0.998704	0.317938	0.997282	0.0396901	0.0396901	0.280795	0.215473	54	12	2.7893	1.02789
Q99798	ENSG00000100412	ACO2	Aconitate hydratase, mitochondrial	320.411	0.47592	0.477094	-0.997539	0.318503	0.997282	-0.0220116	0.0220116	0.689367	0.382578	99	24	-1.51415	0.984859
Q9BUF5	ENSG00000131462	TUBG1	Tubulin beta-6 chain	258.553	0.475331	0.471037	-1.00912	0.312919	0.997282	-0.121598	0.121598	0.307062	0.226987	6	2	-8.08308	0.919169
Q14980	ENSG00000137497	NUMA1	Nuclear mitotic apparatus protein 1	2588.15	0.474258	0.42473	-1.11661	0.264161	0.997282	0.271784	0.271784	1.2339e-23	1.06895e-21	270	70	20.73	1.2073
O60814;P57053;P58876;P62807;Q5QNW6;Q93079;Q99877;Q99879;Q99880	ENSG00000185130	HIST1H2BL	Histone H2B type 1-K;Histone H2B type F-S;Histone H2B type 1-D;Histone H2B type 1-C/E/F/G/I;Histone H2B type 2-F;Histone H2B type 1-H;Histone H2B type 1-N;Histone H2B type 1-M;Histone H2B type 1-L	331.419	0.474054	0.489145	-0.969149	0.332471	0.997282	0.0221527	0.0221527	0.515619	0.473396	12	1	-10.0005	0.899995
P33316	ENSG00000004975	DVL2	Deoxyuridine 5'-triphosphate nucleotidohydrolase, mitochondrial	225.164	0.473894	0.486667	-0.973753	0.330179	0.997282	-0.409537	0.409537	0.525347	0.321577	3	1	-24.7135	0.752865
Q9H3H3	ENSG00000175573	C11orf68	UPF0696 protein C11orf68	65.8121	0.473752	0.625286	-0.757657	0.448657	0.997282	-0.174661	0.174661	0.00703519	0.0145476	3	1	-11.4024	0.885976
P30044	ENSG00000126432	PRDX5	Peroxiredoxin-5, mitochondrial	412.812	0.473747	0.471101	-1.00562	0.3146	0.997282	-0.0627792	0.0627792	0.00280946	0.00719812	39	8	-4.25821	0.957418
P49821	ENSG00000167792	NDUFV1	NADH dehydrogenase [ubiquinone] flavoprotein 1, mitochondrial	521.585	0.471905	0.433728	-1.08802	0.276586	0.997282	-0.0905705	0.0905705	0.274908	0.211547	33	10	-6.08487	0.939151
Q01970	ENSG00000149782	PLCB3	1-phosphatidylinositol 4,5-bisphosphate phosphodiesterase beta-3	444.125	0.471516	0.468812	-1.00577	0.314528	0.997282	0.0287791	0.0287791	0.740044	0.398545	18	6	2.01484	1.02015
O60814;P57053;P58876;P62807;Q5QNW6;Q93079;Q99877;Q99879;Q99880	ENSG00000233822	HIST1H2BN	Histone H2B type 1-K;Histone H2B type F-S;Histone H2B type 1-D;Histone H2B type 1-C/E/F/G/I;Histone H2B type 2-F;Histone H2B type 1-H;Histone H2B type 1-N;Histone H2B type 1-M;Histone H2B type 1-L	182.312	0.471413	0.520602	-0.905515	0.365192	0.997282	0.0221527	0.0221527	0.515619	0.473396	12	1	-10.0005	0.899995
O60826	ENSG00000101997	CCDC22	Coiled-coil domain-containing protein 22	101.872	0.47117	0.536717	-0.877873	0.380012	0.997282	0.0227458	0.0227458	0.271974	0.210173	12	4	1.58912	1.01589
P49748	ENSG00000072778	ACADVL	Very long-chain specific acyl-CoA dehydrogenase, mitochondrial	814.536	0.470151	0.424708	-1.107	0.268295	0.997282	-0.0433724	0.0433724	0.12172	0.122192	48	16	-2.9616	0.970384
Q9H6S3	ENSG00000177106	EPS8L2	Epidermal growth factor receptor kinase substrate 8-like protein 2	431.664	0.469914	0.438356	-1.07199	0.283723	0.997282	-0.138717	0.138717	0.383383	0.263266	12	4	-9.16736	0.908326
Q6SPF0	ENSG00000141858	SAMD1	Atherin	329.118	0.468996	0.463314	-1.01226	0.311412	0.997282	-0.151594	0.151594	0.381635	0.262557	3	1	-9.97445	0.900255
O75616	ENSG00000132591	ERAL1	GTPase Era, mitochondrial	99.1046	0.468788	0.520347	-0.900915	0.367634	0.997282	-0.190475	0.190475	0.0429636	0.0579657	3	1	-12.3683	0.876317
Q9BYC9	ENSG00000242485	MRPL20	39S ribosomal protein L20, mitochondrial	139.139	0.467849	0.527682	-0.886612	0.375288	0.997282	-0.0416127	0.0416127	0.999685	0.474886	6	1	-2.84317	0.971568
Q96C36	ENSG00000143811	PYCR2	Pyrroline-5-carboxylate reductase 2	112.241	0.467511	0.511729	-0.913591	0.360932	0.997282	0.352212	0.352212	0.208839	0.176917	21	7	27.6516	1.27652
Q02790	ENSG00000004478	FKBP4	Peptidyl-prolyl cis-trans isomerase FKBP4	1712.39	0.467397	0.403848	-1.15736	0.247125	0.997282	0.27151	0.27151	1.63425e-16	6.56092e-15	204	32	20.7071	1.20707
P31947	ENSG00000175793	SFN	14-3-3 protein sigma	155.355	0.467352	0.496635	-0.941038	0.346685	0.997282	0.0450953	0.0450953	0.924221	0.456258	42	9	3.17513	1.03175
P07858	ENSG00000164733	CTSB	Cathepsin B	406.235	0.466215	0.483024	-0.965201	0.334444	0.997282	0.0563887	0.0563887	0.896534	0.447316	15	4	3.98595	1.03986
Q96HR9	ENSG00000115255	REEP6	Receptor expression-enhancing protein 6	84.5872	0.465905	0.586137	-0.794873	0.426687	0.997282	-0.103433	0.103433	0.374792	0.259328	3	1	-6.91848	0.930815
Q8NFV4	ENSG00000106077	ABHD11	Protein ABHD11	237.909	0.465263	0.481893	-0.965491	0.334299	0.997282	-0.0865926	0.0865926	0.706039	0.38775	36	9	-5.82556	0.941744
Q5T280	ENSG00000198917	SPOUT1	Putative methyltransferase C9orf114	272.442	0.464935	0.477884	-0.972902	0.330602	0.997282	-0.068872	0.068872	0.651477	0.370921	3	1	-4.66169	0.953383
Q9HC36	ENSG00000171861	MRM3	rRNA methyltransferase 3, mitochondrial	44.6844	0.464338	0.630646	-0.73629	0.461555	0.997282	0.0137893	0.0137893	0.890207	0.445645	3	1	0.960381	1.0096
Q96RN5	ENSG00000099917	MED15	Mediator of RNA polymerase II transcription subunit 15	271.542	0.464179	0.484922	-0.957225	0.338454	0.997282	0.0611296	0.0611296	0.642609	0.367908	3	1	4.32823	1.04328
Q9NRX4	ENSG00000054148	PHPT1	14 kDa phosphohistidine phosphatase	298.194	0.46364	0.456131	-1.01646	0.309409	0.997282	0.0660401	0.0660401	0.212031	0.178913	9	2	4.68394	1.04684
Q9NXE4	ENSG00000136699	SMPD4	Sphingomyelin phosphodiesterase 4	366.298	0.461183	0.463348	-0.995327	0.319577	0.997282	-0.0111425	0.0111425	0.866496	0.438307	3	1	-0.769364	0.992306
P27797	ENSG00000179218	CALR	Calreticulin	3391.02	0.461089	0.449057	-1.02679	0.304517	0.997282	0.145106	0.145106	0.00057048	0.0019361	108	17	10.5812	1.10581
Q13232	ENSG00000103024	NME3	Nucleoside diphosphate kinase 3	125.884	0.460822	0.497099	-0.927023	0.353915	0.997282	-0.132673	0.132673	0.0897032	0.0991615	24	6	-8.78602	0.91214
Q16777;Q6FI13	ENSG00000184678	HIST2H2BE	Histone H2A type 2-C;Histone H2A type 2-A	1029.87	0.459696	0.450278	-1.02092	0.307294	0.997282	0.0088849	0.0088849	0.737534	0.384305	30	5	0.58054	1.00581
Q99519	ENSG00000204386	NEU1	Sialidase-1	451.734	0.45954	0.467355	-0.983279	0.32547	0.997282	-0.0636648	0.0636648	0.747844	0.401223	6	2	-4.31696	0.95683
Q9Y4R8	ENSG00000100726	TELO2	Telomere length regulation protein TEL2 homolog	241.901	0.459478	0.467872	-0.98206	0.32607	0.997282	-0.206401	0.206401	0.0268509	0.0411898	12	3	-13.3304	0.866696
Q9UID3	ENSG00000149823	VPS51	Vacuolar protein sorting-associated protein 51 homolog	374.093	0.459247	0.481764	-0.953262	0.340457	0.997282	-0.0355129	0.0355129	0.220898	0.18432	9	3	-2.43152	0.975685
Q8IWX8	ENSG00000085872	CHERP	Calcium homeostasis endoplasmic reticulum protein	182.896	0.458577	0.548658	-0.835816	0.403259	0.997282	-0.180953	0.180953	0.186117	0.162864	18	6	-11.788	0.88212
P10412	ENSG00000168298	HIST1H1E	Histone H1.4	850.029	0.457574	0.504171	-0.907577	0.364101	0.997282	-0.006875	0.006875	0.546676	0.330264	33	6	-0.475405	0.995246
P53680	ENSG00000042753	AP2S1	AP-2 complex subunit sigma	232.186	0.457512	0.489589	-0.934482	0.350056	0.997282	-0.0726477	0.0726477	0.356737	0.251904	9	3	-4.91087	0.950891
Q13526	ENSG00000127445	PIN1	Peptidyl-prolyl cis-trans isomerase NIMA-interacting 1	121.504	0.456913	0.518146	-0.881823	0.377872	0.997282	0.0442825	0.0442825	0.0145267	0.0254371	12	4	3.11702	1.03117
Q3KQV9	ENSG00000197355	UAP1L1	UDP-N-acetylhexosamine pyrophosphorylase-like protein 1	242.165	0.456844	0.466007	-0.980338	0.326919	0.997282	0.211621	0.211621	0.0127779	0.0229612	15	4	15.7988	1.15799
O15231	ENSG00000147394	ZNF185	Zinc finger protein 185	242.618	0.456788	0.445643	-1.02501	0.305359	0.997282	0.0752629	0.0752629	0.505723	0.314003	3	1	5.3553	1.05355
P46781	ENSG00000170889	RPS9	40S ribosomal protein S9	980.51	0.456751	0.464356	-0.983621	0.325302	0.997282	0.0124041	0.0124041	0.265954	0.206979	54	13	0.863493	1.00863
P55735	ENSG00000157020	SEC13	Protein SEC13 homolog	632.363	0.456292	0.441482	-1.03355	0.301348	0.997282	0.0476476	0.0476476	0.000178492	0.000720093	36	8	3.35783	1.03358
Q7Z4W1	ENSG00000169738	DCXR	L-xylulose reductase	213.221	0.455851	0.517023	-0.881685	0.377947	0.997282	-0.310525	0.310525	0.207441	0.176367	45	12	-19.3652	0.806348
P11274	ENSG00000186716	BCR	Breakpoint cluster region protein	471.914	0.455509	0.481869	-0.945297	0.344507	0.997282	0.131249	0.131249	0.00371765	0.00881738	12	3	9.52417	1.09524
Q06587	ENSG00000204227	RING1	E3 ubiquitin-protein ligase RING1	137.031	0.454139	0.490633	-0.925618	0.354644	0.997282	0.0195584	0.0195584	0.984767	0.471444	9	2	1.36492	1.01365
P56270	ENSG00000103495	MAZ	Myc-associated zinc finger protein	1836.05	0.453176	0.436561	-1.03806	0.299243	0.997282	-0.003966	0.003966	0.153555	0.143283	15	2	-0.274525	0.997255
P11216	ENSG00000100994	PYGB	Glycogen phosphorylase, brain form	678.729	0.453136	0.469449	-0.965252	0.334419	0.997282	0.0564326	0.0564326	0.000754865	0.00246529	114	28	3.98912	1.03989
Q86UK7	ENSG00000167962	ZNF598	E3 ubiquitin-protein ligase ZNF598	293.774	0.453048	0.47455	-0.954689	0.339735	0.997282	0.166696	0.166696	0.325938	0.236968	6	2	12.2485	1.12248
P60510	ENSG00000149923	PPP4C	Serine/threonine-protein phosphatase 4 catalytic subunit	544.809	0.453023	0.469473	-0.964961	0.334564	0.997282	-0.0232293	0.0232293	0.311582	0.229264	15	5	-1.59724	0.984028
Q3ZCQ8	ENSG00000105197	TIMM50	Mitochondrial import inner membrane translocase subunit TIM50	211.656	0.452723	0.531335	-0.852047	0.394188	0.997282	-0.0806344	0.0806344	0.0042331	0.00971782	30	7	-5.43583	0.945642
Q96BX8	ENSG00000172081	MOB3A	MOB kinase activator 3A	92.6635	0.452235	0.608355	-0.743373	0.457256	0.997282	-0.0764975	0.0764975	0.382408	0.262815	3	1	-5.16428	0.948357
P07339	ENSG00000117984	CTSD	Cathepsin D	3827.38	0.451648	0.437199	-1.03305	0.301581	0.997282	-0.521311	0.521311	5.35393e-31	8.01143e-29	96	15	-30.3261	0.696739
P37198	ENSG00000213024	NUP62	Nuclear pore glycoprotein p62	367.972	0.450312	0.461248	-0.976289	0.328921	0.997282	0.0057326	0.0057326	0.685412	0.382352	27	7	0.398144	1.00398
P57735	ENSG00000132698	RAB25	Ras-related protein Rab-25	269.217	0.449728	0.473029	-0.950742	0.341736	0.997282	-0.0197266	0.0197266	0.549056	0.331529	15	5	-1.35804	0.98642
Q15742	ENSG00000166886	NAB2	NGFI-A-binding protein 2	356.388	0.4494	0.431613	-1.04121	0.297778	0.997282	0.859357	0.859357	0.0240188	0.0375095	3	1	81.423	1.81423
Q96RE7	ENSG00000160877	NACC1	Nucleus accumbens-associated protein 1	866.433	0.448341	0.457458	-0.980072	0.327051	0.997282	0.0058083	0.0058083	0.558622	0.335826	12	4	0.403412	1.00403
O60568	ENSG00000106397	PLOD3	Multifunctional procollagen lysine hydroxylase and glycosyltransferase LH3	383.853	0.447973	0.480472	-0.932361	0.35115	0.997282	-0.0367375	0.0367375	0.366206	0.255795	18	6	-2.5143	0.974857
P06733	ENSG00000074800	ENO1	Alpha-enolase	3453.88	0.447649	0.428501	-1.04469	0.296167	0.997282	0.194026	0.194026	0.000406657	0.00145197	127	19	14.3951	1.14395
P34896	ENSG00000176974	SHMT1	Serine hydroxymethyltransferase, cytosolic	183.319	0.447558	0.504013	-0.88799	0.374546	0.997282	0.0356665	0.0356665	0.0375798	0.0525096	39	11	2.50303	1.02503
P46779	ENSG00000108107	RPL28	60S ribosomal protein L28	598.021	0.447382	0.481669	-0.928816	0.352985	0.997282	-0.0447822	0.0447822	0.303464	0.225611	36	7	-3.05638	0.969436
P50402	ENSG00000102119	EMD	Emerin	214.442	0.446944	0.473453	-0.94401	0.345165	0.997282	0.138924	0.138924	0.00225107	0.00601504	48	11	10.1083	1.10108
O60814;P57053;P58876;P62807;Q5QNW6;Q93079;Q99877;Q99879;Q99880	ENSG00000274641	HIST1H2BO	Histone H2B type 1-K;Histone H2B type F-S;Histone H2B type 1-D;Histone H2B type 1-C/E/F/G/I;Histone H2B type 2-F;Histone H2B type 1-H;Histone H2B type 1-N;Histone H2B type 1-M;Histone H2B type 1-L	195.171	0.446565	0.504624	-0.884945	0.376186	0.997282	0.0088849	0.0088849	0.515619	0.384305	12	1	-10.0005	0.899995
P29401	ENSG00000163931	TKT	Transketolase	1357.27	0.446062	0.440455	-1.01273	0.31119	0.997282	0.0283239	0.0283239	0.970064	0.469211	177	30	1.98266	1.01983
Q92888	ENSG00000076928	ARHGEF1	Rho guanine nucleotide exchange factor 1	202.016	0.444723	0.484843	-0.917252	0.359011	0.997282	0.0361939	0.0361939	0.944839	0.462171	12	4	2.54051	1.02541
Q9UM47	ENSG00000074181	NOTCH3	Neurogenic locus notch homolog protein 3	1370.94	0.444165	0.442118	-1.00463	0.315075	0.997282	-0.15655	0.15655	0.0251909	0.0390017	6	1	-10.2832	0.897168
Q6IBS0	ENSG00000247596	TWF2	Twinfilin-2	41.1428	0.443873	0.655132	-0.677532	0.498068	0.997282	0.293654	0.293654	0.223629	0.185251	21	6	22.5741	1.22574
Q9P258	ENSG00000179051	RCC2	Protein RCC2	761.172	0.442488	0.444708	-0.995006	0.319733	0.997282	-0.00647752	0.00647752	0.0500732	0.0651031	75	18	-0.447981	0.99552
P51532	ENSG00000127616	SMARCA4	Transcription activator BRG1	1175.95	0.44172	0.427844	-1.03243	0.301869	0.997282	0.197286	0.197286	0.00017849	0.000720093	54	18	14.654	1.14654
O94973	ENSG00000183020	AP2A2	AP-2 complex subunit alpha-2	228.246	0.440038	0.504047	-0.87301	0.382657	0.997282	0.0885299	0.0885299	0.00488594	0.0109121	21	7	6.32861	1.06329
Q6P1M3	ENSG00000073350	LLGL2	Lethal(2) giant larvae protein homolog 2	1556.87	0.439692	0.419091	-1.04916	0.294106	0.997282	-0.176789	0.176789	0.0333158	0.0481456	51	16	-11.533	0.88467
Q04323	ENSG00000162191	UBXN1	UBX domain-containing protein 1	259.543	0.439685	0.458692	-0.958563	0.337779	0.997282	0.0405281	0.0405281	0.299717	0.223953	24	6	2.84902	1.02849
Q9NUQ8	ENSG00000161204	ABCF3	ATP-binding cassette sub-family F member 3	249.425	0.439548	0.486971	-0.902616	0.366729	0.997282	-0.162353	0.162353	0.346135	0.246533	18	6	-10.6433	0.893567
Q7L5N1	ENSG00000168090	COPS6	COP9 signalosome complex subunit 6	113.389	0.43933	0.528804	-0.830799	0.406087	0.997282	-0.0510629	0.0510629	0.731058	0.395829	36	10	-3.47751	0.965225
Q9BR76	ENSG00000172725	CORO1B	Coronin-1B	545.471	0.438295	0.445525	-0.983773	0.325227	0.997282	-0.0386982	0.0386982	0.0250034	0.0387894	54	15	-2.6467	0.973533
Q4KMQ1	ENSG00000176058	TPRN	Taperin	249.46	0.436895	0.483026	-0.904495	0.365733	0.997282	-0.304475	0.304475	0.0086254	0.0170642	3	1	-19.0263	0.809737
O95785	ENSG00000011451	WIZ	Protein Wiz	220.878	0.436482	0.517686	-0.84314	0.39915	0.997282	-0.226652	0.226652	0.400357	0.269812	3	1	-14.5384	0.854616
Q8N7H5	ENSG00000006712	PAF1	RNA polymerase II-associated factor 1 homolog	318.252	0.436159	0.444983	-0.98017	0.327002	0.997282	0.0118226	0.0118226	0.918756	0.454956	15	5	0.822848	1.00823
Q3YEC7	ENSG00000196642	RABL6	Rab-like protein 6	700.427	0.436006	0.433848	-1.00497	0.31491	0.997282	-0.239508	0.239508	0.73976	0.398545	33	10	-15.2966	0.847034
P26599	ENSG00000011304	PTBP1	Polypyrimidine tract-binding protein 1	1037.85	0.435751	0.448276	-0.972061	0.33102	0.997282	0.0980327	0.0980327	0.0939002	0.102357	96	18	7.0313	1.07031
Q9Y2S2	ENSG00000165475	CRYL1	Lambda-crystallin homolog	68.0099	0.434088	0.568781	-0.763191	0.44535	0.997282	-0.00400859	0.00400859	0.587052	0.34641	15	5	-0.277468	0.997225
Q15428	ENSG00000104897	SF3A2	Splicing factor 3A subunit 2	184.423	0.433215	0.486883	-0.889773	0.373588	0.997282	0.10475	0.10475	0.443941	0.287235	27	7	7.53081	1.07531
Q9UBU9	ENSG00000132661	NXT1	Nuclear RNA export factor 1	83.2604	0.433018	0.604485	-0.716343	0.47378	0.997282	-0.180738	0.180738	0.0735863	0.0861876	3	1	-11.7749	0.882251
Q96ES7	ENSG00000176476	SGF29	SAGA-associated factor 29	103.824	0.431445	0.547259	-0.788375	0.430477	0.997282	0.00301219	0.00301219	0.971227	0.469268	3	1	0.209007	1.00209
Q16777;Q6FI13	ENSG00000203814	HIST2H2BF	Histone H2A type 2-C;Histone H2A type 2-A	957.487	0.430184	0.478417	-0.899182	0.368556	0.997282	0.0221527	0.0221527	0.737534	0.473396	30	5	0.58054	1.00581
O96005	ENSG00000104853	CLPTM1	Cleft lip and palate transmembrane protein 1	693.491	0.429805	0.489706	-0.877679	0.380118	0.997282	-0.0388314	0.0388314	0.700411	0.385707	27	8	-2.65568	0.973443
Q12907	ENSG00000169223	LMAN2	Vesicular integral-membrane protein VIP36	810.043	0.428712	0.463082	-0.925781	0.35456	0.997282	0.0557919	0.0557919	0.122877	0.122951	51	11	3.94295	1.03943
P51570	ENSG00000108479	GALK1	Galactokinase	170.384	0.42834	0.497716	-0.86061	0.389453	0.997282	0.0100396	0.0100396	0.923007	0.4561	36	12	0.69832	1.00698
Q9NY33	ENSG00000254986	DPP3	Dipeptidyl peptidase 3	407.198	0.427827	0.462365	-0.925302	0.354809	0.997282	0.0548619	0.0548619	0.0127269	0.0228945	108	26	3.87597	1.03876
O15127	ENSG00000140497	SCAMP2	Secretory carrier-associated membrane protein 2	532.495	0.427137	0.465074	-0.918428	0.358395	0.997282	0.0172605	0.0172605	0.655538	0.372588	6	2	1.20359	1.01204
P05787	ENSG00000170421	KRT8	Keratin, type II cytoskeletal 8	25291.7	0.426854	0.437037	-0.9767	0.328718	0.997282	-0.0742203	0.0742203	0.71887	0.392197	315	40	-5.01447	0.949855
Q03252	ENSG00000176619	LMNB2	Lamin-B2	657.774	0.426575	0.444075	-0.960593	0.336757	0.997282	0.0832513	0.0832513	0.0185176	0.0304799	78	23	5.94028	1.0594
P62241	ENSG00000142937	RPS8	40S ribosomal protein S8	1655.16	0.426445	0.44511	-0.958066	0.33803	0.997282	-0.0800845	0.0800845	0.00844335	0.0168458	54	10	-5.39978	0.946002
P57678	ENSG00000179409	GEMIN4	Gem-associated protein 4	128.826	0.425742	0.506874	-0.839936	0.400944	0.997282	-0.141035	0.141035	0.0266241	0.0409181	12	4	-9.31317	0.906868
P31930	ENSG00000010256	UQCRC1	Cytochrome b-c1 complex subunit 1, mitochondrial	319.804	0.425576	0.480676	-0.885369	0.375957	0.997282	0.0477902	0.0477902	0.00752617	0.0153698	87	18	3.36804	1.03368
P29317;P29323;P54753;P54760;P54762;P54764;Q15375;Q9UF33	ENSG00000080224	EPHA6	Ephrin type-A receptor 2;Ephrin type-B receptor 2;Ephrin type-B receptor 3;Ephrin type-B receptor 4;Ephrin type-B receptor 1;Ephrin type-A receptor 4;Ephrin type-A receptor 7;Ephrin type-A receptor 6	47.953	0.425494	0.685139	-0.621034	0.534578	0.997282	0.234959	0.234959	3.24298e-09	0.0752147	45	11	18.3589	1.18359
P04908;P0C0S8;P20671;Q7L7L0;Q93077;Q96KK5;Q99878;Q9BTM1	ENSG00000274997	HIST1H2AH	Histone H2A type 1-B/E;Histone H2A type 1;Histone H2A type 1-D;Histone H2A type 3;Histone H2A type 1-C;Histone H2A type 1-H;Histone H2A type 1-J;Histone H2A.J	359.28	0.425201	0.491716	-0.864729	0.387188	0.997282	0.0563964	0.0563964	0.694734	0.470672	12	2	0.617755	1.00618
Q6P1L8	ENSG00000180992	MRPL14	39S ribosomal protein L14, mitochondrial	112.157	0.424694	0.548577	-0.774174	0.438828	0.997282	-0.210248	0.210248	0.000277453	0.00106953	6	2	-13.5611	0.864389
P61163	ENSG00000138107	ACTR1A	Alpha-centractin	395.482	0.42451	0.443207	-0.957814	0.338156	0.997282	0.153893	0.153893	0.00675819	0.0141347	27	6	11.2568	1.11257
P62753	ENSG00000137154	RPS6	40S ribosomal protein S6	2147.93	0.424186	0.385894	-1.09923	0.271669	0.997282	0.00452072	0.00452072	0.425796	0.280232	27	5	0.313844	1.00314
Q96FW1	ENSG00000167770	OTUB1	Ubiquitin thioesterase OTUB1	318.645	0.4241	0.471202	-0.900038	0.3681	0.997282	0.0821661	0.0821661	0.00305625	0.00766857	51	10	5.86063	1.05861
P22087	ENSG00000105202	FBL	rRNA 2'-O-methyltransferase fibrillarin	172.407	0.424056	0.61806	-0.686107	0.492645	0.997282	-0.00807948	0.00807948	0.58985	0.347244	54	13	-0.558462	0.994415
Q13505	ENSG00000173171	MTX1	Metaxin-1	68.8767	0.423911	0.589456	-0.719157	0.472044	0.997282	0.12066	0.12066	0.0194622	0.0317151	18	6	8.72324	1.08723
O95983	ENSG00000071655	MBD3	Methyl-CpG-binding domain protein 3	190.849	0.423666	0.471925	-0.89774	0.369324	0.997282	0.105936	0.105936	0.154794	0.144113	9	3	7.61921	1.07619
Q86V81	ENSG00000183684	ALYREF	THO complex subunit 4	393.857	0.423472	0.460665	-0.919263	0.357958	0.997282	-0.0334656	0.0334656	0.117974	0.119646	33	7	-2.29296	0.97707
O14908	ENSG00000123159	GIPC1	PDZ domain-containing protein GIPC1	668.532	0.423132	0.466349	-0.907328	0.364233	0.997282	-0.20368	0.20368	8.91822e-06	5.31862e-05	57	15	-13.1667	0.868333
Q02818	ENSG00000104805	NUCB1	Nucleobindin-1	554.73	0.422785	0.477264	-0.885851	0.375698	0.997282	-0.0781508	0.0781508	0.0491335	0.0642876	54	14	-5.27289	0.947271
O14617	ENSG00000065000	AP3D1	AP-3 complex subunit delta-1	833.714	0.421991	0.443571	-0.951349	0.341427	0.997282	-0.0378948	0.0378948	0.871227	0.43935	48	14	-2.59247	0.974075
Q10570	ENSG00000071894	CPSF1	Cleavage and polyadenylation specificity factor subunit 1	625.42	0.421949	0.440745	-0.957354	0.338389	0.997282	0.0171076	0.0171076	0.500006	0.311392	21	7	1.19287	1.01193
Q9UNE7	ENSG00000103266	STUB1	E3 ubiquitin-protein ligase CHIP	416.172	0.42168	0.457365	-0.921977	0.356541	0.997282	-0.159615	0.159615	1.47862e-06	1.04906e-05	54	14	-10.4736	0.895264
Q4KMP7	ENSG00000169221	TBC1D10B	TBC1 domain family member 10B	373.276	0.421618	0.442118	-0.953633	0.34027	0.997282	0.0488723	0.0488723	0.137031	0.132541	9	3	3.4456	1.03446
P49407	ENSG00000137486	ARRB1	Beta-arrestin-1	124.312	0.42077	0.524442	-0.80232	0.422368	0.997282	-0.184719	0.184719	0.000772003	0.0024965	15	5	-12.018	0.87982
Q9H4M9	ENSG00000110047	EHD1	EH domain-containing protein 1	266.341	0.420316	0.473319	-0.888018	0.374531	0.997282	-0.195485	0.195485	0.0170807	0.0287472	63	17	-12.6721	0.873279
Q15459	ENSG00000099995	SF3A1	Splicing factor 3A subunit 1	365.302	0.42029	0.501164	-0.838627	0.401679	0.997282	-0.0504367	0.0504367	0.624667	0.360772	90	24	-3.4356	0.965644
P0DMV8;P0DMV9	ENSG00000204388	HSPA1B	Heat shock 70 kDa protein 1A;Heat shock 70 kDa protein 1B	422.097	0.418892	0.421358	-0.994149	0.320151	0.997282	0.0197153	0.0197153	0.695173	0.419317	3	1	3.8943	1.03894
P42858	ENSG00000197386	HTT	Huntingtin	879.582	0.418581	0.411093	-1.01821	0.308576	0.997282	0.173204	0.173204	0.0350013	0.0498674	15	5	12.756	1.12756
O95295	ENSG00000143553	SNAPIN	SNARE-associated protein Snapin	88.8237	0.418508	0.525097	-0.797012	0.425444	0.997282	0.0344244	0.0344244	0.304748	0.226258	12	4	2.41481	1.02415
Q9BRK5	ENSG00000078808	SDF4	45 kDa calcium-binding protein	452.324	0.418411	0.482763	-0.866699	0.386107	0.997282	-0.15278	0.15278	0.885476	0.443952	15	4	-10.0485	0.899515
Q92542	ENSG00000072864	NDE1	Nicastrin	247.334	0.418076	0.485226	-0.861611	0.388901	0.997282	0.127061	0.127061	0.204417	0.17479	3	1	9.20665	1.09207
P48449	ENSG00000160285	LSS	Lanosterol synthase	1210.84	0.41749	0.439908	-0.949039	0.342601	0.997282	-0.0753635	0.0753635	0.000664435	0.00221389	72	22	-5.0897	0.949103
P42766	ENSG00000136942	RPL35	60S ribosomal protein L35	1622.98	0.417215	0.45027	-0.926589	0.35414	0.997282	-0.120864	0.120864	0.421105	0.278929	18	4	-8.03633	0.919637
Q13405	ENSG00000149792	MRPL49	39S ribosomal protein L49, mitochondrial	339.151	0.41717	0.441915	-0.944006	0.345167	0.997282	-0.133827	0.133827	0.0510794	0.0661603	12	4	-8.85893	0.911411
Q9P253	ENSG00000104142	VPS18	Vacuolar protein sorting-associated protein 18 homolog	196.584	0.41637	0.485019	-0.85846	0.390638	0.997282	-0.0900881	0.0900881	0.156845	0.145364	6	2	-6.05346	0.939465
Q96CP2	ENSG00000162076	FLYWCH2	FLYWCH family member 2	147.296	0.416304	0.516055	-0.806705	0.419836	0.997282	-0.264768	0.264768	0.0431005	0.0580551	18	5	-16.7668	0.832332
P98179	ENSG00000132819	RBM38	RNA-binding protein 3	281.778	0.414238	0.466949	-0.887118	0.375016	0.997282	0.359794	0.359794	0.584871	0.258884	42	13	2.77248	1.02772
Q13347	ENSG00000084623	EIF3I	Eukaryotic translation initiation factor 3 subunit I	325.289	0.414059	0.462594	-0.89508	0.370744	0.997282	-0.193383	0.193383	6.68759e-06	4.13826e-05	63	16	-12.5448	0.874552
Q8IUE6	ENSG00000184270	HIST2H2AB	Histone H2A type 2-B	436.043	0.412502	0.47712	-0.864566	0.387277	0.997282	0.147539	0.147539	0.00571237	0.0122909	9	2	10.7679	1.10768
Q15526	ENSG00000148290	SURF1	Surfeit locus protein 1	96.68	0.412288	0.5289	-0.779519	0.435674	0.997282	0.13732	0.13732	0.0209994	0.0336564	6	2	9.98599	1.09986
Q7KZF4	ENSG00000197157	SND1	Staphylococcal nuclease domain-containing protein 1	692.622	0.41219	0.440464	-0.935809	0.349372	0.997282	0.00831374	0.00831374	0.517094	0.318182	138	38	0.577928	1.00578
O95639	ENSG00000160917	CPSF4	Cleavage and polyadenylation specificity factor subunit 4	146.999	0.41119	0.522679	-0.786696	0.43146	0.997282	0.205367	0.205367	0.106174	0.111551	3	1	15.298	1.15298
Q6NTF9	ENSG00000005486	RHBDD2	Rhomboid domain-containing protein 2	222.391	0.411151	0.472404	-0.870337	0.384116	0.997282	0.452311	0.452311	0.000744557	0.00244132	3	1	36.8231	1.36823
P20962	ENSG00000159335	PTMS	Parathymosin	641.245	0.410811	0.430825	-0.953546	0.340314	0.997282	0.059098	0.059098	0.104107	0.110129	6	1	4.18142	1.04181
Q6UWE0	ENSG00000148356	LRSAM1	E3 ubiquitin-protein ligase LRSAM1	198.767	0.410721	0.479499	-0.856564	0.391686	0.997282	-0.166059	0.166059	0.29635	0.222424	15	5	-10.8726	0.891274
Q04637	ENSG00000114867	EIF4G1	Eukaryotic translation initiation factor 4 gamma 1	3497.97	0.410326	0.440099	-0.93235	0.351156	0.997282	-0.00191616	0.00191616	0.807664	0.420302	174	42	-0.13273	0.998673
P53365	ENSG00000132254	ARFIP2	Arfaptin-2	280.132	0.409592	0.460798	-0.888875	0.37407	0.997282	0.0834753	0.0834753	0.671963	0.378447	6	1	5.95673	1.05957
P84095	ENSG00000177105	RHOG	Rho-related GTP-binding protein RhoG	48.4441	0.409515	0.683795	-0.598886	0.549249	0.997282	-0.130986	0.130986	0.00189612	0.00522783	18	6	-8.67931	0.913207
Q96A29	ENSG00000181830	SLC35C1	GDP-fucose transporter 1	399.696	0.409245	0.443186	-0.923417	0.35579	0.997282	0.669378	0.669378	0.00483017	0.0108186	3	1	59.0387	1.59039
Q9BWJ5	ENSG00000169976	SF3B5	Splicing factor 3B subunit 5	172.306	0.409211	0.497118	-0.823168	0.410412	0.997282	-0.0943519	0.0943519	0.0344227	0.0493123	15	3	-6.33071	0.936693
Q9Y266	ENSG00000090273	NUDC	Nuclear migration protein nudC	165.144	0.408649	0.489652	-0.834569	0.40396	0.997282	-0.0393421	0.0393421	0.123777	0.123402	54	13	-2.69014	0.973099
Q96N66	ENSG00000125505	MBOAT7	Lysophospholipid acyltransferase 7	733.769	0.408431	0.453587	-0.900446	0.367883	0.997282	-0.0315341	0.0315341	0.152814	0.142834	33	8	-2.16206	0.978379
Q9Y6Q5	ENSG00000129354	AP1M2	AP-1 complex subunit mu-2	462.45	0.406408	0.466414	-0.871347	0.383565	0.997282	0.19437	0.19437	4.57779e-11	8.44316e-10	57	16	14.4225	1.14422
P05783	ENSG00000111057	KRT18	Keratin, type I cytoskeletal 18	17158.3	0.405803	0.441906	-0.918303	0.35846	0.997282	-0.0753623	0.0753623	0.430531	0.282332	218	32	-5.08962	0.949104
Q04206	ENSG00000173039	RELA	Transcription factor p65	319.196	0.405555	0.483077	-0.839524	0.401175	0.997282	-0.110891	0.110891	0.264171	0.206136	30	9	-7.39841	0.926016
O60268	ENSG00000135709	KIAA0513	Uncharacterized protein KIAA0513	745.75	0.404438	0.436111	-0.927374	0.353732	0.997282	-0.0611044	0.0611044	0.171615	0.154863	3	1	-4.14699	0.95853
P10586	ENSG00000142949	PTPRF	Receptor-type tyrosine-protein phosphatase F	2007.17	0.404353	0.442057	-0.914708	0.360345	0.997282	0.34844	0.34844	0.0279068	0.0423861	63	20	27.3183	1.27318
P21291	ENSG00000159176	CSRP1	Cysteine and glycine-rich protein 1	699.981	0.404107	0.441841	-0.914598	0.360403	0.997282	-0.205075	0.205075	0.00307379	0.00767482	54	10	-13.2506	0.867494
O75054	ENSG00000143061	IGSF3	Immunoglobulin superfamily member 3	2814.21	0.402108	0.416953	-0.964396	0.334847	0.997282	0.184279	0.184279	8.24846e-09	9.29929e-08	54	18	13.6249	1.13625
P37837	ENSG00000177156	TALDO1	Transaldolase	410.091	0.402101	0.46566	-0.863508	0.387858	0.997282	0.0246363	0.0246363	0.100794	0.107732	72	14	1.72232	1.01722
P49366	ENSG00000095059	DHPS	Deoxyhypusine synthase	174.124	0.400776	0.507315	-0.789994	0.429531	0.997282	0.00342457	0.00342457	0.962496	0.466865	3	1	0.237655	1.00238
Q6P1X6	ENSG00000213563	C8orf82	UPF0598 protein C8orf82	137.724	0.400465	0.496969	-0.805815	0.420349	0.997282	0.154246	0.154246	0.392454	0.26716	3	1	11.284	1.11284
O75153	ENSG00000132361	CLUH	Clustered mitochondria protein homolog	492.252	0.400143	0.484253	-0.826309	0.408629	0.997282	-0.152609	0.152609	0.0018619	0.00516811	39	12	-10.0378	0.899622
P07305	ENSG00000189060	H1F0	Histone H1.0	564.229	0.399128	0.413821	-0.964494	0.334798	0.997282	0.172903	0.172903	0.00277129	0.0071274	21	5	12.7324	1.12732
Q9Y6W5	NO	WASH3P	Wiskott-Aldrich syndrome protein family member 2	NO	0.399073	NO	NO	NO	0.997282	0.0603482	0.0603482	0.401876	0.270105	6	2	4.27174	1.04272
P30153	ENSG00000105568	PPP2R1A	Serine/threonine-protein phosphatase 2A 65 kDa regulatory subunit A alpha isoform	835.378	0.398294	0.450582	-0.883956	0.37672	0.997282	0.104036	0.104036	0.503549	0.313007	126	26	7.47758	1.07478
P50552	ENSG00000125753	VASP	Vasodilator-stimulated phosphoprotein	377.853	0.397664	0.479729	-0.828936	0.407141	0.997282	-0.232306	0.232306	0.412429	0.274741	51	12	-14.8727	0.851273
Q96CN7	ENSG00000066583	ISOC1	Isochorismatase domain-containing protein 1	298.079	0.397659	0.485342	-0.819336	0.412595	0.997282	0.501025	0.501025	4.97882e-14	1.41296e-12	45	9	41.5218	1.41522
P62993	ENSG00000177885	GRB2	Growth factor receptor-bound protein 2	918.612	0.396914	0.412881	-0.961326	0.336388	0.997282	0.0387962	0.0387962	0.354332	0.25081	54	12	2.72563	1.02726
Q9Y2W2	ENSG00000084463	WBP11	WW domain-binding protein 11	630.486	0.396766	0.417129	-0.951183	0.341511	0.997282	0.350597	0.350597	1.3576e-10	2.28021e-09	27	9	27.5088	1.27509
P30405	ENSG00000108179	PPIF	Peptidyl-prolyl cis-trans isomerase F, mitochondrial	207.012	0.396605	0.473424	-0.837738	0.402178	0.997282	0.205711	0.205711	0.0791922	0.0908998	18	5	15.3255	1.15325
P25440	ENSG00000204256	BRD2	Bromodomain-containing protein 2	1945.68	0.396126	0.39288	-1.00826	0.313329	0.997282	0.296684	0.296684	0.0383543	0.0532304	6	2	22.8318	1.22832
P07099	ENSG00000049283	EPN3	Epoxide hydrolase 1	213.491	0.39611	0.468887	-0.844788	0.398229	0.997282	0.0752278	0.0752278	0.616448	0.357279	3	1	5.35274	1.05353
P26358	ENSG00000130816	DNMT1	DNA (cytosine-5)-methyltransferase 1	971.614	0.396071	0.428531	-0.924251	0.355356	0.997282	-0.0300026	0.0300026	0.0358411	0.0508134	45	14	-2.05814	0.979419
P39880;Q13948	ENSG00000257923	CUX1	Homeobox protein cut-like 1;Protein CASP	649.483	0.39569	0.445151	-0.888888	0.374063	0.997282	0.207862	0.207862	0.185209	0.162498	3	1	15.4975	1.15498
P40926	ENSG00000146701	MDH2	Malate dehydrogenase, mitochondrial	490.678	0.395401	0.469115	-0.842866	0.399303	0.997282	-0.0456229	0.0456229	0.226182	0.186802	81	15	-3.11286	0.968871
Q96T37	ENSG00000162775	RBM15	RNA-binding protein 15	497.477	0.395157	0.4554	-0.867715	0.38555	0.997282	0.0377326	0.0377326	0.252176	0.20062	18	6	2.64993	1.0265
Q9H299	ENSG00000142669	SH3BGRL3	SH3 domain-binding glutamic acid-rich-like protein 3	202.754	0.394219	0.490023	-0.80449	0.421114	0.997282	-0.0429069	0.0429069	0.169171	0.153264	12	3	-2.93029	0.970697
Q9BQ69	ENSG00000133315	MACROD1	ADP-ribose glycohydrolase MACROD1	111.345	0.394111	0.55668	-0.707967	0.478966	0.997282	0.126687	0.126687	0.0014809	0.00426893	18	5	9.17834	1.09178
Q92620	ENSG00000140829	DHX38	Pre-mRNA-splicing factor ATP-dependent RNA helicase PRP16	533.122	0.392491	0.459929	-0.853372	0.393453	0.997282	0.0964295	0.0964295	0.0305265	0.0449836	6	2	6.91242	1.06912
Q86V21	ENSG00000081760	AACS	Acetoacetyl-CoA synthetase	376.047	0.39241	0.457407	-0.857901	0.390947	0.997282	0.0331764	0.0331764	0.039118	0.0540484	24	8	2.32626	1.02326
P62910	ENSG00000144713	RPL32	60S ribosomal protein L32	3075.32	0.391752	0.436964	-0.896531	0.369969	0.997282	-0.139785	0.139785	0.00780528	0.015822	33	8	-9.23456	0.907654
O95782	ENSG00000196961	AP2A1	AP-2 complex subunit alpha-1	431.165	0.390442	0.465151	-0.839388	0.401252	0.997282	0.001628	0.001628	0.669888	0.377744	102	29	0.112908	1.00113
P62424	ENSG00000148303	RPL7A	60S ribosomal protein L7a	3533.9	0.390405	0.43884	-0.889629	0.373665	0.997282	-0.147524	0.147524	0.0593727	0.0747152	93	17	-9.72015	0.902798
P68371	ENSG00000188229	TUBB4B	Tubulin beta-4B chain	2365.88	0.390288	0.429735	-0.908206	0.36377	0.997282	0.0138209	0.0138209	0.0150445	0.0261216	159	20	0.962594	1.00963
P17612	ENSG00000072062	PRKACA	cAMP-dependent protein kinase catalytic subunit alpha	221.165	0.389645	0.468252	-0.832127	0.405337	0.997282	0.0426435	0.0426435	0.783108	0.413826	6	2	2.99994	1.03
O00267	ENSG00000196235	SUPT5H	Transcription elongation factor SPT5	626.193	0.389543	0.455092	-0.855964	0.392018	0.997282	-0.133838	0.133838	0.190845	0.165769	21	7	-8.85962	0.911404
O15382	ENSG00000105552	BCAT2	Branched-chain-amino-acid aminotransferase, mitochondrial	146.708	0.389156	0.518298	-0.750834	0.452752	0.997282	0.00269413	0.00269413	0.402544	0.270223	39	12	0.186917	1.00187
Q9BXP5	ENSG00000087087	SRRT	Serrate RNA effector molecule homolog	497.937	0.388377	0.440078	-0.882519	0.377496	0.997282	0.0207916	0.0207916	0.114512	0.117219	51	14	1.4516	1.01452
Q13574	ENSG00000149091	DGKZ	Diacylglycerol kinase zeta	605.227	0.388307	0.456128	-0.851311	0.394596	0.997282	0.0180847	0.0180847	0.974844	0.469697	3	1	1.26142	1.01261
Q13363	ENSG00000159692	CTBP1	C-terminal-binding protein 1	559.862	0.386812	0.427055	-0.905765	0.36506	0.997282	0.141663	0.141663	0.0940291	0.10243	39	12	10.3176	1.10318
O43708	ENSG00000100577	GSTZ1	Maleylacetoacetate isomerase	266.486	0.386218	0.467635	-0.825897	0.408862	0.997282	0.0851897	0.0851897	0.00241914	0.00637681	15	4	6.08272	1.06083
Q96HQ2	ENSG00000237190	CDKN2AIPNL	CDKN2AIP N-terminal-like protein	48.8279	0.385458	0.614688	-0.627079	0.530607	0.997282	-0.0431584	0.0431584	0.788187	0.415021	3	1	-2.94721	0.970528
Q08AM6	ENSG00000103043	VAC14	Protein VAC14 homolog	303.119	0.385371	0.470664	-0.818782	0.412911	0.997282	0.0860356	0.0860356	0.1499	0.140912	6	2	6.14494	1.06145
Q96H20	ENSG00000159210	SNF8	Vacuolar-sorting protein SNF8	259.954	0.385269	0.432504	-0.890788	0.373043	0.997282	-0.0717883	0.0717883	0.286252	0.218034	3	1	-4.85421	0.951458
Q8N6T3	ENSG00000101199	ARFGAP1	ADP-ribosylation factor GTPase-activating protein 1	648.898	0.385059	0.438739	-0.877649	0.380134	0.997282	0.0774053	0.0774053	0.0294468	0.0437449	27	8	5.51187	1.05512
Q86X55	ENSG00000142453	CARM1	Histone-arginine methyltransferase CARM1	326.859	0.384446	0.483939	-0.79441	0.426957	0.997282	-0.164263	0.164263	0.000275541	0.00106465	24	8	-10.7616	0.892384
P35613	ENSG00000172270	BSG	Basigin	1825.82	0.384041	0.470283	-0.816616	0.414148	0.997282	0.323207	0.323207	0.00154679	0.0044125	24	6	25.1109	1.25111
P51608	ENSG00000169057	MECP2	Methyl-CpG-binding protein 2	530.851	0.382818	0.421406	-0.908431	0.363651	0.997282	0.135029	0.135029	0.0343135	0.0491986	24	8	9.81152	1.09812
Q92900	ENSG00000005007	UPF1	Regulator of nonsense transcripts 1	876.861	0.382062	0.4354	-0.877496	0.380218	0.997282	-0.15099	0.15099	0.00534976	0.0116786	141	35	-9.9368	0.900632
Q9NRX2	ENSG00000158042	MRPL17	39S ribosomal protein L17, mitochondrial	137.834	0.380762	0.505422	-0.753354	0.451237	0.997282	-0.143823	0.143823	0.0846746	0.0954619	6	2	-9.48825	0.905118
Q8NDH3	ENSG00000215440	NPEPL1	Probable aminopeptidase NPEPL1	179.912	0.379162	0.469574	-0.807459	0.419402	0.997282	0.117488	0.117488	0.0004991	0.00172951	42	13	8.48444	1.08484
Q99714	ENSG00000072506	HSD17B10	3-hydroxyacyl-CoA dehydrogenase type-2	261.381	0.37907	0.479036	-0.79132	0.428758	0.997282	0.0832369	0.0832369	0.865564	0.438307	75	16	5.93923	1.05939
Q96SB3	ENSG00000108819	PPP1R9B	Neurabin-2	432.197	0.378768	0.447254	-0.846874	0.397065	0.997282	-0.11031	0.11031	0.278108	0.213809	3	1	-7.3611	0.926389
Q96AB3	ENSG00000063241	ISOC2	Isochorismatase domain-containing protein 2	119.117	0.378422	0.536191	-0.705759	0.480338	0.997282	0.0555122	0.0555122	0.043247	0.0582049	18	4	3.9228	1.03923
P19388	ENSG00000099817	POLR2E	DNA-directed RNA polymerases I, II, and III subunit RPABC1	223.787	0.378198	0.471641	-0.801878	0.422623	0.997282	-0.181184	0.181184	0.0047644	0.0107134	12	4	-11.8021	0.881979
Q01813	ENSG00000067057	PFKP	ATP-dependent 6-phosphofructokinase, platelet type	689.404	0.37791	0.44878	-0.842082	0.399742	0.997282	0.271327	0.271327	1.56516e-17	7.76671e-16	105	23	20.6918	1.20692
Q9NZ01	ENSG00000099797	TECR	Very-long-chain enoyl-CoA reductase	216.154	0.376408	0.507364	-0.74189	0.458154	0.997282	0.0972024	0.0972024	0.000159424	0.000652765	33	8	6.96972	1.0697
P30050	ENSG00000197958	RPL12	60S ribosomal protein L12	2789.36	0.376405	0.427978	-0.879496	0.379132	0.997282	-0.124568	0.124568	0.0292599	0.0435851	36	6	-8.27213	0.917279
Q6ZRV2	ENSG00000180921	FAM83H	Protein FAM83H	930.79	0.376397	0.462653	-0.813562	0.415896	0.997282	-0.308399	0.308399	1.13223e-06	8.22292e-06	48	14	-19.2463	0.807537
Q9Y2Q3	ENSG00000197448	GSTK1	Glutathione S-transferase kappa 1	205.671	0.3763	0.50924	-0.738944	0.459941	0.997282	-0.212716	0.212716	0.000124788	0.000529383	15	5	-13.7089	0.862911
P84085	ENSG00000004059	ARF5	ADP-ribosylation factor 5	336.736	0.376157	0.457441	-0.822307	0.410902	0.997282	0.0677251	0.0677251	0.0611938	0.0760046	48	10	4.80628	1.04806
Q6PKG0	ENSG00000155506	LARP1	La-related protein 1	1475.63	0.374975	0.420035	-0.892723	0.372005	0.997282	0.0707009	0.0707009	0.0712777	0.0843445	39	12	5.02268	1.05023
Q53H96	ENSG00000104524	PYCR3	Pyrroline-5-carboxylate reductase 3	118.819	0.374407	0.578214	-0.647524	0.517293	0.997282	0.263904	0.263904	0.0153021	0.0264851	30	8	20.0723	1.20072
P51116	ENSG00000129245	FXR2	Fragile X mental retardation syndrome-related protein 2	190.851	0.374319	0.457844	-0.817568	0.413604	0.997282	0.0560104	0.0560104	0.00525765	0.0115542	18	5	3.95869	1.03959
Q9UBB6	ENSG00000020129	NCDN	Neurochondrin	150.279	0.374302	0.510772	-0.732816	0.463671	0.997282	0.340566	0.340566	0.0119446	0.0219185	9	3	26.6253	1.26625
P63244	ENSG00000204628	RACK1	Receptor of activated protein C kinase 1	4383.3	0.373867	0.456965	-0.818152	0.41327	0.997282	-0.0802763	0.0802763	0.778001	0.412687	96	17	-5.41235	0.945876
P51571	ENSG00000180879	SSR4	Translocon-associated protein subunit delta	666.031	0.373345	0.469212	-0.795685	0.426215	0.997282	0.0898459	0.0898459	0.133408	0.130475	15	3	6.42565	1.06426
O75531	ENSG00000175334	BANF1	Barrier-to-autointegration factor	130.699	0.373254	0.555101	-0.672408	0.501324	0.997282	-0.107463	0.107463	0.0174659	0.0291728	21	5	-7.17809	0.928219
Q9BZE9	ENSG00000169696	ASPSCR1	Tether containing UBX domain for GLUT4	158.848	0.372851	0.501928	-0.742839	0.457579	0.997282	-0.218343	0.218343	0.00547401	0.0119025	9	3	-14.0448	0.859552
O43707	ENSG00000130402	ACTN4	Alpha-actinin-4	1900.9	0.372808	0.444875	-0.838005	0.402028	0.997282	-0.0319369	0.0319369	0.00107943	0.00328417	183	35	-2.18937	0.978106
O95159	ENSG00000162300	ZFPL1	Zinc finger protein-like 1	174.064	0.372776	0.470607	-0.792118	0.428292	0.997282	0.252207	0.252207	6.35941e-07	4.93754e-06	24	5	19.1028	1.19103
P23193	ENSG00000196507	TCEAL3	Transcription elongation factor A protein 1	119.001	0.372246	0.516712	-0.720412	0.471271	0.997282	0.113869	0.113869	0.666946	0.346967	30	8	10.723	1.10723
Q16555	ENSG00000092964	DPYSL2	Dihydropyrimidinase-related protein 2	234.911	0.372114	0.438443	-0.848717	0.396039	0.997282	0.0801438	0.0801438	0.43788	0.284769	60	17	5.71234	1.05712
O00159	ENSG00000197879	MYO1C	Unconventional myosin-Ic	625.3	0.370904	0.467579	-0.793244	0.427636	0.997282	-0.209764	0.209764	5.88654e-10	8.28141e-09	63	21	-13.5321	0.864679
Q9UJK0	ENSG00000007520	TSR3	Ribosome biogenesis protein TSR3 homolog	135.8	0.370692	0.504234	-0.735158	0.462243	0.997282	0.270631	0.270631	0.153162	0.143079	6	2	20.6336	1.20634
P23396	ENSG00000149273	RPS3	40S ribosomal protein S3	2702.88	0.37033	0.441023	-0.839708	0.401072	0.997282	-0.0848094	0.0848094	0.166375	0.151467	87	18	-5.70909	0.942909
Q9NZM5	ENSG00000105373	NOP53	Ribosome biogenesis protein NOP53	237.64	0.370187	0.465849	-0.79465	0.426817	0.997282	-0.129122	0.129122	0.669263	0.377651	15	4	-8.56124	0.914388
Q16186	ENSG00000130706	ADRM1	Proteasomal ubiquitin receptor ADRM1	904.507	0.370143	0.456757	-0.810372	0.417726	0.997282	-0.0278773	0.0278773	0.532432	0.324466	15	4	-1.91376	0.980862
Q9H6Z4	ENSG00000031823	RANBP3	Ran-binding protein 3	188.36	0.370008	0.490414	-0.754481	0.450561	0.997282	0.0414419	0.0414419	0.845122	0.432474	12	4	2.91419	1.02914
P61513	ENSG00000197756	RPL37A	60S ribosomal protein L37a	1887.19	0.369917	0.417524	-0.885978	0.375629	0.997282	-0.0748345	0.0748345	0.093277	0.101881	15	3	-5.0549	0.949451
P60174	ENSG00000111669	TPI1	Triosephosphate isomerase	1690.33	0.369633	0.429086	-0.861444	0.388994	0.997282	0.115032	0.115032	0.0722969	0.085244	108	16	8.29988	1.083
P55039	ENSG00000108591	DRG2	Developmentally-regulated GTP-binding protein 2	235.519	0.369428	0.482404	-0.765807	0.443791	0.997282	-0.104095	0.104095	0.138001	0.13307	24	7	-6.96117	0.930388
O14735	ENSG00000103502	CDIPT	CDP-diacylglycerol--inositol 3-phosphatidyltransferase	548.803	0.369299	0.45039	-0.819955	0.412242	0.997282	0.0594849	0.0594849	0.108524	0.113129	18	5	4.20936	1.04209
P34949	ENSG00000178802	MPI	Mannose-6-phosphate isomerase	134.039	0.36878	0.497188	-0.741732	0.458249	0.997282	0.0355889	0.0355889	0.901836	0.448873	12	4	2.49751	1.02498
P22314	ENSG00000130985	UBA1	Ubiquitin-like modifier-activating enzyme 1	1514.28	0.368324	0.440584	-0.835991	0.40316	0.997282	0.0610535	0.0610535	0.701907	0.386014	204	42	4.32273	1.04323
O14976	ENSG00000178950	GAK	Cyclin-G-associated kinase	511.44	0.367826	0.453818	-0.810514	0.417645	0.997282	0.0778727	0.0778727	0.111202	0.11483	15	5	5.54606	1.05546
Q96AQ6	ENSG00000163346	PBXIP1	Pre-B-cell leukemia transcription factor-interacting protein 1	356.025	0.367736	0.427059	-0.861089	0.389189	0.997282	0.122698	0.122698	6.01072e-06	3.74759e-05	21	6	8.87688	1.08877
O43290	ENSG00000175467	SART1	U4/U6.U5 tri-snRNP-associated protein 1	297.703	0.367037	0.473064	-0.77587	0.437825	0.997282	-0.04885	0.04885	0.0760753	0.0887456	63	19	-3.32934	0.966707
Q9NPQ8	ENSG00000177963	RIC8A	Synembryn-A	335.777	0.366949	0.46831	-0.78356	0.433298	0.997282	-0.164396	0.164396	0.100365	0.107347	15	5	-10.7698	0.892302
Q9BU23	ENSG00000100258	LMF2	Lipase maturation factor 2	186.494	0.365922	0.470623	-0.777527	0.436848	0.997282	0.206251	0.206251	0.0854154	0.0960997	3	1	15.3686	1.15369
P07737	ENSG00000108518	PFN1	Profilin-1	1630.68	0.364792	0.463154	-0.787626	0.430915	0.997282	-0.0728933	0.0728933	0.0399234	0.054853	66	9	-4.92706	0.950729
Q9NQE9	ENSG00000111911	HINT3	Histidine triad nucleotide-binding protein 3	106.356	0.364775	0.585234	-0.623298	0.533088	0.997282	0.525365	0.525365	1.56671e-07	1.48207e-06	12	4	43.9297	1.4393
P98175	ENSG00000182872	RBM10	RNA-binding protein 10	491.634	0.364283	0.471196	-0.773102	0.439462	0.997282	-0.000752813	0.000752813	0.425155	0.280146	27	9	-0.0521674	0.999478
Q16651	ENSG00000052344	PRSS8	Prostasin	493.246	0.364199	0.458238	-0.794782	0.42674	0.997282	-0.00535577	0.00535577	0.242934	0.195726	9	2	-0.370545	0.996295
Q15654	ENSG00000087077	TRIP6	Thyroid receptor-interacting protein 6	315.301	0.363938	0.4535	-0.802509	0.422258	0.997282	0.0886021	0.0886021	0.0285978	0.0429488	45	12	6.33393	1.06334
Q9UN37	ENSG00000132612	VPS4A	Vacuolar protein sorting-associated protein 4A	197.198	0.363089	0.488631	-0.743074	0.457437	0.997282	-0.00687419	0.00687419	0.462712	0.294861	21	6	-0.475349	0.995247
P04183	ENSG00000167900	TK1	Thymidine kinase, cytosolic	145.046	0.362773	0.477736	-0.759359	0.447638	0.997282	-0.174225	0.174225	5.80455e-05	0.000272606	21	5	-11.3756	0.886244
Q5K4L6	ENSG00000143554	SLC27A3	Solute carrier family 27 member 3	204.36	0.362156	0.493005	-0.73459	0.462589	0.997282	0.277164	0.277164	0.0289296	0.043368	6	2	21.181	1.21181
Q12789	ENSG00000077235	GTF3C1	General transcription factor 3C polypeptide 1	1331.64	0.362133	0.450167	-0.80444	0.421143	0.997282	0.0711486	0.0711486	0.0386643	0.0535869	21	6	5.05527	1.05055
P08237	ENSG00000152556	PFKM	ATP-dependent 6-phosphofructokinase, muscle type	249.477	0.362092	0.489256	-0.740086	0.459248	0.997282	0.05803	0.05803	0.0007579	0.0024703	30	9	4.10433	1.04104
Q8TEM1	ENSG00000132182	NUP210	Nuclear pore membrane glycoprotein 210	1253.74	0.361941	0.447189	-0.809369	0.418303	0.997282	0.201442	0.201442	1.62306e-18	8.61791e-17	60	19	14.9847	1.14985
O43491	ENSG00000079819	EPB41L2	Band 4.1-like protein 2	76.2838	0.361279	0.569868	-0.63397	0.5261	0.997282	0.898798	0.898798	0.00679566	0.014177	6	2	86.4512	1.86451
Q9Y4L1	ENSG00000149428	HYOU1	Hypoxia up-regulated protein 1	1259.99	0.361184	0.462266	-0.781334	0.434606	0.997282	0.138064	0.138064	8.5242e-06	5.12074e-05	144	36	10.0427	1.10043
Q92538	ENSG00000107862	GBF1	Golgi-specific brefeldin A-resistance guanine nucleotide exchange factor 1	601.923	0.360938	0.430207	-0.838987	0.401476	0.997282	-0.0596416	0.0596416	0.405006	0.271213	21	7	-4.04976	0.959502
Q8TDD1	ENSG00000123064	DDX54	ATP-dependent RNA helicase DDX54	609.647	0.360823	0.460497	-0.783551	0.433304	0.997282	-0.084978	0.084978	0.0681041	0.0817866	24	8	-5.72011	0.942799
P49588	ENSG00000090861	AARS	Alanine--tRNA ligase, cytoplasmic	1020.48	0.360002	0.423362	-0.85034	0.395136	0.997282	0.02732	0.02732	0.107607	0.112562	213	45	1.91172	1.01912
P17858	ENSG00000141959	PFKL	ATP-dependent 6-phosphofructokinase, liver type	922.133	0.359898	0.454509	-0.791839	0.428454	0.997282	0.0366311	0.0366311	0.0619743	0.0766414	96	24	2.57158	1.02572
Q9BYD3	ENSG00000105364	MRPL4	39S ribosomal protein L4, mitochondrial	247.01	0.359472	0.519457	-0.692015	0.488928	0.997282	-0.0553268	0.0553268	0.899361	0.448047	15	5	-3.76236	0.962376
A0AV96	ENSG00000163694	RBM47	RNA-binding protein 47	273.791	0.359009	0.431226	-0.83253	0.40511	0.997282	0.233453	0.233453	0.340323	0.243972	12	3	17.5646	1.17565
Q9UNF0	ENSG00000100266	PACSIN2	Protein kinase C and casein kinase substrate in neurons protein 2	153.078	0.35799	0.498289	-0.718439	0.472486	0.997282	-0.0973045	0.0973045	0.0416464	0.0565224	12	4	-6.52221	0.934778
Q8WUX9	ENSG00000147457	CHMP7	Charged multivesicular body protein 7	121.098	0.35773	0.487279	-0.734137	0.462865	0.997282	0.145306	0.145306	0.06888	0.0823285	6	2	10.5965	1.10597
Q00341	ENSG00000115677	HDLBP	Vigilin	2862.29	0.357615	0.408574	-0.875276	0.381424	0.997282	-0.0126034	0.0126034	0.567398	0.338997	132	35	-0.869797	0.991302
P23284	ENSG00000166794	PPIB	Peptidyl-prolyl cis-trans isomerase B	1124.15	0.357558	0.430251	-0.831046	0.405948	0.997282	0.0778769	0.0778769	0.0538748	0.0689028	63	11	5.54636	1.05546
Q9H267	ENSG00000184056	VPS33B	Vacuolar protein sorting-associated protein 33B	102.436	0.357349	0.517667	-0.690306	0.490002	0.997282	-0.0512156	0.0512156	0.783403	0.413826	13	4	-3.48772	0.965123
Q13190	ENSG00000162236	STX5	Syntaxin-5	153.537	0.355894	0.502395	-0.708395	0.4787	0.997282	0.214344	0.214344	0.00346884	0.00843384	12	4	16.0176	1.16018
Q14697	ENSG00000089597	GANAB	Neutral alpha-glucosidase AB	1517.48	0.354911	0.412485	-0.860422	0.389556	0.997282	0.281458	0.281458	5.924e-30	7.50069e-28	186	43	21.5422	1.21542
Q6P2E9	ENSG00000038358	EDC4	Enhancer of mRNA-decapping protein 4	558.443	0.35418	0.451945	-0.783679	0.433228	0.997282	-0.0208367	0.0208367	0.545848	0.330086	90	25	-1.43391	0.985661
Q9UJU6	ENSG00000136279	DBNL	Drebrin-like protein	301.419	0.353534	0.444374	-0.795578	0.426278	0.997282	0.0993688	0.0993688	0.0301095	0.0445685	42	13	7.13046	1.0713
P30043	ENSG00000090013	BLVRB	Flavin reductase (NADPH)	122.665	0.353448	0.559374	-0.631863	0.527476	0.997282	-0.315882	0.315882	4.60357e-07	3.73275e-06	36	8	-19.6641	0.803359
O14964	ENSG00000185359	HGS	Hepatocyte growth factor-regulated tyrosine kinase substrate	527.538	0.352239	0.475066	-0.741454	0.458419	0.997282	0.00916609	0.00916609	0.980509	0.470393	33	9	0.637368	1.00637
O95716	ENSG00000105514	RAB3D	Ras-related protein Rab-3D	294.131	0.351518	0.430097	-0.8173	0.413757	0.997282	-0.0652291	0.0652291	0.739211	0.398545	18	6	-4.42065	0.955794
Q99439	ENSG00000064666	CNN2	Calponin-2	364.312	0.351322	0.511781	-0.68647	0.492417	0.997282	-0.452802	0.452802	2.01541e-10	3.04346e-09	27	8	-26.9377	0.730623
Q9HB40	ENSG00000121064	SCPEP1	Retinoid-inducible serine carboxypeptidase	161.121	0.351291	0.464993	-0.755476	0.449963	0.997282	0.0100244	0.0100244	0.907424	0.450428	3	1	0.697257	1.00697
Q13098	ENSG00000169727	GPS1	COP9 signalosome complex subunit 1	416.084	0.351102	0.461238	-0.761216	0.446528	0.997282	-0.00576141	0.00576141	0.16472	0.150629	36	10	-0.398554	0.996014
Q13630	ENSG00000104522	TSTA3	GDP-L-fucose synthase	245.739	0.349735	0.503642	-0.69441	0.487425	0.997282	-0.106703	0.106703	0.880049	0.442309	27	7	-7.12919	0.928708
Q96CT7	ENSG00000007080	CCDC124	Coiled-coil domain-containing protein 124	58.5464	0.349419	0.633679	-0.551413	0.58135	0.997282	-0.0966638	0.0966638	0.370127	0.257276	27	8	-6.48069	0.935193
P18084	ENSG00000082781	ITGB5	Integrin beta-5	473.234	0.349106	0.4296	-0.81263	0.41643	0.997282	-0.337544	0.337544	0.00218327	0.00589125	18	5	-20.8612	0.791388
P41227	ENSG00000102030	NAA10	N-alpha-acetyltransferase 10	192.957	0.348796	0.492456	-0.708279	0.478772	0.997282	-0.212619	0.212619	0.00293302	0.00742601	24	6	-13.7031	0.862969
P49411	ENSG00000178952	TUFM	Elongation factor Tu, mitochondrial	926.812	0.348254	0.468531	-0.743288	0.457307	0.997282	-0.0973784	0.0973784	1.6291e-10	2.65722e-09	132	25	-6.527	0.93473
P36776	ENSG00000196365	LONP1	Lon protease homolog, mitochondrial	248.826	0.348041	0.484005	-0.719086	0.472088	0.997282	0.0487754	0.0487754	0.302558	0.225358	51	16	3.43866	1.03439
P10109	ENSG00000137714	FDX1	Adrenodoxin, mitochondrial	82.3507	0.347741	0.661747	-0.525489	0.599243	0.997282	0.242256	0.242256	0.0282916	0.0426593	12	3	18.2841	1.18284
Q9BTW9	ENSG00000141556	TBCD	Tubulin-specific chaperone D	245.856	0.347694	0.442824	-0.785175	0.432351	0.997282	-0.0949157	0.0949157	0.0192387	0.0314781	30	10	-6.3673	0.936327
P16278	ENSG00000170266	GLB1	Beta-galactosidase	392.06	0.347689	0.426974	-0.81431	0.415468	0.997282	0.0186932	0.0186932	0.710411	0.389001	30	10	1.30414	1.01304
Q15814	ENSG00000124659	TBCC	Tubulin-specific chaperone C	101.819	0.347341	0.521637	-0.665867	0.505496	0.997282	-0.0538773	0.0538773	0.258311	0.203436	15	5	-3.66562	0.963344
Q9Y5S2	ENSG00000198752	CDC42BPB	Serine/threonine-protein kinase MRCK beta	835.811	0.347291	0.443929	-0.782311	0.434032	0.997282	0.10426	0.10426	7.50382e-05	0.000341196	27	8	7.49431	1.07494
Q96HS1	ENSG00000247077	PGAM5	Serine/threonine-protein phosphatase PGAM5, mitochondrial	402.768	0.346434	0.463643	-0.7472	0.454943	0.997282	-0.0192821	0.0192821	0.973325	0.469444	45	13	-1.32764	0.986724
P09543	ENSG00000173786	CNP	2',3'-cyclic-nucleotide 3'-phosphodiesterase	97.9239	0.346347	0.575554	-0.601762	0.547332	0.997282	0.0859155	0.0859155	0.112946	0.115903	18	6	6.13611	1.06136
O75146	ENSG00000130787	HIP1R	Huntingtin-interacting protein 1-related protein	697.851	0.346178	0.42865	-0.807601	0.41932	0.997282	-0.222133	0.222133	0.00859541	0.0170483	48	15	-14.2703	0.857297
Q13263	ENSG00000130726	TRIM28	Transcription intermediary factor 1-beta	1650.69	0.346051	0.445545	-0.776691	0.437341	0.997282	0.00681527	0.00681527	0.396068	0.269058	169	31	0.473516	1.00474
Q9Y2S7	ENSG00000004142	POLDIP2	Polymerase delta-interacting protein 2	325.154	0.345248	0.478934	-0.720867	0.470992	0.997282	-0.183231	0.183231	0.101427	0.108268	15	5	-11.9271	0.880729
Q6P1N0	ENSG00000132024	CC2D1A	Coiled-coil and C2 domain-containing protein 1A	348.68	0.344566	0.461178	-0.747144	0.454976	0.997282	-0.0623323	0.0623323	0.0798973	0.0916453	30	10	-4.22854	0.957715
Q16864	ENSG00000128524	ATP6V1F	V-type proton ATPase subunit F	200.679	0.344191	0.485056	-0.70959	0.477958	0.997282	-0.00093586	0.00093586	0.987734	0.47222	6	2	-0.0648479	0.999352
P05023	ENSG00000163399	ATP1A1	Sodium/potassium-transporting ATPase subunit alpha-1	2773.98	0.343401	0.386052	-0.889518	0.373725	0.997282	0.0546352	0.0546352	4.5659e-05	0.000224342	162	38	3.85964	1.0386
Q8N138	ENSG00000172057	ORMDL3	ORM1-like protein 3	147.697	0.343365	0.491504	-0.698601	0.484802	0.997282	0.142427	0.142427	0.00461389	0.0104177	3	1	10.376	1.10376
Q15904	ENSG00000071553	ATP6AP1	V-type proton ATPase subunit S1	1006.25	0.343191	0.419219	-0.818642	0.412991	0.997282	0.0253433	0.0253433	0.20584	0.175369	15	5	1.77219	1.01772
Q9Y490	ENSG00000137076	TLN1	Talin-1	721.098	0.34214	0.476641	-0.717814	0.472872	0.997282	-0.00561814	0.00561814	4.90857e-09	5.85471e-08	174	53	-0.388663	0.996113
Q8N163	ENSG00000158941	CCAR2	Cell cycle and apoptosis regulator protein 2	405.261	0.342113	0.460314	-0.743217	0.45735	0.997282	0.0721415	0.0721415	0.0231185	0.0363448	78	23	5.1276	1.05128
Q9BW60	ENSG00000066322	ELOVL1	Elongation of very long chain fatty acids protein 1	218.202	0.341957	0.457414	-0.747587	0.454709	0.997282	-0.031787	0.031787	0.98499	0.471444	9	3	-2.17921	0.978208
Q8TEA8	ENSG00000125821	DTD1	D-aminoacyl-tRNA deacylase 1	144.021	0.341924	0.493031	-0.693513	0.487987	0.997282	0.176727	0.176727	0.00160429	0.00455286	12	4	13.0317	1.13032
Q14728	ENSG00000109736	MFSD10	Major facilitator superfamily domain-containing protein 10	396.354	0.34186	0.435211	-0.785505	0.432157	0.997282	0.176476	0.176476	0.0475079	0.0626084	3	1	13.012	1.13012
Q9BV86	ENSG00000148335	NTMT1	N-terminal Xaa-Pro-Lys N-methyltransferase 1	114.139	0.341124	0.506071	-0.674063	0.500271	0.997282	0.153764	0.153764	0.0809509	0.0925957	12	4	11.2468	1.11247
P07741	ENSG00000198931	APRT	Adenine phosphoribosyltransferase	468.749	0.340156	0.449112	-0.757397	0.448812	0.997282	-0.0384756	0.0384756	0.534176	0.325187	42	10	-2.63168	0.973683
Q96BM9	ENSG00000143862	ARL8A	ADP-ribosylation factor-like protein 8A	208.99	0.340143	0.508363	-0.669095	0.503435	0.997282	0.260112	0.260112	0.273918	0.211273	3	1	19.7572	1.19757
Q8IXM3	ENSG00000182154	MRPL41	39S ribosomal protein L41, mitochondrial	209.233	0.339082	0.494288	-0.686001	0.492712	0.997282	-0.0729114	0.0729114	0.233062	0.190382	6	2	-4.92825	0.950717
Q9BVI4	ENSG00000184967	NOC4L	Nucleolar complex protein 4 homolog	80.2526	0.338923	0.581867	-0.582474	0.560247	0.997282	-0.362298	0.362298	0.00953679	0.0184028	12	4	-22.2075	0.777925
P08574	ENSG00000179091	CYC1	Cytochrome c1, heme protein, mitochondrial	426.161	0.33868	0.461346	-0.734113	0.46288	0.997282	-0.0538469	0.0538469	0.0313081	0.0457259	24	6	-3.66359	0.963364
Q96S97	ENSG00000179820	MYADM	Myeloid-associated differentiation marker	202.409	0.338118	0.478767	-0.706228	0.480046	0.997282	0.181158	0.181158	0.0732363	0.0858596	6	2	13.3794	1.13379
Q13724	ENSG00000115275	MOGS	Mannosyl-oligosaccharide glucosidase	375.717	0.337954	0.441505	-0.765459	0.443998	0.997282	0.0538192	0.0538192	1.21952e-05	7.04329e-05	33	9	3.80092	1.03801
Q96F86	ENSG00000179151	EDC3	Enhancer of mRNA-decapping protein 3	122.971	0.337432	0.508922	-0.663034	0.507309	0.997282	-0.112834	0.112834	0.00113149	0.0034299	21	6	-7.52302	0.92477
Q5UCC4	ENSG00000161671	EMC10	ER membrane protein complex subunit 10	424.896	0.335674	0.436514	-0.768989	0.4419	0.997282	0.00604243	0.00604243	0.913194	0.452474	6	2	0.419707	1.0042
P04818	ENSG00000176890	TYMS	Thymidylate synthase	72.8042	0.335112	0.605452	-0.553491	0.579928	0.997282	0.284217	0.284217	0.311485	0.229264	3	1	21.7749	1.21775
Q14011	ENSG00000099622	CIRBP	Cold-inducible RNA-binding protein	568.553	0.334883	0.404009	-0.828899	0.407162	0.997282	0.291365	0.291365	0.0833944	0.0943417	18	4	22.3798	1.2238
P05387	ENSG00000177600	RPLP2	60S acidic ribosomal protein P2	758.188	0.334748	0.456548	-0.733214	0.463428	0.997282	-0.146716	0.146716	0.0888738	0.098582	51	8	-9.6696	0.903304
Q9HD20	ENSG00000105726	ATP13A1	Manganese-transporting ATPase 13A1	494.657	0.33464	0.47163	-0.70954	0.47799	0.997282	0.128742	0.128742	0.00572821	0.0123089	45	15	9.33401	1.09334
P62081	ENSG00000171863	RPS7	40S ribosomal protein S7	1215.36	0.333036	0.445697	-0.747226	0.454927	0.997282	-0.00575418	0.00575418	0.844614	0.432474	45	8	-0.398055	0.996019
Q9H4A4	ENSG00000176393	RNPEP	Aminopeptidase B	212.387	0.332981	0.473456	-0.703299	0.48187	0.997282	0.0710233	0.0710233	0.00623886	0.0132335	72	19	5.04615	1.05046
P13073	ENSG00000131143	COX4I1	Cytochrome c oxidase subunit 4 isoform 1, mitochondrial	895.538	0.332561	0.452124	-0.735554	0.462002	0.997282	-0.129229	0.129229	0.0115684	0.0213951	30	7	-8.56801	0.91432
P48735	ENSG00000182054	IDH2	Isocitrate dehydrogenase [NADP], mitochondrial	832.73	0.33233	0.435366	-0.763334	0.445264	0.997282	-0.0541239	0.0541239	0.163286	0.1499	102	22	-3.68208	0.963179
P27708	ENSG00000084774	CAD	CAD protein	495.133	0.332016	0.483952	-0.686051	0.492681	0.997282	0.0334127	0.0334127	6.51607e-09	7.50031e-08	135	41	2.34302	1.02343
Q14376	ENSG00000117308	GALE	UDP-glucose 4-epimerase	95.5036	0.331905	0.531023	-0.625031	0.531951	0.997282	0.0254826	0.0254826	0.551376	0.332563	21	7	1.78201	1.01782
P18615	ENSG00000204356	NELFE	Negative elongation factor E	239.929	0.331202	0.481695	-0.687577	0.491719	0.997282	0.0430556	0.0430556	0.306085	0.226842	15	5	3.02936	1.03029
Q14919	ENSG00000175550	DRAP1	Dr1-associated corepressor	195.381	0.33098	0.481472	-0.687434	0.491809	0.997282	-0.221505	0.221505	0.0177811	0.0296531	9	3	-14.2329	0.857671
Q6IAA8	ENSG00000149357	LAMTOR1	Ragulator complex protein LAMTOR1	302.741	0.330537	0.463314	-0.713419	0.475587	0.997282	0.029987	0.029987	0.0776859	0.0898871	24	7	2.10029	1.021
P17980	ENSG00000165916	PSMC3	26S proteasome regulatory subunit 6A	568.169	0.330183	0.43937	-0.751492	0.452357	0.997282	0.0359424	0.0359424	0.0391408	0.0540484	81	19	2.52263	1.02523
O75083	ENSG00000071127	WDR1	WD repeat-containing protein 1	1004.21	0.329548	0.438058	-0.752294	0.451874	0.997282	0.0203752	0.0203752	0.00373078	0.00882309	108	23	1.42232	1.01422
Q15365	ENSG00000169564	PCBP1	Poly(rC)-binding protein 1	173.811	0.329237	0.491693	-0.6696	0.503113	0.997282	-0.00859546	0.00859546	0.0559415	0.0711589	54	12	-0.594021	0.99406
Q9BTD8	ENSG00000126254	RBM42	RNA-binding protein 42	213.659	0.329174	0.495738	-0.664009	0.506685	0.997282	-0.119191	0.119191	0.238531	0.192804	6	2	-7.92962	0.920704
P31948	ENSG00000168439	STIP1	Stress-induced-phosphoprotein 1	1308.47	0.328188	0.405402	-0.809537	0.418206	0.997282	0.0286239	0.0286239	0.0118126	0.0217489	165	30	2.00387	1.02004
Q15758	ENSG00000105281	SLC1A5	Neutral amino acid transporter B(0)	1181.71	0.328153	0.433907	-0.756276	0.449484	0.997282	-0.000329942	0.000329942	0.678944	0.379729	45	11	-0.0228672	0.999771
P02794	ENSG00000167996	FTH1	Ferritin heavy chain	2368.11	0.32801	0.446112	-0.735265	0.462178	0.997282	-0.109516	0.109516	0.125701	0.124866	48	9	-7.3101	0.926899
Q7Z434	ENSG00000088888	MAVS	Mitochondrial antiviral-signaling protein	1126.23	0.327199	0.410069	-0.797913	0.424921	0.997282	0.178279	0.178279	3.783e-05	0.000188692	33	9	13.1534	1.13153
O60701	ENSG00000109814	UGDH	UDP-glucose 6-dehydrogenase	703.198	0.327031	0.501642	-0.651921	0.514452	0.997282	0.9278	0.9278	1.45323e-39	3.98668e-37	159	28	90.2373	1.90237
P0DP23;P0DP24;P0DP25	ENSG00000160014	CALM3	Calmodulin-1;Calmodulin-2;Calmodulin-3	827.544	0.326984	0.458874	-0.712579	0.476106	0.997282	0.0656072	0.0656072	0.00057048	0.0902011	108	17	10.5812	1.10581
Q969V3	ENSG00000125912	NCLN	Nicalin	308.458	0.325518	0.470315	-0.692127	0.488858	0.997282	0.137358	0.137358	0.000850379	0.00268661	24	8	9.98892	1.09989
Q9BY77	ENSG00000100227	POLDIP3	Polymerase delta-interacting protein 3	195.108	0.324876	0.502876	-0.646036	0.518256	0.997282	0.0761208	0.0761208	0.486034	0.305218	12	4	5.41797	1.05418
P28072	ENSG00000142507	PSMB6	Proteasome subunit beta type-6	173.924	0.324828	0.484976	-0.669782	0.502997	0.997282	0.0344622	0.0344622	0.210941	0.178422	12	4	2.4175	1.02417
P40429	ENSG00000142541	RPL13A	60S ribosomal protein L13a	2929.25	0.324691	0.45741	-0.709847	0.477799	0.997282	-0.123565	0.123565	0.147065	0.139085	24	6	-8.20837	0.917916
Q9HD42	ENSG00000131165	CHMP1A	Charged multivesicular body protein 1a	454.639	0.324483	0.420093	-0.772407	0.439874	0.997282	-0.105196	0.105196	0.000947454	0.00293141	18	5	-7.03216	0.929678
Q8NAF0	ENSG00000218891	ZNF579	Zinc finger protein 579	46.3786	0.324294	0.677127	-0.478927	0.631991	0.997282	-0.0820193	0.0820193	0.778238	0.412687	3	1	-5.52656	0.944734
Q9BT09	ENSG00000137161	CNPY3	Protein canopy homolog 3	291.211	0.324136	0.504716	-0.642214	0.520734	0.997282	-0.118443	0.118443	0.0771907	0.0896356	18	5	-7.88185	0.921181
Q8NFU3	ENSG00000215845	TSTD1	Thiosulfate:glutathione sulfurtransferase	152.483	0.323594	0.501947	-0.644678	0.519136	0.997282	-0.282121	0.282121	0.000100042	0.000436789	12	3	-17.7619	0.822381
P10909	ENSG00000120885	CLU	Clusterin	1327.53	0.323095	0.432461	-0.747108	0.454998	0.997282	-0.377198	0.377198	1.03091e-08	1.13884e-07	15	5	-23.0068	0.769932
P14209	ENSG00000002586	CD99	CD99 antigen	317.39	0.322721	0.492728	-0.654968	0.512488	0.997282	-0.515947	0.515947	0.354577	0.25081	12	3	-30.0666	0.699334
Q9Y3I0	ENSG00000100220	RTCB	tRNA-splicing ligase RtcB homolog	319.253	0.322659	0.429926	-0.750499	0.452954	0.997282	-0.0479532	0.0479532	0.45468	0.291676	84	20	-3.26923	0.967308
P62857	ENSG00000233927	RPS28	40S ribosomal protein S28	299.247	0.322636	0.4816	-0.669924	0.502906	0.997282	-0.298053	0.298053	0.00765285	0.0155706	6	2	-18.6651	0.813349
Q6WCQ1	ENSG00000133030	MPRIP	Myosin phosphatase Rho-interacting protein	558.294	0.321091	0.437851	-0.733334	0.463355	0.997282	-0.658298	0.658298	0.0661581	0.0802086	3	1	-36.6375	0.633625
Q96S19	ENSG00000130731	METTL26	Methyltransferase-like 26	239.67	0.320179	0.488965	-0.654809	0.512591	0.997282	-0.0778395	0.0778395	0.555931	0.334575	3	1	-5.25245	0.947475
P62861	ENSG00000149806	FAU	40S ribosomal protein S30	825.334	0.320155	0.431688	-0.741635	0.458308	0.997282	-0.0379665	0.0379665	0.457567	0.292488	6	1	-2.59731	0.974027
Q7L2E3	ENSG00000132153	DHX30	ATP-dependent RNA helicase DHX30	343.439	0.320005	0.46109	-0.694019	0.48767	0.997282	0.156487	0.156487	0.478648	0.302068	6	2	11.457	1.11457
Q86WB0	ENSG00000091732	ZC3HC1	Nuclear-interacting partner of ALK	43.9848	0.319785	0.682209	-0.46875	0.639248	0.997282	0.141373	0.141373	0.540575	0.327861	3	1	10.2954	1.10295
Q6WKZ4	ENSG00000156675	RAB11FIP1	Rab11 family-interacting protein 1	347.197	0.318598	0.433976	-0.734138	0.462865	0.997282	0.0836835	0.0836835	0.089133	0.0987301	12	4	5.97203	1.05972
Q9UJZ1	ENSG00000165283	STOML2	Stomatin-like protein 2, mitochondrial	187.781	0.318556	0.489253	-0.651107	0.514977	0.997282	0.204197	0.204197	1.27277e-05	7.27744e-05	33	9	15.2045	1.15205
Q8N5A5	ENSG00000197114	ZGPAT	Zinc finger CCCH-type with G patch domain-containing protein	63.6929	0.318055	0.626022	-0.508057	0.611413	0.997282	-0.221494	0.221494	0.151384	0.141982	6	2	-14.2323	0.857677
P17568	ENSG00000099795	NDUFB7	NADH dehydrogenase [ubiquinone] 1 beta subcomplex subunit 7	154.645	0.317307	0.486073	-0.652797	0.513887	0.997282	0.0677565	0.0677565	0.442295	0.286745	9	3	4.80856	1.04809
P30533	ENSG00000163956	LRPAP1	Alpha-2-macroglobulin receptor-associated protein	501.263	0.3171	0.441365	-0.718454	0.472478	0.997282	0.241338	0.241338	1.22357e-06	8.8333e-06	21	5	18.2089	1.18209
P56537	ENSG00000242372	EIF6	Eukaryotic translation initiation factor 6	226.758	0.316933	0.516361	-0.613782	0.53936	0.997282	-0.284186	0.284186	2.45865e-08	2.62179e-07	33	9	-17.8795	0.821205
Q9NX70	ENSG00000063322	MED29	Mediator of RNA polymerase II transcription subunit 29	184.341	0.316227	0.471736	-0.670347	0.502637	0.997282	-0.275323	0.275323	0.0631637	0.07782	3	1	-17.3735	0.826265
P38936	ENSG00000124762	CDKN1A	Cyclin-dependent kinase inhibitor 1	397.55	0.315368	0.433769	-0.727041	0.467201	0.997282	-0.0970894	0.0970894	0.191356	0.166125	3	1	-6.50827	0.934917
P33527	ENSG00000103222	ABCC1	Multidrug resistance-associated protein 1	501.863	0.315343	0.44686	-0.705685	0.480384	0.997282	0.491846	0.491846	0.135797	0.131871	6	2	40.6243	1.40624
Q9UBQ5	ENSG00000178982	EIF3K	Eukaryotic translation initiation factor 3 subunit K	359.984	0.31524	0.486109	-0.648497	0.516663	0.997282	-0.123273	0.123273	9.04746e-05	0.000404677	30	7	-8.18976	0.918102
Q96KP4	ENSG00000133313	CNDP2	Cytosolic non-specific dipeptidase	205.901	0.3151	0.458683	-0.686968	0.492103	0.997282	-0.0898444	0.0898444	0.00242221	0.00637681	51	15	-6.03759	0.939624
Q12824	ENSG00000099956	SMARCB1	SWI/SNF-related matrix-associated actin-dependent regulator of chromatin subfamily B member 1	339.362	0.314152	0.461785	-0.680299	0.496315	0.997282	0.282459	0.282459	0.00246567	0.00646256	9	3	21.6266	1.21627
P61244	ENSG00000125952	MAX	Protein max	255.666	0.313995	0.44426	-0.706782	0.479702	0.997282	0.136599	0.136599	0.839439	0.430542	3	1	9.93104	1.09931
Q8WX92	ENSG00000188986	NELFB	Negative elongation factor B	262.795	0.313857	0.4635	-0.677146	0.498314	0.997282	0.0343482	0.0343482	0.827389	0.426521	24	7	2.40941	1.02409
O00592	ENSG00000128567	PODXL	Podocalyxin	476.53	0.313448	0.42523	-0.737126	0.461046	0.997282	0.544426	0.544426	2.65437e-08	2.8007e-07	12	4	45.844	1.45844
Q9UHX1	ENSG00000179950	PUF60	Poly(U)-binding-splicing factor PUF60	596.105	0.312607	0.453679	-0.689048	0.490793	0.997282	-0.0112842	0.0112842	0.488927	0.306231	81	19	-0.779108	0.992209
P84098	ENSG00000108298	RPL19	60S ribosomal protein L19	1793.82	0.312497	0.428159	-0.729861	0.465475	0.997282	-0.0807675	0.0807675	0.204914	0.175033	24	6	-5.44455	0.945554
Q14318	ENSG00000105701	FKBP8	Peptidyl-prolyl cis-trans isomerase FKBP8	562.688	0.312043	0.481483	-0.648088	0.516928	0.997282	0.219505	0.219505	0.00285336	0.0072816	9	2	16.4334	1.16433
Q9H5N1	ENSG00000177548	RABEP2	Rab GTPase-binding effector protein 2	168.227	0.311562	0.462547	-0.67358	0.500578	0.997282	0.179343	0.179343	0.059477	0.0747893	15	5	13.2368	1.13237
P45974	ENSG00000111667	USP5	Ubiquitin carboxyl-terminal hydrolase 5	542.538	0.311112	0.460174	-0.676075	0.498993	0.997282	0.00492948	0.00492948	0.00355165	0.00858445	102	29	0.34227	1.00342
Q15833	ENSG00000076944	STXBP2	Syntaxin-binding protein 2	87.293	0.311019	0.556714	-0.558669	0.576387	0.997282	-0.041501	0.041501	0.374223	0.259138	33	11	-2.83565	0.971644
P33992	ENSG00000100297	MCM5	DNA replication licensing factor MCM5	480.989	0.310811	0.437828	-0.709893	0.477771	0.997282	-0.0589421	0.0589421	0.02459	0.0382562	111	31	-4.00322	0.959968
Q4V328	ENSG00000068400	GRIPAP1	GRIP1-associated protein 1	218.486	0.310507	0.442492	-0.701723	0.482852	0.997282	0.162541	0.162541	0.120147	0.121104	15	5	11.9257	1.11926
Q02338	ENSG00000161267	BDH1	D-beta-hydroxybutyrate dehydrogenase, mitochondrial	76.8281	0.309578	0.582892	-0.531107	0.595344	0.997282	0.120566	0.120566	0.121678	0.122192	3	1	8.71611	1.08716
P50895	ENSG00000187244	BCAM	Basal cell adhesion molecule	399.154	0.30756	0.430113	-0.715067	0.474567	0.997282	0.0934164	0.0934164	0.0338201	0.0486608	30	10	6.68936	1.06689
P39656	ENSG00000244038	DDOST	Dolichyl-diphosphooligosaccharide--protein glycosyltransferase 48 kDa subunit	789.841	0.307022	0.465304	-0.65983	0.509363	0.997282	0.128996	0.128996	0.00042424	0.00150039	51	13	9.35324	1.09353
O14545	ENSG00000135148	TRAFD1	TRAF-type zinc finger domain-containing protein 1	294.485	0.306829	0.439784	-0.697681	0.485377	0.997282	-0.077639	0.077639	0.976277	0.469697	12	3	-5.23929	0.947607
Q9H3P2	ENSG00000185049	NELFA	Negative elongation factor A	189.569	0.306696	0.462575	-0.663018	0.507319	0.997282	0.0100869	0.0100869	0.263868	0.206037	21	7	0.70162	1.00702
P15880	ENSG00000140988	RPS2	40S ribosomal protein S2	2965.12	0.306664	0.428139	-0.716272	0.473823	0.997282	-0.0379273	0.0379273	0.70392	0.386862	78	16	-2.59467	0.974053
P39019	ENSG00000105372	RPS19	40S ribosomal protein S19	1658.29	0.304332	0.454761	-0.669211	0.503361	0.997282	-0.00274903	0.00274903	0.258135	0.203394	45	9	-0.190367	0.998096
Q9NXW2	ENSG00000148719	DNAJB12	DnaJ homolog subfamily B member 12	299.884	0.303559	0.477702	-0.635458	0.52513	0.997282	-0.0178053	0.0178053	0.331493	0.24003	12	4	-1.22659	0.987734
Q13509	ENSG00000258947	TUBB3	Tubulin beta-3 chain	46.1063	0.303473	0.686459	-0.442085	0.658428	0.997282	0.27234	0.27234	0.000143578	0.000598099	21	5	20.7765	1.20777
P53992	ENSG00000176986	SEC24C	Protein transport protein Sec24C	573.891	0.302461	0.41913	-0.721642	0.470515	0.997282	-0.00590681	0.00590681	0.256528	0.202419	48	16	-0.408592	0.995914
Q15717	ENSG00000066044	ELAVL1	ELAV-like protein 1	206.917	0.301897	0.454428	-0.664346	0.506469	0.997282	-0.000243039	0.000243039	0.478527	0.302068	42	10	-0.0168448	0.999832
P06744	ENSG00000105220	GPI	Glucose-6-phosphate isomerase	804.42	0.301818	0.482768	-0.625181	0.531852	0.997282	-0.188589	0.188589	0.000172854	0.000702514	123	21	-12.2537	0.877463
P19623	ENSG00000116649	SRM	Spermidine synthase	113.598	0.301545	0.543329	-0.554994	0.578898	0.997282	-0.0514259	0.0514259	0.423041	0.279761	45	13	-3.50179	0.964982
Q99623	ENSG00000134686	PHC2	Prohibitin-2	114.888	0.300594	0.570477	-0.526918	0.598251	0.997282	-0.403731	0.403731	0.098713	0.106433	3	1	-24.4099	0.755901
P52630	ENSG00000170581	STAT2	Signal transducer and activator of transcription 2	310.354	0.300114	0.436469	-0.687597	0.491707	0.997282	0.25678	0.25678	0.264976	0.206484	3	1	19.4809	1.19481
Q14689	ENSG00000160305	DIP2A	Disco-interacting protein 2 homolog A	501.389	0.299765	0.411096	-0.729185	0.465888	0.997282	1.21105	1.21105	0.190247	0.165336	3	1	131.506	2.31506
Q9HCU5	ENSG00000138073	PREB	Prolactin regulatory element-binding protein	249.412	0.298478	0.500054	-0.596891	0.55058	0.997282	0.0697835	0.0697835	0.0164131	0.0279091	18	5	4.95592	1.04956
Q14160	ENSG00000180900	SCRIB	Protein scribble homolog	709.163	0.298375	0.430845	-0.692535	0.488602	0.997282	-0.777397	0.777397	0.102759	0.109265	51	17	-41.6582	0.583418
P14550	ENSG00000117448	AKR1A1	Aldo-keto reductase family 1 member A1	144.914	0.298077	0.512846	-0.581221	0.561092	0.997282	0.0424227	0.0424227	0.00470154	0.0105865	24	7	2.98418	1.02984
P49736	ENSG00000073111	MCM2	DNA replication licensing factor MCM2	853.75	0.298025	0.452128	-0.65916	0.509793	0.997282	-0.155652	0.155652	0.00385411	0.00898055	93	25	-10.2273	0.897727
Q9UMY4	ENSG00000147164	SNX12	Sorting nexin-12	225.617	0.297689	0.452076	-0.658495	0.51022	0.997282	-0.128544	0.128544	0.0973076	0.105235	21	7	-8.5246	0.914754
P21333	ENSG00000196924	FLNA	Filamin-A	13506.3	0.297529	0.443916	-0.670238	0.502706	0.997282	-0.125646	0.125646	1.09524e-06	8.04809e-06	618	114	-8.34065	0.916593
Q14203	ENSG00000204843	DCTN1	Dynactin subunit 1	498.621	0.29703	0.433609	-0.685018	0.493333	0.997282	0.0981938	0.0981938	4.21767e-05	0.000209105	96	28	7.04325	1.07043
P08621	ENSG00000104852	SNRNP70	U1 small nuclear ribonucleoprotein 70 kDa	813.785	0.296978	0.418974	-0.70882	0.478436	0.997282	-0.0015913	0.0015913	0.418588	0.277933	48	10	-0.110239	0.998898
Q9Y446	ENSG00000184363	PKP3	Plakophilin-3	285.003	0.296845	0.46662	-0.636159	0.524673	0.997282	-0.159576	0.159576	0.00662684	0.013913	45	12	-10.4712	0.895288
P50995	ENSG00000122359	ANXA11	Annexin A11	363.68	0.296754	0.470797	-0.630322	0.528484	0.997282	-0.146913	0.146913	9.61228e-10	1.31848e-08	51	14	-9.68189	0.903181
Q9Y2Q5	ENSG00000116586	LAMTOR2	Ragulator complex protein LAMTOR2	146.233	0.296014	0.506634	-0.584276	0.559035	0.997282	0.00280476	0.00280476	0.839877	0.430542	12	4	0.1946	1.00195
P56159	ENSG00000151892	GFRA1	GDNF family receptor alpha-1	6057.25	0.295724	0.38784	-0.76249	0.445768	0.997282	0.433848	0.433848	4.61655e-11	8.44316e-10	42	9	35.0832	1.35083
Q8TAT6	ENSG00000182446	NPLOC4	Nuclear protein localization protein 4 homolog	620.89	0.29501	0.433486	-0.680553	0.496154	0.997282	0.0599586	0.0599586	0.76909	0.409551	33	9	4.24358	1.04244
Q9UBM7	ENSG00000172893	DHCR7	7-dehydrocholesterol reductase	1172.77	0.294882	0.418797	-0.704116	0.481361	0.997282	0.00848397	0.00848397	0.287246	0.218487	24	7	0.589796	1.0059
P67870	ENSG00000204435	CSNK2B	Casein kinase II subunit beta	129.182	0.294492	0.481563	-0.611534	0.540846	0.997282	0.034497	0.034497	0.3345	0.241274	21	5	2.41997	1.0242
Q7L2J0	ENSG00000146834	MEPCE	7SK snRNA methylphosphate capping enzyme	433.697	0.293356	0.437286	-0.670857	0.502311	0.997282	-0.0658243	0.0658243	0.828271	0.426709	15	5	-4.46007	0.955399
Q07812	ENSG00000087088	BAX	Apoptosis regulator BAX	175.815	0.293309	0.487322	-0.601878	0.547255	0.997282	-0.0173073	0.0173073	0.868378	0.438382	24	8	-1.19248	0.988075
Q9UFC0	ENSG00000161036	LRWD1	Leucine-rich repeat and WD repeat-containing protein 1	95.5605	0.293303	0.519366	-0.564732	0.572256	0.997282	0.210594	0.210594	0.341106	0.244114	3	1	15.7165	1.15716
Q9Y4C2	ENSG00000198420	TCAF1	TRPM8 channel-associated factor 1	132.547	0.293062	0.488021	-0.600512	0.548165	0.997282	0.225822	0.225822	0.0307481	0.0452696	9	3	16.9444	1.16944
Q16850	ENSG00000001630	CYP51A1	Lanosterol 14-alpha demethylase	42.9645	0.292956	0.68371	-0.42848	0.668302	0.997282	-0.204349	0.204349	0.00095283	0.002937	9	3	-13.207	0.86793
Q5RKV6	ENSG00000223496	EXOSC6	Exosome complex component MTR3	312.774	0.292449	0.43182	-0.677247	0.498249	0.997282	0.0115013	0.0115013	0.62706	0.361774	12	4	0.800397	1.008
O75607	ENSG00000107833	NPM3	Nucleoplasmin-3	69.7107	0.292265	0.626484	-0.466516	0.640846	0.997282	-0.321902	0.321902	0.002475	0.0064767	15	4	-19.9986	0.800014
Q13158	ENSG00000168040	FADD	FAS-associated death domain protein	143.309	0.291731	0.503912	-0.578933	0.562634	0.997282	0.0663185	0.0663185	0.24483	0.196348	9	3	4.70414	1.04704
P19174	ENSG00000124181	PLCG1	1-phosphatidylinositol 4,5-bisphosphate phosphodiesterase gamma-1	1718.24	0.291486	0.428677	-0.679967	0.496525	0.997282	-0.0729504	0.0729504	0.0998685	0.107054	33	9	-4.93082	0.950692
Q07866	ENSG00000126214	KLC1	Kinesin light chain 1	237.881	0.291403	0.453177	-0.643023	0.520209	0.997282	0.0257159	0.0257159	0.637242	0.365853	81	21	1.79847	1.01798
Q969H8	ENSG00000074842	MYDGF	Myeloid-derived growth factor	112.532	0.291101	0.511972	-0.568587	0.569637	0.997282	-0.00471966	0.00471966	0.867171	0.438382	24	6	-0.326607	0.996734
Q96KC8	ENSG00000136770	DNAJC1	DnaJ homolog subfamily C member 1	258.615	0.290578	0.442721	-0.656346	0.511602	0.997282	0.415754	0.415754	0.000809184	0.00259128	15	4	33.3996	1.334
P18669	ENSG00000171314	PGAM1	Phosphoglycerate mutase 1	162.336	0.290543	0.480446	-0.604736	0.545354	0.997282	0.046055	0.046055	0.573253	0.341504	102	15	3.24379	1.03244
Q9UL33	ENSG00000167515	TRAPPC2L	Trafficking protein particle complex subunit 2-like protein	271.487	0.290445	0.468593	-0.619824	0.535374	0.997282	-0.0563354	0.0563354	0.967975	0.46889	3	1	-3.82961	0.961704
Q13636	ENSG00000168461	RAB31	Ras-related protein Rab-31	225.672	0.289529	0.505272	-0.573017	0.566634	0.997282	1.05016	1.05016	1.7929e-05	9.90307e-05	9	3	107.076	2.07076
P49720	ENSG00000277791	PSMB3	Proteasome subunit beta type-3	222.166	0.288917	0.511892	-0.56441	0.572475	0.997282	0.0367453	0.0367453	0.640007	0.366801	27	6	2.5797	1.0258
P31751	ENSG00000105221	AKT2	RAC-beta serine/threonine-protein kinase	664.336	0.288568	0.45609	-0.6327	0.52693	0.997282	-0.0178443	0.0178443	0.151347	0.141982	15	4	-1.22925	0.987707
Q9Y5L4	ENSG00000099800	TIMM13	Mitochondrial import inner membrane translocase subunit Tim13	121.023	0.287713	0.514305	-0.559422	0.575874	0.997282	-0.252747	0.252747	0.00923137	0.0179184	15	4	-16.0703	0.839297
Q8NC44	ENSG00000144567	RETREG2	Reticulophagy regulator 2	496.53	0.287296	0.438527	-0.65514	0.512378	0.997282	0.0819056	0.0819056	0.229276	0.188789	3	1	5.84151	1.05842
P63241	ENSG00000132507	EIF5A	Eukaryotic translation initiation factor 5A-1	603.733	0.287148	0.458959	-0.625651	0.531544	0.997282	-0.113397	0.113397	0.000344857	0.00128424	66	10	-7.55913	0.924409
P46060	ENSG00000100401	RANGAP1	Ran GTPase-activating protein 1	489.46	0.286488	0.467605	-0.612671	0.540094	0.997282	-0.0448939	0.0448939	0.00236182	0.00626015	54	16	-3.06389	0.969361
O95400	ENSG00000169217	CD2BP2	CD2 antigen cytoplasmic tail-binding protein 2	509.77	0.285906	0.455795	-0.627269	0.530483	0.997282	0.033389	0.033389	0.385095	0.264108	15	5	2.34133	1.02341
Q9UNX3	ENSG00000037241	RPL26L1	60S ribosomal protein L26-like 1	95.4624	0.285885	0.515176	-0.554927	0.578944	0.997282	-0.0494209	0.0494209	0.861903	0.437463	45	9	-3.36759	0.966324
Q9NPE3	ENSG00000182117	NOP10	H/ACA ribonucleoprotein complex subunit 3	129.471	0.285023	0.508383	-0.560647	0.575038	0.997282	-0.0358119	0.0358119	0.859636	0.437121	3	1	-2.45174	0.975483
P62873	ENSG00000078369	GNB1	Guanine nucleotide-binding protein G(I)/G(S)/G(T) subunit beta-1	546.352	0.28434	0.421205	-0.675062	0.499636	0.997282	0.0944913	0.0944913	0.0235467	0.0368421	24	5	6.76888	1.06769
Q15257	ENSG00000119383	PTPA	Serine/threonine-protein phosphatase 2A activator	882.966	0.283734	0.430121	-0.65966	0.509472	0.997282	-0.0126189	0.0126189	0.442155	0.286745	36	10	-0.870863	0.991291
Q5JTH9	ENSG00000052749	RRP12	RRP12-like protein	249.361	0.283512	0.493962	-0.573955	0.565998	0.997282	-0.193435	0.193435	1.32784e-05	7.56274e-05	54	17	-12.5479	0.874521
P53041	ENSG00000011485	PPP5C	Serine/threonine-protein phosphatase 5	243.827	0.282655	0.450582	-0.62731	0.530456	0.997282	-0.0107712	0.0107712	0.490877	0.307109	21	6	-0.743823	0.992562
Q96ED9	ENSG00000095066	HOOK2	Protein Hook homolog 2	340.442	0.28234	0.427893	-0.659839	0.509357	0.997282	0.212294	0.212294	0.234229	0.191051	9	3	15.8529	1.15853
Q7KZ85	ENSG00000109111	SUPT6H	Transcription elongation factor SPT6	709.859	0.28209	0.425524	-0.662925	0.507379	0.997282	-0.0379699	0.0379699	0.389208	0.265604	21	7	-2.59754	0.974025
Q96EY1	ENSG00000103423	DNAJA3	DnaJ homolog subfamily A member 3, mitochondrial	334.471	0.281726	0.451269	-0.624297	0.532433	0.997282	-0.135284	0.135284	0.0135078	0.0240366	18	5	-8.95093	0.910491
Q9P2Y5	ENSG00000198382	UVRAG	UV radiation resistance-associated gene protein	169.101	0.281364	0.509184	-0.552578	0.580552	0.997282	-0.269954	0.269954	0.97091	0.469268	3	1	-17.0654	0.829346
Q9NPD3	ENSG00000178896	EXOSC4	Exosome complex component RRP41	86.0681	0.281286	0.56809	-0.495143	0.620499	0.997282	-0.0130475	0.0130475	0.920848	0.455191	6	2	-0.900307	0.990997
Q8IZL8	ENSG00000141456	PELP1	Proline-, glutamic acid- and leucine-rich protein 1	224.152	0.278825	0.462157	-0.603312	0.546301	0.997282	0.0724111	0.0724111	0.0258566	0.0399562	36	9	5.14725	1.05147
O94906	ENSG00000101161	PRPF6	Pre-mRNA-processing factor 6	890.276	0.27867	0.428532	-0.65029	0.515505	0.997282	-0.046463	0.046463	0.717829	0.391889	96	29	-3.16926	0.968307
O00233	ENSG00000110801	PSMD9	26S proteasome non-ATPase regulatory subunit 9	92.7752	0.278588	0.528311	-0.527317	0.597973	0.997282	0.0940434	0.0940434	0.146336	0.138819	39	9	6.73574	1.06736
P35568	ENSG00000169047	IRS1	Insulin receptor substrate 1	1472.95	0.278125	0.405015	-0.686705	0.492269	0.997282	0.0725901	0.0725901	0.231485	0.189633	6	2	5.16029	1.0516
Q14847	ENSG00000002834	LASP1	LIM and SH3 domain protein 1	661.175	0.277916	0.456764	-0.608445	0.542892	0.997282	-0.379401	0.379401	5.45303e-06	3.43896e-05	36	9	-23.1243	0.768757
P10253	ENSG00000171298	GAA	Lysosomal alpha-glucosidase	415.182	0.277615	0.464215	-0.598032	0.549819	0.997282	-0.308365	0.308365	0.029012	0.0434125	33	10	-19.2444	0.807556
Q8TB61	ENSG00000157593	SLC35B2	Adenosine 3'-phospho 5'-phosphosulfate transporter 1	343.4	0.277445	0.441299	-0.628701	0.529545	0.997282	0.322063	0.322063	1.04492e-06	7.74745e-06	12	4	25.0117	1.25012
P31641	ENSG00000131389	SLC6A6	Sodium- and chloride-dependent taurine transporter	767.077	0.276807	0.429838	-0.64398	0.519588	0.997282	0.337075	0.337075	0.000287422	0.00109513	6	1	26.3193	1.26319
Q9UMS4	ENSG00000110107	PRPF19	Pre-mRNA-processing factor 19	232.029	0.27635	0.522342	-0.529059	0.596765	0.997282	-0.0764013	0.0764013	0.12448	0.123953	69	14	-5.15795	0.94842
Q6P2Q9	ENSG00000174231	PRPF8	Pre-mRNA-processing-splicing factor 8	1479.47	0.276309	0.427084	-0.646965	0.517654	0.997282	-0.0019083	0.0019083	0.00307739	0.00767482	204	58	-0.132186	0.998678
Q8NF37	ENSG00000153395	LPCAT1	Lysophosphatidylcholine acyltransferase 1	2219.69	0.276225	0.400473	-0.689746	0.490354	0.997282	0.331739	0.331739	2.68418e-17	1.22727e-15	51	16	25.8529	1.25853
Q9BVK6	ENSG00000184840	TMED9	Transmembrane emp24 domain-containing protein 9	342.073	0.275411	0.42973	-0.640892	0.521593	0.997282	0.0032773	0.0032773	0.0147476	0.0257145	33	9	0.227423	1.00227
Q15287	ENSG00000205937	RNPS1	RNA-binding protein with serine-rich domain 1	635.802	0.275052	0.417297	-0.659127	0.509814	0.997282	-0.142811	0.142811	0.00221973	0.00596032	15	4	-9.42475	0.905753
Q96P11	ENSG00000130305	NSUN5	Probable 28S rRNA (cytosine-C(5))-methyltransferase	92.1311	0.274791	0.544723	-0.50446	0.613938	0.997282	-0.00827076	0.00827076	0.259337	0.203951	6	2	-0.571645	0.994284
Q9H832	ENSG00000159202	UBE2Z	Ubiquitin-conjugating enzyme E2 Z	808.935	0.274314	0.396578	-0.691704	0.489123	0.997282	0.210447	0.210447	0.0103682	0.0196442	45	12	15.7047	1.15705
P53396	ENSG00000131473	ACLY	ATP-citrate synthase	885.99	0.274149	0.433162	-0.632902	0.526798	0.997282	0.0388706	0.0388706	0.0179461	0.0297774	156	39	2.73093	1.02731
Q14258	ENSG00000121060	TRIM25	E3 ubiquitin/ISG15 ligase TRIM25	506.443	0.273803	0.413344	-0.662409	0.507709	0.997282	0.0696836	0.0696836	0.017044	0.0287148	105	24	4.94865	1.04949
Q9BRJ6	ENSG00000146540	C7orf50	Uncharacterized protein C7orf50	349.64	0.273378	0.478676	-0.571113	0.567923	0.997282	-0.358568	0.358568	0.000559492	0.00190273	18	5	-22.0062	0.779938
Q9BYJ9	ENSG00000149658	YTHDF1	YTH domain-containing family protein 1	566.052	0.273373	0.439671	-0.621767	0.534095	0.997282	-0.164272	0.164272	0.00545002	0.0118661	30	8	-10.7621	0.892379
P59998	ENSG00000241553	ARPC4	Actin-related protein 2/3 complex subunit 4	337.08	0.273341	0.464527	-0.588428	0.556245	0.997282	-0.0782797	0.0782797	0.00924701	0.0179277	36	8	-5.28136	0.947186
Q8TB45	ENSG00000155792	DEPTOR	DEP domain-containing mTOR-interacting protein	137.381	0.273265	0.504078	-0.542109	0.587744	0.997282	0.655347	0.655347	0.0702934	0.0834893	3	1	57.4994	1.57499
Q96CW1	ENSG00000161203	AP2M1	AP-2 complex subunit mu	1011.27	0.273013	0.426749	-0.639751	0.522334	0.997282	-0.0885318	0.0885318	0.603483	0.352371	51	14	-5.95206	0.940479
Q9ULX3	ENSG00000141101	NOB1	RNA-binding protein NOB1	121.084	0.27251	0.508471	-0.53594	0.592	0.997282	-0.355454	0.355454	0.0697814	0.0831717	3	1	-21.8376	0.781624
P47897	ENSG00000172053	QARS	Glutamine--tRNA ligase	409.72	0.272236	0.445392	-0.611227	0.541049	0.997282	-0.1151	0.1151	0.000187856	0.000754172	90	25	-7.66816	0.923318
Q9Y282	ENSG00000125991	ERGIC3	Endoplasmic reticulum-Golgi intermediate compartment protein 3	727.355	0.271916	0.47663	-0.570497	0.56834	0.997282	-0.248726	0.248726	0.00135788	0.00398409	15	5	-15.8361	0.841639
Q9Y230	ENSG00000183207	RUVBL2	RuvB-like 2	360.834	0.271473	0.453366	-0.598794	0.54931	0.997282	-0.0679413	0.0679413	0.014151	0.0250189	81	21	-4.60016	0.953998
Q14151	ENSG00000130254	SAFB2	Scaffold attachment factor B2	252.231	0.271231	0.44489	-0.609659	0.542088	0.997282	-0.00357642	0.00357642	0.222489	0.184724	33	9	-0.247592	0.997524
Q9P2M7	ENSG00000143375	CGN	Cingulin	393.79	0.269357	0.43121	-0.624652	0.532199	0.997282	0.296731	0.296731	9.47466e-11	1.62451e-09	30	10	22.8358	1.22836
P26368	ENSG00000063244	U2AF2	Splicing factor U2AF 65 kDa subunit	758.804	0.268267	0.435375	-0.616174	0.537779	0.997282	-0.0413875	0.0413875	0.00224354	0.00600466	42	9	-2.82801	0.97172
Q9C010	ENSG00000135549	PKIB	cAMP-dependent protein kinase inhibitor beta	277.722	0.268193	0.520572	-0.515188	0.606421	0.997282	0.467353	0.467353	1.00796e-06	7.54134e-06	12	3	38.2571	1.38257
Q9UDW1	ENSG00000184076	UQCR10	Cytochrome b-c1 complex subunit 9	254.437	0.267052	0.486711	-0.548686	0.583221	0.997282	-0.0423537	0.0423537	0.125796	0.124886	9	2	-2.89306	0.971069
Q13442	ENSG00000106244	PDAP1	28 kDa heat- and acid-stable phosphoprotein	336.393	0.266804	0.439952	-0.606439	0.544223	0.997282	-0.0761048	0.0761048	0.184356	0.16236	27	6	-5.13846	0.948615
O95168	ENSG00000065518	NDUFB4	NADH dehydrogenase [ubiquinone] 1 beta subcomplex subunit 4	270.99	0.266719	0.434641	-0.613654	0.539444	0.997282	-0.0414205	0.0414205	0.317735	0.232958	6	2	-2.83023	0.971698
Q9BSV6	ENSG00000170892	TSEN34	tRNA-splicing endonuclease subunit Sen34	213.619	0.266268	0.494188	-0.538798	0.590026	0.997282	-0.172939	0.172939	0.234492	0.191108	15	5	-11.2966	0.887034
Q9HA64	ENSG00000141560	FN3KRP	Ketosamine-3-kinase	90.6294	0.265729	0.525312	-0.50585	0.612962	0.997282	0.122937	0.122937	0.310306	0.228837	6	2	8.89497	1.08895
P23528	ENSG00000172757	CFL1	Cofilin-1	2880.01	0.265158	0.426369	-0.621899	0.534008	0.997282	-0.0527019	0.0527019	0.675412	0.378876	78	11	-3.5871	0.964129
P05388	ENSG00000089157	RPLP0	60S acidic ribosomal protein P0	4104.41	0.264938	0.436519	-0.606934	0.543895	0.997282	-0.0627647	0.0627647	0.0629156	0.0775724	72	13	-4.25724	0.957428
Q9BW92	ENSG00000143374	TARS2	Threonine--tRNA ligase, mitochondrial	222.283	0.264837	0.48418	-0.546981	0.584392	0.997282	0.0670579	0.0670579	0.338855	0.243195	21	7	4.75781	1.04758
O95865	ENSG00000213722	DDAH2	N(G),N(G)-dimethylarginine dimethylaminohydrolase 2	160.588	0.264414	0.468007	-0.564979	0.572088	0.997282	0.11292	0.11292	0.0581816	0.0734973	30	9	8.1415	1.08142
Q9BPW8	ENSG00000184117	NIPSNAP1	Protein NipSnap homolog 1	328.365	0.263383	0.459151	-0.57363	0.566218	0.997282	0.118804	0.118804	0.000476355	0.00166119	39	9	8.58343	1.08583
P07996	ENSG00000137801	THBS1	Thrombospondin-1	1314.95	0.262981	0.430658	-0.61065	0.541431	0.997282	0.0684779	0.0684779	0.366839	0.255855	6	2	4.86098	1.04861
Q99873	ENSG00000126457	PRMT1	Protein arginine N-methyltransferase 1	684.036	0.262664	0.445604	-0.589458	0.555554	0.997282	0.0818162	0.0818162	0.0930441	0.1018	72	18	5.83495	1.05835
P35237	ENSG00000124570	SERPINB6	Serpin B6	74.7583	0.262367	0.545042	-0.481369	0.630254	0.997282	0.313118	0.313118	0.088762	0.098582	33	10	24.239	1.24239
P09467	ENSG00000165140	FBP1	Fructose-1,6-bisphosphatase 1	372.862	0.262236	0.440709	-0.595033	0.551822	0.997282	-0.241519	0.241519	1.76918e-11	3.46676e-10	72	16	-15.4146	0.845854
Q92982	ENSG00000131669	NINJ1	Ninjurin-1	499.267	0.261984	0.458183	-0.571789	0.567465	0.997282	-0.171724	0.171724	0.0194992	0.0317151	9	2	-11.2219	0.887781
Q9UBV8	ENSG00000162517	PEF1	Peflin	134.541	0.261174	0.533124	-0.489893	0.62421	0.997282	0.0343724	0.0343724	0.719475	0.392398	9	3	2.41112	1.02411
O95793	ENSG00000124214	STAU1	Double-stranded RNA-binding protein Staufen homolog 1	671.229	0.261061	0.416174	-0.627287	0.530471	0.997282	-0.157993	0.157993	0.0207706	0.0333871	60	15	-10.3729	0.896271
Q9UI30	ENSG00000173113	TRMT112	Multifunctional methyltransferase subunit TRM112-like protein	455.23	0.260827	0.423237	-0.616266	0.537719	0.997282	-0.116058	0.116058	0.99097	0.473205	18	5	-7.72943	0.922706
Q7Z6Z7	ENSG00000086758	HUWE1	E3 ubiquitin-protein ligase HUWE1	4148.05	0.26082	0.398148	-0.655084	0.512414	0.997282	0.221561	0.221561	8.30113e-13	2.00936e-11	261	77	16.5994	1.16599
Q8N6H7	ENSG00000149182	ARFGAP2	ADP-ribosylation factor GTPase-activating protein 2	574.586	0.260582	0.438065	-0.594848	0.551945	0.997282	-0.0487512	0.0487512	0.809608	0.420513	24	7	-3.32272	0.966773
Q8IZ83	ENSG00000161618	ALDH16A1	Aldehyde dehydrogenase family 16 member A1	157.403	0.259495	0.506459	-0.512371	0.608391	0.997282	0.0837452	0.0837452	0.605367	0.353131	30	9	5.97656	1.05977
Q92925	ENSG00000108604	SMARCD2	SWI/SNF-related matrix-associated actin-dependent regulator of chromatin subfamily D member 2	1633.79	0.259446	0.427313	-0.607158	0.543746	0.997282	0.144277	0.144277	0.0301452	0.0445813	21	7	10.5176	1.10518
Q16543	ENSG00000105401	CDC37	Hsp90 co-chaperone Cdc37	683.433	0.259431	0.440591	-0.588825	0.555979	0.997282	0.0296259	0.0296259	0.54591	0.330086	36	9	2.07474	1.02075
O94776	ENSG00000149480	MTA2	Metastasis-associated protein MTA2	914.625	0.25931	0.426384	-0.608162	0.54308	0.997282	-0.0296986	0.0296986	0.809609	0.420513	54	17	-2.0375	0.979625
Q16626	ENSG00000124733	MEA1	Male-enhanced antigen 1	239.375	0.258817	0.462436	-0.559683	0.575696	0.997282	0.0439383	0.0439383	0.624214	0.360638	3	1	3.09242	1.03092
P35914	ENSG00000117305	HMGCL	Hydroxymethylglutaryl-CoA lyase, mitochondrial	49.5086	0.258511	0.61085	-0.4232	0.67215	0.997282	0.173994	0.173994	0.0865101	0.0970108	6	2	12.8177	1.12818
O14828	ENSG00000116521	SCAMP3	Secretory carrier-associated membrane protein 3	335.492	0.258479	0.464286	-0.556724	0.577716	0.997282	0.0726641	0.0726641	0.0855209	0.0961526	27	6	5.16569	1.05166
P42126	ENSG00000167969	ECI1	Enoyl-CoA delta isomerase 1, mitochondrial	132.63	0.258274	0.524437	-0.492479	0.62238	0.997282	-0.1306	0.1306	0.0252113	0.0390017	27	8	-8.65486	0.913451
Q13547	ENSG00000116478	HDAC1	Histone deacetylase 1	330.459	0.258092	0.423975	-0.608744	0.542694	0.997282	0.0350599	0.0350599	0.200965	0.172825	45	10	2.45993	1.0246
P49768;P49810	ENSG00000143801	PSEN2	Presenilin-1;Presenilin-2	120.429	0.258015	0.525333	-0.491145	0.623324	0.997282	0.0786037	0.0786037	2.84823e-07	0.201158	21	5	71.1248	1.71125
Q9BQ24	ENSG00000100711	ZFYVE21	Zinc finger FYVE domain-containing protein 21	264.705	0.25772	0.436303	-0.59069	0.554728	0.997282	0.211195	0.211195	0.180904	0.160782	3	1	15.7647	1.15765
Q9BTC0	ENSG00000101191	DIDO1	Death-inducer obliterator 1	1522.63	0.257554	0.433361	-0.594318	0.552299	0.997282	-0.0349269	0.0349269	0.218736	0.183125	27	9	-2.39188	0.976081
Q6FI81	ENSG00000005194	CIAPIN1	Anamorsin	111.257	0.256774	0.502432	-0.511062	0.609308	0.997282	-0.0882505	0.0882505	0.0405518	0.0553928	18	6	-5.93373	0.940663
P46776	ENSG00000166441	RPL27A	60S ribosomal protein L27a	880.88	0.25672	0.450279	-0.570136	0.568585	0.997282	-0.14238	0.14238	0.214345	0.180374	27	6	-9.39768	0.906023
P09661	ENSG00000125835	SNRPB	U2 small nuclear ribonucleoprotein A'	310.337	0.256401	0.457036	-0.561009	0.574791	0.997282	-0.00453957	0.00453957	0.861401	0.437463	27	6	-0.314164	0.996858
P51153	ENSG00000143545	RAB13	Ras-related protein Rab-13	134.857	0.256176	0.48733	-0.525673	0.599115	0.997282	0.20202	0.20202	0.000263833	0.00103111	9	3	15.0308	1.15031
P52434	ENSG00000005075	POLR2J	DNA-directed RNA polymerases I, II, and III subunit RPABC3	118.834	0.25606	0.55851	-0.45847	0.646615	0.997282	-0.0853474	0.0853474	0.392784	0.267269	3	1	-5.74425	0.942558
P27695	ENSG00000100823	APEX1	DNA-(apurinic or apyrimidinic site) lyase	405.891	0.256059	0.422294	-0.606353	0.54428	0.997282	0.0148194	0.0148194	0.2449	0.196348	63	14	1.0325	1.01032
Q9H3Z4	ENSG00000101152	DNAJC5	DnaJ homolog subfamily C member 5	799.763	0.255921	0.437507	-0.584953	0.558579	0.997282	0.101973	0.101973	0.150945	0.141812	21	4	7.32403	1.07324
Q99623	ENSG00000215021	PHB2	Prohibitin-2	555.291	0.255193	0.447757	-0.569937	0.568721	0.997282	0.0378882	0.0378882	0.195385	0.168909	69	17	2.661	1.02661
Q96HY7	ENSG00000181192	DHTKD1	Probable 2-oxoglutarate dehydrogenase E1 component DHKTD1, mitochondrial	395.058	0.254763	0.418318	-0.609017	0.542513	0.997282	0.0437128	0.0437128	0.0777092	0.0898871	24	8	3.07631	1.03076
Q92947	ENSG00000105607	GCDH	Glutaryl-CoA dehydrogenase, mitochondrial	80.5749	0.254735	0.559485	-0.455303	0.648892	0.997282	0.0962478	0.0962478	0.338913	0.243195	3	1	6.89896	1.06899
O96000	ENSG00000140990	NDUFB10	NADH dehydrogenase [ubiquinone] 1 beta subcomplex subunit 10	256.131	0.254717	0.455964	-0.558633	0.576412	0.997282	-0.0520053	0.0520053	0.574259	0.341797	15	5	-3.54054	0.964595
Q9ULA0	ENSG00000123992	DNPEP	Aspartyl aminopeptidase	376.983	0.253775	0.452395	-0.56096	0.574825	0.997282	0.203662	0.203662	1.72365e-10	2.728e-09	57	15	15.1618	1.15162
O00115	ENSG00000105612	DNASE2	Deoxyribonuclease-2-alpha	195.48	0.253071	0.503837	-0.502287	0.615465	0.997282	-0.0862258	0.0862258	0.206281	0.175472	6	2	-5.80162	0.941984
Q9UK45	ENSG00000130332	LSM7	U6 snRNA-associated Sm-like protein LSm7	99.4341	0.252788	0.538031	-0.469839	0.63847	0.997282	-0.108852	0.108852	0.192637	0.166796	6	2	-7.26741	0.927326
Q99426	ENSG00000105254	TBCB	Tubulin-folding cofactor B	263.79	0.252698	0.495096	-0.510401	0.609771	0.997282	0.0500557	0.0500557	0.111775	0.115204	21	6	3.53049	1.0353
Q9NVS9	ENSG00000108439	PNPO	Pyridoxine-5'-phosphate oxidase	301.836	0.252539	0.453361	-0.557039	0.577501	0.997282	-0.0471063	0.0471063	0.839897	0.430542	45	9	-3.21243	0.967876
P04632	ENSG00000126247	CAPNS1	Calpain small subunit 1	728.13	0.25174	0.462417	-0.544401	0.586166	0.997282	-0.112452	0.112452	0.00365141	0.00872277	48	10	-7.49853	0.925015
Q96EP5	ENSG00000071626	DAZAP1	DAZ-associated protein 1	491.838	0.251286	0.452168	-0.555737	0.578391	0.997282	0.00406225	0.00406225	0.188182	0.164148	36	8	0.281971	1.00282
Q86XZ4	ENSG00000123352	SPATS2	Spermatogenesis-associated serine-rich protein 2	160.609	0.251184	0.464268	-0.541033	0.588485	0.997282	0.0628949	0.0628949	0.540592	0.327861	6	2	4.45597	1.04456
Q66K14	ENSG00000197226	TBC1D9B	TBC1 domain family member 9B	1015.3	0.251046	0.443729	-0.565763	0.571555	0.997282	-0.0264939	0.0264939	0.803743	0.419317	12	4	-1.81966	0.981803
Q8NCW5	ENSG00000163382	NAXE	NAD(P)H-hydrate epimerase	261.824	0.250884	0.49701	-0.504787	0.613708	0.997282	-0.0577307	0.0577307	0.684231	0.381999	21	5	-3.92258	0.960774
Q8WTW3	ENSG00000166685	COG1	Conserved oligomeric Golgi complex subunit 1	98.7828	0.250585	0.542143	-0.462212	0.643929	0.997282	-0.038824	0.038824	0.893552	0.446099	6	2	-2.65519	0.973448
P57737	ENSG00000262246	CORO7	Coronin-7	51.7083	0.25027	0.677139	-0.369599	0.711681	0.997282	0.164127	0.164127	0.403161	0.270417	15	5	12.0488	1.12049
Q9BUJ2	ENSG00000105323	HNRNPUL1	Heterogeneous nuclear ribonucleoprotein U-like protein 1	1331.11	0.249942	0.428033	-0.583931	0.559267	0.997282	-0.0645344	0.0645344	0.00960473	0.0185122	63	17	-4.37461	0.956254
P09104	ENSG00000111674	ENO2	Gamma-enolase	74.8262	0.248972	0.57387	-0.433848	0.664399	0.997282	0.0382136	0.0382136	0.915263	0.453362	3	1	2.68416	1.02684
P12830	ENSG00000039068	CDH1	Cadherin-1	3763.95	0.248334	0.386037	-0.643292	0.520035	0.997282	-0.0787639	0.0787639	0.00841295	0.0168055	39	10	-5.31314	0.946869
Q9NVD7	ENSG00000197702	PARVA	Alpha-parvin	191.771	0.247514	0.452813	-0.546615	0.584643	0.997282	0.017461	0.017461	0.369531	0.257039	15	4	1.21766	1.01218
Q8N1G0	ENSG00000143373	ZNF687	Zinc finger protein 687	828.339	0.247402	0.436086	-0.567323	0.570495	0.997282	0.135143	0.135143	0.0813152	0.0929478	12	4	9.82013	1.0982
Q14653	ENSG00000126456	IRF3	Interferon regulatory factor 3	216.368	0.247242	0.471128	-0.524787	0.599732	0.997282	0.0380408	0.0380408	0.614718	0.356956	6	2	2.67186	1.02672
Q9UBL3	ENSG00000129691	ASH2L	Set1/Ash2 histone methyltransferase complex subunit ASH2	89.6602	0.246686	0.523756	-0.470995	0.637644	0.997282	0.173019	0.173019	0.139527	0.1343	6	2	12.7415	1.12742
Q8N1G2	ENSG00000137200	CMTR1	Cap-specific mRNA (nucleoside-2'-O-)-methyltransferase 1	309.199	0.246006	0.453071	-0.542975	0.587147	0.997282	0.0530653	0.0530653	0.443133	0.286826	9	3	3.74669	1.03747
Q99584	ENSG00000189171	S100A13	Protein S100-A13	160.34	0.244466	0.467575	-0.522839	0.601087	0.997282	0.0373054	0.0373054	0.171243	0.154617	30	6	2.61954	1.0262
Q96HY6	ENSG00000198171	DDRGK1	DDRGK domain-containing protein 1	207.755	0.244142	0.495763	-0.492457	0.622396	0.997282	-0.0182992	0.0182992	0.852375	0.434907	18	4	-1.26039	0.987396
P35250	ENSG00000049541	RFC2	Replication factor C subunit 2	125.15	0.243274	0.516903	-0.470637	0.6379	0.997282	-0.018203	0.018203	0.385762	0.264238	18	5	-1.25381	0.987462
Q9P2B2	ENSG00000134247	PTGFRN	Prostaglandin F2 receptor negative regulator	1246.97	0.24288	0.394644	-0.61544	0.538264	0.997282	0.136649	0.136649	3.33745e-09	4.13041e-08	42	12	9.93486	1.09935
P23258;Q9NRH3	ENSG00000037042	TUBG2	Tubulin gamma-1 chain;Tubulin gamma-2 chain	55.0733	0.24216	0.618543	-0.391501	0.695427	0.997282	-0.121598	0.121598	1.6291e-10	0.226987	132	25	-6.527	0.93473
Q13438	ENSG00000135506	OS9	Protein OS-9	1558.34	0.241842	0.4113	-0.587994	0.556537	0.997282	0.413323	0.413323	5.90255e-07	4.62647e-06	21	6	33.175	1.33175
Q13330	ENSG00000182979	MTA1	Metastasis-associated protein MTA1	456.998	0.241444	0.428501	-0.563461	0.573121	0.997282	0.0205078	0.0205078	0.0338015	0.0486608	21	7	1.43164	1.01432
P11717	ENSG00000197081	IGF2R	Cation-independent mannose-6-phosphate receptor	917.536	0.240977	0.404962	-0.595062	0.551802	0.997282	0.0269058	0.0269058	0.440708	0.286156	33	11	1.88247	1.01882
Q9BX40	ENSG00000149657	LSM14B	Protein LSM14 homolog B	672.525	0.240103	0.429127	-0.559513	0.575811	0.997282	-0.122211	0.122211	0.00671052	0.0140528	48	11	-8.12217	0.918778
Q8IY81	ENSG00000108592	FTSJ3	pre-rRNA 2'-O-ribose RNA methyltransferase FTSJ3	833.392	0.239875	0.422789	-0.567364	0.570467	0.997282	-0.118237	0.118237	0.0586473	0.0739153	78	22	-7.86874	0.921313
O43242	ENSG00000108344	PSMD3	26S proteasome non-ATPase regulatory subunit 3	437.432	0.23987	0.479667	-0.500075	0.617022	0.997282	0.0303984	0.0303984	0.468774	0.297801	75	20	2.12941	1.02129
O95202	ENSG00000168924	LETM1	Mitochondrial proton/calcium exchanger protein	394.119	0.23918	0.480318	-0.497962	0.618511	0.997282	-0.137428	0.137428	0.707712	0.388298	54	16	-9.08617	0.909138
Q9H7Z7	ENSG00000148334	PTGES2	Prostaglandin E synthase 2	275.006	0.239097	0.463267	-0.51611	0.605778	0.997282	-0.00862923	0.00862923	0.351137	0.249341	24	8	-0.596347	0.994037
Q9H3U1	ENSG00000140553	UNC45A	Protein unc-45 homolog A	436.291	0.238031	0.450314	-0.528588	0.597091	0.997282	-0.136791	0.136791	5.20574e-09	6.1645e-08	117	33	-9.04598	0.90954
Q99816	ENSG00000074319	TSG101	Tumor susceptibility gene 101 protein	170.545	0.237077	0.46414	-0.510788	0.6095	0.997282	0.113775	0.113775	4.54857e-07	3.70641e-06	33	9	8.20558	1.08206
Q9BQ61	ENSG00000123144	TRIR	Telomerase RNA component interacting RNase	450.854	0.236858	0.423856	-0.558816	0.576287	0.997282	-0.0363531	0.0363531	0.573732	0.341665	12	4	-2.48833	0.975117
Q5T1M5	ENSG00000119321	FKBP15	FK506-binding protein 15	355.236	0.236214	0.424916	-0.555907	0.578275	0.997282	0.131516	0.131516	0.177365	0.158751	30	10	9.5444	1.09544
Q86YN1	ENSG00000167130	DOLPP1	Dolichyldiphosphatase 1	227.991	0.235347	0.450278	-0.522671	0.601203	0.997282	0.389526	0.389526	0.134715	0.131173	3	1	30.9963	1.30996
Q02750	ENSG00000169032	MAP2K1	Dual specificity mitogen-activated protein kinase kinase 1	111.518	0.234885	0.500063	-0.469712	0.638561	0.997282	0.106225	0.106225	0.352266	0.249957	21	5	7.64079	1.07641
P27816	ENSG00000047849	MAP4	Microtubule-associated protein 4	711.368	0.234547	0.412949	-0.567981	0.570048	0.997282	-0.0219701	0.0219701	0.156551	0.145257	96	28	-1.51131	0.984887
Q09472	ENSG00000100393	EP300	Histone acetyltransferase p300	755.64	0.234473	0.401765	-0.583607	0.559485	0.997282	0.0795425	0.0795425	0.18341	0.161828	6	2	5.66829	1.05668
Q13435	ENSG00000087365	SF3B2	Splicing factor 3B subunit 2	1115.55	0.234467	0.419048	-0.559523	0.575805	0.997282	-0.0355209	0.0355209	0.245923	0.196677	90	25	-2.43206	0.975679
Q13045	ENSG00000177731	FLII	Protein flightless-1 homolog	857.728	0.233674	0.46341	-0.50425	0.614086	0.997282	0.147213	0.147213	0.000891846	0.00279615	42	13	10.7428	1.10743
O14562	ENSG00000103353	UBFD1	Ubiquitin domain-containing protein UBFD1	484.596	0.233591	0.410681	-0.56879	0.569499	0.997282	-0.0204405	0.0204405	0.0675484	0.081454	21	6	-1.40684	0.985932
O75251	ENSG00000115286	NDUFS7	NADH dehydrogenase [ubiquinone] iron-sulfur protein 7, mitochondrial	78.2235	0.233445	0.547874	-0.426093	0.67004	0.997282	-0.0640934	0.0640934	0.414429	0.275951	9	3	-4.34538	0.956546
Q68E01	ENSG00000143624	INTS3	Integrator complex subunit 3	685.587	0.233161	0.415762	-0.560804	0.574931	0.997282	3.24221e-05	3.24221e-05	0.729809	0.395585	24	8	0.00224736	1.00002
Q7Z422	ENSG00000055070	SZRD1	SUZ domain-containing protein 1	326.396	0.232841	0.445193	-0.523011	0.600966	0.997282	-0.0558536	0.0558536	0.709615	0.388694	3	1	-3.79749	0.962025
O94804	ENSG00000072786	STK10	Serine/threonine-protein kinase 10	250.017	0.232271	0.461433	-0.503368	0.614705	0.997282	-0.00867828	0.00867828	0.403161	0.270417	12	3	-0.599727	0.994003
Q9NYL9	ENSG00000138594	TMOD3	Tropomodulin-3	880.594	0.232115	0.504042	-0.460508	0.645152	0.997282	0.48835	0.48835	1.01546e-11	2.03836e-10	78	18	40.284	1.40284
P34897	ENSG00000182199	SHMT2	Serine hydroxymethyltransferase, mitochondrial	444.279	0.232026	0.483292	-0.480095	0.63116	0.997282	-0.108256	0.108256	0.0637188	0.078142	81	20	-7.2291	0.927709
P39023	ENSG00000100316	RPL3	60S ribosomal protein L3	1505.12	0.231653	0.418547	-0.553469	0.579942	0.997282	-0.0537599	0.0537599	0.757952	0.405456	99	18	-3.65778	0.963422
P07602	ENSG00000197746	PSAP	Prosaposin	2580.59	0.231084	0.418063	-0.552751	0.580434	0.997282	-0.169369	0.169369	0.000644592	0.00215213	60	12	-11.0768	0.889232
P14854	ENSG00000126267	COX6B1	Cytochrome c oxidase subunit 6B1	395.937	0.23045	0.473918	-0.486264	0.62678	0.997282	-0.389116	0.389116	0.00036784	0.00134249	15	3	-23.6403	0.763597
O95340	ENSG00000198682	PAPSS2	Bifunctional 3'-phosphoadenosine 5'-phosphosulfate synthase 2	213.592	0.230358	0.448067	-0.514115	0.607171	0.997282	0.240209	0.240209	6.83443e-14	1.90669e-12	78	19	18.1164	1.18116
Q8WWY3	ENSG00000105618	PRPF31	U4/U6 small nuclear ribonucleoprotein Prp31	244.059	0.229668	0.463168	-0.495862	0.619992	0.997282	-0.0508999	0.0508999	0.255175	0.201738	27	8	-3.4666	0.965334
Q12846	ENSG00000103496	STX4	Syntaxin-4	115.982	0.22962	0.497466	-0.46158	0.644383	0.997282	0.095641	0.095641	0.0036964	0.00879655	18	6	6.85401	1.06854
Q8N9T8	ENSG00000129347	KRI1	Protein KRI1 homolog	124.41	0.228832	0.490355	-0.466666	0.640739	0.997282	-0.136624	0.136624	0.310894	0.229065	15	5	-9.03545	0.909646
Q15773	ENSG00000089693	MLF2	Myeloid leukemia factor 2	481.878	0.228609	0.438599	-0.521226	0.602209	0.997282	-0.107549	0.107549	0.0412942	0.0563134	9	3	-7.18364	0.928164
Q9H845	ENSG00000177646	ACAD9	Acyl-CoA dehydrogenase family member 9, mitochondrial	282.096	0.228599	0.433283	-0.527597	0.597779	0.997282	0.0780306	0.0780306	0.00354552	0.00858224	39	11	5.55761	1.05558
P13489	ENSG00000023191	RNH1	Ribonuclease inhibitor	382.856	0.228457	0.450801	-0.506781	0.612308	0.997282	-0.0523511	0.0523511	0.641469	0.36751	84	19	-3.56365	0.964363
Q5VT52	ENSG00000163125	RPRD2	Regulation of nuclear pre-mRNA domain-containing protein 2	691.374	0.228227	0.403102	-0.566177	0.571273	0.997282	0.0909559	0.0909559	0.000897496	0.00280851	21	7	6.50756	1.06508
Q96EY8	ENSG00000139428	MMAB	Corrinoid adenosyltransferase	161.371	0.228199	0.482266	-0.473182	0.636084	0.997282	-0.170773	0.170773	0.000375612	0.00136481	15	4	-11.1634	0.888366
O15498	ENSG00000106636	YKT6	Synaptobrevin homolog YKT6	153.289	0.227199	0.476815	-0.476492	0.633724	0.997282	0.0817037	0.0817037	0.00594856	0.012716	18	5	5.8267	1.05827
P17096	ENSG00000137309	HMGA1	High mobility group protein HMG-I/HMG-Y	355.181	0.226048	0.512578	-0.441003	0.659211	0.997282	-0.0170466	0.0170466	0.672633	0.378498	15	3	-1.17463	0.988254
P63092;Q5JWF2	ENSG00000087460	GNAS	Guanine nucleotide-binding protein G(s) subunit alpha isoforms short;Guanine nucleotide-binding protein G(s) subunit alpha isoforms XLas	6648.93	0.225986	0.389647	-0.579977	0.56193	0.997282	-0.175126	0.175126	5.55231e-07	4.37277e-06	48	13	-11.431	0.88569
O96008	ENSG00000130204	TOMM40	Mitochondrial import receptor subunit TOM40 homolog	398.591	0.225879	0.48413	-0.466568	0.640809	0.997282	-0.178232	0.178232	0.946786	0.462578	27	7	-11.6214	0.883786
Q9HB07	ENSG00000139637	C12orf10	UPF0160 protein MYG1, mitochondrial	146.72	0.225645	0.482637	-0.467526	0.640124	0.997282	-0.098889	0.098889	0.783276	0.413826	33	9	-6.62482	0.933752
P10398	ENSG00000078061	ARAF	Serine/threonine-protein kinase A-Raf	294.796	0.225336	0.536495	-0.420016	0.674474	0.997282	-0.0218876	0.0218876	0.535037	0.325451	6	2	-1.50568	0.984943
P16152	ENSG00000159228	CBR1	Carbonyl reductase [NADPH] 1	85.1906	0.224455	0.546877	-0.41043	0.681491	0.997282	0.0879368	0.0879368	0.000121761	0.000521356	36	10	6.28491	1.06285
P33240	ENSG00000101811	CSTF2	Cleavage stimulation factor subunit 2	104.569	0.224183	0.508515	-0.440858	0.659316	0.997282	0.0304392	0.0304392	0.0871913	0.0974979	27	9	2.1323	1.02132
Q12788	ENSG00000183751	TBL3	Transducin beta-like protein 3	264.696	0.224044	0.493456	-0.45403	0.649807	0.997282	-0.247035	0.247035	0.00137883	0.00402503	18	6	-15.7374	0.842626
Q9Y3Q3	ENSG00000166557	TMED3	Transmembrane emp24 domain-containing protein 3	512.558	0.223632	0.459567	-0.486614	0.626532	0.997282	-0.131644	0.131644	0.0816356	0.0931846	21	4	-8.72096	0.91279
Q9BSJ8	ENSG00000139641	ESYT1	Extended synaptotagmin-1	1790.39	0.22357	0.418246	-0.534543	0.592966	0.997282	0.0362337	0.0362337	0.165158	0.15086	129	31	2.54333	1.02543
P13716	ENSG00000148218	ALAD	Delta-aminolevulinic acid dehydratase	199.027	0.222563	0.462228	-0.4815	0.630161	0.997282	-0.216076	0.216076	0.00088489	0.00278419	15	5	-13.9096	0.860904
O60231	ENSG00000204560	DHX16	Pre-mRNA-splicing factor ATP-dependent RNA helicase DHX16	279.594	0.222052	0.447031	-0.496727	0.619382	0.997282	0.155501	0.155501	0.0529124	0.067883	6	2	11.3808	1.11381
Q9NZT2	ENSG00000060491	OGFR	Opioid growth factor receptor	509.222	0.221605	0.435229	-0.509169	0.610633	0.997282	-0.148056	0.148056	0.0222933	0.0352834	33	10	-9.75341	0.902466
O15460	ENSG00000072682	P4HA2	Prolyl 4-hydroxylase subunit alpha-2	120.687	0.22156	0.547116	-0.404959	0.685507	0.997282	0.149146	0.149146	0.439927	0.285875	6	2	10.8913	1.10891
Q04941	ENSG00000102007	PLP2	Proteolipid protein 2	399.042	0.220364	0.455114	-0.484194	0.628248	0.997282	0.0735812	0.0735812	0.232445	0.189972	3	1	5.23257	1.05233
Q56VL3	ENSG00000145247	OCIAD2	OCIA domain-containing protein 2	77.3543	0.220196	0.541263	-0.40682	0.68414	0.997282	0.450211	0.450211	2.28968e-10	3.39532e-09	21	6	36.624	1.36624
O14787	ENSG00000105576	TNPO2	Transportin-2	446.408	0.220059	0.466828	-0.471391	0.637361	0.997282	-0.0464929	0.0464929	0.354958	0.250971	30	9	-3.17127	0.968287
O15258	ENSG00000157916	RER1	Protein RER1	285.698	0.219749	0.439941	-0.499497	0.617429	0.997282	0.119195	0.119195	0.0105473	0.0198865	6	2	8.61289	1.08613
P56545	ENSG00000175029	CTBP2	C-terminal-binding protein 2	413.965	0.219621	0.439976	-0.499166	0.617663	0.997282	0.12571	0.12571	0.138611	0.133579	21	6	9.10442	1.09104
O75044	ENSG00000266028	SRGAP2	SLIT-ROBO Rho GTPase-activating protein 2	329.15	0.218932	0.450198	-0.486301	0.626754	0.997282	-0.0690811	0.0690811	0.134515	0.131168	9	3	-4.6755	0.953245
P98179	ENSG00000102317	RBM3	RNA-binding protein 3	464.546	0.21842	0.412285	-0.52978	0.596264	0.997282	0.362626	0.362626	0.00306948	0.00767482	15	4	28.5764	1.28576
P06493	ENSG00000248333	CDK11B	Cyclin-dependent kinase 1	64.9207	0.218081	0.570472	-0.382282	0.702252	0.997282	-0.0863368	0.0863368	0.771053	0.410198	15	5	-5.80886	0.941911
P61457	ENSG00000166228	PCBD1	Pterin-4-alpha-carbinolamine dehydratase	145.159	0.216353	0.477489	-0.453106	0.650473	0.997282	-0.0304566	0.0304566	0.176637	0.158333	15	4	-2.08896	0.97911
Q15286	ENSG00000111737	RAB35	Ras-related protein Rab-35	253.598	0.216069	0.459337	-0.470394	0.638074	0.997282	0.142536	0.142536	0.0037661	0.00885572	24	5	10.3844	1.10384
Q9UNZ2	ENSG00000088833	NSFL1C	NSFL1 cofactor p47	116.126	0.215568	0.504509	-0.427284	0.669173	0.997282	0.080898	0.080898	0.0129249	0.0231748	36	12	5.76762	1.05768
P43686	ENSG00000013275	PSMC4	26S proteasome regulatory subunit 6B	398.829	0.215425	0.48889	-0.44064	0.659473	0.997282	-0.0460833	0.0460833	0.442871	0.286826	78	18	-3.14377	0.968562
P23919	ENSG00000168393	DTYMK	Thymidylate kinase	148.435	0.215034	0.511561	-0.420348	0.674231	0.997282	-0.112179	0.112179	0.561185	0.336997	39	12	-7.48106	0.925189
Q69YN2	ENSG00000095485	CWF19L1	CWF19-like protein 1	106.824	0.214977	0.518848	-0.414335	0.678628	0.997282	0.0722286	0.0722286	0.293053	0.22137	12	3	5.13395	1.05134
Q9NZB2	ENSG00000048828	FAM120A	Constitutive coactivator of PPAR-gamma-like protein 1	1474.81	0.214721	0.390654	-0.549645	0.582563	0.997282	0.0658571	0.0658571	0.00783971	0.0158723	111	29	4.67066	1.04671
Q9BSH5	ENSG00000119431	HDHD3	Haloacid dehalogenase-like hydrolase domain-containing protein 3	143.565	0.214494	0.540431	-0.396895	0.691445	0.997282	-0.0333626	0.0333626	0.706242	0.38775	6	2	-2.28599	0.97714
Q86UY6	ENSG00000110583	NAA40	N-alpha-acetyltransferase 40	245.217	0.214094	0.437333	-0.489544	0.624457	0.997282	0.171168	0.171168	0.0125936	0.0227792	3	1	12.5969	1.12597
Q9UHR5	ENSG00000161526	SAP30BP	SAP30-binding protein	503.125	0.213765	0.437129	-0.489021	0.624827	0.997282	-0.043486	0.043486	0.757532	0.405363	12	4	-2.96925	0.970308
Q9BQE3	ENSG00000167553	TUBA1C	Tubulin alpha-1C chain	1556.14	0.213077	0.443611	-0.480323	0.630998	0.997282	0.00688977	0.00688977	0.072591	0.0854072	15	3	0.478705	1.00479
O15530	ENSG00000140992	PDPK1	3-phosphoinositide-dependent protein kinase 1	306.455	0.212639	0.441039	-0.482133	0.629712	0.997282	0.0646784	0.0646784	0.506166	0.314159	6	2	4.58518	1.04585
Q9Y314	ENSG00000142546	NOSIP	Nitric oxide synthase-interacting protein	140.314	0.212562	0.527574	-0.402904	0.687019	0.997282	0.105804	0.105804	0.136576	0.132471	12	4	7.60938	1.07609
Q8N684	ENSG00000149532	CPSF7	Cleavage and polyadenylation specificity factor subunit 7	549.377	0.211945	0.412439	-0.513882	0.607334	0.997282	0.0925991	0.0925991	0.457155	0.292337	30	10	6.62894	1.06629
Q9UK41	ENSG00000160948	VPS28	Vacuolar protein sorting-associated protein 28 homolog	242.115	0.211755	0.480472	-0.440724	0.659413	0.997282	0.137072	0.137072	0.00576177	0.0123488	21	7	9.96707	1.09967
P52888	ENSG00000172009	THOP1	Thimet oligopeptidase	166.692	0.211513	0.491448	-0.430386	0.666915	0.997282	0.0147038	0.0147038	0.310466	0.228852	27	8	1.0244	1.01024
O75363	ENSG00000064787	BCAS1	Breast carcinoma-amplified sequence 1	253.11	0.209885	0.442958	-0.473827	0.635624	0.997282	-1.00971	1.00971	8.83242e-10	1.23205e-08	15	5	-50.3356	0.496644
P51572	ENSG00000185825	BCAP31	B-cell receptor-associated protein 31	1175.49	0.209612	0.424926	-0.49329	0.621807	0.997282	0.0247651	0.0247651	0.926007	0.456804	60	11	1.73141	1.01731
Q9H6T0	ENSG00000103067	ESRP2	Epithelial splicing regulatory protein 2	957.646	0.209424	0.402024	-0.520924	0.60242	0.997282	-0.0300844	0.0300844	0.0877152	0.0978843	18	6	-2.0637	0.979363
A6NIH7	ENSG00000175970	UNC119B	Protein unc-119 homolog B	205.763	0.209142	0.445442	-0.469517	0.6387	0.997282	-0.152239	0.152239	0.0783838	0.0902868	12	4	-10.0147	0.899853
Q9ULX6	ENSG00000011243	AKAP8L	A-kinase anchor protein 8-like	403.749	0.208343	0.431043	-0.483347	0.628849	0.997282	-0.155723	0.155723	0.850547	0.434243	15	5	-10.2318	0.897682
O14683	ENSG00000175274	TP53I11	Tumor protein p53-inducible protein 11	343.281	0.208006	0.507798	-0.409623	0.682083	0.997282	0.0896865	0.0896865	0.235802	0.191597	6	2	6.41389	1.06414
O95671	ENSG00000169093	ASMTL	Probable bifunctional dTTP/UTP pyrophosphatase/methyltransferase protein	78.3711	0.207865	0.552606	-0.376153	0.706803	0.997282	0.0302185	0.0302185	0.112814	0.11584	30	9	2.11668	1.02117
Q6P996	ENSG00000179889	PDXDC1	Pyridoxal-dependent decarboxylase domain-containing protein 1	566.266	0.207758	0.412075	-0.504175	0.614138	0.997282	0.245317	0.245317	2.50496e-09	3.22122e-08	60	17	18.5353	1.18535
Q99536	ENSG00000108828	VAT1	Synaptic vesicle membrane protein VAT-1 homolog	451.299	0.207545	0.484371	-0.428483	0.668299	0.997282	-0.137585	0.137585	0.00512512	0.0113234	39	11	-9.09607	0.909039
P00390	ENSG00000104687	GSR	Glutathione reductase, mitochondrial	324.171	0.206915	0.423826	-0.488208	0.625402	0.997282	0.138633	0.138633	0.0370877	0.0521318	51	13	10.0862	1.10086
O75110	ENSG00000054793	ATP9A	Probable phospholipid-transporting ATPase IIA	2132.41	0.20668	0.390432	-0.529363	0.596554	0.997282	0.0610053	0.0610053	0.312749	0.229917	12	4	4.31924	1.04319
P68366	ENSG00000127824	TUBA4A	Tubulin alpha-4A chain	40.6902	0.206175	0.707578	-0.291382	0.770759	0.997282	0.133046	0.133046	0.0139298	0.0246808	27	5	9.66064	1.09661
Q9Y303	ENSG00000162066	AMDHD2	N-acetylglucosamine-6-phosphate deacetylase	297.879	0.205406	0.438072	-0.468887	0.63915	0.997282	0.177735	0.177735	0.204546	0.17481	3	1	13.1107	1.13111
Q969E8	ENSG00000158526	TSR2	Pre-rRNA-processing protein TSR2 homolog	170.071	0.205028	0.461568	-0.444198	0.656899	0.997282	0.059225	0.059225	0.624007	0.360638	3	1	4.19059	1.04191
P27635	ENSG00000147403	RPL10	60S ribosomal protein L10	2756.05	0.204699	0.435974	-0.469521	0.638698	0.997282	-0.0616001	0.0616001	0.295404	0.222126	36	7	-4.17992	0.958201
P62316	ENSG00000125743	SNRPD2	Small nuclear ribonucleoprotein Sm D2	422.312	0.204195	0.460933	-0.443005	0.657762	0.997282	-0.057485	0.057485	0.102279	0.108966	39	8	-3.90622	0.960938
Q9Y399	ENSG00000122140	MRPS2	28S ribosomal protein S2, mitochondrial	228.597	0.204168	0.515092	-0.396372	0.691831	0.997282	-0.0838143	0.0838143	0.742853	0.399256	12	4	-5.64403	0.94356
Q13445	ENSG00000099203	TMED1	Transmembrane emp24 domain-containing protein 1	84.3022	0.203166	0.573526	-0.354241	0.723158	0.997282	0.148051	0.148051	0.0127125	0.0228936	9	2	10.8071	1.10807
Q8TCT9	ENSG00000101294	HM13	Minor histocompatibility antigen H13	605.1	0.203057	0.434319	-0.467529	0.640121	0.997282	0.149928	0.149928	0.010161	0.0193227	21	6	10.9514	1.10951
Q6VY07	ENSG00000175115	PACS1	Phosphofurin acidic cluster sorting protein 1	489.261	0.202924	0.45848	-0.442602	0.658053	0.997282	-0.0577414	0.0577414	0.0163155	0.0278006	18	6	-3.92329	0.960767
P84101	ENSG00000140264	SERF2	Small EDRK-rich factor 2	871.561	0.202583	0.434761	-0.465964	0.641241	0.997282	-0.0952156	0.0952156	0.454762	0.291676	3	1	-6.38676	0.936132
P12235	ENSG00000151729	SLC25A4	ADP/ATP translocase 1	84.3531	0.202561	0.535201	-0.378477	0.705076	0.997282	0.147809	0.147809	0.00382019	0.00894296	15	4	10.7886	1.10789
Q9Y5Q8	ENSG00000148308	GTF3C5	General transcription factor 3C polypeptide 5	433.542	0.202409	0.441388	-0.458573	0.646541	0.997282	-0.0260964	0.0260964	0.229761	0.188814	24	8	-1.7926	0.982074
Q9NZD2	ENSG00000139433	GLTP	Glycolipid transfer protein	139.638	0.202141	0.479497	-0.421568	0.67334	0.997282	0.0761801	0.0761801	0.069218	0.08256	9	3	5.4223	1.05422
O43149	ENSG00000074755	ZZEF1	Zinc finger ZZ-type and EF-hand domain-containing protein 1	372.122	0.201517	0.421835	-0.477716	0.632852	0.997282	0.166489	0.166489	0.638409	0.36614	3	1	12.2324	1.12232
Q15637	ENSG00000168066	SF1	Splicing factor 1	704.712	0.201068	0.41707	-0.482098	0.629736	0.997282	0.00131556	0.00131556	0.331869	0.240113	36	10	0.0912294	1.00091
Q13151	ENSG00000177733	HNRNPA0	Heterogeneous nuclear ribonucleoprotein A0	328.772	0.201001	0.451291	-0.445391	0.656037	0.997282	-0.168799	0.168799	0.00374756	0.0088322	24	5	-11.0417	0.889583
Q86XL3	ENSG00000176915	ANKLE2	Ankyrin repeat and LEM domain-containing protein 2	644.51	0.200791	0.411615	-0.487812	0.625683	0.997282	-0.100027	0.100027	0.86177	0.437463	6	2	-6.69846	0.933015
P35658	ENSG00000126883	NUP214	Nuclear pore complex protein Nup214	495.763	0.20012	0.433123	-0.46204	0.644052	0.997282	0.00781659	0.00781659	0.0930799	0.1018	54	15	0.543275	1.00543
Q9UPQ8	ENSG00000175283	DOLK	Dolichol kinase	212.214	0.2	0.497116	-0.402321	0.687448	0.997282	0.168609	0.168609	0.337615	0.243009	3	1	12.3974	1.12397
Q9BRP8	ENSG00000170473	PYM1	Partner of Y14 and mago	117.656	0.199929	0.495197	-0.403737	0.686406	0.997282	0.101153	0.101153	0.0143003	0.0252056	24	8	7.26304	1.07263
P11498	ENSG00000173599	PC	Pyruvate carboxylase, mitochondrial	127.783	0.19962	0.524879	-0.380317	0.70371	0.997282	-0.143957	0.143957	0.861308	0.437463	42	14	-9.49664	0.905034
Q9BRT2	ENSG00000137288	UQCC2	Ubiquinol-cytochrome-c reductase complex assembly factor 2	119.378	0.199578	0.533405	-0.374159	0.708286	0.997282	-0.0729856	0.0729856	0.48429	0.304785	3	1	-4.93314	0.950669
O60437	ENSG00000118898	PPL	Periplakin	685.688	0.198643	0.451704	-0.439763	0.660109	0.997282	-0.414075	0.414075	7.32335e-08	7.26158e-07	60	17	-24.9499	0.750501
O14519	ENSG00000111328	CDK2AP1	Cyclin-dependent kinase 2-associated protein 1	217.619	0.198454	0.463822	-0.427867	0.668748	0.997282	-0.211716	0.211716	0.0294317	0.0437449	6	2	-13.6491	0.863509
P61254	ENSG00000161970	RPL26	60S ribosomal protein L26	543.339	0.197157	0.427494	-0.461192	0.644661	0.997282	-0.136833	0.136833	0.18925	0.164818	6	1	-9.04863	0.909514
Q92616	ENSG00000089154	GCN1	eIF-2-alpha kinase activator GCN1	1823.42	0.196529	0.443751	-0.442881	0.657852	0.997282	-0.0135157	0.0135157	0.965406	0.46792	357	98	-0.932463	0.990675
Q9BTM9	ENSG00000167118	URM1	Ubiquitin-related modifier 1	152.492	0.196516	0.50037	-0.392741	0.694511	0.997282	-0.131737	0.131737	0.142683	0.136465	6	2	-8.72681	0.912732
Q96GJ1	ENSG00000188917	TRMT2B	tRNA (uracil(54)-C(5))-methyltransferase homolog	132.708	0.195255	0.478243	-0.408277	0.683071	0.997282	-0.120865	0.120865	0.470759	0.298486	3	1	-8.03639	0.919636
O00299	ENSG00000213719	CLIC1	Chloride intracellular channel protein 1	825.52	0.194445	0.449319	-0.432756	0.665192	0.997282	0.0254668	0.0254668	0.971356	0.469268	69	13	1.78089	1.01781
Q8IX01	ENSG00000064607	SUGP2	SURP and G-patch domain-containing protein 2	611.274	0.194291	0.411175	-0.472527	0.636551	0.997282	0.0432287	0.0432287	0.866399	0.438307	12	4	3.04173	1.03042
P09012	ENSG00000077312	SNRPA	U1 small nuclear ribonucleoprotein A	275.011	0.193911	0.480765	-0.403339	0.686699	0.997282	0.00424068	0.00424068	0.879596	0.442216	21	6	0.294374	1.00294
Q8NC56	ENSG00000161904	LEMD2	LEM domain-containing protein 2	264.488	0.193616	0.443187	-0.436872	0.662204	0.997282	-0.0842696	0.0842696	0.192951	0.166981	15	4	-5.6738	0.943262
P35270	ENSG00000116096	SPR	Sepiapterin reductase	155.345	0.193401	0.476947	-0.405499	0.685111	0.997282	-0.0649582	0.0649582	0.0055146	0.011975	39	9	-4.4027	0.955973
Q15427	ENSG00000143368	SF3B4	Splicing factor 3B subunit 4	566.39	0.192387	0.422004	-0.455887	0.648471	0.997282	-0.00521444	0.00521444	0.609078	0.354757	27	6	-0.360785	0.996392
P33993	ENSG00000166508	MCM7	DNA replication licensing factor MCM7	1071.6	0.192283	0.455709	-0.421942	0.673067	0.997282	-0.0989299	0.0989299	0.000402295	0.00144272	120	30	-6.62747	0.933725
P20839	ENSG00000106348	IMPDH1	Inosine-5'-monophosphate dehydrogenase 1	361.979	0.192011	0.472586	-0.406298	0.684524	0.997282	-0.293431	0.293431	1.56389e-05	8.72596e-05	18	6	-18.4041	0.815959
Q6PL24	ENSG00000100580	TMED8	Protein TMED8	619.079	0.191867	0.465019	-0.4126	0.6799	0.997282	0.869684	0.869684	3.11385e-07	2.62841e-06	12	4	82.7263	1.82726
Q13685	ENSG00000127837	AAMP	Angio-associated migratory cell protein	396.266	0.191437	0.445427	-0.429782	0.667354	0.997282	-0.140141	0.140141	0.00150968	0.0043367	18	6	-9.25698	0.90743
P60866	ENSG00000008988	RPS20	40S ribosomal protein S20	1286.77	0.191087	0.398781	-0.479178	0.631812	0.997282	-0.0376667	0.0376667	0.0823506	0.0938458	15	3	-2.57707	0.974229
Q92896	ENSG00000090863	GLG1	Golgi apparatus protein 1	1360.99	0.190509	0.393162	-0.484556	0.627991	0.997282	0.266933	0.266933	2.05168e-19	1.12569e-17	111	32	20.3247	1.20325
O00244	ENSG00000177556	ATOX1	Copper transport protein ATOX1	140.129	0.189304	0.515784	-0.367022	0.713603	0.997282	-0.0775359	0.0775359	0.363713	0.255093	15	3	-5.23251	0.947675
Q7Z7H5	ENSG00000158604	TMED4	Transmembrane emp24 domain-containing protein 4	190.922	0.188702	0.456588	-0.413288	0.679395	0.997282	0.280927	0.280927	0.00229249	0.00611578	9	3	21.4976	1.21498
Q9BTY7	ENSG00000235173	HGH1	Protein HGH1 homolog	166.86	0.188366	0.49541	-0.380222	0.703781	0.997282	-0.112642	0.112642	0.008747	0.017222	12	4	-7.5107	0.924893
Q49A26	ENSG00000140632	GLYR1	Putative oxidoreductase GLYR1	393.944	0.188173	0.438493	-0.429134	0.667825	0.997282	0.0969941	0.0969941	0.0873683	0.0976294	15	5	6.95427	1.06954
Q12931	ENSG00000126602	TRAP1	Heat shock protein 75 kDa, mitochondrial	537.489	0.187767	0.47795	-0.392858	0.694424	0.997282	-0.0418062	0.0418062	0.00213844	0.00580838	90	23	-2.8562	0.971438
Q9UBX3	ENSG00000183048	SLC25A10	Mitochondrial dicarboxylate carrier	68.3142	0.187216	0.603792	-0.310067	0.75651	0.997282	0.0985936	0.0985936	0.00274116	0.00706094	45	10	7.07291	1.07073
Q7Z3K3	ENSG00000143442	POGZ	Pogo transposable element with ZNF domain	1053.42	0.187209	0.398691	-0.469559	0.63867	0.997282	0.108375	0.108375	0.119755	0.120922	18	5	7.80134	1.07801
O43291	ENSG00000167642	SPINT2	Kunitz-type protease inhibitor 2	1610.64	0.187114	0.41085	-0.455432	0.648798	0.997282	-0.129994	0.129994	0.0226628	0.0357308	18	5	-8.61646	0.913835
P30837	ENSG00000137124	ALDH1B1	Aldehyde dehydrogenase X, mitochondrial	88.6433	0.186808	0.59361	-0.314698	0.752991	0.997282	-0.149321	0.149321	0.143262	0.136939	6	2	-9.83254	0.901675
O95372	ENSG00000011009	LYPLA2	Acyl-protein thioesterase 2	129.027	0.186636	0.524748	-0.355668	0.722089	0.997282	-0.0400552	0.0400552	0.244017	0.195928	21	4	-2.73823	0.972618
P04040	ENSG00000121691	CAT	Catalase	186.638	0.186358	0.456229	-0.408476	0.682925	0.997282	-0.123177	0.123177	0.00137917	0.00402503	78	19	-8.18365	0.918164
O00541	ENSG00000100029	PES1	Pescadillo homolog	402.168	0.186297	0.458745	-0.406101	0.684668	0.997282	-0.201574	0.201574	2.27658e-05	0.000122459	18	5	-13.0399	0.869601
Q15847	ENSG00000148671	ADIRF	Adipogenesis regulatory factor	89.1418	0.185997	0.585038	-0.317922	0.750544	0.997282	-0.368974	0.368974	0.0112303	0.020887	6	2	-22.5667	0.774333
Q15102	ENSG00000079462	PAFAH1B3	Platelet-activating factor acetylhydrolase IB subunit gamma	140.931	0.1853	0.518455	-0.357408	0.720786	0.997282	-0.00516973	0.00516973	0.145809	0.13841	39	8	-0.357697	0.996423
Q9Y570	ENSG00000214517	PPME1	Protein phosphatase methylesterase 1	146.653	0.184941	0.478872	-0.386201	0.699348	0.997282	0.118701	0.118701	0.000183496	0.000738471	24	8	8.57569	1.08576
Q9UPN7	ENSG00000105063	PPP6R1	Serine/threonine-protein phosphatase 6 regulatory subunit 1	391.161	0.184219	0.452583	-0.40704	0.683979	0.997282	-0.114725	0.114725	0.982463	0.470781	12	4	-7.64416	0.923558
P09110	ENSG00000060971	ACAA1	3-ketoacyl-CoA thiolase, peroxisomal	107.515	0.183085	0.512373	-0.357327	0.720847	0.997282	-0.272492	0.272492	3.08237e-07	2.61525e-06	27	8	-17.2112	0.827888
Q99447	ENSG00000185813	PCYT2	Ethanolamine-phosphate cytidylyltransferase	227.326	0.182737	0.457463	-0.399457	0.689557	0.997282	-0.162729	0.162729	0.014936	0.0259652	12	4	-10.6666	0.893334
Q9H1C7	ENSG00000120306	CYSTM1	Cysteine-rich and transmembrane domain-containing protein 1	81.556	0.182627	0.565962	-0.322685	0.746934	0.997282	-0.0590332	0.0590332	0.109463	0.113672	3	1	-4.00928	0.959907
Q6PJG2	ENSG00000156030	ELMSAN1	ELM2 and SANT domain-containing protein 1	756.206	0.18228	0.416182	-0.437981	0.6614	0.997282	0.0410256	0.0410256	0.791161	0.415807	3	1	2.8845	1.02884
Q9Y4Z0	ENSG00000130520	LSM4	U6 snRNA-associated Sm-like protein LSm4	300.38	0.181863	0.477689	-0.380714	0.703415	0.997282	-0.0607084	0.0607084	0.780583	0.413398	9	2	-4.12068	0.958793
Q9NUU7	ENSG00000168872	DDX19A	ATP-dependent RNA helicase DDX19A	119.741	0.181585	0.509914	-0.356109	0.721759	0.997282	-0.0122086	0.0122086	0.890927	0.445734	48	13	-0.842662	0.991573
Q15155	ENSG00000185164	NOMO2	Nodal modulator 1	122.395	0.181449	0.49589	-0.365906	0.714436	0.997282	0.364912	0.364912	0.0516821	0.0667205	6	2	28.7803	1.2878
P17480	ENSG00000108312	UBTF	Nucleolar transcription factor 1	635.253	0.181267	0.43333	-0.418312	0.675719	0.997282	-0.107418	0.107418	0.0600578	0.0753469	45	13	-7.17523	0.928248
Q96KM6	ENSG00000196700	ZNF512B	Zinc finger protein 512B	931.689	0.181182	0.425822	-0.425488	0.670481	0.997282	-0.0427283	0.0427283	0.675439	0.378876	3	1	-2.91827	0.970817
Q16512	ENSG00000123143	PKN1	Serine/threonine-protein kinase N1	363.392	0.181181	0.484674	-0.37382	0.708538	0.997282	0.206552	0.206552	0.588428	0.346778	6	2	15.3927	1.15393
Q16531	ENSG00000167986	DDB1	DNA damage-binding protein 1	1867.16	0.181024	0.421472	-0.429505	0.667556	0.997282	-0.0471168	0.0471168	0.649966	0.370573	138	37	-3.21313	0.967869
Q96T76	ENSG00000155229	MMS19	MMS19 nucleotide excision repair protein homolog	304.324	0.180945	0.453271	-0.399198	0.689747	0.997282	-0.00250347	0.00250347	0.437368	0.284549	30	10	-0.173377	0.998266
Q9H9E3	ENSG00000103051	COG4	Conserved oligomeric Golgi complex subunit 4	380.503	0.180795	0.426029	-0.424374	0.671293	0.997282	0.0283291	0.0283291	0.380798	0.262367	15	5	1.98303	1.01983
Q9C0H2	ENSG00000136295	TTYH3	Protein tweety homolog 3	176.49	0.180144	0.524271	-0.343609	0.731141	0.997282	0.376858	0.376858	0.235009	0.19125	3	1	29.8511	1.29851
Q13011	ENSG00000104823	ECH1	Delta(3,5)-Delta(2,4)-dienoyl-CoA isomerase, mitochondrial	54.3721	0.180046	0.615105	-0.292708	0.769746	0.997282	-0.362018	0.362018	3.95781e-08	4.04631e-07	30	8	-22.1924	0.778076
Q8WYA6	ENSG00000132792	CTNNBL1	Beta-catenin-like protein 1	84.1048	0.179984	0.535846	-0.335887	0.736956	0.997282	-0.0454373	0.0454373	0.988288	0.472335	15	5	-3.10039	0.968996
P07108	ENSG00000155368	DBI	Acyl-CoA-binding protein	458.152	0.179829	0.425691	-0.422439	0.672705	0.997282	-0.214979	0.214979	0.000742931	0.00244132	21	3	-13.8441	0.861559
Q9NWS0	ENSG00000104872	PIH1D1	PIH1 domain-containing protein 1	204.412	0.179485	0.473363	-0.379169	0.704562	0.997282	0.233082	0.233082	0.335308	0.241595	9	3	17.5343	1.17534
Q969X5	ENSG00000113719	ERGIC1	Endoplasmic reticulum-Golgi intermediate compartment protein 1	784.747	0.178703	0.45941	-0.388984	0.697288	0.997282	-0.171609	0.171609	0.0033788	0.00823927	24	7	-11.2148	0.887852
Q9UKV3	ENSG00000100813	ACIN1	Apoptotic chromatin condensation inducer in the nucleus	1065.5	0.177884	0.403555	-0.440792	0.659364	0.997282	0.00813101	0.00813101	0.781601	0.413467	69	19	0.56519	1.00565
P62273	ENSG00000213741	RPS29	40S ribosomal protein S29	726.63	0.177613	0.46368	-0.383051	0.701682	0.997282	0.0259362	0.0259362	0.424878	0.280086	6	2	1.81402	1.01814
P60660	ENSG00000092841	MYL6	Myosin light polypeptide 6	1809.78	0.176214	0.388611	-0.453446	0.650228	0.997282	-0.0867612	0.0867612	0.524843	0.321508	33	7	-5.83657	0.941634
Q6QNY0	ENSG00000189114	BLOC1S3	Biogenesis of lysosome-related organelles complex 1 subunit 3	53.9483	0.174798	0.650784	-0.268596	0.78824	0.997282	0.243159	0.243159	0.137952	0.13307	3	1	18.3581	1.18358
Q9UHB9	ENSG00000167881	SRP68	Signal recognition particle subunit SRP68	77.4658	0.17355	0.568446	-0.305307	0.760133	0.997282	-0.0171123	0.0171123	0.0234437	0.0367858	48	14	-1.17913	0.988209
Q8TAQ2	ENSG00000139613	SMARCC2	SWI/SNF complex subunit SMARCC2	726.374	0.173541	0.409754	-0.423525	0.671913	0.997282	0.210523	0.210523	0.00035158	0.00130338	48	13	15.7108	1.15711
O60573	ENSG00000135930	EIF4E2	Eukaryotic translation initiation factor 4E type 2	181.9	0.173443	0.463591	-0.374129	0.708308	0.997282	0.84461	0.84461	0.0824846	0.0938933	9	3	79.5779	1.79578
P49721	ENSG00000126067	PSMB2	Proteasome subunit beta type-2	142.974	0.173296	0.480591	-0.360589	0.718406	0.997282	0.0387006	0.0387006	0.587855	0.346565	42	11	2.71882	1.02719
P14324	ENSG00000160752	FDPS	Farnesyl pyrophosphate synthase	482.411	0.172543	0.422423	-0.408462	0.682935	0.997282	-0.241268	0.241268	0.000513333	0.00177137	24	6	-15.3999	0.846001
P29317;P29323;P54753;P54760;P54762;P54764;Q15375;Q9UF33	ENSG00000135333	EPHA7	Ephrin type-A receptor 2;Ephrin type-B receptor 2;Ephrin type-B receptor 3;Ephrin type-B receptor 4;Ephrin type-B receptor 1;Ephrin type-A receptor 4;Ephrin type-A receptor 7;Ephrin type-A receptor 6	116.639	0.172401	0.679361	-0.253769	0.799674	0.997282	0.234959	0.234959	3.24298e-09	0.0752147	45	11	18.3589	1.18359
P49591	ENSG00000031698	SARS	Serine--tRNA ligase, cytoplasmic	709.23	0.17224	0.419243	-0.410836	0.681193	0.997282	-0.0986252	0.0986252	0.0158464	0.0272551	78	19	-6.60775	0.933923
Q9Y2P8	ENSG00000120158	RCL1	RNA 3'-terminal phosphate cyclase-like protein	131.101	0.171438	0.480059	-0.357118	0.721003	0.997282	-0.0811717	0.0811717	0.424474	0.280086	3	1	-5.47104	0.94529
Q68EM7	ENSG00000140750	ARHGAP17	Rho GTPase-activating protein 17	143.15	0.171411	0.479035	-0.357826	0.720474	0.997282	-0.015698	0.015698	0.745344	0.400273	6	2	-1.0822	0.989178
P13798	ENSG00000164062	APEH	Acylamino-acid-releasing enzyme	341.422	0.170073	0.45751	-0.371735	0.71009	0.997282	-0.126996	0.126996	0.282928	0.216395	45	13	-8.42638	0.915736
P62913	ENSG00000142676	RPL11	60S ribosomal protein L11	1428.1	0.169963	0.409079	-0.415477	0.677793	0.997282	-0.0833828	0.0833828	0.00637808	0.0135113	33	7	-5.61581	0.943842
Q96FZ2	ENSG00000183624	HMCES	Abasic site processing protein HMCES	163.557	0.169923	0.46422	-0.366039	0.714336	0.997282	-0.154579	0.154579	0.0386763	0.0535869	12	4	-10.1606	0.898394
Q9Y6I9	ENSG00000164081	TEX264	Testis-expressed protein 264	150.935	0.16971	0.511962	-0.33149	0.740275	0.997282	0.0751009	0.0751009	0.180217	0.160376	3	1	5.34347	1.05343
A6NDG6	ENSG00000184207	PGP	Glycerol-3-phosphate phosphatase	255.579	0.169603	0.44545	-0.380745	0.703393	0.997282	-0.0505329	0.0505329	0.235829	0.191597	39	10	-3.44204	0.96558
O14653	ENSG00000108433	GOSR2	Golgi SNAP receptor complex member 2	223.851	0.16936	0.451767	-0.374883	0.707748	0.997282	0.0657747	0.0657747	0.369314	0.257039	9	2	4.66468	1.04665
Q9BV38	ENSG00000065268	WDR18	WD repeat-containing protein 18	69.9909	0.168677	0.573121	-0.294314	0.768518	0.997282	0.059015	0.059015	0.16844	0.153009	24	6	4.17543	1.04175
A1L0T0	ENSG00000105135	ILVBL	Acetolactate synthase-like protein	191.13	0.168057	0.496254	-0.338651	0.734872	0.997282	-0.0726698	0.0726698	0.0625813	0.0772759	24	7	-4.91233	0.950877
O95685	ENSG00000132825	PPP1R3D	Protein phosphatase 1 regulatory subunit 3D	268.314	0.167977	0.432508	-0.388379	0.697736	0.997282	0.220664	0.220664	0.0110804	0.0206783	6	2	16.527	1.16527
P08069	ENSG00000140443	IGF1R	Insulin-like growth factor 1 receptor	2701.99	0.167933	0.396853	-0.423161	0.672178	0.997282	-0.498708	0.498708	0.000198809	0.000794273	12	4	-29.226	0.70774
Q9UNM6	ENSG00000185627	PSMD13	26S proteasome non-ATPase regulatory subunit 13	177.246	0.167634	0.462015	-0.362832	0.71673	0.997282	-0.0963582	0.0963582	0.645222	0.369019	72	20	-6.46088	0.935391
Q8TAE8	ENSG00000179271	GADD45GIP1	Growth arrest and DNA damage-inducible proteins-interacting protein 1	105.613	0.166956	0.550405	-0.303333	0.761636	0.997282	-0.0891649	0.0891649	0.376452	0.260025	9	3	-5.99333	0.940067
P06454	ENSG00000187514	PTMA	Prothymosin alpha	3379.17	0.166369	0.408016	-0.407752	0.683456	0.997282	0.132527	0.132527	0.0993259	0.106858	15	3	9.62122	1.09621
P11166	ENSG00000117394	SLC2A1	Solute carrier family 2, facilitated glucose transporter member 1	665.278	0.165176	0.44491	-0.371258	0.710446	0.997282	0.200745	0.200745	3.36744e-05	0.000170025	18	5	14.9292	1.14929
Q03518	ENSG00000168394	TAP1	Antigen peptide transporter 1	122.709	0.165018	0.54084	-0.305114	0.760279	0.997282	-0.12867	0.12867	0.0244488	0.0380726	6	2	-8.53255	0.914675
Q9Y6W5	ENSG00000158195	WASF2	Wiskott-Aldrich syndrome protein family member 2	213.392	0.164886	0.478249	-0.344771	0.730267	0.997282	0.120929	0.120929	0.112375	0.115605	6	2	8.7435	1.08743
Q8NCE2	ENSG00000163719	MTMR14	Myotubularin-related protein 14	348.581	0.16487	0.445561	-0.370027	0.711363	0.997282	0.144937	0.144937	0.171077	0.154551	12	4	10.5682	1.10568
P17174	ENSG00000120053	GOT1	Aspartate aminotransferase, cytoplasmic	130.259	0.164088	0.544375	-0.301425	0.76309	0.997282	-0.0869733	0.0869733	0.000819951	0.00261052	60	16	-5.85041	0.941496
P55072	ENSG00000165280	VCP	Transitional endoplasmic reticulum ATPase	1394.28	0.163994	0.393955	-0.416276	0.677208	0.997282	0.114599	0.114599	0.0120036	0.0219777	207	43	8.26739	1.08267
Q2TAL8	ENSG00000198218	QRICH1	Glutamine-rich protein 1	364.557	0.163394	0.447317	-0.365277	0.714905	0.997282	0.136113	0.136113	0.122046	0.122343	6	2	9.89401	1.09894
Q13641	ENSG00000146242	TPBG	Trophoblast glycoprotein	1165.03	0.163315	0.392013	-0.416607	0.676966	0.997282	0.211369	0.211369	0.000134754	0.000562958	21	6	15.7786	1.15779
P31431	ENSG00000124145	SDC4	Syndecan-4	822.52	0.162765	0.409465	-0.397506	0.690995	0.997282	0.277674	0.277674	5.36185e-05	0.000256558	9	3	21.2239	1.21224
P46782	ENSG00000083845	RPS5	40S ribosomal protein S5	1238.38	0.162522	0.449918	-0.361225	0.717931	0.997282	0.0282291	0.0282291	0.664188	0.376113	36	8	1.97596	1.01976
Q9NVH1	ENSG00000007923	DNAJC11	DnaJ homolog subfamily C member 11	197.112	0.162179	0.482216	-0.33632	0.73663	0.997282	0.0799211	0.0799211	0.375359	0.259533	9	3	5.69602	1.05696
P35579	ENSG00000100345	MYH9	Myosin-9	3286.14	0.161997	0.427708	-0.378756	0.704869	0.997282	-0.0180035	0.0180035	0.0131343	0.0234989	414	82	-1.24015	0.987598
P61964	ENSG00000196363	WDR5	WD repeat-containing protein 5	339.251	0.161608	0.428505	-0.377144	0.706067	0.997282	-0.107017	0.107017	0.248599	0.198157	24	7	-7.14939	0.928506
Q9NZJ7	ENSG00000137409	MTCH1	Mitochondrial carrier homolog 1	490.256	0.161277	0.425934	-0.378643	0.704953	0.997282	-0.021035	0.021035	0.472434	0.299202	6	2	-1.44746	0.985525
Q8IXI1	ENSG00000140983	RHOT2	Mitochondrial Rho GTPase 2	496.765	0.159707	0.425062	-0.375727	0.70712	0.997282	-0.0111201	0.0111201	0.734204	0.39725	21	6	-0.767824	0.992322
Q15021	ENSG00000010292	NCAPD2	Condensin complex subunit 1	561.826	0.159618	0.433912	-0.367858	0.712979	0.997282	0.0361719	0.0361719	0.564006	0.337819	36	12	2.53894	1.02539
Q9UIC8	ENSG00000205629	LCMT1	Leucine carboxyl methyltransferase 1	112.899	0.158975	0.507632	-0.313171	0.754151	0.997282	0.0259256	0.0259256	0.834939	0.429267	6	2	1.81327	1.01813
P40818	ENSG00000138592	USP8	Ubiquitin carboxyl-terminal hydrolase 8	940.738	0.158708	0.613793	-0.25857	0.795967	0.997282	0.823231	0.823231	1.18247e-20	7.20869e-19	57	17	76.9364	1.76936
Q13418	ENSG00000166333	ILK	Integrin-linked protein kinase	200.87	0.158645	0.465139	-0.341069	0.733051	0.997282	-0.0700424	0.0700424	0.333102	0.240688	21	5	-4.739	0.95261
Q9H936	ENSG00000125648	SLC25A23	Mitochondrial glutamate carrier 1	164.499	0.158635	0.510813	-0.310553	0.75614	0.997282	0.271728	0.271728	1.086e-07	0.0548864	99	22	21.9986	1.21999
Q14839	ENSG00000111642	CHD4	Chromodomain-helicase-DNA-binding protein 4	2158.08	0.158335	0.385315	-0.410925	0.681128	0.997282	0.0436438	0.0436438	1.13402e-06	8.22292e-06	195	50	3.07138	1.03071
Q9H6U6	ENSG00000141376	BCAS3	Breast carcinoma-amplified sequence 3	2351.41	0.158256	0.410421	-0.385594	0.699797	0.997282	-0.442883	0.442883	0.000951646	0.002937	3	1	-26.4337	0.735663
P12955	ENSG00000124299	PEPD	Xaa-Pro dipeptidase	69.584	0.157394	0.592226	-0.265767	0.790419	0.997282	-0.280843	0.280843	0.0107861	0.0202418	18	5	-17.689	0.82311
O00204	ENSG00000088002	SULT2B1	Sulfotransferase 2B1	102.255	0.157225	0.568633	-0.276496	0.782167	0.997282	0.12072	0.12072	0.730366	0.395585	27	6	8.72776	1.08728
Q14244	ENSG00000135525	MAP7	Ensconsin	402.581	0.157188	0.414089	-0.3796	0.704242	0.997282	-0.18637	0.18637	0.00688782	0.0142968	24	8	-12.1186	0.878814
Q9UK76	ENSG00000189159	JPT1	Jupiter microtubule associated homolog 1	268.03	0.156996	0.459412	-0.341733	0.732552	0.997282	-0.18032	0.18032	0.00382494	0.00894296	12	4	-11.7493	0.882507
Q8IWA5	ENSG00000129353	SLC44A2	Choline transporter-like protein 2	1047.75	0.156938	0.440163	-0.356545	0.721432	0.997282	0.0764742	0.0764742	0.559922	0.336485	3	1	5.44379	1.05444
Q9HCU4	ENSG00000143126	CELSR2	Cadherin EGF LAG seven-pass G-type receptor 2	1788.67	0.156711	0.43554	-0.359807	0.718991	0.997282	-0.962752	0.962752	0.693337	0.383995	6	2	-48.6923	0.513077
Q9H078	ENSG00000162129	CLPB	Caseinolytic peptidase B protein homolog	159.47	0.156238	0.519074	-0.300995	0.763418	0.997282	-0.490239	0.490239	9.63774e-05	0.000424164	9	3	-28.8093	0.711907
O75367	ENSG00000113648	H2AFY	Core histone macro-H2A.1	1127.91	0.155873	0.393029	-0.396595	0.691666	0.997282	0.0240889	0.0240889	0.0156294	0.0269665	90	18	1.68373	1.01684
Q8NBJ7	ENSG00000129103	SUMF2	Inactive C-alpha-formylglycine-generating enzyme 2	348.929	0.154703	0.445999	-0.346868	0.728691	0.997282	0.0291696	0.0291696	0.704885	0.387263	9	3	2.04246	1.02042
Q9UHF7	ENSG00000104447	TRPS1	Zinc finger transcription factor Trps1	3378.74	0.154679	0.447435	-0.3457	0.729568	0.997282	0.483751	0.483751	2.57373e-12	5.87443e-11	33	10	39.8375	1.39837
Q13813	ENSG00000197694	SPTAN1	Spectrin alpha chain, non-erythrocytic 1	1953.04	0.154231	0.415497	-0.371195	0.710492	0.997282	-0.264522	0.264522	4.44484e-28	4.87748e-26	300	83	-16.7526	0.832474
Q01831	ENSG00000154767	XPC	DNA repair protein complementing XP-C cells	464.359	0.153788	0.42687	-0.36027	0.718645	0.997282	0.0408084	0.0408084	0.488671	0.306187	6	2	2.86901	1.02869
P18754	ENSG00000180198	RCC1	Regulator of chromosome condensation	267.608	0.153308	0.46727	-0.328093	0.742842	0.997282	-0.0423077	0.0423077	0.721627	0.39266	45	13	-2.88997	0.9711
O00273	ENSG00000160049	DFFA	DNA fragmentation factor subunit alpha	220.335	0.153155	0.462815	-0.33092	0.740705	0.997282	0.0778225	0.0778225	0.264371	0.206136	18	5	5.54239	1.05542
Q9UIJ7	ENSG00000147853	AK3	GTP:AMP phosphotransferase AK3, mitochondrial	180.908	0.152536	0.564646	-0.270145	0.787049	0.997282	0.47004	0.47004	2.09892e-06	1.45773e-05	18	6	38.5147	1.38515
Q92734	ENSG00000114354	TFG	Protein TFG	422.402	0.152483	0.414673	-0.36772	0.713082	0.997282	-0.0441717	0.0441717	0.354521	0.25081	33	7	-3.01535	0.969846
Q9Y587	ENSG00000100478	AP4S1	AP-4 complex subunit sigma-1	56.6339	0.151603	0.593745	-0.255334	0.798465	0.997282	0.614425	0.614425	0.0382522	0.0531335	3	1	53.0948	1.53095
Q9Y6V0	ENSG00000186472	PCLO	Protein piccolo	62.4818	0.151585	0.631014	-0.240224	0.810156	0.997282	-0.0906376	0.0906376	0.321476	0.234806	6	1	-6.08924	0.939108
Q8NCL4	ENSG00000139629	GALNT6	Polypeptide N-acetylgalactosaminyltransferase 6	513.584	0.151509	0.427523	-0.354388	0.723048	0.997282	-0.0792911	0.0792911	0.32447	0.236422	9	3	-5.34773	0.946523
Q7L311	ENSG00000184867	ARMCX2	Armadillo repeat-containing X-linked protein 2	150.164	0.151242	0.472826	-0.319868	0.749068	0.997282	0.490856	0.490856	0.0107004	0.020127	3	1	40.5278	1.40528
P10606	ENSG00000135940	COX5B	Cytochrome c oxidase subunit 5B, mitochondrial	422.89	0.150812	0.422506	-0.356946	0.721132	0.997282	-0.278345	0.278345	0.0292554	0.0435851	15	3	-17.5464	0.824536
P61081	ENSG00000130725	UBE2M	NEDD8-conjugating enzyme Ubc12	167.635	0.149483	0.491632	-0.304056	0.761086	0.997282	-0.0950078	0.0950078	0.0126926	0.0228936	27	7	-6.37328	0.936267
P61353	ENSG00000131469	RPL27	60S ribosomal protein L27	509.769	0.149325	0.435539	-0.342852	0.73171	0.997282	-0.088794	0.088794	0.181263	0.16098	30	5	-5.96915	0.940308
Q9BV57	ENSG00000182551	ADI1	1,2-dihydroxy-3-keto-5-methylthiopentene dioxygenase	318.51	0.148579	0.430153	-0.345409	0.729787	0.997282	0.0952118	0.0952118	0.000299701	0.00113928	33	8	6.82222	1.06822
Q15738	ENSG00000147383	NSDHL	Sterol-4-alpha-carboxylate 3-dehydrogenase, decarboxylating	210.881	0.148207	0.459886	-0.32227	0.747248	0.997282	-0.0438617	0.0438617	0.00146014	0.00421647	39	11	-2.99451	0.970055
Q4G0F5	ENSG00000151502	VPS26B	Vacuolar protein sorting-associated protein 26B	206.329	0.148123	0.460783	-0.321459	0.747863	0.997282	-0.0631328	0.0631328	0.102575	0.109139	18	5	-4.28166	0.957183
P51452	ENSG00000108861	DUSP3	Dual specificity protein phosphatase 3	422.997	0.147872	0.435245	-0.339745	0.734049	0.997282	-0.0513109	0.0513109	0.724129	0.393718	27	7	-3.4941	0.965059
Q9UHD9	ENSG00000188021	UBQLN2	Ubiquilin-2	144.748	0.147763	0.5043	-0.293006	0.769517	0.997282	0.203662	0.203662	0.000336027	0.0012542	24	5	15.1618	1.15162
P55265	ENSG00000160710	ADAR	Double-stranded RNA-specific adenosine deaminase	1667.24	0.147308	0.397195	-0.370871	0.710733	0.997282	0.0426373	0.0426373	0.00307444	0.00767482	99	28	2.9995	1.03
P08240	ENSG00000182934	SRPRA	Signal recognition particle receptor subunit alpha	544.009	0.146831	0.423382	-0.346805	0.728738	0.997282	-0.0120591	0.0120591	0.417757	0.277605	21	6	-0.83239	0.991676
P62906	ENSG00000198755	RPL10A	60S ribosomal protein L10a	1570.39	0.14678	0.396378	-0.370303	0.711157	0.997282	-0.121869	0.121869	0.0786512	0.0904681	57	10	-8.10035	0.918997
P14618	ENSG00000067225	PKM	Pyruvate kinase PKM	5962.65	0.146758	0.431916	-0.339782	0.73402	0.997282	-0.255692	0.255692	5.10881e-21	3.23427e-19	240	37	-16.2415	0.837585
Q8WUA4	ENSG00000115207	GTF3C2	General transcription factor 3C polypeptide 2	355.972	0.146719	0.436653	-0.336008	0.736865	0.997282	0.0718224	0.0718224	0.367361	0.25611	6	2	5.10435	1.05104
P54577	ENSG00000134684	YARS	Tyrosine--tRNA ligase, cytoplasmic	191.408	0.14668	0.454382	-0.322811	0.746838	0.997282	-0.0169103	0.0169103	0.978893	0.470108	84	24	-1.16529	0.988347
P18031	ENSG00000196396	PTPN1	Tyrosine-protein phosphatase non-receptor type 1	791.132	0.146235	0.400017	-0.365572	0.714685	0.997282	0.13903	0.13903	6.0019e-05	0.000279071	72	17	10.1165	1.10116
Q99832	ENSG00000135624	CCT7	T-complex protein 1 subunit eta	1014.95	0.145889	0.420769	-0.34672	0.728802	0.997282	-0.143259	0.143259	3.24588e-05	0.000165923	126	26	-9.45285	0.905471
Q92544	ENSG00000101337	TM9SF4	Transmembrane 9 superfamily member 4	514.703	0.14565	0.437954	-0.332568	0.73946	0.997282	0.194213	0.194213	7.49417e-07	5.68644e-06	21	7	14.41	1.1441
Q15233	ENSG00000147140	NONO	Non-POU domain-containing octamer-binding protein	2079.97	0.145487	0.389434	-0.373585	0.708713	0.997282	0.0549017	0.0549017	0.123435	0.123345	111	22	3.87883	1.03879
Q96JM3	ENSG00000198824	CHAMP1	Chromosome alignment-maintaining phosphoprotein 1	110.519	0.144209	0.506426	-0.284759	0.775829	0.997282	0.0817236	0.0817236	0.28324	0.216441	9	2	5.82816	1.05828
Q8IWL3	ENSG00000100209	HSCB	Iron-sulfur cluster co-chaperone protein HscB	45.5758	0.143475	0.646229	-0.222019	0.824299	0.997282	-0.0680202	0.0680202	0.784458	0.413968	3	1	-4.60538	0.953946
Q9UHL4	ENSG00000176978	DPP7	Dipeptidyl peptidase 2	522.868	0.14337	0.434238	-0.330165	0.741275	0.997282	-0.122777	0.122777	0.0837059	0.0946291	21	7	-8.1582	0.918418
P27694	ENSG00000132383	RPA1	Replication protein A 70 kDa DNA-binding subunit	61.7524	0.142897	0.574843	-0.248583	0.803683	0.997282	-0.0276569	0.0276569	0.273997	0.211273	57	18	-1.89877	0.981012
Q14061	ENSG00000138495	COX17	Cytochrome c oxidase copper chaperone	101.761	0.142869	0.507438	-0.28155	0.778289	0.997282	0.0423399	0.0423399	0.98235	0.470781	3	1	2.97826	1.02978
Q9NSC5	ENSG00000051128	HOMER3	Homer protein homolog 3	125.336	0.142726	0.498134	-0.286522	0.774478	0.997282	0.199889	0.199889	0.0842928	0.0950966	3	1	14.861	1.14861
P55196	ENSG00000130396	AFDN	Afadin	875.629	0.142501	0.399599	-0.356609	0.721385	0.997282	0.232295	0.232295	0.181323	0.16098	6	2	17.4702	1.1747
Q9NYL4	ENSG00000134285	FKBP11	Peptidyl-prolyl cis-trans isomerase FKBP11	77.1269	0.14164	0.541085	-0.261771	0.793498	0.997282	-0.23098	0.23098	0.0683597	0.0818924	3	1	-14.7944	0.852056
P16989	ENSG00000060138	YBX3	Y-box-binding protein 3	342.73	0.140916	0.437703	-0.321945	0.747495	0.997282	-0.152615	0.152615	0.000623828	0.00209129	24	6	-10.0382	0.899618
Q9HD15	ENSG00000213523	SRA1	Steroid receptor RNA activator 1	80.789	0.14042	0.593468	-0.23661	0.812959	0.997282	0.0702812	0.0702812	0.411347	0.274231	6	2	4.99213	1.04992
Q9H7Z3	ENSG00000119720	NRDE2	Protein NRDE2 homolog	181.803	0.139907	0.4536	-0.308437	0.75775	0.997282	0.772953	0.772953	0.340713	0.243972	3	1	70.8764	1.70876
P19367	ENSG00000156515	HK1	Hexokinase-1	777.427	0.139782	0.422062	-0.331188	0.740503	0.997282	-0.0790756	0.0790756	0.43411	0.283662	150	35	-5.3336	0.946664
P62269	ENSG00000231500	RPS18	40S ribosomal protein S18	1880.94	0.139649	0.399287	-0.349747	0.726529	0.997282	-0.0542323	0.0542323	0.983977	0.471232	51	11	-3.68932	0.963107
P32322	ENSG00000183010	PYCR1	Pyrroline-5-carboxylate reductase 1, mitochondrial	158.441	0.139626	0.509295	-0.274157	0.783964	0.997282	-0.105345	0.105345	0.169221	0.153264	27	8	-7.04171	0.929583
Q92530	ENSG00000125818	PSMF1	Proteasome inhibitor PI31 subunit	179.167	0.139117	0.496023	-0.280464	0.779121	0.997282	-0.0663988	0.0663988	0.555827	0.334575	6	2	-4.49811	0.955019
P55317	ENSG00000129514	FOXA1	Hepatocyte nuclear factor 3-alpha	1702.5	0.139037	0.398124	-0.349231	0.726916	0.997282	-0.0192013	0.0192013	0.969512	0.469211	12	3	-1.32212	0.986779
O94766	ENSG00000149541	B3GAT3	Galactosylgalactosylxylosylprotein 3-beta-glucuronosyltransferase 3	176.523	0.138782	0.493546	-0.281193	0.778562	0.997282	0.55873	0.55873	0.0270023	0.0413065	6	2	47.2972	1.47297
Q13561	ENSG00000175203	DCTN2	Dynactin subunit 2	401.822	0.138254	0.429931	-0.321573	0.747777	0.997282	0.0435673	0.0435673	0.272622	0.210575	39	11	3.06592	1.03066
Q92504	ENSG00000112473	SLC39A7	Zinc transporter SLC39A7	457.419	0.137583	0.412995	-0.333135	0.739033	0.997282	0.273843	0.273843	0.0635324	0.0780406	9	2	20.9024	1.20902
Q9BZL1	ENSG00000198258	UBL5	Ubiquitin-like protein 5	147.954	0.137284	0.495767	-0.276913	0.781847	0.997282	-0.129201	0.129201	0.486045	0.305218	12	3	-8.56621	0.914338
P30046	ENSG00000099977	DDT	D-dopachrome decarboxylase	73.0052	0.137024	0.586103	-0.233788	0.815149	0.997282	-0.181403	0.181403	0.000585771	0.00197578	21	5	-11.8155	0.881845
Q9Y3T9	ENSG00000188976	NOC2L	Nucleolar complex protein 2 homolog	449.207	0.135648	0.452657	-0.29967	0.764429	0.997282	-0.0997627	0.0997627	0.205596	0.175252	12	3	-6.68135	0.933186
Q9BQ52	ENSG00000006744	ELAC2	Zinc phosphodiesterase ELAC protein 2	379.966	0.135624	0.440442	-0.307927	0.758138	0.997282	-0.114415	0.114415	0.00116287	0.00350565	27	9	-7.62431	0.923757
P28340	ENSG00000062822	POLD1	DNA polymerase delta catalytic subunit	200.68	0.13543	0.483474	-0.280118	0.779387	0.997282	-0.364904	0.364904	0.000754421	0.00246529	6	2	-22.348	0.77652
P23381	ENSG00000140105	WARS	Tryptophan--tRNA ligase, cytoplasmic	326.803	0.134391	0.428971	-0.313286	0.754063	0.997282	-0.0315864	0.0315864	0.230305	0.188974	48	13	-2.16561	0.978344
P11802	ENSG00000135446	CDK4	Cyclin-dependent kinase 4	770.464	0.134279	0.411986	-0.32593	0.744478	0.997282	0.20348	0.20348	0.349092	0.24821	9	2	15.1472	1.15147
P31040	ENSG00000073578	SDHA	Succinate dehydrogenase [ubiquinone] flavoprotein subunit, mitochondrial	750.245	0.131615	0.424238	-0.310238	0.75638	0.997282	0.0377186	0.0377186	7.86119e-07	5.93556e-06	78	17	2.64893	1.02649
Q9NRY4	ENSG00000160007	ARHGAP35	Rho GTPase-activating protein 35	1154.12	0.130576	0.392088	-0.333027	0.739114	0.997282	-0.165085	0.165085	0.0279141	0.0423861	6	2	-10.8124	0.891876
P53004	ENSG00000106605	BLVRA	Biliverdin reductase A	65.7916	0.13055	0.564917	-0.231096	0.81724	0.997282	0.00173379	0.00173379	0.0543794	0.0694403	33	10	0.120249	1.0012
Q8NBM8	ENSG00000145882	PCYOX1L	Prenylcysteine oxidase-like	89.4066	0.129719	0.555369	-0.233572	0.815317	0.997282	0.260459	0.260459	0.0725414	0.0854072	3	1	19.786	1.19786
Q9Y4I1	ENSG00000197535	MYO5A	Unconventional myosin-Va	730.252	0.129076	0.437086	-0.29531	0.767757	0.997282	0.62548	0.62548	3.23442e-09	4.0439e-08	18	6	54.2724	1.54272
P52735	ENSG00000160293	VAV2	Guanine nucleotide exchange factor VAV2	361.961	0.128432	0.461337	-0.278391	0.780712	0.997282	0.148372	0.148372	0.00102918	0.00314292	30	9	10.8318	1.10832
P62899	ENSG00000071082	RPL31	60S ribosomal protein L31	902.217	0.127937	0.407608	-0.313872	0.753619	0.997282	-0.0870095	0.0870095	0.13705	0.132541	36	6	-5.85277	0.941472
P30519	ENSG00000103415	HMOX2	Heme oxygenase 2	228.933	0.127626	0.492583	-0.259096	0.795561	0.997282	-0.176012	0.176012	0.121246	0.122061	33	9	-11.4853	0.885147
P51970	ENSG00000119421	NDUFA8	NADH dehydrogenase [ubiquinone] 1 alpha subcomplex subunit 8	95.0246	0.127505	0.519462	-0.245455	0.806104	0.997282	-0.0547501	0.0547501	0.932743	0.458024	24	6	-3.72388	0.962761
Q15435	ENSG00000115685	PPP1R7	Protein phosphatase 1 regulatory subunit 7	144.685	0.127463	0.480809	-0.265101	0.790931	0.997282	0.0271935	0.0271935	0.36963	0.257039	45	12	1.90278	1.01903
Q14738	ENSG00000112640	PPP2R5D	Serine/threonine-protein phosphatase 2A 56 kDa regulatory subunit delta isoform	199.619	0.126863	0.467948	-0.271106	0.78631	0.997282	0.145572	0.145572	0.0499305	0.0650316	21	7	10.6169	1.10617
Q14166	ENSG00000100304	TTLL12	Tubulin--tyrosine ligase-like protein 12	293.909	0.126337	0.506791	-0.249288	0.803138	0.997282	-0.113153	0.113153	1.74835e-07	1.61673e-06	51	14	-7.54347	0.924565
P11441	ENSG00000102178	UBL4A	Ubiquitin-like protein 4A	319.86	0.126297	0.440999	-0.286389	0.77458	0.997282	0.0187748	0.0187748	0.653027	0.371546	18	6	1.30987	1.0131
O15260	ENSG00000148248	SURF4	Surfeit locus protein 4	1393.01	0.126275	0.397563	-0.317622	0.750771	0.997282	0.179482	0.179482	0.106197	0.111551	33	6	13.2477	1.13248
Q9Y263	ENSG00000137055	PLAA	Phospholipase A-2-activating protein	128.899	0.126147	0.602353	-0.209423	0.834118	0.997282	0.590936	0.590936	3.34615e-05	0.000169469	42	12	50.6223	1.50622
Q14137	ENSG00000261236	BOP1	Ribosome biogenesis protein BOP1	210.06	0.126024	0.489613	-0.257394	0.796874	0.997282	-0.143817	0.143817	0.00020806	0.000829216	27	8	-9.48788	0.905121
P25685	ENSG00000132002	DNAJB1	DnaJ homolog subfamily B member 1	556.817	0.124459	0.422623	-0.294492	0.768382	0.997282	-0.279528	0.279528	3.13966e-10	4.57334e-09	30	10	-17.6139	0.823861
P62263	ENSG00000164587	RPS14	40S ribosomal protein S14	1230.71	0.12357	0.413275	-0.299003	0.764938	0.997282	-0.0222393	0.0222393	0.0933918	0.101938	36	7	-1.52969	0.984703
Q5T6V5	ENSG00000165118	C9orf64	Queuosine salvage protein	63.8754	0.123235	0.576007	-0.213947	0.830589	0.997282	0.0776055	0.0776055	0.123459	0.123345	12	4	5.52652	1.05527
P49585	ENSG00000161217	PCYT1A	Choline-phosphate cytidylyltransferase A	362.205	0.122319	0.418815	-0.292059	0.770242	0.997282	-0.122748	0.122748	0.836702	0.429607	27	8	-8.15637	0.918436
O75683	ENSG00000148296	SURF6	Surfeit locus protein 6	203.144	0.122173	0.455772	-0.268058	0.788655	0.997282	-0.142391	0.142391	0.03719	0.0522176	9	3	-9.39834	0.906017
Q16658	ENSG00000075618	FSCN1	Fascin	60.2502	0.120636	0.621562	-0.194085	0.846109	0.997282	-0.231663	0.231663	0.0179593	0.0297774	21	6	-14.8348	0.851652
Q8IYB3	ENSG00000133226	SRRM1	Serine/arginine repetitive matrix protein 1	358.709	0.120612	0.420939	-0.28653	0.774472	0.997282	-0.0217665	0.0217665	0.26247	0.205335	18	4	-1.49741	0.985026
Q68CP9	ENSG00000189079	ARID2	AT-rich interactive domain-containing protein 2	740.989	0.120589	0.51304	-0.235047	0.814172	0.997282	0.498279	0.498279	0.0410994	0.0560942	3	1	41.2528	1.41253
Q6IAN0	ENSG00000109016	DHRS7B	Dehydrogenase/reductase SDR family member 7B	72.4388	0.120523	0.556894	-0.21642	0.828661	0.997282	0.365871	0.365871	0.0180903	0.0298663	3	1	28.8659	1.28866
Q86X29	ENSG00000105699	LSR	Lipolysis-stimulated lipoprotein receptor	507.411	0.120504	0.483136	-0.249421	0.803035	0.997282	0.056004	0.056004	0.401736	0.270105	15	5	3.95823	1.03958
O60925	ENSG00000113068	PFDN1	Prefoldin subunit 1	93.0807	0.119926	0.540676	-0.221807	0.824464	0.997282	-0.0357663	0.0357663	0.261523	0.204692	12	3	-2.44865	0.975514
Q03426	ENSG00000110921	MVK	Mevalonate kinase	152.821	0.118962	0.474493	-0.250714	0.802035	0.997282	-0.290181	0.290181	7.4752e-07	5.68644e-06	21	7	-18.2201	0.817799
Q9ULR3	ENSG00000111110	PPM1H	Protein phosphatase 1H	448.899	0.118909	0.429472	-0.276874	0.781877	0.997282	0.226712	0.226712	0.29533	0.222126	3	1	17.0165	1.17017
P30419	ENSG00000136448	NMT1	Glycylpeptide N-tetradecanoyltransferase 1	282.496	0.118755	0.456084	-0.260379	0.794572	0.997282	0.022225	0.022225	0.00319843	0.00790483	30	8	1.55245	1.01552
Q15036	ENSG00000115234	SNX17	Sorting nexin-17	246.942	0.118127	0.450389	-0.262277	0.793108	0.997282	-0.000468152	0.000468152	0.884816	0.443891	3	1	-0.0324446	0.999676
P55036	ENSG00000159352	PSMD4	26S proteasome non-ATPase regulatory subunit 4	896.179	0.117106	0.421235	-0.278006	0.781008	0.997282	-0.0263011	0.0263011	0.234196	0.191051	36	11	-1.80654	0.981935
P12081	ENSG00000170445	HARS	Histidine--tRNA ligase, cytoplasmic	272.689	0.116472	0.433897	-0.268431	0.788367	0.997282	-0.00780728	0.00780728	0.930699	0.457586	69	21	-0.539698	0.994603
Q8N5M4	ENSG00000162222	TTC9C	Tetratricopeptide repeat protein 9C	119.992	0.116348	0.490092	-0.237401	0.812346	0.997282	-0.0332752	0.0332752	0.346505	0.24669	12	2	-2.28006	0.977199
P09497	ENSG00000175416	CLTB	Clathrin light chain B	212.018	0.115958	0.507256	-0.228599	0.819181	0.997282	-0.311898	0.311898	0.000124523	0.000529383	27	7	-19.4419	0.805581
Q9Y606	ENSG00000177192	PUS1	tRNA pseudouridine synthase A	184.234	0.115682	0.468912	-0.246703	0.805138	0.997282	-0.115092	0.115092	0.972935	0.469444	36	10	-7.66763	0.923324
Q9H0V9	ENSG00000114988	LMAN2L	VIP36-like protein	118.046	0.115474	0.507377	-0.22759	0.819965	0.997282	0.072053	0.072053	0.0499392	0.0650316	12	4	5.12115	1.05121
O75643	ENSG00000144028	SNRNP200	U5 small nuclear ribonucleoprotein 200 kDa helicase	1201.9	0.115078	0.404598	-0.284425	0.776085	0.997282	-0.0627653	0.0627653	0.953951	0.464681	258	69	-4.25728	0.957427
Q9Y478	ENSG00000111725	PRKAB1	5'-AMP-activated protein kinase subunit beta-1	162.319	0.114402	0.474746	-0.240975	0.809574	0.997282	-0.188337	0.188337	0.314676	0.231025	9	3	-12.2383	0.877617
Q8N983	ENSG00000055950	MRPL43	39S ribosomal protein L43, mitochondrial	152.332	0.113959	0.470181	-0.242373	0.808491	0.997282	-0.213615	0.213615	0.0116354	0.0214737	6	2	-13.7627	0.862373
P31949	ENSG00000163191	S100A11	Protein S100-A11	1236.27	0.113492	0.415422	-0.273197	0.784702	0.997282	-0.145701	0.145701	0.00180975	0.00504889	36	7	-9.60599	0.90394
P46087	ENSG00000111641	NOP2	Probable 28S rRNA (cytosine(4447)-C(5))-methyltransferase	280.204	0.113446	0.436244	-0.260051	0.794824	0.997282	-0.217021	0.217021	3.79894e-05	0.000188914	51	16	-13.966	0.86034
Q15155	ENSG00000103512	NOMO1	Nodal modulator 1	376.076	0.113389	0.427165	-0.265446	0.790666	0.997282	0.183763	0.183763	3.20872e-12	7.04207e-11	66	19	13.5843	1.13584
P48431	ENSG00000181449	SOX2	Transcription factor SOX-2	244.612	0.113045	0.442498	-0.25547	0.79836	0.997282	0.478171	0.478171	0.0126805	0.0228936	3	1	39.2977	1.39298
P68036	ENSG00000185651	UBE2L3	Ubiquitin-conjugating enzyme E2 L3	320.703	0.112425	0.42707	-0.263247	0.792361	0.997282	0.0507543	0.0507543	0.129701	0.127855	39	7	3.58064	1.03581
Q9UBP6	ENSG00000037897	METTL1	tRNA (guanine-N(7)-)-methyltransferase	71.7325	0.111486	0.565108	-0.197283	0.843606	0.997282	-0.126336	0.126336	0.238604	0.192804	3	1	-8.38448	0.916155
Q15771	ENSG00000137502	RAB30	Ras-related protein Rab-30	290.746	0.111133	0.655961	-0.16942	0.865466	0.997282	0.768939	0.768939	0.00083637	0.00265254	6	2	70.4016	1.70402
Q9Y285	ENSG00000179115	FARSA	Phenylalanine--tRNA ligase alpha subunit	350.523	0.110851	0.476909	-0.232436	0.816199	0.997282	-0.1032	0.1032	0.218747	0.183125	36	9	-6.90342	0.930966
Q9NY93	ENSG00000136271	DDX56	Probable ATP-dependent RNA helicase DDX56	203.964	0.109401	0.480424	-0.227718	0.819865	0.997282	-0.100378	0.100378	0.254992	0.201738	6	2	-6.72113	0.932789
O00767	ENSG00000099194	SCD	Acyl-CoA desaturase	5683.5	0.109361	0.38296	-0.285568	0.775209	0.997282	0.0958095	0.0958095	0.0663891	0.0803503	6	2	6.86648	1.06866
O43678	ENSG00000131495	NDUFA2	NADH dehydrogenase [ubiquinone] 1 alpha subcomplex subunit 2	86.3847	0.10907	0.538701	-0.202469	0.83955	0.997282	-0.269735	0.269735	0.109792	0.11373	6	2	-17.0528	0.829472
P18827	ENSG00000115884	SDC1	Syndecan-1	716.286	0.108511	0.433601	-0.250256	0.802389	0.997282	0.0108735	0.0108735	0.459264	0.293345	6	2	0.756542	1.00757
P61619	ENSG00000058262	SEC61A1	Protein transport protein Sec61 subunit alpha isoform 1	1807.5	0.108454	0.397089	-0.273123	0.784758	0.997282	0.0702195	0.0702195	0.0428574	0.0578698	18	5	4.98764	1.04988
Q9Y4P1	ENSG00000168397	ATG4B	Cysteine protease ATG4B	293.726	0.107986	0.439246	-0.245843	0.805804	0.997282	-0.0041555	0.0041555	0.637716	0.36587	21	7	-0.287623	0.997124
Q7Z5L9	ENSG00000168264	IRF2BP2	Interferon regulatory factor 2-binding protein 2	321.519	0.107014	0.429737	-0.249022	0.803344	0.997282	-0.310415	0.310415	0.113842	0.116678	9	2	-19.359	0.80641
P30040	ENSG00000089248	ERP29	Endoplasmic reticulum resident protein 29	809.751	0.10597	0.417274	-0.253958	0.799528	0.997282	-0.00250455	0.00250455	0.927199	0.456849	54	11	-0.173451	0.998265
Q96GK7	ENSG00000115042	FAHD2A	Fumarylacetoacetate hydrolase domain-containing protein 2A	116.813	0.105572	0.491177	-0.214936	0.829817	0.997282	-0.287207	0.287207	8.32576e-06	5.01985e-05	18	5	-18.0513	0.819487
P53621	ENSG00000122218	COPA	Coatomer subunit alpha	650.848	0.105194	0.403804	-0.260508	0.794472	0.997282	0.109516	0.109516	3.94042e-12	8.53412e-11	228	55	7.88664	1.07887
Q5ZPR3	ENSG00000103855	CD276	CD276 antigen	594.746	0.104784	0.417166	-0.251181	0.801675	0.997282	0.0746233	0.0746233	0.265869	0.206979	24	5	5.3086	1.05309
O43823	ENSG00000105127	AKAP8	A-kinase anchor protein 8	171.242	0.104675	0.480538	-0.217829	0.827563	0.997282	0.0345334	0.0345334	0.865979	0.438307	9	2	2.42255	1.02423
Q14204	ENSG00000197102	DYNC1H1	Cytoplasmic dynein 1 heavy chain 1	3199.8	0.104216	0.395764	-0.263328	0.792298	0.997282	0.179934	0.179934	5.95355e-46	4.89977e-43	540	151	13.2832	1.13283
Q8N1G4	ENSG00000130764	LRRC47	Leucine-rich repeat-containing protein 47	157.186	0.104172	0.472852	-0.220306	0.825633	0.997282	-0.0163497	0.0163497	0.577029	0.342682	45	13	-1.12688	0.988731
Q15056	ENSG00000106682	EIF4H	Eukaryotic translation initiation factor 4H	697.545	0.103936	0.403762	-0.25742	0.796855	0.997282	-0.0483273	0.0483273	0.487929	0.305838	18	5	-3.29431	0.967057
O15144	ENSG00000163466	ARPC2	Actin-related protein 2/3 complex subunit 2	536.428	0.103499	0.407817	-0.253787	0.79966	0.997282	-0.096517	0.096517	0.284649	0.217014	78	15	-6.47117	0.935288
Q0VDF9	ENSG00000204389	HSPA1A	Heat shock 70 kDa protein 14	438.902	0.103377	0.412295	-0.250736	0.802018	0.997282	0.0197153	0.0197153	0.804419	0.419317	219	35	1.37594	1.01376
Q96J01	ENSG00000051596	THOC3	THO complex subunit 3	96.1167	0.102537	0.55514	-0.184705	0.85346	0.997282	-0.131771	0.131771	0.196206	0.169442	9	3	-8.72898	0.91271
Q92890	ENSG00000070010	UFD1	Ubiquitin recognition factor in ER-associated degradation protein 1	286.792	0.102299	0.433283	-0.236102	0.813353	0.997282	-0.0258772	0.0258772	0.455411	0.291676	30	8	-1.77768	0.982223
Q8NBJ5	ENSG00000130309	COLGALT1	Procollagen galactosyltransferase 1	353.527	0.102222	0.458242	-0.223074	0.823478	0.997282	-0.00864954	0.00864954	0.231072	0.189424	15	5	-0.597747	0.994023
Q6GQQ9	ENSG00000264522	OTUD7B	OTU domain-containing protein 7B	457.314	0.102048	0.42151	-0.242101	0.808702	0.997282	-0.186596	0.186596	0.142173	0.136144	6	2	-12.1324	0.878676
Q9BV36	ENSG00000115648	MLPH	Melanophilin	1111.54	0.10198	0.423047	-0.241061	0.809508	0.997282	-0.247064	0.247064	4.22752e-07	3.46194e-06	54	14	-15.7391	0.842609
P49840	ENSG00000105723	GSK3A	Glycogen synthase kinase-3 alpha	129.327	0.101514	0.508577	-0.199604	0.84179	0.997282	0.0249669	0.0249669	0.321363	0.234806	9	3	1.74564	1.01746
P28074	ENSG00000100804	PSMB5	Proteasome subunit beta type-5	476.494	0.101318	0.439962	-0.230288	0.817868	0.997282	0.11546	0.11546	0.615843	0.357157	45	11	8.33204	1.08332
Q9NNW7	ENSG00000184470	TXNRD2	Thioredoxin reductase 2, mitochondrial	97.7628	0.100592	0.511489	-0.196665	0.844089	0.997282	-0.152008	0.152008	0.826729	0.426315	33	8	-10.0003	0.899997
Q99436	ENSG00000136930	PSMB7	Proteasome subunit beta type-7	260.706	0.100564	0.442547	-0.22724	0.820237	0.997282	-0.00255708	0.00255708	0.329924	0.239126	30	6	-0.177086	0.998229
O95861	ENSG00000162813	BPNT1	3'(2'),5'-bisphosphate nucleotidase 1	77.3378	0.100507	0.568609	-0.17676	0.859697	0.997282	0.121904	0.121904	0.015901	0.027292	39	10	8.81699	1.08817
P62195	ENSG00000087191	PSMC5	26S proteasome regulatory subunit 8	330.724	0.100475	0.43083	-0.233214	0.815595	0.997282	0.000866746	0.000866746	0.886477	0.444183	66	17	0.0600963	1.0006
Q15714	ENSG00000102804	TSC22D1	TSC22 domain family protein 1	573.106	0.100181	0.418277	-0.239509	0.810711	0.997282	0.0285308	0.0285308	0.39855	0.269492	6	2	1.99729	1.01997
Q9Y6X9	ENSG00000133422	MORC2	ATPase MORC2	376.489	0.0994841	0.447681	-0.222221	0.824142	0.997282	-0.113031	0.113031	0.302599	0.225358	9	2	-7.53566	0.924643
P55769	ENSG00000100138	SNU13	NHP2-like protein 1	181.681	0.0992045	0.473769	-0.209394	0.834141	0.997282	-0.0559597	0.0559597	0.0805009	0.0922733	21	5	-3.80457	0.961954
Q969Z0	ENSG00000136270	TBRG4	FAST kinase domain-containing protein 4	181.525	0.0981621	0.499281	-0.196607	0.844135	0.997282	-0.0297876	0.0297876	0.57117	0.340756	12	4	-2.04355	0.979564
P78383	ENSG00000121073	SLC35B1	Solute carrier family 35 member B1	285.19	0.0980756	0.428507	-0.228878	0.818964	0.997282	0.120064	0.120064	0.408326	0.272881	9	3	8.6783	1.08678
Q8N766	ENSG00000127463	EMC1	ER membrane protein complex subunit 1	327.628	0.0978541	0.456631	-0.214296	0.830316	0.997282	0.10728	0.10728	1.53939e-05	8.61849e-05	75	21	7.71956	1.0772
O43681	ENSG00000198356	ASNA1	ATPase ASNA1	278.713	0.0975926	0.459092	-0.212578	0.831656	0.997282	-0.158884	0.158884	0.000124075	0.000529088	36	10	-10.4282	0.895718
P42345	ENSG00000198793	MTOR	Serine/threonine-protein kinase mTOR	560.264	0.0975347	0.428196	-0.22778	0.819817	0.997282	0.0372744	0.0372744	0.961442	0.466655	6	2	2.61733	1.02617
P51858	ENSG00000143321	HDGF	Hepatoma-derived growth factor	2022.99	0.0969861	0.400207	-0.24234	0.808517	0.997282	-0.0907106	0.0907106	0.897944	0.447613	78	15	-6.09399	0.93906
P26640	ENSG00000204394	VARS	Valine--tRNA ligase	232.907	0.0967029	0.504317	-0.19175	0.847938	0.997282	-0.142176	0.142176	7.92895e-09	9.06323e-08	87	24	-9.38489	0.906151
Q9P0T7	ENSG00000116857	TMEM9	Transmembrane protein 9	321.569	0.096394	0.44589	-0.216183	0.828845	0.997282	0.494251	0.494251	0.372736	0.258528	3	1	40.8589	1.40859
P04179	ENSG00000112096	SOD2	Superoxide dismutase [Mn], mitochondrial	140.232	0.0959607	0.475585	-0.201774	0.840093	0.997282	-0.228151	0.228151	0.0133785	0.0239098	12	3	-14.6272	0.853728
P42025	ENSG00000115073	ACTR1B	Beta-centractin	327.337	0.095301	0.42867	-0.222318	0.824067	0.997282	0.11543	0.11543	0.032147	0.0466203	27	8	8.3298	1.0833
P40222	ENSG00000084652	TXLNA	Alpha-taxilin	363.744	0.0940266	0.431336	-0.217989	0.827438	0.997282	-0.158089	0.158089	0.00478017	0.0107342	9	3	-10.3789	0.896211
P83731	ENSG00000114391	RPL24	60S ribosomal protein L24	999.964	0.0933671	0.399824	-0.233521	0.815357	0.997282	-0.0927215	0.0927215	0.213047	0.179649	27	5	-6.22479	0.937752
Q9BRG1	ENSG00000131475	VPS25	Vacuolar protein-sorting-associated protein 25	152.404	0.0931761	0.478564	-0.194699	0.845629	0.997282	0.0165287	0.0165287	0.627334	0.361805	12	3	1.15227	1.01152
Q14657	ENSG00000196976	LAGE3	EKC/KEOPS complex subunit LAGE3	114.338	0.0927933	0.538098	-0.172447	0.863086	0.997282	-0.0566605	0.0566605	0.477561	0.301714	3	1	-3.85128	0.961487
Q9Y605	ENSG00000179010	MRFAP1	MORF4 family-associated protein 1	557.802	0.0927865	0.404822	-0.229203	0.818711	0.997282	0.0960068	0.0960068	0.604423	0.352794	6	2	6.8811	1.06881
Q14157	ENSG00000143569	UBAP2L	Ubiquitin-associated protein 2-like	1277.16	0.0926622	0.395235	-0.234448	0.814637	0.997282	0.0084818	0.0084818	0.00895628	0.017571	72	16	0.589645	1.0059
O43402	ENSG00000131148	EMC8	ER membrane protein complex subunit 8	182.638	0.0920134	0.461231	-0.199495	0.841875	0.997282	0.117308	0.117308	0.120037	0.121066	12	4	8.47093	1.08471
P52597	ENSG00000169813	HNRNPF	Heterogeneous nuclear ribonucleoprotein F	1532.09	0.091812	0.39862	-0.230324	0.81784	0.997282	-0.0177988	0.0177988	0.274812	0.211547	51	10	-1.22614	0.987739
O00151	ENSG00000107438	PDLIM1	PDZ and LIM domain protein 1	100.513	0.0906663	0.560522	-0.161753	0.8715	0.997282	-0.520654	0.520654	0.00425239	0.00974853	51	13	-30.2944	0.697056
P61006	ENSG00000167461	RAB8A	Ras-related protein Rab-8A	300.259	0.0905556	0.48207	-0.187848	0.850996	0.997282	-0.0644178	0.0644178	0.362149	0.254525	18	4	-4.36689	0.956331
Q9Y5S9	ENSG00000265241	RBM8A	RNA-binding protein 8A	744.969	0.090324	0.400645	-0.225446	0.821632	0.997282	-0.00125172	0.00125172	0.0913491	0.100508	27	7	-0.0867248	0.999133
Q08945	ENSG00000149136	SSRP1	FACT complex subunit SSRP1	476.758	0.0899954	0.440501	-0.204302	0.838117	0.997282	-0.0581767	0.0581767	0.595409	0.349143	51	15	-3.95228	0.960477
Q06323	ENSG00000092010	PSME1	Proteasome activator complex subunit 1	467.238	0.0897231	0.411947	-0.217803	0.827583	0.997282	0.175051	0.175051	6.25017e-09	7.2963e-08	87	18	12.9004	1.129
P09874	ENSG00000143799	PARP1	Poly [ADP-ribose] polymerase 1	729.434	0.0893469	0.40812	-0.218923	0.82671	0.997282	-0.0471818	0.0471818	0.299149	0.223745	162	36	-3.21749	0.967825
Q9BQB6	ENSG00000167397	VKORC1	Vitamin K epoxide reductase complex subunit 1	95.5902	0.0892865	0.546095	-0.1635	0.870125	0.997282	-0.169383	0.169383	0.148048	0.139626	3	1	-11.0777	0.889223
Q5C9Z4	ENSG00000146909	NOM1	Nucleolar MIF4G domain-containing protein 1	152.691	0.0889084	0.471453	-0.188584	0.850419	0.997282	-0.33665	0.33665	0.0607463	0.0758696	3	1	-20.8122	0.791878
O95707	ENSG00000105171	POP4	Ribonuclease P protein subunit p29	108.519	0.0885532	0.503865	-0.175748	0.860492	0.997282	0.066733	0.066733	0.658493	0.373623	3	1	4.73423	1.04734
Q9UKM9	ENSG00000125970	RALY	RNA-binding protein Raly	322.131	0.0882858	0.464418	-0.1901	0.849231	0.997282	-0.216564	0.216564	0.306268	0.226875	45	12	-13.9387	0.860613
P14866	ENSG00000104824	HNRNPL	Heterogeneous nuclear ribonucleoprotein L	658.801	0.0879446	0.401984	-0.218776	0.826824	0.997282	0.0200919	0.0200919	0.0608243	0.0758696	126	22	1.40241	1.01402
Q9Y2K7	ENSG00000173120	KDM2A	Lysine-specific demethylase 2A	836.593	0.0874106	0.414356	-0.210955	0.832922	0.997282	-0.119966	0.119966	0.864872	0.438294	9	3	-7.97908	0.920209
P49916	ENSG00000005156	LIG3	DNA ligase 3	228.243	0.0874029	0.454275	-0.192401	0.847428	0.997282	-0.0912947	0.0912947	0.164417	0.150629	12	4	-6.132	0.93868
Q9P000	ENSG00000110442	COMMD9	COMM domain-containing protein 9	85.4559	0.0870497	0.53756	-0.161935	0.871357	0.997282	0.021513	0.021513	0.669765	0.377744	12	4	1.50234	1.01502
Q9BUQ8	ENSG00000174243	DDX23	Probable ATP-dependent RNA helicase DDX23	902.609	0.0867504	0.423654	-0.204767	0.837754	0.997282	-0.106	0.106	0.00117592	0.00353206	51	15	-7.08391	0.929161
Q9BUF5	ENSG00000176014	TUBB6	Tubulin beta-6 chain	204.307	0.0866243	0.484576	-0.178763	0.858124	0.997282	0.228238	0.228238	0.2142	0.18036	30	10	17.1403	1.1714
Q96IU4	ENSG00000114779	ABHD14B	Protein ABHD14B	67.0883	0.0850209	0.592879	-0.143403	0.885972	0.997282	-0.427955	0.427955	0.0938	0.102316	12	4	-25.6685	0.743315
Q9BSH4	ENSG00000136463	TACO1	Translational activator of cytochrome c oxidase 1	164.674	0.0830067	0.477381	-0.173879	0.86196	0.997282	-0.0862664	0.0862664	0.365923	0.255758	39	10	-5.80427	0.941957
Q9BZE1	ENSG00000116221	MRPL37	39S ribosomal protein L37, mitochondrial	184.446	0.0824572	0.50025	-0.164832	0.869076	0.997282	-0.117942	0.117942	0.411321	0.274231	6	2	-7.8499	0.921501
Q9UBE0	ENSG00000142230	SAE1	SUMO-activating enzyme subunit 1	447.521	0.0815817	0.416475	-0.195886	0.844699	0.997282	-0.187844	0.187844	0.366288	0.255795	57	15	-12.2083	0.877917
P36404	ENSG00000213465	ARL2	ADP-ribosylation factor-like protein 2	80.3839	0.0810053	0.580174	-0.139623	0.888958	0.997282	-0.17959	0.17959	0.00987765	0.0189274	12	4	-11.7046	0.882954
Q9BSL1	ENSG00000130560	UBAC1	Ubiquitin-associated domain-containing protein 1	214.231	0.0809036	0.465903	-0.173649	0.862141	0.997282	0.0126607	0.0126607	0.905977	0.449845	3	1	0.881438	1.00881
Q13637	ENSG00000118508	RAB32	Ras-related protein Rab-32	55.7633	0.0808439	0.596342	-0.135566	0.892164	0.997282	0.07806	0.07806	0.293567	0.221453	9	3	5.55976	1.0556
Q9H2J4	ENSG00000115539	PDCL3	Phosducin-like protein 3	62.3114	0.0806743	0.611544	-0.131919	0.895048	0.997282	-0.106468	0.106468	0.1338	0.13078	12	4	-7.11404	0.92886
Q8TCT8	ENSG00000138600	SPPL2A	Signal peptide peptidase-like 2A	1093.23	0.0806624	0.637785	-0.126473	0.899358	0.997282	0.959577	0.959577	0.000281301	0.0010793	9	2	94.474	1.94474
Q8N2K0	ENSG00000100997	ABHD12	Lysophosphatidylserine lipase ABHD12	356.357	0.0804607	0.443154	-0.181564	0.855925	0.997282	0.150914	0.150914	0.0127092	0.0228936	24	6	11.0273	1.11027
O14493	ENSG00000189143	CLDN4	Claudin-4	647.626	0.0804307	0.434045	-0.185305	0.85299	0.997282	0.212617	0.212617	0.0292014	0.0435851	3	1	15.8789	1.15879
Q9NWW5	ENSG00000128973	CLN6	Ceroid-lipofuscinosis neuronal protein 6	169.862	0.0787063	0.468044	-0.16816	0.866457	0.997282	0.322928	0.322928	0.182153	0.161369	3	1	25.0867	1.25087
Q9BW27	ENSG00000125450	NUP85	Nuclear pore complex protein Nup85	143.509	0.078595	0.489064	-0.160705	0.872326	0.997282	0.00749391	0.00749391	0.742763	0.399256	15	5	0.52079	1.00521
P30084	ENSG00000127884	ECHS1	Enoyl-CoA hydratase, mitochondrial	385.589	0.0785437	0.432226	-0.181719	0.855803	0.997282	-0.0571002	0.0571002	0.0153419	0.026526	60	13	-3.88058	0.961194
Q8WTV0	ENSG00000073060	SCARB1	Scavenger receptor class B member 1	449.612	0.0785325	0.481282	-0.163174	0.870382	0.997282	-0.314595	0.314595	3.69754e-06	2.42476e-05	18	6	-19.5923	0.804077
P78362	ENSG00000135250	SRPK2	SRSF protein kinase 2	233.366	0.0784588	0.500635	-0.156719	0.875467	0.997282	-0.0138645	0.0138645	0.449511	0.290041	12	3	-0.956408	0.990436
Q3LXA3	ENSG00000149476	TKFC	Triokinase/FMN cyclase	257.01	0.0783488	0.438925	-0.178502	0.858329	0.997282	0.0490228	0.0490228	0.000382185	0.00137955	57	14	3.4564	1.03456
Q9ULV4	ENSG00000110880	CORO1C	Coronin-1C	350.915	0.0782658	0.42884	-0.182506	0.855186	0.997282	0.168863	0.168863	8.46619e-09	9.41577e-08	48	14	12.4172	1.12417
Q9BRX2	ENSG00000152684	PELO	Protein pelota homolog	115.196	0.077881	0.523395	-0.1488	0.881712	0.997282	-0.118473	0.118473	0.0368615	0.0519025	6	2	-7.88377	0.921162
Q9Y6M9	ENSG00000147684	NDUFB9	NADH dehydrogenase [ubiquinone] 1 beta subcomplex subunit 9	475.929	0.0774457	0.423546	-0.182851	0.854915	0.997282	-0.140219	0.140219	0.217274	0.18228	12	4	-9.26188	0.907381
Q10471	ENSG00000143641	GALNT2	Polypeptide N-acetylgalactosaminyltransferase 2	206.188	0.0764164	0.49486	-0.15442	0.877278	0.997282	0.156917	0.156917	0.432178	0.283074	18	6	11.4902	1.1149
P36915	ENSG00000204590	GNL1	Guanine nucleotide-binding protein-like 1	225.782	0.0762697	0.485828	-0.156989	0.875253	0.997282	-0.0469426	0.0469426	0.127163	0.125863	18	6	-3.20144	0.967986
P56192	ENSG00000166986	MARS	Methionine--tRNA ligase, cytoplasmic	638.03	0.0762686	0.41125	-0.185455	0.852872	0.997282	0.141411	0.141411	2.65864e-06	1.80332e-05	72	18	10.2983	1.10298
Q8N3D4	ENSG00000173442	EHBP1L1	EH domain-binding protein 1-like protein 1	276.677	0.0761671	0.449026	-0.169627	0.865303	0.997282	-0.188342	0.188342	0.280516	0.215359	3	1	-12.2386	0.877614
Q9GZR7	ENSG00000089737	DDX24	ATP-dependent RNA helicase DDX24	767.777	0.0757317	0.41633	-0.181903	0.855659	0.997282	-0.0558436	0.0558436	0.264285	0.206136	12	4	-3.79683	0.962032
Q15555	ENSG00000166974	MAPRE2	Microtubule-associated protein RP/EB family member 2	46.2527	0.0756242	0.633475	-0.11938	0.904974	0.997282	0.401158	0.401158	0.299188	0.223745	3	1	32.0568	1.32057
Q969S3	ENSG00000173545	ZNF622	Zinc finger protein 622	210.341	0.074759	0.4471	-0.167209	0.867206	0.997282	-0.213231	0.213231	0.0234018	0.0367551	9	3	-13.7397	0.862603
P68104	ENSG00000156508	EEF1A1	Elongation factor 1-alpha 1	7944.19	0.07459	0.389714	-0.191397	0.848215	0.997282	-0.111148	0.111148	0.0727761	0.0855029	174	26	-7.41491	0.925851
P10619	ENSG00000064601	CTSA	Lysosomal protective protein	1050.95	0.0740992	0.435136	-0.17029	0.864782	0.997282	-0.318501	0.318501	3.77272e-09	4.63425e-08	24	6	-19.8098	0.801902
Q9Y6E0	ENSG00000102572	STK24	Serine/threonine-protein kinase 24	277.339	0.0737328	0.435897	-0.169152	0.865677	0.997282	-0.0576102	0.0576102	0.00912088	0.0178301	15	5	-3.91455	0.960854
Q96P70	ENSG00000198700	IPO9	Importin-9	362.363	0.0729914	0.423962	-0.172165	0.863308	0.997282	0.128543	0.128543	0.00208183	0.00567333	33	10	9.31892	1.09319
P09496	ENSG00000122705	CLTA	Clathrin light chain A	253.485	0.0727257	0.43546	-0.167009	0.867363	0.997282	-0.0106777	0.0106777	0.905926	0.449845	18	5	-0.737387	0.992626
P12236	ENSG00000169100	SLC25A6	ADP/ATP translocase 3	894.013	0.072575	0.468544	-0.154895	0.876904	0.997282	-0.125762	0.125762	7.25863e-06	4.44153e-05	57	13	-8.348	0.91652
Q96AG4	ENSG00000108829	LRRC59	Leucine-rich repeat-containing protein 59	505.128	0.0718784	0.408681	-0.175879	0.860389	0.997282	0.0336419	0.0336419	0.365618	0.255758	51	11	2.35928	1.02359
Q9Y5A9	ENSG00000198492	YTHDF2	YTH domain-containing family protein 2	247.664	0.0712438	0.43809	-0.162624	0.870815	0.997282	-0.0770398	0.0770398	0.122152	0.122375	9	3	-5.19992	0.948001
P53384	ENSG00000103274	NUBP1	Cytosolic Fe-S cluster assembly factor NUBP1	108.557	0.0691426	0.531759	-0.130026	0.896546	0.997282	-0.039021	0.039021	0.51748	0.318182	18	5	-2.66848	0.973315
P61313	ENSG00000174748	RPL15	60S ribosomal protein L15	1562.59	0.0689042	0.389463	-0.176921	0.85957	0.997282	-0.0767016	0.0767016	0.36097	0.254022	54	11	-5.17769	0.948223
Q13555	ENSG00000148660	CAMK2G	Calcium/calmodulin-dependent protein kinase type II subunit gamma	245.119	0.0682251	0.458535	-0.148789	0.88172	0.997282	0.104815	0.104815	0.273943	0.211273	12	4	7.53566	1.07536
Q9UL46	ENSG00000100911	PSME2	Proteasome activator complex subunit 2	286.809	0.0682133	0.437605	-0.155879	0.876129	0.997282	0.21195	0.21195	5.32412e-11	9.52555e-10	51	11	15.8253	1.15825
Q8TE77	ENSG00000172830	SSH3	Protein phosphatase Slingshot homolog 3	385.216	0.0676901	0.445413	-0.151972	0.879209	0.997282	-0.159094	0.159094	0.0361533	0.0509925	21	7	-10.4413	0.895587
P48729	ENSG00000113712	CSNK1A1	Casein kinase I isoform alpha	633.497	0.0667954	0.410113	-0.162871	0.87062	0.997282	-0.0195566	0.0195566	0.307832	0.227318	42	11	-1.34642	0.986536
O75352	ENSG00000129255	MPDU1	Mannose-P-dolichol utilization defect 1 protein	198.556	0.0666405	0.461182	-0.144499	0.885106	0.997282	0.10371	0.10371	0.103453	0.109788	9	3	7.45332	1.07453
P16615	ENSG00000174437	ATP2A2	Sarcoplasmic/endoplasmic reticulum calcium ATPase 2	1274.34	0.0662416	0.399281	-0.165902	0.868234	0.997282	0.133345	0.133345	1.24208e-10	2.1077e-09	123	35	9.68337	1.09683
P47756	ENSG00000077549	CAPZB	F-actin-capping protein subunit beta	201.268	0.0661667	0.447911	-0.147723	0.882561	0.997282	-0.0260807	0.0260807	0.50334	0.312995	60	13	-1.79154	0.982085
Q8IXH7	ENSG00000101158	NELFCD	Negative elongation factor C/D	986.892	0.0659346	0.395511	-0.166707	0.8676	0.997282	-0.0295759	0.0295759	0.274806	0.211547	24	6	-2.02918	0.979708
Q9UMS6	ENSG00000172403	SYNPO2	Synaptopodin-2	400.152	0.065051	0.428986	-0.151639	0.879472	0.997282	-0.324972	0.324972	0.0534401	0.0684533	3	1	-20.1686	0.798314
Q8NBN7	ENSG00000160439	RDH13	Retinol dehydrogenase 13	113.915	0.0649205	0.518866	-0.12512	0.900429	0.997282	-0.381233	0.381233	0.0086972	0.0171856	3	1	-23.2219	0.767781
Q13428	ENSG00000070814	TCOF1	Treacle protein	382.493	0.0642932	0.424373	-0.151502	0.87958	0.997282	-0.118192	0.118192	0.397431	0.269264	60	20	-7.86588	0.921341
P00558	ENSG00000102144	PGK1	Phosphoglycerate kinase 1	1209.92	0.06375	0.392367	-0.162475	0.870932	0.997282	0.0928017	0.0928017	0.552473	0.333072	159	27	6.64392	1.06644
Q7LBR1	ENSG00000255112	CHMP1B	Charged multivesicular body protein 1b	234.371	0.0634129	0.450998	-0.140606	0.888181	0.997282	0.231024	0.231024	0.0663075	0.0803107	3	1	17.3668	1.17367
Q8WY22	ENSG00000184992	BRI3BP	BRI3-binding protein	615.612	0.0633054	0.404673	-0.156436	0.875689	0.997282	0.097137	0.097137	0.926651	0.456804	9	2	6.96487	1.06965
P23526	ENSG00000101444	AHCY	Adenosylhomocysteinase	577.324	0.0629817	0.433068	-0.145431	0.88437	0.997282	-0.22862	0.22862	8.33012e-12	1.73562e-10	93	19	-14.6549	0.853451
P04080	ENSG00000160213	CSTB	Cystatin-B	200.015	0.0627196	0.471631	-0.132985	0.894206	0.997282	-0.239155	0.239155	0.00132681	0.00392087	33	5	-15.2759	0.847241
Q15393	ENSG00000189091	SF3B3	Splicing factor 3B subunit 3	2037.48	0.062647	0.386366	-0.162144	0.871192	0.997282	-0.0362557	0.0362557	0.687334	0.382578	145	37	-2.48174	0.975183
O00330	ENSG00000110435	PDHX	Pyruvate dehydrogenase protein X component, mitochondrial	137.198	0.0615538	0.481409	-0.127862	0.898258	0.997282	0.129373	0.129373	0.689522	0.382578	9	3	9.38182	1.09382
Q12906	ENSG00000129351	ILF3	Interleukin enhancer-binding factor 3	1277.32	0.0612214	0.409453	-0.14952	0.881143	0.997282	0.0298268	0.0298268	0.0194922	0.0317151	111	26	2.08895	1.02089
Q9Y3B7	ENSG00000174547	MRPL11	39S ribosomal protein L11, mitochondrial	207.792	0.0607517	0.487729	-0.12456	0.900872	0.997282	-0.112837	0.112837	0.0727649	0.0855029	9	3	-7.52323	0.924768
P26885	ENSG00000173486	FKBP2	Peptidyl-prolyl cis-trans isomerase FKBP2	151.5	0.0594355	0.497811	-0.119394	0.904963	0.997282	-0.184832	0.184832	0.012049	0.0219874	12	4	-12.0249	0.879751
Q9Y2R9	ENSG00000125445	MRPS7	28S ribosomal protein S7, mitochondrial	144.183	0.0591999	0.501309	-0.118091	0.905996	0.997282	-0.143118	0.143118	0.00410549	0.00949107	21	6	-9.44403	0.90556
P61966	ENSG00000106367	AP1S1	AP-1 complex subunit sigma-1A	245.447	0.059129	0.450062	-0.13138	0.895475	0.997282	0.150358	0.150358	0.00205155	0.00560009	12	4	10.9845	1.10984
P43487	ENSG00000099901	RANBP1	Ran-specific GTPase-activating protein	381.014	0.0576458	0.425592	-0.135449	0.892257	0.997282	0.0302873	0.0302873	0.624993	0.360834	39	6	2.12155	1.02122
Q5T4S7	ENSG00000127481	UBR4	E3 ubiquitin-protein ligase UBR4	1254.14	0.0570659	0.411149	-0.138796	0.889611	0.997282	0.0700379	0.0700379	0.106159	0.111551	57	19	4.97443	1.04974
O94992	ENSG00000186834	HEXIM1	Protein HEXIM1	67.971	0.0569085	0.57474	-0.0990161	0.921125	0.997282	0.274815	0.274815	0.0100897	0.0192486	9	3	20.9839	1.20984
P33316	ENSG00000128951	DUT	Deoxyuridine 5'-triphosphate nucleotidohydrolase, mitochondrial	102.455	0.056792	0.549605	-0.103332	0.917699	0.997282	0.0178916	0.0178916	0.061087	0.0760046	36	8	1.24787	1.01248
Q16611	ENSG00000030110	BAK1	Bcl-2 homologous antagonist/killer	71.9597	0.0566288	0.606159	-0.0934223	0.925568	0.997282	0.0876744	0.0876744	0.116561	0.118725	6	2	6.26558	1.06266
Q8N5M9	ENSG00000171135	JAGN1	Protein jagunal homolog 1	108.836	0.056586	0.500376	-0.113087	0.909962	0.997282	0.085799	0.085799	0.723766	0.393694	6	2	6.12753	1.06128
Q9P2W9	ENSG00000168818	STX18	Syntaxin-18	78.2974	0.0565488	0.557383	-0.101454	0.91919	0.997282	-0.0571472	0.0571472	0.683693	0.381943	3	1	-3.88372	0.961163
Q14181	ENSG00000014138	POLA2	DNA polymerase alpha subunit B	208.775	0.0562089	0.45624	-0.1232	0.901948	0.997282	-0.0391396	0.0391396	0.688867	0.382578	3	1	-2.67648	0.973235
Q9UBU9	ENSG00000162231	NXF1	Nuclear RNA export factor 1	347.484	0.0556834	0.458776	-0.121374	0.903395	0.997282	0.0349231	0.0349231	0.615261	0.357094	21	7	2.45022	1.0245
O95721	ENSG00000099940	SNAP29	Synaptosomal-associated protein 29	132.042	0.0549305	0.493041	-0.111412	0.91129	0.997282	-0.0209617	0.0209617	0.377926	0.260825	24	7	-1.44245	0.985576
P60842	ENSG00000161960	EIF4A1	Eukaryotic initiation factor 4A-I	67.1768	0.0549196	0.5677	-0.0967405	0.922933	0.997282	0.11909	0.11909	0.867782	0.438382	129	24	8.60498	1.08605
P29083	ENSG00000153767	GTF2E1	General transcription factor IIE subunit 1	130.236	0.0547937	0.509311	-0.107584	0.914326	0.997282	-0.128159	0.128159	0.419728	0.278465	12	3	-8.50019	0.914998
P25205	ENSG00000112118	MCM3	DNA replication licensing factor MCM3	614.514	0.054566	0.410527	-0.132917	0.894259	0.997282	-0.0750355	0.0750355	0.183556	0.161828	138	35	-5.06812	0.949319
Q8NFJ5	ENSG00000013588	GPRC5A	Retinoic acid-induced protein 3	2312.09	0.0540242	0.395626	-0.136554	0.891384	0.997282	-0.114596	0.114596	0.0100921	0.0192486	15	3	-7.6359	0.923641
Q96JK2	ENSG00000139990	DCAF5	DDB1- and CUL4-associated factor 5	303.194	0.0540125	0.434035	-0.124443	0.900965	0.997282	0.195194	0.195194	0.211409	0.178634	3	1	14.4878	1.14488
Q9H9A5	ENSG00000182973	CNOT10	CCR4-NOT transcription complex subunit 10	162.726	0.0536316	0.475508	-0.112788	0.910199	0.997282	0.125169	0.125169	0.563284	0.337642	6	2	9.06351	1.09064
P07437	ENSG00000196230	TUBB	Tubulin beta chain	4025.54	0.0533435	0.405576	-0.131525	0.89536	0.997282	0.0505927	0.0505927	0.221081	0.18432	33	4	3.56904	1.03569
Q6VN20	ENSG00000141084	RANBP10	Ran-binding protein 10	162.09	0.0533258	0.469654	-0.113543	0.9096	0.997282	0.234819	0.234819	0.155704	0.144796	3	1	17.6759	1.17676
Q9Y3L5	ENSG00000123728	RAP2C	Ras-related protein Rap-2c	244.695	0.0530808	0.55413	-0.0957912	0.923686	0.997282	0.855732	0.855732	1.92118e-05	0.000105409	9	3	80.9677	1.80968
O75475	ENSG00000164985	PSIP1	PC4 and SFRS1-interacting protein	241.693	0.0526793	0.609438	-0.0864392	0.931117	0.997282	0.775049	0.775049	2.84823e-07	2.44176e-06	21	5	71.1248	1.71125
O43399	ENSG00000101150	TPD52L2	Tumor protein D54	674.276	0.0511649	0.425713	-0.120186	0.904336	0.997282	-0.194128	0.194128	0.0661746	0.0802086	60	13	-12.5899	0.874101
Q8WVC0	ENSG00000166477	LEO1	RNA polymerase-associated protein LEO1	493.233	0.0504332	0.604752	-0.0833949	0.933538	0.997282	0.158248	0.158248	0.00945932	0.0182962	15	4	11.5931	1.11593
Q9Y6K9	ENSG00000269335	IKBKG	NF-kappa-B essential modulator	45.7587	0.0504103	0.661172	-0.0762439	0.939225	0.997282	0.190197	0.190197	0.0178206	0.0296672	9	3	14.092	1.14092
P16930	ENSG00000103876	FAH	Fumarylacetoacetase	55.8409	0.0492619	0.62115	-0.0793075	0.936788	0.997282	-0.444764	0.444764	7.29895e-07	5.64041e-06	18	6	-26.5296	0.734704
P56182	ENSG00000160214	RRP1	Ribosomal RNA processing protein 1 homolog A	307.038	0.0485759	0.449413	-0.108087	0.913926	0.997282	-0.0817675	0.0817675	0.117695	0.119437	24	6	-5.51007	0.944899
Q9BQ67	ENSG00000105447	GRWD1	Glutamate-rich WD repeat-containing protein 1	213.195	0.048197	0.471814	-0.102153	0.918636	0.997282	-0.186792	0.186792	0.0194631	0.0317151	12	4	-12.1443	0.878557
Q15024	ENSG00000075914	EXOSC7	Exosome complex component RRP42	50.4285	0.0476838	0.606541	-0.0786159	0.937338	0.997282	-0.0281289	0.0281289	0.352321	0.249957	12	4	-1.93086	0.980691
Q99471	ENSG00000123349	PFDN5	Prefoldin subunit 5	628.681	0.0476716	0.405289	-0.117624	0.906366	0.997282	0.0535369	0.0535369	0.20974	0.177587	30	7	3.78061	1.03781
Q9BXJ8	ENSG00000189077	TMEM120A	Transmembrane protein 120A	72.4477	0.0473961	0.558307	-0.0848925	0.932347	0.997282	-0.0841621	0.0841621	0.220382	0.184043	6	2	-5.66678	0.943332
P67809	ENSG00000065978	YBX1	Nuclease-sensitive element-binding protein 1	1037.86	0.0473948	0.402247	-0.117825	0.906206	0.997282	-0.0262023	0.0262023	0.83729	0.429607	54	11	-1.79981	0.982002
Q96BI3	ENSG00000117362	APH1A	Gamma-secretase subunit APH-1A	1135.57	0.0465912	0.408118	-0.114161	0.90911	0.997282	0.219852	0.219852	0.168395	0.153009	3	1	16.4614	1.16461
O14818	ENSG00000101182	PSMA7	Proteasome subunit alpha type-7	1095.1	0.045545	0.41973	-0.10851	0.913591	0.997282	-0.055184	0.055184	0.935925	0.459312	57	12	-3.75283	0.962472
P09234	ENSG00000124562	SNRPC	U1 small nuclear ribonucleoprotein C	207.933	0.0454701	0.44778	-0.101546	0.919117	0.997282	-0.0869539	0.0869539	0.185553	0.162498	9	2	-5.84914	0.941509
P61165	ENSG00000134825	TMEM258	Transmembrane protein 258	155.805	0.0440099	0.465011	-0.0946426	0.924599	0.997282	0.229803	0.229803	0.0172915	0.0290131	3	1	17.2675	1.17267
Q9H270	ENSG00000160695	VPS11	Vacuolar protein sorting-associated protein 11 homolog	255.56	0.0436525	0.452265	-0.0965197	0.923108	0.997282	0.105597	0.105597	0.0282364	0.0426395	3	1	7.59399	1.07594
P00491	ENSG00000198805	PNP	Purine nucleoside phosphorylase	295.175	0.0436162	0.433081	-0.100711	0.919779	0.997282	-0.0107584	0.0107584	0.165809	0.151203	81	16	-0.742941	0.992571
Q96C90	ENSG00000173457	PPP1R14B	Protein phosphatase 1 regulatory subunit 14B	347.099	0.0434849	0.500444	-0.0868927	0.930757	0.997282	-0.13759	0.13759	0.0495415	0.064616	15	4	-9.09637	0.909036
Q9NV56	ENSG00000101189	MRGBP	MRG/MORF4L-binding protein	272.966	0.0433199	0.429864	-0.100776	0.919728	0.997282	0.00108936	0.00108936	0.979059	0.470108	3	1	0.0755375	1.00076
P18065	ENSG00000115457	IGFBP2	Insulin-like growth factor-binding protein 2	516.698	0.042675	0.457941	-0.0931889	0.925753	0.997282	-0.611013	0.611013	4.6984e-05	0.000230166	6	2	-34.5263	0.654737
Q96GZ6	ENSG00000114544	SLC41A3	Solute carrier family 41 member 3	212.388	0.042093	0.457518	-0.092003	0.926696	0.997282	0.294296	0.294296	0.00531332	0.0116454	3	1	22.6286	1.22629
Q9Y697	ENSG00000244005	NFS1	Cysteine desulfurase, mitochondrial	116.021	0.0411387	0.491238	-0.0837449	0.933259	0.997282	-0.165017	0.165017	0.0280106	0.0424152	6	2	-10.8082	0.891918
O15020	ENSG00000173898	SPTBN2	Spectrin beta chain, non-erythrocytic 2	788.092	0.0405321	0.483877	-0.0837653	0.933243	0.997282	-0.226454	0.226454	5.0053e-11	9.05354e-10	69	23	-14.5267	0.854733
P51148	ENSG00000108774	RAB5C	Ras-related protein Rab-5C	115.761	0.0400699	0.497783	-0.0804968	0.935842	0.997282	0.0953372	0.0953372	0.000265608	0.00103111	27	8	6.83151	1.06832
Q7LBC6	ENSG00000120733	KDM3B	Lysine-specific demethylase 3B	605.402	0.039766	0.41374	-0.0961133	0.923431	0.997282	0.0803597	0.0803597	0.631452	0.363798	15	5	5.72816	1.05728
Q15121	ENSG00000162734	PEA15	Astrocytic phosphoprotein PEA-15	274.335	0.0394467	0.43871	-0.0899153	0.928355	0.997282	-0.121275	0.121275	0.00431973	0.00984802	33	7	-8.06254	0.919375
P48509	ENSG00000177697	CD151	CD151 antigen	558.825	0.0381605	0.455456	-0.0837854	0.933227	0.997282	-0.238388	0.238388	0.0611865	0.0760046	9	2	-15.2308	0.847692
P53602	ENSG00000167508	MVD	Diphosphomevalonate decarboxylase	340.814	0.0374593	0.446936	-0.0838136	0.933205	0.997282	-0.302798	0.302798	3.54917e-14	1.0249e-12	39	12	-18.9321	0.810679
Q96PU5	ENSG00000049759	NEDD4L	E3 ubiquitin-protein ligase NEDD4-like	97.0233	0.0373642	0.515879	-0.0724283	0.942261	0.997282	0.283637	0.283637	0.224785	0.186021	3	1	21.726	1.21726
Q96TC7	ENSG00000137824	RMDN3	Regulator of microtubule dynamics protein 3	112.713	0.0364642	0.522712	-0.0697596	0.944385	0.997282	-0.0520458	0.0520458	0.349479	0.248377	12	4	-3.54324	0.964568
P61970	ENSG00000102898	NUTF2	Nuclear transport factor 2	609.03	0.0356016	0.411382	-0.0865415	0.931036	0.997282	-0.048539	0.048539	0.14726	0.139145	33	6	-3.3085	0.966915
P20700	ENSG00000113368	LMNB1	Lamin-B1	451.849	0.0353628	0.420168	-0.0841635	0.932926	0.997282	0.221075	0.221075	1.89519e-17	8.9128e-16	147	31	16.5602	1.1656
Q86TP1	ENSG00000143363	PRUNE1	Exopolyphosphatase PRUNE1	220.826	0.0340759	0.441652	-0.0771556	0.9385	0.997282	-0.111202	0.111202	0.384954	0.264108	15	5	-7.41837	0.925816
O43837	ENSG00000101365	IDH3B	Isocitrate dehydrogenase [NAD] subunit beta, mitochondrial	150.746	0.0339351	0.468649	-0.0724106	0.942275	0.997282	-0.198067	0.198067	0.00369819	0.00879655	33	10	-12.8282	0.871718
Q9BUH6	ENSG00000148362	PAXX	Protein PAXX	219.425	0.0328647	0.463529	-0.0709011	0.943476	0.997282	-0.114547	0.114547	0.901386	0.448785	15	4	-7.63274	0.923673
P40855	ENSG00000162735	PEX19	Peroxisomal biogenesis factor 19	93.059	0.0328145	0.519433	-0.0631736	0.949628	0.997282	-0.0349503	0.0349503	0.461416	0.294262	6	2	-2.39346	0.976065
Q9Y256	ENSG00000173653	RCE1	CAAX prenyl protease 2	153.114	0.0327548	0.502307	-0.0652088	0.948008	0.997282	0.493175	0.493175	0.0203415	0.0328256	6	2	40.7539	1.40754
Q99808	ENSG00000112759	SLC29A1	Equilibrative nucleoside transporter 1	201.826	0.0325698	0.485849	-0.0670369	0.946552	0.997282	-0.112983	0.112983	0.0474411	0.0625706	9	3	-7.53258	0.924674
P27448	ENSG00000075413	MARK3	MAP/microtubule affinity-regulating kinase 3	518.116	0.0320628	0.407209	-0.078738	0.937241	0.997282	-0.103478	0.103478	0.499007	0.310888	6	2	-6.92137	0.930786
Q8TDH9	ENSG00000188428	BLOC1S5	Biogenesis of lysosome-related organelles complex 1 subunit 5	57.1162	0.0318065	0.675257	-0.0471028	0.962431	0.997282	-0.11827	0.11827	0.40474	0.271145	3	1	-7.87082	0.921292
Q96BW9	ENSG00000144559	TAMM41	Phosphatidate cytidylyltransferase, mitochondrial	80.7919	0.0312966	0.538879	-0.0580772	0.953687	0.997282	0.0746821	0.0746821	0.777736	0.412687	6	2	5.3129	1.05313
Q12802	ENSG00000170776	AKAP13	A-kinase anchor protein 13	893.627	0.031134	0.395597	-0.0787013	0.93727	0.997282	0.117892	0.117892	0.00385738	0.00898055	3	1	8.5148	1.08515
O75489	ENSG00000213619	NDUFS3	NADH dehydrogenase [ubiquinone] iron-sulfur protein 3, mitochondrial	159.28	0.0303093	0.463411	-0.0654048	0.947852	0.997282	-0.0110983	0.0110983	0.221107	0.18432	51	13	-0.766323	0.992337
P30825	ENSG00000139514	SLC7A1	High affinity cationic amino acid transporter 1	496.179	0.0300479	0.445816	-0.0673997	0.946263	0.997282	0.091333	0.091333	0.0865725	0.0970108	12	4	6.53541	1.06535
Q9UBC2	ENSG00000127527	EPS15L1	Epidermal growth factor receptor substrate 15-like 1	272.39	0.0297326	0.45665	-0.0651103	0.948086	0.997282	-0.21361	0.21361	1.51776e-08	1.65446e-07	42	14	-13.7623	0.862377
Q9HDC9	ENSG00000101474	APMAP	Adipocyte plasma membrane-associated protein	564.702	0.0297133	0.404422	-0.073471	0.941431	0.997282	0.0152046	0.0152046	0.0225806	0.0356354	57	15	1.05948	1.01059
O94855	ENSG00000150961	SEC24D	Protein transport protein Sec24D	273.027	0.0296355	0.432345	-0.068546	0.945351	0.997282	-0.0275399	0.0275399	0.803751	0.419317	18	6	-1.89082	0.981092
Q9Y608	ENSG00000093167	LRRFIP2	Leucine-rich repeat flightless-interacting protein 2	164.557	0.0296158	0.50798	-0.0583011	0.953509	0.997282	0.0776557	0.0776557	0.207715	0.176509	6	2	5.53019	1.0553
Q9BUP3	ENSG00000109854	HTATIP2	Oxidoreductase HTATIP2	182.816	0.0285717	0.473412	-0.0603527	0.951875	0.997282	-0.135507	0.135507	0.00321962	0.00793337	15	5	-8.96501	0.91035
Q9BXW7	ENSG00000069998	HDHD5	Haloacid dehalogenase-like hydrolase domain-containing 5	155.239	0.0284626	0.506426	-0.0562028	0.95518	0.997282	-0.108151	0.108151	0.00460966	0.0104177	15	4	-7.22236	0.927776
Q86U42	ENSG00000100836	PABPN1	Polyadenylate-binding protein 2	298.185	0.0284554	0.42837	-0.0664271	0.947038	0.997282	-0.0233518	0.0233518	0.462945	0.294895	18	5	-1.60559	0.983944
Q9BT73	ENSG00000157778	PSMG3	Proteasome assembly chaperone 3	104.955	0.0282592	0.530238	-0.0532954	0.957497	0.997282	-0.479179	0.479179	0.0398249	0.0548092	3	1	-28.2614	0.717386
P49321	ENSG00000132780	NASP	Nuclear autoantigenic sperm protein	337.596	0.0277369	0.442583	-0.0626706	0.950029	0.997282	0.169418	0.169418	1.40172e-10	2.33054e-09	81	22	12.4605	1.1246
P01034	ENSG00000101439	CST3	Cystatin-C	404.003	0.026292	0.475555	-0.0552869	0.95591	0.997282	-0.0533171	0.0533171	0.404556	0.271132	6	2	-3.6282	0.963718
Q15020	ENSG00000075856	SART3	Squamous cell carcinoma antigen recognized by T-cells 3	503.988	0.0253927	0.409057	-0.0620761	0.950502	0.997282	-0.042135	0.042135	0.209846	0.177587	48	15	-2.87834	0.971217
Q6L8Q7	ENSG00000174840	PDE12	2',5'-phosphodiesterase 12	153.351	0.0231168	0.46791	-0.0494044	0.960597	0.997282	-0.041683	0.041683	0.0345309	0.0493813	15	5	-2.84791	0.971521
Q9BQI0	ENSG00000126878	AIF1L	Allograft inflammatory factor 1-like	322.92	0.0217191	0.424405	-0.0511755	0.959186	0.997282	0.0953745	0.0953745	0.0501289	0.0651087	12	4	6.83427	1.06834
Q12933	ENSG00000127191	TRAF2	TNF receptor-associated factor 2	128.298	0.0214909	0.533396	-0.0402907	0.967861	0.99778	0.0670243	0.0670243	0.34161	0.244368	6	2	4.75537	1.04755
P25398	ENSG00000112306	RPS12	40S ribosomal protein S12	1095.15	0.0211265	0.404389	-0.0522431	0.958335	0.997282	-0.120436	0.120436	0.000904295	0.00281382	39	7	-8.00906	0.919909
Q10713	ENSG00000165688	PMPCA	Mitochondrial-processing peptidase subunit alpha	296.104	0.0210864	0.428417	-0.0492193	0.960745	0.997282	-0.0656626	0.0656626	0.274039	0.211273	45	13	-4.44936	0.955506
P11021	ENSG00000044574	HSPA5	Endoplasmic reticulum chaperone BiP	463.012	0.0208791	0.436855	-0.0477941	0.96188	0.997282	0.211238	0.211238	0.00161385	0.00456426	135	28	15.7681	1.15768
Q5JVS0	ENSG00000130956	HABP4	Intracellular hyaluronan-binding protein 4	62.8533	0.02039	0.589488	-0.0345892	0.972407	0.997803	-0.358501	0.358501	0.0314881	0.0458668	3	1	-22.0025	0.779975
P49589	ENSG00000110619	CARS	Cysteine--tRNA ligase, cytoplasmic	146.015	0.0199419	0.481818	-0.0413888	0.966986	0.997584	-0.0363958	0.0363958	0.976609	0.469697	24	7	-2.49121	0.975088
Q9NX05	ENSG00000184083	FAM120C	Constitutive coactivator of PPAR-gamma-like protein 2	108.771	0.0182019	0.504878	-0.036052	0.971241	0.99778	-0.136882	0.136882	0.536655	0.325834	3	1	-9.05174	0.909483
O43493	ENSG00000152291	TGOLN2	Trans-Golgi network integral membrane protein 2	707.298	0.0177435	0.402789	-0.0440515	0.964863	0.997282	0.421655	0.421655	0.00329258	0.00808894	15	5	33.9464	1.33946
Q9BXR0	ENSG00000213339	QTRT1	Queuine tRNA-ribosyltransferase catalytic subunit 1	109.762	0.0175322	0.500681	-0.0350166	0.972067	0.99778	-0.0616482	0.0616482	0.235054	0.19125	3	1	-4.18312	0.958169
P25490	ENSG00000100811	YY1	Transcriptional repressor protein YY1	555.578	0.0174523	0.412698	-0.0422883	0.966269	0.997282	-0.0593945	0.0593945	0.417087	0.277272	15	5	-4.03332	0.959667
Q9NR45	ENSG00000095380	NANS	Sialic acid synthase	195.948	0.0173364	0.452891	-0.0382794	0.969465	0.99778	-0.166284	0.166284	0.297324	0.222858	48	12	-10.8865	0.891135
Q8TBX8	ENSG00000166908	PIP4K2C	Phosphatidylinositol 5-phosphate 4-kinase type-2 gamma	318.155	0.0168402	0.453064	-0.0371696	0.97035	0.99778	0.0784009	0.0784009	0.121821	0.122192	27	7	5.58471	1.05585
Q15274	ENSG00000103485	QPRT	Nicotinate-nucleotide pyrophosphorylase [carboxylating]	187.85	0.0161688	0.483162	-0.0334645	0.973304	0.99784	-0.0518657	0.0518657	0.835062	0.429267	18	5	-3.5312	0.964688
P35232	ENSG00000167085	PHB	Prohibitin	729.69	0.0157545	0.43654	-0.0360894	0.971211	0.99778	-0.0726761	0.0726761	0.172999	0.15569	78	17	-4.91274	0.950873
P35580	ENSG00000133026	MYH10	Myosin-10	328.86	0.0149284	0.423452	-0.0352541	0.971877	0.99778	-0.0209054	0.0209054	0.0128912	0.0231394	174	43	-1.4386	0.985614
Q99497	ENSG00000116288	PARK7	Protein/nucleic acid deglycase DJ-1	243.652	0.0149132	0.436735	-0.0341471	0.97276	0.99784	-0.0447255	0.0447255	0.0775251	0.0898636	57	11	-3.05258	0.969474
P62318	ENSG00000100028	SNRPD3	Small nuclear ribonucleoprotein Sm D3	361.661	0.0148768	0.419612	-0.0354537	0.971718	0.99778	0.0258873	0.0258873	0.712871	0.390088	21	4	1.81057	1.01811
Q01844	ENSG00000182944	EWSR1	RNA-binding protein EWS	1331.37	0.014822	0.390085	-0.0379967	0.96969	0.99778	-0.00575334	0.00575334	0.926408	0.456804	30	6	-0.397997	0.99602
Q8NCG7	ENSG00000164535	DAGLB	Sn1-specific diacylglycerol lipase beta	131.573	0.0118768	0.530183	-0.0224012	0.982128	0.999172	-0.313738	0.313738	0.00677627	0.0141545	9	3	-19.5446	0.804554
Q9Y508	ENSG00000124226	RNF114	E3 ubiquitin-protein ligase RNF114	652.224	0.0112766	0.402118	-0.028043	0.977628	0.998805	-0.0655745	0.0655745	0.409625	0.273637	24	7	-4.44353	0.955565
P00156	ENSG00000198727	MT-CYB	Cytochrome b	9755.55	0.0112412	0.382831	-0.0293633	0.976575	0.998428	0.0659087	0.0659087	0.0929491	0.101793	3	1	4.67441	1.04674
O15355	ENSG00000115241	PPM1G	Protein phosphatase 1G	732.423	0.0109513	0.415748	-0.0263413	0.978985	0.998887	-0.135537	0.135537	0.664111	0.376113	66	16	-8.9669	0.910331
Q9NR28	ENSG00000184047	DIABLO	Diablo homolog, mitochondrial	58.3129	0.0109016	0.604798	-0.0180252	0.985619	0.999568	0.0563501	0.0563501	0.271515	0.210173	30	6	3.98318	1.03983
Q9Y679	ENSG00000115307	AUP1	Ancient ubiquitous protein 1	487.155	0.0108002	0.448545	-0.0240783	0.98079	0.999125	-0.279075	0.279075	0.000817631	0.00260818	15	4	-17.588	0.82412
Q6NUK1	ENSG00000148339	SLC25A25	Calcium-binding mitochondrial carrier protein SCaMC-1	351.654	0.0107131	0.447896	-0.0239188	0.980917	0.999125	0.271728	0.271728	0.0399811	0.0548864	3	1	20.7253	1.20725
O76071	ENSG00000144021	CIAO1	Probable cytosolic iron-sulfur protein assembly protein CIAO1	384.94	0.00959318	0.415454	-0.0230908	0.981578	0.99915	-0.118859	0.118859	0.0113179	0.0210262	12	4	-7.90844	0.920916
Q8IY26	ENSG00000205808	PLPP6	Phospholipid phosphatase 6	92.7621	0.00956293	0.577846	-0.0165493	0.986796	0.999698	0.710182	0.710182	1.16209e-05	6.783e-05	9	3	63.6011	1.63601
P07195	ENSG00000111716	LDHB	L-lactate dehydrogenase B chain	345.387	0.00955372	0.576717	-0.0165657	0.986783	0.999698	0.486254	0.486254	3.35087e-15	1.12562e-13	81	16	40.0803	1.4008
Q08209	ENSG00000138814	PPP3CA	Serine/threonine-protein phosphatase 2B catalytic subunit alpha isoform	927.661	0.0092831	0.512019	-0.0181304	0.985535	0.999568	0.182243	0.182243	0.234536	0.191108	39	12	13.4647	1.13465
Q01082	ENSG00000115306	SPTBN1	Spectrin beta chain, non-erythrocytic 1	1364.29	0.00918104	0.446984	-0.02054	0.983613	0.999568	-0.0591283	0.0591283	1.75186e-10	2.74624e-09	153	45	-4.01561	0.959844
P49189	ENSG00000143149	ALDH9A1	4-trimethylaminobutyraldehyde dehydrogenase	121.805	0.00905112	0.513035	-0.0176423	0.985924	0.999568	0.181836	0.181836	1.68444e-10	2.69935e-09	30	9	13.4326	1.13433
Q93084	ENSG00000074370	ATP2A3	Sarcoplasmic/endoplasmic reticulum calcium ATPase 3	334.58	0.00815014	0.457065	-0.0178315	0.985773	0.999568	-0.398626	0.398626	4.82923e-09	5.80212e-08	18	6	-24.142	0.75858
Q92615	ENSG00000107929	LARP4B	La-related protein 4B	598.051	0.00800102	0.402785	-0.0198643	0.984152	0.999568	-0.106055	0.106055	0.121364	0.122106	21	7	-7.08746	0.929125
O00762	ENSG00000175063	UBE2C	Ubiquitin-conjugating enzyme E2 C	378.11	0.00474249	0.425204	-0.0111534	0.991101	0.999901	-0.112592	0.112592	0.00532597	0.0116521	18	6	-7.50749	0.924925
P22830	ENSG00000066926	FECH	Ferrochelatase, mitochondrial	118.29	0.00467268	0.504156	-0.00926831	0.992605	0.999901	-0.128189	0.128189	0.0472968	0.0624804	12	3	-8.50209	0.914979
P28070	ENSG00000159377	PSMB4	Proteasome subunit beta type-4	1090.36	0.0038092	0.39608	-0.00961725	0.992327	0.999901	-0.0464346	0.0464346	0.562495	0.337538	24	7	-3.16735	0.968326
O95425	ENSG00000197321	SVIL	Supervillin	465.225	0.00364532	0.438666	-0.00831001	0.99337	0.999901	-0.0998754	0.0998754	0.517387	0.318182	3	1	-6.68864	0.933114
Q9P0M6	ENSG00000164032	H2AFZ	Core histone macro-H2A.2	739.436	0.00340875	0.402311	-0.00847292	0.99324	0.999901	0.121211	0.121211	0.9631	0.46694	21	3	8.76473	1.08765
Q15785	ENSG00000025772	TOMM34	Mitochondrial import receptor subunit TOM34	184.071	0.00154401	0.46158	-0.00334506	0.997331	0.999901	-0.200928	0.200928	0.00141641	0.0041191	39	12	-13.0009	0.869991
Q04446	ENSG00000114480	GBE1	1,4-alpha-glucan-branching enzyme	65.9432	0.00128863	0.62339	-0.00206714	0.998351	0.999901	0.226512	0.226512	0.0104599	0.0197669	24	5	17.0003	1.17
Q99729	ENSG00000197451	HNRNPAB	Heterogeneous nuclear ribonucleoprotein A/B	817.282	0.00125924	0.396054	-0.00317947	0.997463	0.999901	0.0297807	0.0297807	0.0311637	0.0456365	33	6	2.0857	1.02086
Q15392	ENSG00000116133	DHCR24	Delta(24)-sterol reductase	984.931	0.00122182	0.435493	-0.0028056	0.997761	0.999901	-0.451576	0.451576	3.66149e-08	3.81444e-07	15	5	-26.8757	0.731243
P63167	ENSG00000088986	DYNLL1	Dynein light chain 1, cytoplasmic	349.074	0.000188234	0.42122	-0.000446878	0.999643	0.999901	0.197995	0.197995	0.0828051	0.0940629	24	4	14.7103	1.1471
Q53FV1	ENSG00000123353	ORMDL2	ORM1-like protein 2	202.515	-0.000253376	0.450774	0.000562092	0.999552	0.999901	0.187473	0.187473	0.270462	0.209694	9	3	13.8767	1.13877
P15311	ENSG00000092820	EZR	Ezrin	573.429	-0.000893091	0.421923	0.00211671	0.998311	0.999901	-0.194819	0.194819	5.8382e-05	0.000273002	105	21	-12.6318	0.873682
P11047	ENSG00000135862	LAMC1	Laminin subunit gamma-1	850.049	-0.000915022	0.398746	0.00229475	0.998169	0.999901	0.212638	0.212638	0.454481	0.291676	3	1	15.8805	1.15881
Q96RF0	ENSG00000178996	SNX18	Sorting nexin-18	119.958	-0.00146105	0.498578	0.00293044	0.997662	0.999901	0.107137	0.107137	0.453656	0.29151	3	1	7.70886	1.07709
P61981	ENSG00000170027	YWHAG	14-3-3 protein gamma	577.277	-0.00196698	0.422618	0.00465426	0.996286	0.999901	0.17893	0.17893	0.897695	0.447613	42	8	13.2044	1.13204
Q15029	ENSG00000108883	EFTUD2	116 kDa U5 small nuclear ribonucleoprotein component	275.134	-0.0020964	0.434172	0.0048285	0.996147	0.999901	-0.00185433	0.00185433	0.720866	0.392537	120	31	-0.12845	0.998716
O75348	ENSG00000136888	ATP6V1G1	V-type proton ATPase subunit G 1	396.344	-0.00236294	0.419519	0.0056325	0.995506	0.999901	-0.137138	0.137138	0.260527	0.204301	18	4	-9.0679	0.909321
Q92754	ENSG00000087510	TFAP2C	Transcription factor AP-2 gamma	863.836	-0.00289717	0.396058	0.00731502	0.994164	0.999901	-0.161807	0.161807	0.046722	0.06187	12	4	-10.6095	0.893905
P16070	ENSG00000026508	CD44	CD44 antigen	125.248	-0.00291427	0.497533	0.00585745	0.995326	0.999901	0.234478	0.234478	0.202316	0.173539	3	1	17.6481	1.17648
P54886	ENSG00000059573	ALDH18A1	Delta-1-pyrroline-5-carboxylate synthase	551.031	-0.00320507	0.415863	0.00770704	0.993851	0.999901	0.0730674	0.0730674	0.00562549	0.0121732	108	28	5.19509	1.05195
Q8WUH6	ENSG00000151135	TMEM263	Transmembrane protein 263	180.009	-0.00330454	0.559869	0.00590234	0.995291	0.999901	0.598656	0.598656	0.00294153	0.00742601	6	2	51.4305	1.51431
Q96NT0	ENSG00000136710	CCDC115	Coiled-coil domain-containing protein 115	83.7768	-0.00343264	0.530537	0.00647011	0.994838	0.999901	0.803345	0.803345	0.484008	0.304773	6	2	74.5142	1.74514
P19838	ENSG00000109320	NFKB1	Nuclear factor NF-kappa-B p105 subunit	217.302	-0.00368405	0.448817	0.00820835	0.993451	0.999901	0.0574669	0.0574669	0.0756795	0.0883465	15	4	4.0637	1.04064
Q6P1M0	ENSG00000167114	SLC27A4	Long-chain fatty acid transport protein 4	309.927	-0.00387771	0.513494	0.00755163	0.993975	0.999901	-0.261969	0.261969	0.020264	0.0327326	15	5	-16.6051	0.833949
Q96I24	ENSG00000107164	FUBP3	Far upstream element-binding protein 3	384.234	-0.00419693	0.416161	0.0100849	0.991954	0.999901	0.0196739	0.0196739	0.0791532	0.0908998	63	17	1.37303	1.01373
Q9Y676	ENSG00000204568	MRPS18B	28S ribosomal protein S18b, mitochondrial	120.818	-0.00499902	0.508918	0.00982284	0.992163	0.999901	-0.0503994	0.0503994	0.78969	0.41568	9	3	-3.4331	0.965669
O43395	ENSG00000117360	PRPF3	U4/U6 small nuclear ribonucleoprotein Prp3	847.522	-0.00511861	0.407311	0.0125668	0.989973	0.999901	-0.185766	0.185766	0.000712287	0.002359	27	9	-12.0818	0.879182
Q9BVC6	ENSG00000110108	TMEM109	Transmembrane protein 109	437.516	-0.00512878	0.433442	0.0118327	0.990559	0.999901	-0.0190306	0.0190306	0.141773	0.135989	9	2	-1.31044	0.986896
Q92542	ENSG00000162736	NCSTN	Nicastrin	317.884	-0.00677777	0.43165	0.015702	0.987472	0.999901	0.120554	0.120554	0.0404824	0.0553899	12	4	8.71521	1.08715
P17028	ENSG00000196150	ZNF250	Zinc finger protein 24	106.095	-0.00685745	0.501376	0.0136773	0.989087	0.999901	0.0403357	0.0403357	0.0267814	0.432243	21	7	20.0985	1.20098
P05141	ENSG00000005022	SLC25A5	ADP/ATP translocase 2	662.485	-0.0075362	0.403742	0.0186659	0.985108	0.999568	-0.0126064	0.0126064	0.759061	0.405918	36	6	-0.870005	0.9913
Q15014	ENSG00000123562	MORF4L2	Mortality factor 4-like protein 2	813.948	-0.00776853	0.460734	0.0168612	0.986547	0.999698	0.233965	0.233965	0.0114453	0.0212151	9	3	17.6063	1.17606
O15371	ENSG00000100353	EIF3D	Eukaryotic translation initiation factor 3 subunit D	496.301	-0.00810719	0.433733	0.0186917	0.985087	0.999568	-0.0717322	0.0717322	0.648878	0.3701	51	15	-4.85051	0.951495
Q9BPX5	ENSG00000136950	ARPC5L	Actin-related protein 2/3 complex subunit 5-like protein	151.475	-0.00823432	0.467116	0.017628	0.985936	0.999568	-0.0781967	0.0781967	0.446305	0.288265	9	3	-5.27591	0.947241
Q96A65	ENSG00000131558	EXOC4	Exocyst complex component 4	237.406	-0.00857011	0.47226	0.018147	0.985522	0.999568	0.0171665	0.0171665	0.592246	0.34828	33	11	1.197	1.01197
P48426	ENSG00000150867	PIP4K2A	Phosphatidylinositol 5-phosphate 4-kinase type-2 alpha	178.007	-0.00892237	0.47069	0.0189559	0.984876	0.999568	0.232527	0.232527	0.0649535	0.0791952	3	1	17.4891	1.17489
Q14197	ENSG00000167862	MRPL58	Peptidyl-tRNA hydrolase ICT1, mitochondrial	52.9167	-0.0089705	0.598782	0.0149812	0.988047	0.999901	-0.153128	0.153128	0.00978374	0.0188131	6	2	-10.0701	0.899299
Q9Y2W1	ENSG00000054118	THRAP3	Thyroid hormone receptor-associated protein 3	748.976	-0.00898451	0.39772	0.02259	0.981977	0.999172	-0.070998	0.070998	0.340553	0.243972	75	19	-4.80207	0.951979
Q06210	ENSG00000198380	GFPT1	Glutamine--fructose-6-phosphate aminotransferase [isomerizing] 1	231.336	-0.00914935	0.532898	0.017169	0.986302	0.999568	0.187183	0.187183	5.72737e-13	1.45035e-11	87	23	13.8539	1.13854
P49750	ENSG00000119596	YLPM1	YLP motif-containing protein 1	591.505	-0.00920988	0.404681	0.0227584	0.981843	0.999172	0.0588057	0.0588057	0.535624	0.325588	24	7	4.16031	1.0416
Q13242	ENSG00000111786	SRSF9	Serine/arginine-rich splicing factor 9	564.653	-0.0100552	0.408581	0.02461	0.980366	0.999125	-0.0603989	0.0603989	0.222086	0.184717	30	8	-4.10011	0.958999
A0FGR8	ENSG00000117868	ESYT2	Extended synaptotagmin-2	455.492	-0.0100621	0.414825	0.0242561	0.980648	0.999125	0.0446793	0.0446793	0.940355	0.460525	21	7	3.14539	1.03145
Q969W9	ENSG00000124225	PMEPA1	Protein TMEPAI	660.612	-0.0106918	0.440142	0.0242917	0.98062	0.999125	-0.352062	0.352062	0.0107116	0.020127	3	1	-21.6536	0.783464
Q9H0U6	ENSG00000112110	MRPL18	39S ribosomal protein L18, mitochondrial	114.011	-0.01099	0.512806	0.021431	0.982902	0.999327	-0.241513	0.241513	0.185472	0.162498	9	2	-15.4142	0.845858
Q15084	ENSG00000143870	PDIA6	Protein disulfide-isomerase A6	1019.02	-0.0121348	0.393998	0.030799	0.97543	0.998008	0.0588781	0.0588781	0.845767	0.432474	81	14	4.16554	1.04166
Q02252	ENSG00000119711	ALDH6A1	Methylmalonate-semialdehyde dehydrogenase [acylating], mitochondrial	206.142	-0.0124198	0.495182	0.0250813	0.97999	0.999125	0.0907646	0.0907646	1.74255e-06	1.22221e-05	48	15	6.49344	1.06493
Q8N4Q1	ENSG00000163528	CHCHD4	Mitochondrial intermembrane space import and assembly protein 40	61.6916	-0.0124303	0.581675	0.0213699	0.982951	0.999327	-0.0385021	0.0385021	0.514517	0.317189	6	2	-2.63347	0.973665
Q9NP77	ENSG00000160075	SSU72	RNA polymerase II subunit A C-terminal domain phosphatase SSU72	210.619	-0.0127206	0.473141	0.0268854	0.978551	0.998847	-0.19397	0.19397	0.0510873	0.0661603	9	3	-12.5803	0.874197
Q14671	ENSG00000134644	PUM1	Pumilio homolog 1	500.643	-0.0133192	0.414364	0.0321437	0.974357	0.998005	0.0632011	0.0632011	0.0656406	0.0797376	12	4	4.47814	1.04478
Q7Z2W9	ENSG00000197345	MRPL21	39S ribosomal protein L21, mitochondrial	85.9034	-0.0138984	0.524888	0.0264788	0.978875	0.998887	-0.208122	0.208122	0.110521	0.11427	6	2	-13.4337	0.865663
A8K0Z3;A8MWX3;C4AMC7;Q6VEQ5	ENSG00000099290	WASHC2A	WASH complex subunit 1;Putative WAS protein family homolog 4;Putative WAS protein family homolog 3;WAS protein family homolog 2	218.428	-0.0146037	0.468231	0.0311891	0.975119	0.998005	0.137589	0.137589	0.00466414	0.0105167	30	10	10.0065	1.10007
Q9BV40	ENSG00000118640	VAMP8	Vesicle-associated membrane protein 8	125.623	-0.0146257	0.502518	0.0291048	0.976781	0.998428	-0.563035	0.563035	1.01933e-09	1.38663e-08	15	4	-32.3123	0.676877
Q5BJH7	ENSG00000167645	YIF1B	Protein YIF1B	67.2127	-0.0149612	0.63691	0.0234903	0.981259	0.99915	-0.0765666	0.0765666	0.506738	0.314395	3	1	-5.16882	0.948312
P49770	ENSG00000119718	EIF2B2	Translation initiation factor eIF-2B subunit beta	173.782	-0.0151644	0.470986	0.0321971	0.974315	0.998005	-0.236703	0.236703	0.0134542	0.0240192	15	4	-15.1317	0.848683
Q92747	ENSG00000241685	ARPC1A	Actin-related protein 2/3 complex subunit 1A	62.5725	-0.0157128	0.584636	0.0268761	0.978559	0.998847	0.237189	0.237189	6.48095e-13	1.61631e-11	48	11	17.8694	1.17869
O94832	ENSG00000176658	MYO1D	Unconventional myosin-Id	265.946	-0.0157476	0.436688	0.0360615	0.971233	0.99778	-0.017482	0.017482	0.166154	0.151411	18	6	-1.20445	0.987956
Q9BY32	ENSG00000125877	ITPA	Inosine triphosphate pyrophosphatase	67.6306	-0.0167487	0.56635	0.029573	0.976408	0.998342	0.16387	0.16387	0.875716	0.440842	9	3	12.0288	1.12029
Q8TDB6	ENSG00000163840	DTX3L	E3 ubiquitin-protein ligase DTX3L	141.681	-0.0175678	0.473075	0.0371354	0.970377	0.99778	0.205924	0.205924	0.234114	0.191051	6	2	15.3425	1.15342
Q9NWU2	ENSG00000101193	GID8	Glucose-induced degradation protein 8 homolog	718.236	-0.0182067	0.399649	0.0455567	0.963664	0.997282	0.0338313	0.0338313	0.795019	0.417284	12	3	2.37272	1.02373
O00422	ENSG00000150459	SAP18	Histone deacetylase complex subunit SAP18	488.04	-0.0182727	0.422671	0.0432316	0.965517	0.997282	-0.107632	0.107632	0.702776	0.386362	33	7	-7.18898	0.92811
Q9Y6H1	ENSG00000106153	CHCHD2	Coiled-coil-helix-coiled-coil-helix domain-containing protein 2	342.063	-0.0183288	0.425662	0.0430596	0.965654	0.997282	-0.0431729	0.0431729	0.605428	0.353131	6	2	-2.94818	0.970518
O15321	ENSG00000100926	TM9SF1	Transmembrane 9 superfamily member 1	57.9086	-0.0184367	0.595034	0.0309842	0.975282	0.998005	0.136517	0.136517	0.000282795	0.00108251	18	6	9.92479	1.09925
Q6UN15	ENSG00000145216	FIP1L1	Pre-mRNA 3'-end-processing factor FIP1	147.609	-0.0195673	0.480889	0.0406899	0.967543	0.99778	-0.0379132	0.0379132	0.786352	0.414585	15	5	-2.59372	0.974063
Q9NWU5	ENSG00000082515	MRPL22	39S ribosomal protein L22, mitochondrial	54.547	-0.0200952	0.598387	0.0335822	0.97321	0.99784	-0.112955	0.112955	0.208285	0.17672	12	4	-7.53078	0.924692
Q8WXI9	ENSG00000143614	GATAD2B	Transcriptional repressor p66-beta	223.945	-0.0205317	0.44036	0.0466248	0.962812	0.997282	0.0338559	0.0338559	0.512783	0.316476	12	4	2.37446	1.02374
P18206	ENSG00000035403	VCL	Vinculin	530.874	-0.0210186	0.424165	0.0495529	0.960479	0.997282	-0.0910523	0.0910523	0.00484354	0.0108322	108	32	-6.11623	0.938838
P15924	ENSG00000096696	DSP	Desmoplakin	4115.25	-0.0212504	0.383484	0.0554141	0.955809	0.997282	0.0869742	0.0869742	5.95204e-41	1.95941e-38	357	102	6.21402	1.06214
P41567	ENSG00000173812	EIF1	Eukaryotic translation initiation factor 1	179.75	-0.0222103	0.468692	0.0473878	0.962204	0.997282	-0.22917	0.22917	0.131444	0.128959	6	1	-14.6874	0.853126
P08195	ENSG00000168003	SLC3A2	4F2 cell-surface antigen heavy chain	1130.69	-0.0225899	0.411643	0.0548775	0.956236	0.997282	-0.574236	0.574236	1.81483e-24	1.65956e-22	84	20	-32.8358	0.671642
P63279	ENSG00000103275	UBE2I	SUMO-conjugating enzyme UBC9	420.397	-0.0227562	0.414704	0.0548734	0.956239	0.997282	-0.103268	0.103268	0.402313	0.270178	30	6	-6.90782	0.930922
Q13642	ENSG00000022267	FHL1	Four and a half LIM domains protein 1	153.169	-0.0228499	0.498358	0.0458503	0.96343	0.997282	0.508904	0.508904	5.21409e-13	1.36228e-11	24	6	42.2968	1.42297
Q9NWV8	ENSG00000105393	BABAM1	BRISC and BRCA1-A complex member 1	52.4285	-0.0236499	0.602994	0.0392208	0.968714	0.99778	0.106196	0.106196	0.0682334	0.0818601	9	3	7.63865	1.07639
O43432	ENSG00000075151	EIF4G3	Eukaryotic translation initiation factor 4 gamma 3	569.209	-0.0251516	0.432654	0.0581333	0.953642	0.997282	0.209686	0.209686	4.98422e-05	0.000242007	12	4	15.6437	1.15644
O43617	ENSG00000054116	TRAPPC3	Trafficking protein particle complex subunit 3	117.759	-0.025823	0.492215	0.0524629	0.95816	0.997282	-0.000854065	0.000854065	0.676791	0.37902	9	3	-0.0591818	0.999408
Q9UDY2	ENSG00000119139	TJP2	Tight junction protein ZO-2	237.384	-0.0259272	0.465308	0.0557205	0.955564	0.997282	-0.188247	0.188247	2.57863e-05	0.00013503	24	8	-12.2329	0.877671
Q9UI10	ENSG00000115211	EIF2B4	Translation initiation factor eIF-2B subunit delta	118.23	-0.026025	0.491101	0.0529931	0.957737	0.997282	-0.0505374	0.0505374	0.563264	0.337642	9	3	-3.44234	0.965577
O00764	ENSG00000160209	PDXK	Pyridoxal kinase	1035.58	-0.0260412	0.456866	0.0569997	0.954545	0.997282	-0.33367	0.33367	2.19589e-09	2.84602e-08	42	10	-20.6485	0.793515
O75306	ENSG00000158864	NDUFS2	NADH dehydrogenase [ubiquinone] iron-sulfur protein 2, mitochondrial	220.612	-0.0261002	0.445724	0.0585567	0.953305	0.997282	-0.0360102	0.0360102	0.0683395	0.0818924	36	11	-2.46514	0.975349
Q9H910	ENSG00000206053	JPT2	Jupiter microtubule associated homolog 2	797.741	-0.0261159	0.400984	0.0651296	0.948071	0.997282	-0.148782	0.148782	0.00308363	0.00767876	33	9	-9.79885	0.902011
Q32MZ4	ENSG00000124831	LRRFIP1	Leucine-rich repeat flightless-interacting protein 1	232.813	-0.0261637	0.444442	0.0588686	0.953057	0.997282	0.163602	0.163602	0.000525728	0.00180657	72	21	12.008	1.12008
O60684	ENSG00000025800	KPNA6	Importin subunit alpha-7	414.788	-0.0269895	0.426906	0.0632212	0.94959	0.997282	0.0644071	0.0644071	0.29106	0.220579	45	12	4.56551	1.04566
O95396	ENSG00000124217	MOCS3	Adenylyltransferase and sulfurtransferase MOCS3	156.274	-0.0272832	0.466618	0.0584701	0.953374	0.997282	-0.228835	0.228835	0.197838	0.170671	15	4	-14.6676	0.853324
Q92805	ENSG00000136935	GOLGA1	Golgin subfamily A member 1	190.78	-0.027396	0.452688	0.0605186	0.951743	0.997282	-0.051446	0.051446	0.525054	0.321518	6	2	-3.50313	0.964969
Q6UB35	ENSG00000120254	MTHFD1L	Monofunctional C1-tetrahydrofolate synthase, mitochondrial	103.3	-0.0288024	0.529727	0.0543721	0.956639	0.997282	-0.666171	0.666171	0.0570435	0.0722815	21	7	-36.9823	0.630177
P49006	ENSG00000175130	MARCKSL1	MARCKS-related protein	373.87	-0.0294188	0.440355	0.0668071	0.946735	0.997282	0.0449428	0.0449428	0.139734	0.134347	12	4	3.16423	1.03164
O43169	ENSG00000103018	CYB5B	Cytochrome b5 type B	362.04	-0.0296886	0.422875	0.0702066	0.944029	0.997282	0.06823	0.06823	0.69889	0.385255	22	5	4.84296	1.04843
P00505	ENSG00000125166	GOT2	Aspartate aminotransferase, mitochondrial	289.448	-0.0298815	0.430359	0.069434	0.944644	0.997282	-0.0605318	0.0605318	0.698689	0.385255	63	17	-4.10894	0.958911
Q5T9C2	ENSG00000167106	FAM102A	Protein FAM102A	906.989	-0.0306183	0.441089	0.0694153	0.944659	0.997282	-0.160349	0.160349	0.134074	0.130816	9	3	-10.5191	0.894809
P32321	ENSG00000129187	DCTD	Deoxycytidylate deaminase	169.185	-0.0307322	0.467789	0.0656966	0.947619	0.997282	0.369894	0.369894	0.0161774	0.027646	12	3	29.2258	1.29226
Q6DKI1	ENSG00000146223	RPL7L1	60S ribosomal protein L7-like 1	536.873	-0.031465	0.4164	0.0755645	0.939766	0.997282	-0.0453571	0.0453571	0.466357	0.296494	6	2	-3.09501	0.96905
Q13200	ENSG00000175166	PSMD2	26S proteasome non-ATPase regulatory subunit 2	628.934	-0.0318131	0.404124	0.0787213	0.937254	0.997282	-0.0575973	0.0575973	0.923788	0.456212	150	36	-3.91369	0.960863
P61020	ENSG00000111540	RAB5B	Ras-related protein Rab-5B	703.321	-0.0319269	0.400316	0.0797543	0.936433	0.997282	0.064573	0.064573	0.977062	0.469697	24	5	4.57754	1.04578
O00148	ENSG00000123136	DDX39A	ATP-dependent RNA helicase DDX39A	277.891	-0.0319598	0.468546	0.0682106	0.945618	0.997282	-0.322736	0.322736	0.00120597	0.00360259	33	7	-20.0448	0.799552
Q6UXI9	ENSG00000168743	NPNT	Nephronectin	783.538	-0.0322694	0.467911	0.0689648	0.945018	0.997282	0.463737	0.463737	0.0817907	0.0932969	6	2	37.9109	1.37911
P42785	ENSG00000137509	PRCP	Lysosomal Pro-X carboxypeptidase	149.123	-0.0323064	0.540686	0.0597507	0.952354	0.997282	0.680007	0.680007	1.87281e-06	1.3062e-05	12	3	60.2147	1.60215
Q9UG63	ENSG00000033050	ABCF2	ATP-binding cassette sub-family F member 2	281.629	-0.032925	0.437025	0.0753389	0.939945	0.997282	-0.101051	0.101051	0.00271455	0.00700336	27	8	-6.76464	0.932354
P19387	ENSG00000102978	POLR2C	DNA-directed RNA polymerase II subunit RPB3	143.039	-0.0334069	0.478541	0.0698098	0.944345	0.997282	-0.109616	0.109616	0.40689	0.272142	6	2	-7.31651	0.926835
Q96A35	ENSG00000143314	MRPL24	39S ribosomal protein L24, mitochondrial	147.819	-0.034591	0.478255	0.0723276	0.942341	0.997282	-0.173056	0.173056	0.0172284	0.0289367	9	3	-11.3038	0.886962
P50914	ENSG00000188846	RPL14	60S ribosomal protein L14	988.366	-0.03484	0.396478	0.0878737	0.929977	0.997282	-0.0848161	0.0848161	0.455062	0.291676	21	4	-5.70953	0.942905
Q13136	ENSG00000131626	PPFIA1	Liprin-alpha-1	415.373	-0.0348423	0.414329	0.0840934	0.932982	0.997282	0.0128826	0.0128826	0.203164	0.17399	12	4	0.896949	1.00897
O14656	ENSG00000136827	TOR1A	Torsin-1A	309.434	-0.0351165	0.43374	0.0809622	0.935472	0.997282	0.1927	0.1927	0.00151821	0.00433849	18	6	14.2901	1.1429
P37268	ENSG00000079459	FDFT1	Squalene synthase	409.545	-0.0351984	0.420099	0.0837861	0.933226	0.997282	0.0208664	0.0208664	0.495976	0.309703	27	9	1.45686	1.01457
Q9BXB5	ENSG00000144645	OSBPL10	Oxysterol-binding protein-related protein 10	143.237	-0.0355049	0.473379	0.075003	0.940212	0.997282	-0.0197222	0.0197222	0.600537	0.351374	6	2	-1.35774	0.986423
Q8TEQ8	ENSG00000165282	PIGO	GPI ethanolamine phosphate transferase 3	170.414	-0.0356421	0.472266	0.0754705	0.93984	0.997282	0.272476	0.272476	0.489283	0.306337	3	1	20.7879	1.20788
Q13951	ENSG00000067955	CBFB	Core-binding factor subunit beta	108.793	-0.0372262	0.574354	0.0648141	0.948322	0.997282	-0.110047	0.110047	0.0999645	0.107054	3	1	-7.34419	0.926558
Q99653	ENSG00000187446	CHP1	Calcineurin B homologous protein 1	226.624	-0.0372575	0.463574	0.0803701	0.935943	0.997282	-0.0991704	0.0991704	0.00831287	0.016646	12	3	-6.64303	0.93357
Q9NS69	ENSG00000100216	TOMM22	Mitochondrial import receptor subunit TOM22 homolog	174.225	-0.0378027	0.457103	0.0827005	0.93409	0.997282	0.131882	0.131882	0.0167537	0.028329	12	3	9.57223	1.09572
O15405;O94842;O94900	ENSG00000092203	TOX4	TOX high mobility group box family member 3;TOX high mobility group box family member 4;Thymocyte selection-associated high mobility group box protein TOX	361.807	-0.0393714	0.423663	0.0929311	0.925958	0.997282	0.0622412	0.0622412	0.701784	0.340817	30	10	0.164403	1.00164
P61225	ENSG00000181467	RAP2B	Ras-related protein Rap-2b	293.255	-0.040114	0.430053	0.0932769	0.925684	0.997282	0.320362	0.320362	0.00151355	0.00433849	18	6	24.8644	1.24864
Q7Z460	ENSG00000074054	CLASP1	CLIP-associating protein 1	322.519	-0.0402663	0.442123	0.0910751	0.927433	0.997282	0.152693	0.152693	0.229753	0.188814	6	2	11.1643	1.11164
P62829	ENSG00000125691	RPL23	60S ribosomal protein L23	1089.24	-0.0403882	0.395959	0.102001	0.918756	0.997282	-0.0688773	0.0688773	0.811967	0.420746	36	7	-4.66204	0.95338
P82914	ENSG00000116898	MRPS15	28S ribosomal protein S15, mitochondrial	99.0377	-0.0404008	0.510905	0.0790769	0.936971	0.997282	-0.135072	0.135072	0.664628	0.37616	12	4	-8.93755	0.910625
Q05655	ENSG00000163932	PRKCD	Protein kinase C delta type	100.785	-0.0404584	0.522932	0.0773684	0.93833	0.997282	-0.313031	0.313031	4.71777e-09	5.70989e-08	45	13	-19.5051	0.804949
O14773	ENSG00000166340	TPP1	Tripeptidyl-peptidase 1	147.568	-0.0405566	0.469515	0.0863798	0.931165	0.997282	0.141984	0.141984	0.00378338	0.00888367	12	4	10.3422	1.10342
Q13123	ENSG00000113141	IK	Protein Red	387.154	-0.040579	0.41657	0.0974122	0.922399	0.997282	0.0398991	0.0398991	0.717452	0.391814	6	2	2.80419	1.02804
Q04917	ENSG00000128245	YWHAH	14-3-3 protein eta	498.236	-0.0408106	0.414976	0.0983444	0.921659	0.997282	0.155937	0.155937	0.23939	0.193249	57	10	11.4145	1.11414
Q9NQX3	ENSG00000171723	GPHN	Gephyrin	57.8165	-0.0408976	0.594558	0.0687865	0.94516	0.997282	-0.134285	0.134285	0.00221917	0.00596032	12	4	-8.88789	0.911121
Q7RTS9	ENSG00000141627	DYM	Dymeclin	99.094	-0.0410262	0.546947	0.0750095	0.940207	0.997282	-0.14294	0.14294	0.136246	0.132229	3	1	-9.43286	0.905671
O95352	ENSG00000197548	ATG7	Ubiquitin-like modifier-activating enzyme ATG7	126.222	-0.04169	0.48352	0.0862219	0.93129	0.997282	0.0441098	0.0441098	0.20216	0.173539	30	10	3.10468	1.03105
Q86U38	ENSG00000196943	NOP9	Nucleolar protein 9	586.997	-0.041919	0.42009	0.0997857	0.920514	0.997282	-0.081702	0.081702	0.167052	0.152	21	6	-5.50578	0.944942
P12956	ENSG00000196419	XRCC6	X-ray repair cross-complementing protein 6	897.459	-0.0426879	0.394973	0.108078	0.913934	0.997282	-0.0377497	0.0377497	0.759891	0.40623	144	30	-2.58267	0.974173
P06132	ENSG00000126088	UROD	Uroporphyrinogen decarboxylase	83.2635	-0.0438346	0.55856	0.0784779	0.937448	0.997282	0.22594	0.22594	0.528918	0.323162	3	1	16.9539	1.16954
P48637	ENSG00000100983	GSS	Glutathione synthetase	164.443	-0.0444891	0.476697	0.0933278	0.925643	0.997282	-0.266527	0.266527	1.08089e-07	1.05772e-06	42	14	-16.8681	0.831319
Q9UMS0	ENSG00000169599	NFU1	NFU1 iron-sulfur cluster scaffold homolog, mitochondrial	50.155	-0.0445441	0.637977	0.0698209	0.944336	0.997282	0.120693	0.120693	0.00281258	0.00719812	15	4	8.72569	1.08726
Q5T6F2	ENSG00000137073	UBAP2	Ubiquitin-associated protein 2	231.622	-0.0447618	0.438612	0.102053	0.918714	0.997282	-0.195889	0.195889	0.172466	0.155295	3	1	-12.6965	0.873035
Q8WW59	ENSG00000176422	SPRYD4	SPRY domain-containing protein 4	128.363	-0.0455342	0.48443	0.0939954	0.925113	0.997282	-0.0142973	0.0142973	0.740884	0.398788	12	4	-0.98612	0.990139
P51649	ENSG00000112294	ALDH5A1	Succinate-semialdehyde dehydrogenase, mitochondrial	152.915	-0.0456395	0.474092	0.0962671	0.923308	0.997282	-0.153163	0.153163	0.0765211	0.0890761	27	8	-10.0723	0.899277
Q96G25	ENSG00000159479	MED8	Mediator of RNA polymerase II transcription subunit 8	56.5475	-0.0456419	0.589855	0.0773781	0.938323	0.997282	-0.371392	0.371392	0.785926	0.414493	3	1	-22.6964	0.773036
O94979	ENSG00000138674	SEC31A	Protein transport protein Sec31A	784.141	-0.0457302	0.412816	0.110776	0.911794	0.997282	-0.0142323	0.0142323	0.0404569	0.0553899	102	27	-0.981657	0.990183
P55854	ENSG00000184900	SUMO3	Small ubiquitin-related modifier 3	673.652	-0.0464569	0.408421	0.113748	0.909438	0.997282	0.0104777	0.0104777	0.304069	0.225856	12	2	0.728906	1.00729
Q92879	ENSG00000149187	CELF1	CUGBP Elav-like family member 1	866.266	-0.0468799	0.406553	0.115311	0.908199	0.997282	0.00318582	0.00318582	0.812317	0.420746	33	9	0.221068	1.00221
P28838	ENSG00000002549	LAP3	Cytosol aminopeptidase	195.478	-0.0471008	0.451737	0.104266	0.916958	0.997282	0.0628965	0.0628965	9.22602e-07	6.93426e-06	99	23	4.45608	1.04456
P36957	ENSG00000119689	DLST	Dihydrolipoyllysine-residue succinyltransferase component of 2-oxoglutarate dehydrogenase complex, mitochondrial	286.441	-0.0473143	0.437929	0.108041	0.913963	0.997282	-0.106071	0.106071	0.874936	0.440681	45	11	-7.0885	0.929115
Q9NX24	ENSG00000145912	NHP2	H/ACA ribonucleoprotein complex subunit 2	392.299	-0.0481802	0.443025	0.108753	0.913399	0.997282	-0.109464	0.109464	0.592829	0.348499	15	4	-7.30673	0.926933
Q01518	ENSG00000131236	CAP1	Adenylyl cyclase-associated protein 1	549.198	-0.0483687	0.409837	0.11802	0.906052	0.997282	-0.0760862	0.0760862	0.867304	0.438382	87	18	-5.13724	0.948628
Q9HCN8	ENSG00000128228	SDF2L1	Stromal cell-derived factor 2-like protein 1	52.9139	-0.0485397	0.60678	0.0799955	0.936241	0.997282	-0.102945	0.102945	0.165709	0.151196	3	1	-6.88697	0.93113
O43172	ENSG00000136875	PRPF4	U4/U6 small nuclear ribonucleoprotein Prp4	277.333	-0.0487916	0.429518	0.113596	0.909558	0.997282	-0.0975095	0.0975095	0.00108603	0.00329816	30	10	-6.53549	0.934645
Q9Y5X1	ENSG00000130340	SNX9	Sorting nexin-9	135.312	-0.0494281	0.486609	0.101577	0.919093	0.997282	0.0269167	0.0269167	0.46028	0.293766	9	3	1.88324	1.01883
Q9NQ29	ENSG00000007392	LUC7L	Putative RNA-binding protein Luc7-like 1	359.298	-0.0501735	0.428188	0.117176	0.90672	0.997282	-0.0220523	0.0220523	0.99094	0.473205	42	9	-1.51693	0.984831
Q9H4A6	ENSG00000113384	GOLPH3	Golgi phosphoprotein 3	336.941	-0.0509017	0.458284	0.11107	0.911561	0.997282	0.144457	0.144457	0.0180013	0.029779	12	4	10.5315	1.10531
O60888	ENSG00000112514	CUTA	Protein CutA	220.134	-0.0509512	0.455808	0.111782	0.910996	0.997282	-0.13085	0.13085	0.0867067	0.0970219	9	2	-8.67068	0.913293
Q9NPH2	ENSG00000105655	ISYNA1	Inositol-3-phosphate synthase 1	150.819	-0.0517573	0.544054	0.0951327	0.924209	0.997282	-0.427206	0.427206	2.3957e-05	0.00012803	12	4	-25.6299	0.743701
Q96T51	ENSG00000176783	RUFY1	RUN and FYVE domain-containing protein 1	204.545	-0.0520548	0.450433	0.115566	0.907996	0.997282	0.151138	0.151138	0.00336665	0.00823403	27	9	11.0445	1.11045
P60468	ENSG00000106803	SEC61B	Protein transport protein Sec61 subunit beta	177.503	-0.0526534	0.518613	0.101527	0.919132	0.997282	0.137914	0.137914	0.0153588	0.0265273	12	3	10.0313	1.10031
P36578	ENSG00000174444	RPL4	60S ribosomal protein L4	3485.56	-0.0530152	0.389693	0.136043	0.891787	0.997282	-0.0783414	0.0783414	0.479567	0.30244	96	18	-5.28541	0.947146
P78318	ENSG00000089289	IGBP1	Immunoglobulin-binding protein 1	169.496	-0.0530219	0.459362	0.115425	0.908108	0.997282	-0.258446	0.258446	0.00648965	0.0136948	12	3	-16.4012	0.835988
Q96FQ6	ENSG00000188643	S100A16	Protein S100-A16	309.066	-0.0530561	0.473598	0.112028	0.910801	0.997282	-0.397672	0.397672	5.59131e-06	3.49935e-05	18	4	-24.0918	0.759082
Q9Y5X2	ENSG00000106266	SNX8	Sorting nexin-8	75.2374	-0.0531971	0.581332	0.091509	0.927088	0.997282	-0.242632	0.242632	0.429854	0.282001	6	2	-15.4798	0.845202
Q9UHV9	ENSG00000143256	PFDN2	Prefoldin subunit 2	42.0903	-0.0533585	0.658227	0.0810641	0.935391	0.997282	-0.001258	0.001258	0.187577	0.163789	21	5	-0.08716	0.999128
P39687	ENSG00000140350	ANP32A	Acidic leucine-rich nuclear phosphoprotein 32 family member A	249.647	-0.0533699	0.467612	0.114133	0.909132	0.997282	0.0627769	0.0627769	0.15628	0.145168	42	8	4.44742	1.04447
Q9BRP4	ENSG00000175575	PAAF1	Proteasomal ATPase-associated factor 1	63.6818	-0.0541485	0.571705	0.0947141	0.924542	0.997282	-0.000471374	0.000471374	0.985479	0.47154	6	2	-0.0326678	0.999673
P04843	ENSG00000163902	RPN1	Dolichyl-diphosphooligosaccharide--protein glycosyltransferase subunit 1	2091.08	-0.0542824	0.392808	0.13819	0.89009	0.997282	0.201557	0.201557	2.04887e-09	2.67654e-08	147	30	14.9939	1.14994
Q9Y4W2	ENSG00000001497	LAS1L	Ribosomal biogenesis protein LAS1L	222.82	-0.0546643	0.455867	0.119913	0.904552	0.997282	-0.0205905	0.0205905	0.930073	0.457531	12	4	-1.41709	0.985829
P62854	ENSG00000197728	RPS26	40S ribosomal protein S26	89.6379	-0.0548598	0.530745	0.103364	0.917674	0.997282	-0.034647	0.034647	0.550065	0.331894	21	3	-2.37294	0.976271
Q9H9J2	ENSG00000135900	MRPL44	39S ribosomal protein L44, mitochondrial	49.6786	-0.05502	0.611838	0.0899257	0.928346	0.997282	-0.0453207	0.0453207	0.493244	0.308231	18	6	-3.09256	0.969074
Q9ULR0	ENSG00000240682	ISY1	Pre-mRNA-splicing factor ISY1 homolog	55.6473	-0.0553842	0.606734	0.0912825	0.927268	0.997282	0.0381231	0.0381231	0.78036	0.413398	3	1	2.67771	1.02678
Q9NZM1	ENSG00000138119	MYOF	Myoferlin	2235.38	-0.055444	0.391335	0.141679	0.887333	0.997282	0.12399	0.12399	3.77559e-27	3.88414e-25	312	83	8.97445	1.08974
P09525	ENSG00000196975	ANXA4	Annexin A4	141.124	-0.0555804	0.483522	0.114949	0.908485	0.997282	-0.0245685	0.0245685	0.961169	0.466655	75	18	-1.68854	0.983115
P11142	ENSG00000109971	HSPA8	Heat shock cognate 71 kDa protein	7020.07	-0.0556499	0.413111	0.134709	0.892842	0.997282	0.0728195	0.0728195	0.475123	0.300443	210	32	5.17702	1.05177
Q14683	ENSG00000072501	SMC1A	Structural maintenance of chromosomes protein 1A	842.596	-0.0559865	0.406636	0.137682	0.890492	0.997282	-0.0162514	0.0162514	0.0469196	0.0620817	75	23	-1.12014	0.988799
E9PAV3;Q13765	ENSG00000196531	NACA	Nascent polypeptide-associated complex subunit alpha, muscle-specific form;Nascent polypeptide-associated complex subunit alpha	1089.61	-0.0560618	0.40314	0.139063	0.8894	0.997282	-0.100682	0.100682	0.00292771	0.00742601	27	5	-6.74079	0.932592
Q09666	ENSG00000124942	AHNAK	Neuroblast differentiation-associated protein AHNAK	7989.29	-0.0561133	0.39205	0.143128	0.886189	0.997282	-0.177258	0.177258	5.44251e-06	3.43896e-05	705	184	-11.5618	0.884382
P39748	ENSG00000168496	FEN1	Flap endonuclease 1	436.035	-0.0569452	0.424095	0.134274	0.893186	0.997282	-0.0980025	0.0980025	0.0147264	0.0257048	42	11	-6.56743	0.934326
Q9Y512	ENSG00000100347	SAMM50	Sorting and assembly machinery component 50 homolog	82.3313	-0.0578154	0.532094	0.108656	0.913475	0.997282	-0.0643952	0.0643952	0.389646	0.265793	39	11	-4.36539	0.956346
Q13838	ENSG00000198563	DDX39B	Spliceosome RNA helicase DDX39B	437.213	-0.0601347	0.440464	0.136526	0.891406	0.997282	0.0263239	0.0263239	0.0292715	0.0435851	93	18	1.84138	1.01841
Q8NFF5	ENSG00000160688	FLAD1	FAD synthase	205.701	-0.0601975	0.46449	0.129599	0.896884	0.997282	0.296519	0.296519	0.4806	0.302859	3	1	22.8178	1.22818
Q8IZP0	ENSG00000136754	ABI1	Abl interactor 1	219.908	-0.0615993	0.465761	0.132255	0.894783	0.997282	-0.00607049	0.00607049	0.440119	0.285886	18	5	-0.41989	0.995801
Q9NUQ6	ENSG00000196141	SPATS2L	SPATS2-like protein	277.924	-0.0617458	0.459242	0.134452	0.893045	0.997282	-0.26751	0.26751	1.14468e-05	6.70512e-05	12	3	-16.9248	0.830752
O00303	ENSG00000175390	EIF3F	Eukaryotic translation initiation factor 3 subunit F	265.226	-0.0623603	0.447642	0.139308	0.889207	0.997282	-0.151531	0.151531	0.333378	0.240746	39	11	-9.97053	0.900295
P41223	ENSG00000106245	BUD31	Protein BUD31 homolog	172.376	-0.0631579	0.484665	0.130312	0.896319	0.997282	0.0573442	0.0573442	0.302345	0.225358	15	4	4.05485	1.04055
Q9NY61	ENSG00000275700	AATF	Protein AATF	143.734	-0.0634399	0.474082	0.133816	0.893548	0.997282	-0.2968	0.2968	0.057273	0.0725164	9	3	-18.5944	0.814056
P37108	ENSG00000140319	SRP14	Signal recognition particle 14 kDa protein	199.801	-0.0634666	0.491025	0.129253	0.897157	0.997282	-0.0086073	0.0086073	0.465991	0.296415	21	5	-0.594836	0.994052
Q9H773	ENSG00000179958	DCTPP1	dCTP pyrophosphatase 1	155.334	-0.0635137	0.503837	0.12606	0.899684	0.997282	-0.122771	0.122771	0.00655305	0.0137756	33	9	-8.15783	0.918422
Q9C0B1	ENSG00000140718	FTO	Alpha-ketoglutarate-dependent dioxygenase FTO	104.205	-0.0636388	0.502174	0.126727	0.899157	0.997282	-0.668937	0.668937	0.00835468	0.0167094	3	1	-37.103	0.62897
O60884	ENSG00000069345	DNAJA2	DnaJ homolog subfamily A member 2	223.026	-0.0638072	0.446605	0.142872	0.886392	0.997282	0.0208319	0.0208319	0.360475	0.253782	39	10	1.45443	1.01454
O15305	ENSG00000140650	PMM2	Phosphomannomutase 2	151.905	-0.0640831	0.479289	0.133704	0.893636	0.997282	-0.0638175	0.0638175	0.0842402	0.0950966	21	7	-4.32708	0.956729
P55212	ENSG00000138794	CASP6	Caspase-6	63.8895	-0.0647069	0.638984	0.101265	0.91934	0.997282	0.237189	0.237189	0.245628	0.196619	18	6	17.8694	1.17869
P06753	ENSG00000143549	TPM3	Tropomyosin alpha-3 chain	1169	-0.0647579	0.394578	0.164119	0.869637	0.997282	-0.213875	0.213875	0.00495632	0.0110394	54	9	-13.7782	0.862218
P06280	ENSG00000102393	GLA	Alpha-galactosidase A	382.473	-0.0647899	0.434277	0.149191	0.881403	0.997282	0.196131	0.196131	6.48846e-05	0.00029916	27	7	14.5622	1.14562
Q7L576	ENSG00000273749	CYFIP1	Cytoplasmic FMR1-interacting protein 1	463.287	-0.0652612	0.428791	0.152198	0.879031	0.997282	0.0192287	0.0192287	0.821329	0.424108	69	20	1.34176	1.01342
P62701	ENSG00000198034	RPS4X	40S ribosomal protein S4, X isoform	2577.9	-0.0658252	0.38401	0.171415	0.863897	0.997282	0.011149	0.011149	0.733175	0.396845	78	15	0.775782	1.00776
Q6PCE3	ENSG00000165434	PGM2L1	Glucose 1,6-bisphosphate synthase	170.801	-0.0658805	0.530378	0.124214	0.901146	0.997282	0.154467	0.154467	0.0454154	0.060334	12	4	11.3011	1.11301
P62244	ENSG00000134419	RPS15A	40S ribosomal protein S15a	1046.5	-0.0667461	0.392215	0.170177	0.864871	0.997282	-0.119601	0.119601	0.0189675	0.0310732	27	6	-7.9558	0.920442
P08962	ENSG00000135404	CD63	CD63 antigen	1403.52	-0.0668624	0.391426	0.170818	0.864367	0.997282	0.123627	0.123627	0.444501	0.287372	12	3	8.94704	1.08947
Q9NQW7	ENSG00000108039	XPNPEP1	Xaa-Pro aminopeptidase 1	149.333	-0.0669355	0.490514	0.13646	0.891458	0.997282	0.0479773	0.0479773	0.45567	0.291728	15	5	3.38145	1.03381
P56211	ENSG00000128989	ARPP19	cAMP-regulated phosphoprotein 19	1545.69	-0.0681203	0.647745	0.105165	0.916245	0.997282	0.5134	0.5134	2.62927e-07	2.30201e-06	15	4	42.741	1.42741
Q9P2T1	ENSG00000100938	GMPR2	GMP reductase 2	252.161	-0.0681595	0.436622	0.156107	0.875949	0.997282	-0.0217189	0.0217189	0.790748	0.415807	12	3	-1.49417	0.985058
O43504	ENSG00000134248	LAMTOR5	Ragulator complex protein LAMTOR5	135.491	-0.0682116	0.50636	0.13471	0.892842	0.997282	0.0571222	0.0571222	0.238206	0.192804	15	3	4.03884	1.04039
Q6Y7W6	ENSG00000204120	GIGYF2	GRB10-interacting GYF protein 2	465.491	-0.068595	0.424652	0.161532	0.871674	0.997282	-0.209754	0.209754	0.0465862	0.0617399	18	6	-13.5315	0.864685
O95433	ENSG00000100591	AHSA1	Activator of 90 kDa heat shock protein ATPase homolog 1	521.797	-0.0691642	0.408699	0.16923	0.865615	0.997282	-0.00314575	0.00314575	0.381446	0.262557	75	18	-0.217809	0.997822
Q9Y5Z4	ENSG00000051620	HEBP2	Heme-binding protein 2	251.005	-0.0692381	0.457549	0.151324	0.87972	0.997282	0.0870638	0.0870638	0.0157977	0.0272283	21	7	6.22062	1.06221
P49841	ENSG00000082701	GSK3B	Glycogen synthase kinase-3 beta	548.595	-0.069818	0.433459	0.161072	0.872037	0.997282	0.106072	0.106072	0.161368	0.148719	24	7	7.62939	1.07629
Q8IVS2	ENSG00000100294	MCAT	Malonyl-CoA-acyl carrier protein transacylase, mitochondrial	54.1608	-0.0701944	0.612914	0.114526	0.908821	0.997282	0.177994	0.177994	0.184881	0.162492	6	2	13.131	1.13131
P30086	ENSG00000089220	PEBP1	Phosphatidylethanolamine-binding protein 1	824.215	-0.0715786	0.400128	0.178889	0.858025	0.997282	-0.120848	0.120848	2.63417e-05	0.00013721	66	11	-8.0353	0.919647
P18085	ENSG00000168374	ARF4	ADP-ribosylation factor 4	254.952	-0.0717473	0.547548	0.131034	0.895748	0.997282	0.152272	0.152272	9.08127e-05	0.000405088	22	6	11.1318	1.11132
P46934	ENSG00000069869	NEDD4	E3 ubiquitin-protein ligase NEDD4	203.825	-0.0742999	0.61952	0.119931	0.904538	0.997282	0.505427	0.505427	0.0362279	0.051054	3	1	41.9544	1.41954
Q9NV35	ENSG00000136159	NUDT15	Nucleotide triphosphate diphosphatase NUDT15	87.1528	-0.0745446	0.575658	0.129495	0.896966	0.997282	0.194006	0.194006	0.00654998	0.0137756	9	2	14.3936	1.14394
Q8IYB5	ENSG00000112305	SMAP1	Stromal membrane-associated protein 1	125.446	-0.0746925	0.511078	0.146147	0.883806	0.997282	-0.0384216	0.0384216	0.151817	0.142225	9	3	-2.62804	0.97372
Q15155	ENSG00000103226	NOMO3	Nodal modulator 1	59.2459	-0.075388	0.597123	0.126252	0.899532	0.997282	0.364912	0.364912	0.0516821	0.0667205	6	2	28.7803	1.2878
Q92685	ENSG00000214160	ALG3	Dol-P-Man:Man(5)GlcNAc(2)-PP-Dol alpha-1,3-mannosyltransferase	211.412	-0.0761053	0.466919	0.162995	0.870523	0.997282	-0.0392728	0.0392728	0.455307	0.291676	3	1	-2.68546	0.973145
P40939	ENSG00000084754	HADHA	Trifunctional enzyme subunit alpha, mitochondrial	616.576	-0.0765413	0.402253	0.190281	0.849089	0.997282	-0.0763961	0.0763961	1.3547e-06	9.69497e-06	117	29	-5.15761	0.948424
P45877	ENSG00000168938	PPIC	Peptidyl-prolyl cis-trans isomerase C	233.445	-0.0770384	0.440273	0.174979	0.861096	0.997282	0.0116036	0.0116036	0.709434	0.388694	12	3	0.807543	1.00808
Q14165	ENSG00000110917	MLEC	Malectin	1427.96	-0.0775455	0.388893	0.199401	0.841949	0.997282	0.0602001	0.0602001	0.162891	0.149787	30	9	4.26103	1.04261
Q9UGI8	ENSG00000135269	TES	Testin	185.907	-0.0777282	0.483316	0.160823	0.872233	0.997282	0.162283	0.162283	3.08566e-05	0.000158719	39	10	11.9056	1.11906
O00231	ENSG00000108671	PSMD11	26S proteasome non-ATPase regulatory subunit 11	303.674	-0.0778106	0.428198	0.181716	0.855805	0.997282	0.080878	0.080878	0.470327	0.298442	81	19	5.76615	1.05766
Q9Y5J5	ENSG00000174307	PHLDA3	Pleckstrin homology-like domain family A member 3	214.559	-0.07875	0.457831	0.172007	0.863432	0.997282	-0.598853	0.598853	2.01824e-05	0.000110001	6	2	-33.9721	0.660279
Q14802	ENSG00000089356	FXYD3	FXYD domain-containing ion transport regulator 3	392.774	-0.0791133	0.486235	0.162706	0.87075	0.997282	-0.136238	0.136238	0.172251	0.155261	6	1	-9.01112	0.909889
Q96KA5	ENSG00000049656	CLPTM1L	Cleft lip and palate transmembrane protein 1-like protein	543.973	-0.0802488	0.412044	0.194758	0.845583	0.997282	-0.132638	0.132638	0.577137	0.342682	18	5	-8.7838	0.912162
Q9H9B4	ENSG00000164466	SFXN1	Sideroflexin-1	421.912	-0.0803317	0.437839	0.183473	0.854427	0.997282	0.10156	0.10156	0.0216715	0.0344651	42	11	7.2933	1.07293
P46108	ENSG00000167193	CRK	Adapter molecule crk	266.461	-0.0811365	0.432319	0.187677	0.85113	0.997282	0.0148877	0.0148877	0.531335	0.324278	27	8	1.03728	1.01037
Q00169	ENSG00000174238	PITPNA	Phosphatidylinositol transfer protein alpha isoform	125.254	-0.0812473	0.484442	0.167713	0.866809	0.997282	-0.398213	0.398213	0.0069873	0.0144668	9	3	-24.1203	0.758797
P0DN79;P35520	ENSG00000136682	CBWD2	Cystathionine beta-synthase-like protein;Cystathionine beta-synthase	90.8237	-0.0813106	0.518869	0.156707	0.875475	0.997282	-0.1208	0.1208	0.981598	0.470672	6	2	-8.03223	0.919678
Q9BYG5	ENSG00000124171	PARD6B	Partitioning defective 6 homolog beta	2222.31	-0.0814306	0.466938	0.174392	0.861557	0.997282	0.0437391	0.0437391	0.358367	0.25273	15	4	3.07819	1.03078
Q14694	ENSG00000103194	USP10	Ubiquitin carboxyl-terminal hydrolase 10	802.35	-0.081951	0.398258	0.205774	0.836968	0.997282	-0.0766632	0.0766632	0.0413876	0.056394	42	13	-5.17517	0.948248
Q8N1F7	ENSG00000102900	NUP93	Nuclear pore complex protein Nup93	168.351	-0.0822066	0.46159	0.178095	0.858649	0.997282	-0.00608081	0.00608081	0.416839	0.277219	45	14	-0.420603	0.995794
Q02878	ENSG00000089009	RPL6	60S ribosomal protein L6	1724.28	-0.0823402	0.389059	0.211639	0.832388	0.997282	-0.0925171	0.0925171	0.679222	0.379755	81	15	-6.21151	0.937885
Q9H4A3	ENSG00000060237	WNK1	Serine/threonine-protein kinase WNK1	1059.94	-0.083077	0.395081	0.210278	0.83345	0.997282	-0.0729682	0.0729682	0.234647	0.191108	15	5	-4.932	0.95068
Q7Z406	ENSG00000105357	MYH14	Myosin-14	850.125	-0.0833344	0.462285	0.180266	0.856944	0.997282	-0.219377	0.219377	5.48555e-29	6.44944e-27	228	62	-14.1064	0.858936
Q8WUY1	ENSG00000130193	THEM6	Protein THEM6	472.982	-0.0833621	0.461401	0.180671	0.856625	0.997282	-0.201336	0.201336	2.28788e-07	2.04071e-06	27	8	-13.0255	0.869745
O00161	ENSG00000092531	SNAP23	Synaptosomal-associated protein 23	69.5628	-0.08382	0.652611	0.128438	0.897802	0.997282	0.138948	0.138948	0.00255836	0.00666306	18	5	10.1102	1.1011
O75438	ENSG00000183648	NDUFB1	NADH dehydrogenase [ubiquinone] 1 beta subcomplex subunit 1	136.606	-0.0847215	0.477501	0.177427	0.859173	0.997282	-0.0942253	0.0942253	0.379712	0.261838	9	3	-6.32248	0.936775
O75340	ENSG00000249915	PDCD6	Programmed cell death protein 6	468.89	-0.0847218	0.409096	0.207095	0.835936	0.997282	-0.086328	0.086328	0.32801	0.238053	27	7	-5.80829	0.941917
P78316	ENSG00000087269	NOP14	Nucleolar protein 14	329.379	-0.084897	0.444871	0.190835	0.848655	0.997282	-0.0700962	0.0700962	0.810198	0.420513	3	1	-4.74255	0.952574
O43665	ENSG00000148908	RGS10	Regulator of G-protein signaling 10	41.6533	-0.0855857	0.645092	0.132672	0.894453	0.997282	-0.375626	0.375626	0.0338869	0.0487142	6	2	-22.9229	0.770771
P04844	ENSG00000118705	RPN2	Dolichyl-diphosphooligosaccharide--protein glycosyltransferase subunit 2	1721.78	-0.0857843	0.396846	0.216165	0.828859	0.997282	0.195618	0.195618	3.93136e-07	3.25177e-06	87	18	14.5215	1.14521
Q9H6R4	ENSG00000165271	NOL6	Nucleolar protein 6	227.859	-0.0858981	0.458116	0.187503	0.851266	0.997282	-0.207811	0.207811	0.00129634	0.00383773	9	3	-13.415	0.86585
P21912	ENSG00000117118	SDHB	Succinate dehydrogenase [ubiquinone] iron-sulfur subunit, mitochondrial	113.508	-0.0871079	0.50729	0.171712	0.863664	0.997282	0.123287	0.123287	0.0461124	0.0611612	24	7	8.92137	1.08921
Q14232	ENSG00000111361	EIF2B1	Translation initiation factor eIF-2B subunit alpha	251.476	-0.0879497	0.435805	0.201809	0.840066	0.997282	-0.090443	0.090443	0.0504749	0.0654701	39	12	-6.07657	0.939234
P09669	ENSG00000164919	COX6C	Cytochrome c oxidase subunit 6C	533.671	-0.0901942	0.40732	0.221433	0.824755	0.997282	-0.127673	0.127673	0.255122	0.201738	12	2	-8.46934	0.915307
P51398	ENSG00000132676	DAP3	28S ribosomal protein S29, mitochondrial	325.127	-0.0902892	0.432571	0.208727	0.834661	0.997282	-0.100163	0.100163	0.00321675	0.00793337	18	6	-6.70724	0.932928
Q8NE71	ENSG00000204574	ABCF1	ATP-binding cassette sub-family F member 1	484.257	-0.0908427	0.413594	0.219642	0.82615	0.997282	-0.117197	0.117197	0.00186755	0.00517506	66	19	-7.80226	0.921977
P49447	ENSG00000008283	CYB561	Cytochrome b561	915.047	-0.0909891	0.397937	0.228652	0.819139	0.997282	-0.101216	0.101216	0.594403	0.348801	12	3	-6.77532	0.932247
Q92609	ENSG00000131374	TBC1D5	TBC1 domain family member 5	448.067	-0.0915178	0.42027	0.217759	0.827617	0.997282	0.106426	0.106426	0.363733	0.255093	9	3	7.65577	1.07656
Q01130	ENSG00000161547	SRSF2	Serine/arginine-rich splicing factor 2	751.381	-0.0916082	0.39823	0.230038	0.818062	0.997282	-0.0122339	0.0122339	0.205455	0.175252	12	3	-0.844401	0.991556
P61962	ENSG00000136485	DCAF7	DDB1- and CUL4-associated factor 7	809.078	-0.092027	0.399345	0.230445	0.817746	0.997282	0.0767259	0.0767259	0.834456	0.429223	15	5	5.46219	1.05462
P04181	ENSG00000065154	OAT	Ornithine aminotransferase, mitochondrial	120.091	-0.0928256	0.638853	0.1453	0.884474	0.997282	0.289131	0.289131	1.43642e-05	8.11148e-05	27	9	22.1904	1.2219
P13995	ENSG00000065911	MTHFD2	Bifunctional methylenetetrahydrofolate dehydrogenase/cyclohydrolase, mitochondrial	288.53	-0.0929022	0.489674	0.189723	0.849527	0.997282	0.0139087	0.0139087	0.442936	0.286826	9	3	0.968739	1.00969
P62330	ENSG00000165527	ARF6	ADP-ribosylation factor 6	473.694	-0.0954691	0.409545	0.23311	0.815676	0.997282	0.0834516	0.0834516	0.110348	0.114162	30	6	5.955	1.05955
P26006	ENSG00000005884	ITGA3	Integrin alpha-3	355.893	-0.0955845	0.477343	0.200243	0.841291	0.997282	-0.321955	0.321955	0.0310048	0.0454848	6	2	-20.0015	0.799985
P16422	ENSG00000142627	EPHA2	Epithelial cell adhesion molecule	149.194	-0.0957456	0.539317	0.177531	0.859091	0.997282	0.234959	0.234959	0.0599067	0.0752147	3	1	17.6873	1.17687
P15104	ENSG00000135821	GLUL	Glutamine synthetase	1031.13	-0.09619	0.404551	0.23777	0.81206	0.997282	-0.257728	0.257728	0.237921	0.192804	3	1	-16.3596	0.836404
P00167	ENSG00000166347	CYB5A	Cytochrome b5	64.8499	-0.0971495	0.566014	0.171638	0.863722	0.997282	-0.397647	0.397647	0.000132208	0.000555137	24	4	-24.0904	0.759096
Q9UMY1	ENSG00000225921	NOL7	Nucleolar protein 7	110.537	-0.0980901	0.509731	0.192435	0.847401	0.997282	-0.130763	0.130763	0.171704	0.154863	3	1	-8.66518	0.913348
P03915	ENSG00000198786	MT-ND5	NADH-ubiquinone oxidoreductase chain 5	3246.92	-0.0986001	0.416575	0.236692	0.812896	0.997282	-0.048604	0.048604	0.302232	0.225358	9	3	-3.31286	0.966871
P00414	ENSG00000198938	MT-CO3	Cytochrome c oxidase subunit 3	34801.2	-0.0997409	0.382967	0.260442	0.794523	0.997282	-0.469916	0.469916	0.00855243	0.0170166	9	1	-27.7993	0.722007
P49368	ENSG00000163468	CCT3	T-complex protein 1 subunit gamma	1581.81	-0.0997819	0.392152	0.254447	0.799151	0.997282	-0.0906855	0.0906855	2.87324e-05	0.000149191	126	33	-6.09235	0.939076
Q9HC38	ENSG00000167699	GLOD4	Glyoxalase domain-containing protein 4	98.604	-0.100074	0.518931	0.192847	0.847079	0.997282	-0.0515963	0.0515963	0.810266	0.420513	30	9	-3.51318	0.964868
O43768	ENSG00000143420	ENSA	Alpha-endosulfine	1285.98	-0.100427	0.392805	0.255667	0.798208	0.997282	-0.190698	0.190698	0.0212422	0.0339463	21	5	-12.3819	0.876181
Q7RTV0	ENSG00000100410	PHF5A	PHD finger-like domain-containing protein 5A	73.005	-0.100999	0.547801	0.184372	0.853722	0.997282	-0.158719	0.158719	0.00145223	0.004201	15	5	-10.418	0.89582
P46109	ENSG00000099942	CRKL	Crk-like protein	532.456	-0.10153	0.411018	0.247021	0.804892	0.997282	-0.126499	0.126499	0.0611251	0.0760046	36	9	-8.3948	0.916052
Q96HC4	ENSG00000163110	PDLIM5	PDZ and LIM domain protein 5	200.793	-0.10171	0.452372	0.224838	0.822105	0.997282	0.215241	0.215241	4.79668e-07	3.83269e-06	27	8	16.0897	1.1609
P13646	ENSG00000171401	KRT13	Keratin, type I cytoskeletal 13	64.5038	-0.101855	0.580922	0.175334	0.860817	0.997282	-0.258377	0.258377	4.07256e-06	2.6288e-05	51	15	-16.3972	0.836028
Q9UKD2	ENSG00000053372	MRTO4	mRNA turnover protein 4 homolog	132.326	-0.102628	0.498392	0.205919	0.836854	0.997282	0.0107408	0.0107408	0.0380279	0.0529112	27	7	0.747273	1.00747
Q9Y4P3	ENSG00000106638	TBL2	Transducin beta-like protein 2	207.409	-0.102913	0.450004	0.228695	0.819106	0.997282	0.218576	0.218576	0.000112962	0.000486741	15	5	16.3584	1.16358
Q9BSD7	ENSG00000135778	NTPCR	Cancer-related nucleoside-triphosphatase	60.0556	-0.103379	0.586118	0.176379	0.859996	0.997282	-0.225667	0.225667	0.00372736	0.00882309	9	3	-14.48	0.8552
O95674	ENSG00000101290	CDS2	Phosphatidate cytidylyltransferase 2	145.706	-0.104372	0.479853	0.217509	0.827812	0.997282	-0.0779106	0.0779106	0.472334	0.299202	3	1	-5.25712	0.947429
Q6NUM9	ENSG00000042445	RETSAT	All-trans-retinol 13,14-reductase	116.586	-0.104393	0.495633	0.210626	0.833179	0.997282	0.149525	0.149525	0.178853	0.159735	3	1	10.9204	1.1092
Q9NZL4	ENSG00000133265	HSPBP1	Hsp70-binding protein 1	64.1375	-0.104959	0.585339	0.179313	0.857692	0.997282	-0.203717	0.203717	0.00508612	0.0112524	21	7	-13.1689	0.868311
Q9NPF4	ENSG00000092094	OSGEP	Probable tRNA N6-adenosine threonylcarbamoyltransferase	169.776	-0.105209	0.462403	0.227526	0.820015	0.997282	-0.177418	0.177418	0.0297436	0.0441063	6	2	-11.5716	0.884284
P08865	ENSG00000168028	RPSA	40S ribosomal protein SA	969.543	-0.105696	0.406394	0.260081	0.794801	0.997282	-0.0413668	0.0413668	0.339028	0.243195	66	12	-2.82661	0.971734
O00442	ENSG00000137996	RTCA	RNA 3'-terminal phosphate cyclase	66.7619	-0.105938	0.575189	0.18418	0.853873	0.997282	0.202313	0.202313	0.0456752	0.0606301	6	2	15.0541	1.15054
Q9NWS8	ENSG00000155906	RMND1	Required for meiotic nuclear division protein 1 homolog	328.153	-0.106167	0.547989	0.193739	0.84638	0.997282	0.442023	0.442023	2.03049e-11	3.88627e-10	33	10	35.8508	1.35851
P17028	ENSG00000166526	ZNF3	Zinc finger protein 24	239.714	-0.106181	0.436755	0.243114	0.807917	0.997282	0.0403357	0.0403357	0.0267814	0.432243	21	7	20.0985	1.20098
Q8WX93	ENSG00000129116	PALLD	Palladin	341.821	-0.106628	0.435953	0.244586	0.806777	0.997282	0.402125	0.402125	3.16137e-07	2.65491e-06	12	4	32.1453	1.32145
P62736;P63267	ENSG00000075624	ACTB	Actin, aortic smooth muscle;Actin, gamma-enteric smooth muscle	10121	-0.107075	0.430767	0.248569	0.803694	0.997282	-0.259732	0.259732	1.59793e-15	5.84486e-14	170	18	-16.4757	0.835243
O14744	ENSG00000100462	PRMT5	Protein arginine N-methyltransferase 5	340.379	-0.107289	0.422871	0.253716	0.799715	0.997282	0.0158764	0.0158764	0.131466	0.128959	66	18	1.10654	1.01107
Q9NXH9	ENSG00000104907	TRMT1	tRNA (guanine(26)-N(2))-dimethyltransferase	150.054	-0.107321	0.509497	0.21064	0.833168	0.997282	-0.490566	0.490566	0.0161802	0.027646	6	2	-28.8254	0.711746
Q15437	ENSG00000101310	SEC23B	Protein transport protein Sec23B	401.152	-0.108237	0.418318	0.258743	0.795834	0.997282	-0.0499392	0.0499392	0.656476	0.372735	42	12	-3.40229	0.965977
P40763	ENSG00000168610	STAT3	Signal transducer and activator of transcription 3	328.41	-0.10846	0.468239	0.231633	0.816823	0.997282	-0.180889	0.180889	9.88493e-05	0.000432729	15	5	-11.7841	0.882159
P23588	ENSG00000063046	EIF4B	Eukaryotic translation initiation factor 4B	3749.89	-0.108924	0.382603	0.284691	0.775881	0.997282	-0.134326	0.134326	0.613907	0.356686	90	18	-8.89048	0.911095
P40123	ENSG00000112186	CAP2	Adenylyl cyclase-associated protein 2	145.79	-0.109189	0.571582	0.191029	0.848503	0.997282	0.207573	0.207573	0.00606551	0.0129078	15	5	15.4744	1.15474
P52434	ENSG00000163882	POLR2H	DNA-directed RNA polymerases I, II, and III subunit RPABC3	142.004	-0.109477	0.479233	0.228442	0.819302	0.997282	-0.0696861	0.0696861	0.0736207	0.0861876	15	4	-4.71547	0.952845
Q9H7L9	ENSG00000111707	SUDS3	Sin3 histone deacetylase corepressor complex component SDS3	433.771	-0.109637	0.452043	0.242537	0.808364	0.997282	-0.168894	0.168894	0.485766	0.305218	3	1	-11.0475	0.889525
P31939	ENSG00000138363	ATIC	Bifunctional purine biosynthesis protein PURH	106.897	-0.10991	0.525641	0.209098	0.834372	0.997282	-0.00602311	0.00602311	0.00254104	0.00662844	153	36	-0.41662	0.995834
Q99615	ENSG00000168259	DNAJC7	DnaJ homolog subfamily C member 7	144.987	-0.111062	0.521895	0.212805	0.831479	0.997282	0.100389	0.100389	0.287468	0.218555	15	4	7.20622	1.07206
P30041	ENSG00000117592	PRDX6	Peroxiredoxin-6	718.659	-0.111573	0.403406	0.276578	0.782104	0.997282	0.0231334	0.0231334	0.00209938	0.0057117	87	18	1.61641	1.01616
Q8N6M3	ENSG00000197296	FITM2	Fat storage-inducing transmembrane protein 2	180.701	-0.111588	0.465805	0.239559	0.810672	0.997282	-0.0132476	0.0132476	0.771449	0.410276	3	1	-0.914048	0.99086
O94903	ENSG00000147471	PLPBP	Pyridoxal phosphate homeostasis protein	59.3752	-0.112226	0.606731	0.184968	0.853254	0.997282	-0.0827192	0.0827192	0.748898	0.401657	18	6	-5.57238	0.944276
Q8NDV7	ENSG00000090905	TNRC6A	Trinucleotide repeat-containing gene 6A protein	588.705	-0.112814	0.435306	0.259161	0.795511	0.997282	0.0191772	0.0191772	0.807486	0.420302	3	1	1.33813	1.01338
P30626	ENSG00000075142	SRI	Sorcin	137.75	-0.11314	0.484276	0.233628	0.815274	0.997282	0.0397788	0.0397788	0.113734	0.116639	27	8	2.79562	1.02796
Q9NPL8	ENSG00000113845	TIMMDC1	Complex I assembly factor TIMMDC1, mitochondrial	157.658	-0.113141	0.465712	0.242943	0.80805	0.997282	-0.0107383	0.0107383	0.933103	0.458064	3	1	-0.741559	0.992584
Q99985	ENSG00000075223	SEMA3C	Semaphorin-3C	2999.58	-0.114043	0.498708	0.228677	0.81912	0.997282	0.685388	0.685388	2.4441e-05	0.000129357	9	3	60.8134	1.60813
Q96ST2	ENSG00000163166	IWS1	Protein IWS1 homolog	246.783	-0.114569	0.437726	0.261737	0.793524	0.997282	0.0982051	0.0982051	0.109538	0.113672	9	3	7.04409	1.07044
Q86VX2	ENSG00000149600	COMMD7	COMM domain-containing protein 7	83.9311	-0.115841	0.542118	0.213682	0.830795	0.997282	0.105119	0.105119	0.305682	0.226696	6	2	7.55832	1.07558
O94905	ENSG00000147475	ERLIN2	Erlin-2	387.218	-0.115925	0.420815	0.275477	0.78295	0.997282	0.0565115	0.0565115	3.73223e-05	0.000187294	48	13	3.99481	1.03995
Q71U36	ENSG00000167552	TUBA1A	Tubulin alpha-1A chain	1266.44	-0.116239	0.421902	0.275513	0.782922	0.997282	0.0435784	0.0435784	0.096481	0.104548	150	23	3.06671	1.03067
P36551	ENSG00000080819	CPOX	Oxygen-dependent coproporphyrinogen-III oxidase, mitochondrial	75.7672	-0.116359	0.567283	0.205116	0.837482	0.997282	-0.0521146	0.0521146	0.664995	0.37616	27	8	-3.54785	0.964522
P48444	ENSG00000134287	ARF3	Coatomer subunit delta	646.608	-0.116442	0.402715	0.289143	0.772472	0.997282	0.129008	0.129008	0.688427	0.382578	15	3	9.35412	1.09354
Q9H488	ENSG00000101346	POFUT1	GDP-fucose protein O-fucosyltransferase 1	210.483	-0.116994	0.448162	0.261053	0.794052	0.997282	-0.0561912	0.0561912	0.318941	0.233532	3	1	-3.82	0.9618
O60716	ENSG00000198561	CTNND1	Catenin delta-1	817.488	-0.117271	0.399187	0.293775	0.76893	0.997282	-0.0194704	0.0194704	0.0563217	0.0714769	90	22	-1.34052	0.986595
Q9NVI7	ENSG00000197785	ATAD3A	ATPase family AAA domain-containing protein 3A	98.1737	-0.117694	0.550656	0.213735	0.830754	0.997282	-0.285507	0.285507	0.000275504	0.00106465	27	8	-17.9547	0.820453
Q96GQ7	ENSG00000124228	DDX27	Probable ATP-dependent RNA helicase DDX27	425.099	-0.117884	0.420287	0.280484	0.779106	0.997282	-0.243851	0.243851	0.000162038	0.000661662	39	13	-15.5512	0.844488
P35221	ENSG00000044115	CTNNA1	Catenin alpha-1	1456.92	-0.119159	0.39121	0.30459	0.760678	0.997282	-0.0608637	0.0608637	0.00143026	0.00414852	129	34	-4.131	0.95869
P11279	ENSG00000185896	LAMP1	Lysosome-associated membrane glycoprotein 1	878.146	-0.119938	0.397018	0.302098	0.762577	0.997282	-0.0696576	0.0696576	0.821419	0.424108	18	5	-4.71359	0.952864
P05026	ENSG00000143153	ATP1B1	Sodium/potassium-transporting ATPase subunit beta-1	407.953	-0.120288	0.548937	0.219129	0.826549	0.997282	0.143676	0.143676	0.000133851	0.000560609	15	5	10.4717	1.10472
Q00796	ENSG00000140263	SORD	Sorbitol dehydrogenase	101.249	-0.120388	0.535776	0.224698	0.822214	0.997282	0.0385864	0.0385864	0.960339	0.466655	42	10	2.7107	1.02711
Q96G23	ENSG00000143418	CERS2	Ceramide synthase 2	2854.45	-0.121542	0.386748	0.314267	0.753318	0.997282	-0.297507	0.297507	0.0023809	0.00630058	39	7	-18.6343	0.813657
Q86Y56	ENSG00000164818	DNAAF5	Dynein assembly factor 5, axonemal	260.074	-0.121792	0.467871	0.260311	0.794624	0.997282	-0.312892	0.312892	2.92081e-07	2.49102e-06	36	12	-19.4973	0.805027
Q96ST3	ENSG00000169375	SIN3A	Paired amphipathic helix protein Sin3a	527.673	-0.121876	0.421881	0.288886	0.772668	0.997282	0.139445	0.139445	0.0179641	0.0297774	24	7	10.1481	1.10148
P51149	ENSG00000075785	RAB7A	Ras-related protein Rab-7a	329.677	-0.123168	0.44874	0.274476	0.783718	0.997282	0.0413843	0.0413843	0.346713	0.246731	75	15	2.91008	1.0291
Q9GZU8	ENSG00000172775	FAM192A	PSME3-interacting protein	212.788	-0.123674	0.448097	0.275997	0.78255	0.997282	0.0883634	0.0883634	0.0987386	0.106433	9	2	6.31634	1.06316
P46013	ENSG00000148773	MKI67	Proliferation marker protein Ki-67	2007.12	-0.124367	0.422534	0.294337	0.7685	0.997282	-0.345884	0.345884	4.9984e-06	3.1889e-05	63	18	-21.3174	0.786826
P63010	ENSG00000006125	AP2B1	AP-2 complex subunit beta	339.417	-0.124587	0.438599	0.284057	0.776367	0.997282	0.137333	0.137333	0.00363099	0.00868692	132	33	9.987	1.09987
Q96DI7	ENSG00000060688	SNRNP40	U5 small nuclear ribonucleoprotein 40 kDa protein	118.415	-0.12528	0.504065	0.24854	0.803716	0.997282	0.0717742	0.0717742	0.655964	0.372701	15	4	5.10084	1.05101
Q9GZP4	ENSG00000057757	PITHD1	PITH domain-containing protein 1	93.2833	-0.125363	0.519344	0.241388	0.809254	0.997282	-0.0164326	0.0164326	0.811814	0.420746	3	1	-1.13256	0.988674
P55011	ENSG00000064651	SLC12A2	Solute carrier family 12 member 2	975.262	-0.125738	0.578588	0.217319	0.82796	0.997282	0.630714	0.630714	6.07995e-20	3.57414e-18	57	16	54.8331	1.54833
P60900	ENSG00000100902	PSMA6	Proteasome subunit alpha type-6	87.3755	-0.125796	0.528503	0.238024	0.811863	0.997282	0.000685918	0.000685918	0.449967	0.290108	66	14	0.0475555	1.00048
Q86VY4	ENSG00000180543	TSPYL5	Testis-specific Y-encoded-like protein 5	296.271	-0.126288	0.439719	0.287201	0.773958	0.997282	-0.0952389	0.0952389	0.0271736	0.0414914	18	5	-6.38828	0.936117
Q9NZU5	ENSG00000071282	LMCD1	LIM and cysteine-rich domains protein 1	71.3618	-0.126697	0.560524	0.226033	0.821176	0.997282	-0.0673583	0.0673583	0.228221	0.188014	9	3	-4.5616	0.954384
P54819	ENSG00000004455	AK2	Adenylate kinase 2, mitochondrial	228.521	-0.1279	0.439946	0.290718	0.771267	0.997282	-0.165237	0.165237	0.0715074	0.0844947	33	9	-10.8218	0.891782
P40937	ENSG00000111445	RFC5	Replication factor C subunit 5	193.532	-0.12795	0.45058	0.283968	0.776435	0.997282	-0.0667268	0.0667268	0.400454	0.269812	21	5	-4.51982	0.954802
Q9NQG5	ENSG00000101413	RPRD1B	Regulation of nuclear pre-mRNA domain-containing protein 1B	123.036	-0.127957	0.486837	0.262833	0.792679	0.997282	-0.115526	0.115526	0.253047	0.201158	18	6	-7.69546	0.923045
P19012	ENSG00000171346	KRT15	Keratin, type I cytoskeletal 15	146.48	-0.128286	0.479915	0.267309	0.789231	0.997282	-0.0141153	0.0141153	0.919992	0.455062	12	4	-0.973628	0.990264
P25106	ENSG00000144476	ACKR3	Atypical chemokine receptor 3	1204.06	-0.129174	0.427715	0.302008	0.762646	0.997282	0.182174	0.182174	0.00430957	0.00984802	6	2	13.4592	1.13459
P38919	ENSG00000141543	EIF4A3	Eukaryotic initiation factor 4A-III	241.366	-0.129494	0.440433	0.294014	0.768747	0.997282	-0.0488431	0.0488431	0.107681	0.112562	72	16	-3.32888	0.966711
P35222	ENSG00000168036	CTNNB1	Catenin beta-1	1434.09	-0.130426	0.408767	0.319073	0.749671	0.997282	0.0604595	0.0604595	0.00382134	0.00894296	66	16	4.27978	1.0428
Q7Z2W4	ENSG00000105939	ZC3HAV1	Zinc finger CCCH-type antiviral protein 1	342.168	-0.131082	0.439587	0.298193	0.765556	0.997282	0.101135	0.101135	0.0351964	0.0500346	21	7	7.26169	1.07262
O43447	ENSG00000171960	PPIH	Peptidyl-prolyl cis-trans isomerase H	43.852	-0.131596	0.640747	0.205378	0.837277	0.997282	-0.0240565	0.0240565	0.327471	0.237767	18	4	-1.65364	0.983464
Q9NVA1	ENSG00000101019	UQCC1	Ubiquinol-cytochrome-c reductase complex assembly factor 1	107.846	-0.133446	0.511987	0.260644	0.794367	0.997282	-0.0832129	0.0832129	0.343375	0.245204	6	2	-5.60469	0.943953
Q92541	ENSG00000137815	RTF1	RNA polymerase-associated protein RTF1 homolog	175.189	-0.133825	0.464874	0.287873	0.773444	0.997282	0.107647	0.107647	0.112374	0.115605	6	2	7.74694	1.07747
Q12765	ENSG00000136193	SCRN1	Secernin-1	659.315	-0.134595	0.408573	0.329427	0.741833	0.997282	0.0438166	0.0438166	0.0144805	0.025429	48	12	3.08372	1.03084
P55263	ENSG00000156110	ADK	Adenosine kinase	49.2472	-0.134726	0.672253	0.20041	0.84116	0.997282	0.0824684	0.0824684	0.00375073	0.0088322	54	13	5.88281	1.05883
Q99829	ENSG00000214078	CPNE1	Copine-1	263.768	-0.135344	0.469601	0.288212	0.773185	0.997282	-0.266728	0.266728	6.94379e-08	6.92695e-07	27	8	-16.8798	0.831202
P18077	ENSG00000182899	RPL35A	60S ribosomal protein L35a	701.251	-0.136908	0.421928	0.324483	0.745573	0.997282	-0.0906466	0.0906466	0.0225144	0.0355777	15	3	-6.08982	0.939102
O95470	ENSG00000166224	SGPL1	Sphingosine-1-phosphate lyase 1	564.667	-0.136978	0.40545	0.337843	0.735482	0.997282	0.116534	0.116534	0.00920346	0.0178853	36	10	8.41272	1.08413
Q9H4A5	ENSG00000143457	GOLPH3L	Golgi phosphoprotein 3-like	128.467	-0.137594	0.574434	0.239529	0.810696	0.997282	0.235075	0.235075	0.0275043	0.0419574	6	2	17.6968	1.17697
Q86TU7	ENSG00000183576	SETD3	Actin-histidine N-methyltransferase	290.998	-0.137646	0.430915	0.319427	0.749403	0.997282	-0.054347	0.054347	0.567762	0.339091	9	3	-3.69698	0.96303
O14975	ENSG00000140284	SLC27A2	Very long-chain acyl-CoA synthetase	176.132	-0.138834	0.526139	0.263873	0.791878	0.997282	0.515852	0.515852	1.31738e-11	2.61255e-10	30	7	42.9838	1.42984
P09661	ENSG00000131876	SNRPA1	U2 small nuclear ribonucleoprotein A'	51.1098	-0.139203	0.673697	0.206626	0.836302	0.997282	-0.207727	0.207727	0.385282	0.264108	21	6	-13.4099	0.865901
Q15800	ENSG00000125148	MT2A	Methylsterol monooxygenase 1	68.7431	-0.139699	0.590591	0.236541	0.813013	0.997282	-6.71537e-06	6.71537e-06	0.910792	0.451691	3	1	-0.000465473	0.999995
Q9UBI6	ENSG00000172380	GNG12	Guanine nucleotide-binding protein G(I)/G(S)/G(O) subunit gamma-12	148.498	-0.139707	0.633056	0.220687	0.825336	0.997282	0.1894	0.1894	0.000719684	0.00237872	12	3	14.029	1.14029
P42677	ENSG00000177954	RPS27	40S ribosomal protein S27	1117.02	-0.139924	0.392013	0.356939	0.721138	0.997282	0.00362888	0.00362888	0.223168	0.185056	15	2	0.251851	1.00252
Q8N128	ENSG00000151327	FAM177A1	Protein FAM177A1	155.905	-0.140103	0.47486	0.295041	0.767963	0.997282	0.0690899	0.0690899	0.306647	0.226952	6	2	4.90547	1.04905
O76061	ENSG00000113739	STC2	Stanniocalcin-2	2842.83	-0.140687	0.383216	0.367121	0.713529	0.997282	-0.55385	0.55385	7.69111e-08	7.58057e-07	9	2	-31.88	0.6812
Q5JRX3	ENSG00000107959	PITRM1	Presequence protease, mitochondrial	634.807	-0.140947	0.404601	0.348361	0.727569	0.997282	-0.124047	0.124047	0.0270563	0.0413507	90	24	-8.23898	0.91761
Q5JVF3	ENSG00000126226	PCID2	PCI domain-containing protein 2	148.492	-0.141029	0.501822	0.281034	0.778684	0.997282	-0.17273	0.17273	0.261127	0.204479	6	2	-11.2838	0.887162
Q8N4P3	ENSG00000184508	HDDC3	Guanosine-3',5'-bis(diphosphate) 3'-pyrophosphohydrolase MESH1	68.5713	-0.141562	0.608692	0.232567	0.816098	0.997282	-0.0681512	0.0681512	0.0892411	0.0987834	6	1	-4.61404	0.95386
Q9NRR5	ENSG00000160803	UBQLN4	Ubiquilin-4	324.116	-0.142041	0.425091	0.334143	0.738271	0.997282	-0.0211831	0.0211831	0.216883	0.182044	30	8	-1.45757	0.985424
P49711	ENSG00000102974	CTCF	Transcriptional repressor CTCF	445.383	-0.143213	0.411385	0.348124	0.727747	0.997282	-0.0772802	0.0772802	0.121499	0.122167	15	4	-5.21572	0.947843
Q9BZI7	ENSG00000125351	UPF3B	Regulator of nonsense transcripts 3B	72.8495	-0.143408	0.648294	0.221208	0.82493	0.997282	0.241405	0.241405	0.394654	0.268319	6	2	18.2143	1.18214
Q9BQG0	ENSG00000132382	MYBBP1A	Myb-binding protein 1A	270.374	-0.143531	0.479301	0.29946	0.764589	0.997282	-0.146818	0.146818	0.00972387	0.0187199	39	13	-9.67593	0.903241
P15586	ENSG00000135677	GNS	N-acetylglucosamine-6-sulfatase	1264.42	-0.143593	0.399354	0.359564	0.719173	0.997282	0.101824	0.101824	0.666697	0.376719	27	9	7.31296	1.07313
Q9NUP9	ENSG00000148943	LIN7C	Protein lin-7 homolog C	174.325	-0.144133	0.584351	0.246655	0.805175	0.997282	0.000320834	0.000320834	0.783821	0.413914	12	4	0.022241	1.00022
P21399	ENSG00000122729	ACO1	Cytoplasmic aconitate hydratase	145.016	-0.144306	0.48487	0.297618	0.765995	0.997282	0.0749692	0.0749692	0.474492	0.300159	33	10	5.33385	1.05334
Q13596	ENSG00000028528	SNX1	Sorting nexin-1	194.278	-0.144863	0.462524	0.313202	0.754127	0.997282	0.067641	0.067641	0.00158688	0.00451125	42	14	4.80017	1.048
P82933	ENSG00000135972	MRPS9	28S ribosomal protein S9, mitochondrial	90.6667	-0.145002	0.533785	0.271649	0.785892	0.997282	-0.0764101	0.0764101	0.521021	0.319405	24	7	-5.15853	0.948415
O00584	ENSG00000026297	RNASET2	Ribonuclease T2	102.379	-0.145584	0.529766	0.274808	0.783464	0.997282	-0.538647	0.538647	1.94596e-08	2.10727e-07	15	4	-31.1584	0.688416
P55145	ENSG00000145050	MANF	Mesencephalic astrocyte-derived neurotrophic factor	84.1116	-0.146011	0.535744	0.272538	0.785208	0.997282	0.00659025	0.00659025	0.00830967	0.016646	21	6	0.457846	1.00458
Q99613	ENSG00000184110	EIF3C	Eukaryotic translation initiation factor 3 subunit C	41.5926	-0.146283	0.655774	0.223069	0.823482	0.997282	-0.0810681	0.0810681	0.000779502	0.0025158	84	22	-5.46425	0.945357
Q8WXF1	ENSG00000121390	PSPC1	Paraspeckle component 1	517.268	-0.146975	0.438044	0.335526	0.737228	0.997282	0.178033	0.178033	0.0637574	0.078142	48	14	13.134	1.13134
Q13423	ENSG00000112992	NNT	NAD(P) transhydrogenase, mitochondrial	358.823	-0.147226	0.422506	0.348458	0.727496	0.997282	0.0263252	0.0263252	0.00081723	0.00260818	90	24	1.84147	1.01841
Q9Y5A7	ENSG00000013374	NUB1	NEDD8 ultimate buster 1	159.77	-0.147727	0.480801	0.307251	0.758652	0.997282	0.178464	0.178464	0.214219	0.18036	3	1	13.1679	1.13168
Q5BJD5	ENSG00000166471	TMEM41B	Transmembrane protein 41B	133.947	-0.147731	0.5071	0.291324	0.770803	0.997282	0.335961	0.335961	9.31262e-05	0.000412058	6	1	26.2218	1.26222
P09651	ENSG00000135486	HNRNPA1	Heterogeneous nuclear ribonucleoprotein A1	1178.57	-0.148197	0.397964	0.372387	0.709604	0.997282	0.0607303	0.0607303	0.152559	0.142678	90	15	4.29936	1.04299
P48444	ENSG00000095139	ARCN1	Coatomer subunit delta	608.082	-0.148495	0.468677	0.316838	0.751366	0.997282	0.0347028	0.0347028	0.0368999	0.0519122	84	23	2.43458	1.02435
O75312	ENSG00000109917	ZPR1	Zinc finger protein ZPR1	129.544	-0.149262	0.498483	0.299432	0.76461	0.997282	-0.0112616	0.0112616	0.992785	0.473396	9	3	-0.777559	0.992224
Q9NWB6	ENSG00000134884	ARGLU1	Arginine and glutamate-rich protein 1	236.313	-0.149348	0.453104	0.32961	0.741695	0.997282	0.00831716	0.00831716	0.711047	0.38922	6	2	0.578166	1.00578
Q15366	ENSG00000197111	PCBP2	Poly(rC)-binding protein 2	420.421	-0.149661	0.463051	0.323207	0.746539	0.997282	0.0350029	0.0350029	0.163674	0.150088	81	17	2.45589	1.02456
P24941	ENSG00000123374	CDK2	Cyclin-dependent kinase 2	405.381	-0.14967	0.416076	0.359719	0.719057	0.997282	0.0465003	0.0465003	0.691362	0.383288	39	10	3.27566	1.03276
P51665	ENSG00000103035	PSMD7	26S proteasome non-ATPase regulatory subunit 7	678.937	-0.150158	0.405728	0.370095	0.711312	0.997282	-0.0449193	0.0449193	0.19197	0.166445	51	12	-3.0656	0.969344
Q8NFR3	ENSG00000196542	SPTSSB	Serine palmitoyltransferase small subunit B	2234.62	-0.150305	0.563631	0.266673	0.789721	0.997282	0.376556	0.376556	0.049505	0.064616	3	1	29.8239	1.29824
Q9UJW0	ENSG00000132912	DCTN4	Dynactin subunit 4	305.983	-0.150573	0.481996	0.312395	0.75474	0.997282	0.344728	0.344728	0.00828897	0.0166386	6	2	26.9912	1.26991
O00567	ENSG00000101361	NOP56	Nucleolar protein 56	404.43	-0.151192	0.414073	0.365133	0.715012	0.997282	0.000641174	0.000641174	0.0761472	0.0887665	72	19	0.0444527	1.00044
Q13868	ENSG00000130713	EXOSC2	Exosome complex component RRP4	195.26	-0.15145	0.454909	0.332924	0.739192	0.997282	-0.0400688	0.0400688	0.164455	0.150629	15	5	-2.73914	0.972609
Q96RQ3	ENSG00000078070	MCCC1	Methylcrotonoyl-CoA carboxylase subunit alpha, mitochondrial	191.351	-0.152604	0.461769	0.330477	0.74104	0.997282	-0.152527	0.152527	0.303345	0.225611	21	7	-10.0327	0.899673
Q9BTV4	ENSG00000170876	TMEM43	Transmembrane protein 43	474.859	-0.153729	0.413142	0.372096	0.709821	0.997282	0.18132	0.18132	0.147506	0.139297	48	12	13.3921	1.13392
Q99575	ENSG00000104356	POP1	Ribonucleases P/MRP protein subunit POP1	116.885	-0.154288	0.491868	0.313678	0.753765	0.997282	0.0655112	0.0655112	0.186774	0.163266	18	5	4.64557	1.04646
P18621	ENSG00000265681	RPL17	60S ribosomal protein L17	106.185	-0.1549	0.528242	0.293237	0.769341	0.997282	-0.0977623	0.0977623	0.549515	0.331684	33	7	-6.55187	0.934481
Q86WQ0	ENSG00000184162	NR2C2AP	Nuclear receptor 2C2-associated protein	93.0234	-0.154917	0.52764	0.293604	0.76906	0.997282	-0.139506	0.139506	0.078246	0.0902543	12	3	-9.21697	0.90783
Q8WZA9	ENSG00000167378	IRGQ	Immunity-related GTPase family Q protein	282.3	-0.155163	0.431898	0.359259	0.719402	0.997282	-0.131464	0.131464	0.172334	0.155261	6	2	-8.70955	0.912904
Q9H0A0	ENSG00000135372	NAT10	RNA cytidine acetyltransferase	415.432	-0.156302	0.429437	0.36397	0.715881	0.997282	-0.0652532	0.0652532	0.578044	0.342803	75	24	-4.42224	0.955778
P21926	ENSG00000010278	CD9	CD9 antigen	906.006	-0.156404	0.398259	0.392719	0.694527	0.997282	0.0062119	0.0062119	0.850379	0.434243	18	3	0.431504	1.00432
Q9UPN6	ENSG00000213079	SCAF8	SR-related and CTD-associated factor 8	562.24	-0.156688	0.437628	0.358038	0.720315	0.997282	0.026736	0.026736	0.357768	0.252416	6	2	1.87048	1.0187
Q9HAV7	ENSG00000109519	GRPEL1	GrpE protein homolog 1, mitochondrial	148.776	-0.157928	0.484007	0.326293	0.744203	0.997282	-0.0489028	0.0489028	0.137509	0.132829	33	7	-3.33288	0.966671
Q15003	ENSG00000121152	NCAPH	Condensin complex subunit 2	176.288	-0.15821	0.469214	0.33718	0.735981	0.997282	-0.0264701	0.0264701	0.43471	0.283664	21	7	-1.81804	0.98182
P11586	ENSG00000100714	MTHFD1	C-1-tetrahydrofolate synthase, cytoplasmic	431.578	-0.159313	0.414656	0.384204	0.700827	0.997282	-0.1147	0.1147	0.248317	0.198028	177	44	-7.64258	0.923574
Q8N8S7	ENSG00000154380	ENAH	Protein enabled homolog	605.842	-0.160387	0.439221	0.365162	0.71499	0.997282	0.141448	0.141448	0.156553	0.145257	21	5	10.3011	1.10301
Q9UH62	ENSG00000102401	ARMCX3	Armadillo repeat-containing X-linked protein 3	306.116	-0.161064	0.46459	0.34668	0.728832	0.997282	0.145325	0.145325	0.000417998	0.00148281	24	8	10.598	1.10598
Q96N11	ENSG00000146576	C7orf26	Uncharacterized protein C7orf26	113.553	-0.161512	0.547983	0.29474	0.768193	0.997282	-0.190013	0.190013	0.734406	0.39725	3	1	-12.3402	0.876598
Q92783	ENSG00000136738	STAM	Signal transducing adapter molecule 1	130.411	-0.161707	0.495556	0.326315	0.744186	0.997282	-0.0437272	0.0437272	0.584324	0.345349	12	4	-2.98546	0.970145
Q92688	ENSG00000136938	ANP32B	Acidic leucine-rich nuclear phosphoprotein 32 family member B	134.97	-0.162036	0.50038	0.323825	0.74607	0.997282	-0.094294	0.094294	0.866152	0.438307	24	5	-6.32695	0.936731
O15212	ENSG00000204220	PFDN6	Prefoldin subunit 6	76.4649	-0.162304	0.540111	0.300502	0.763794	0.997282	-0.0392454	0.0392454	0.117679	0.119437	21	5	-2.68362	0.973164
O14548	ENSG00000115944	COX7A2L	Cytochrome c oxidase subunit 7A-related protein, mitochondrial	244.41	-0.162905	0.437664	0.372215	0.709733	0.997282	-0.0492448	0.0492448	0.238536	0.192804	3	1	-3.35579	0.966442
P41214	ENSG00000143486	EIF2D	Eukaryotic translation initiation factor 2D	223.636	-0.163107	0.444021	0.367341	0.713364	0.997282	-0.167046	0.167046	0.529555	0.323432	6	2	-10.9335	0.890665
Q9Y221	ENSG00000132603	NIP7	60S ribosome subunit biogenesis protein NIP7 homolog	122.367	-0.163627	0.487665	0.335532	0.737224	0.997282	-0.130414	0.130414	0.037535	0.0524916	12	3	-8.64304	0.91357
Q9UI12	ENSG00000047249	ATP6V1H	V-type proton ATPase subunit H	118.135	-0.163638	0.521522	0.313769	0.753696	0.997282	0.0380929	0.0380929	0.294644	0.221757	9	3	2.67557	1.02676
P13861	ENSG00000114302	PRKAR2A	cAMP-dependent protein kinase type II-alpha regulatory subunit	204.616	-0.1641	0.465184	0.352763	0.724266	0.997282	-0.0639961	0.0639961	0.0919555	0.100906	33	9	-4.33892	0.956611
O94760	ENSG00000153904	DDAH1	N(G),N(G)-dimethylarginine dimethylaminohydrolase 1	56.8699	-0.164187	0.587607	0.279416	0.779925	0.997282	0.0175755	0.0175755	0.853498	0.43523	3	1	1.22569	1.01226
Q86VI3	ENSG00000183856	IQGAP3	Ras GTPase-activating-like protein IQGAP3	570.503	-0.16497	0.420814	0.392026	0.695039	0.997282	-0.132755	0.132755	0.0249833	0.0387894	9	3	-8.79117	0.912088
P61956	ENSG00000188612	SUMO2	Small ubiquitin-related modifier 2	299.967	-0.165195	0.434269	0.380397	0.703651	0.997282	0.408377	0.408377	0.243912	0.195928	6	1	32.7192	1.32719
Q9H993	ENSG00000146476	ARMT1	Damage-control phosphatase ARMT1	873.789	-0.165254	0.609646	0.271065	0.786341	0.997282	0.672808	0.672808	2.07556e-41	8.54094e-39	72	15	59.4173	1.59417
Q9UHY1	ENSG00000115216	NRBP1	Nuclear receptor-binding protein	711.928	-0.165915	0.401091	0.41366	0.679123	0.997282	-0.0362728	0.0362728	0.98895	0.472514	24	6	-2.48289	0.975171
Q9NQT4	ENSG00000077348	EXOSC5	Exosome complex component RRP46	53.6853	-0.16732	0.624056	0.268117	0.788609	0.997282	0.208547	0.208547	0.396948	0.269257	3	1	15.5524	1.15552
Q5SRE5	ENSG00000095319	NUP188	Nucleoporin NUP188 homolog	533.826	-0.167352	0.409492	0.408683	0.682772	0.997282	-0.0468095	0.0468095	0.658777	0.373655	6	2	-3.19252	0.968075
Q13085	ENSG00000278540	ACACA	Acetyl-CoA carboxylase 1	330.653	-0.168158	0.451408	0.37252	0.709506	0.997282	0.129223	0.129223	0.296001	0.222373	6	2	9.37047	1.0937
Q8WXX5	ENSG00000213551	DNAJC9	DnaJ homolog subfamily C member 9	256.628	-0.168779	0.441361	0.382406	0.70216	0.997282	-0.0433404	0.0433404	0.111581	0.115149	45	11	-2.95946	0.970405
Q15424	ENSG00000160633	SAFB	Scaffold attachment factor B1	212.752	-0.168858	0.453944	0.371979	0.709908	0.997282	-0.0757831	0.0757831	0.181624	0.161074	27	8	-5.11731	0.948827
P35241	ENSG00000137710	RDX	Radixin	1667.69	-0.16918	0.642964	0.263125	0.792454	0.997282	0.0760123	0.0760123	0.017389	0.029147	162	34	5.41004	1.0541
Q96GX2	ENSG00000253719	ATXN7L3B	Ataxin-7-like protein 3B	596.196	-0.169525	0.429744	0.39448	0.693227	0.997282	0.0103706	0.0103706	0.853946	0.43523	9	3	0.721423	1.00721
Q8ND04	ENSG00000167447	SMG8	Protein SMG8	356.967	-0.17125	0.429613	0.398614	0.690177	0.997282	-0.124143	0.124143	0.0690824	0.082458	24	7	-8.24508	0.917549
Q6GMV3	ENSG00000184924	PTRHD1	Putative peptidyl-tRNA hydrolase PTRHD1	54.0091	-0.171566	0.635735	0.26987	0.78726	0.997282	-0.180985	0.180985	0.282065	0.216145	21	6	-11.79	0.8821
P48643	ENSG00000150753	CCT5	T-complex protein 1 subunit epsilon	1916.27	-0.171795	0.386668	0.444296	0.656829	0.997282	-0.136522	0.136522	0.000100336	0.000436915	153	30	-9.02901	0.90971
Q9BWH2	ENSG00000165775	FUNDC2	FUN14 domain-containing protein 2	288.312	-0.17206	0.447052	0.384876	0.700329	0.997282	-0.0746484	0.0746484	0.153483	0.143283	15	4	-5.04265	0.949574
Q5TH69	ENSG00000112379	ARFGEF3	Brefeldin A-inhibited guanine nucleotide-exchange protein 3	467.391	-0.172077	0.410931	0.418749	0.6754	0.997282	-0.123928	0.123928	0.701208	0.385887	9	3	-8.23144	0.917686
Q9BTU6	ENSG00000155252	PI4K2A	Phosphatidylinositol 4-kinase type 2-alpha	89.3177	-0.172704	0.535855	0.322296	0.747228	0.997282	-0.0426455	0.0426455	0.435282	0.283865	6	2	-2.9127	0.970873
Q8NFQ8	ENSG00000169905	TOR1AIP2	Torsin-1A-interacting protein 2	696.105	-0.17279	0.422431	0.409036	0.682514	0.997282	0.116597	0.116597	0.231083	0.189424	18	5	8.41743	1.08417
Q8NFQ8	ENSG00000169905	TOR1AIP2	Torsin-1A-interacting protein 2	696.105	-0.17279	0.422431	0.409036	0.682514	0.997282	0.109219	0.109219	0.231083	0.381943	18	5	8.41743	1.08417
O60610	ENSG00000131504	DIAPH1	Protein diaphanous homolog 1	399.232	-0.173322	0.417017	0.415624	0.677685	0.997282	0.102155	0.102155	0.000700923	0.00232605	75	22	7.33753	1.07338
P19447	ENSG00000163161	ERCC3	General transcription and DNA repair factor IIH helicase subunit XPB	265.912	-0.173535	0.443105	0.391635	0.695328	0.997282	0.182115	0.182115	0.129719	0.127855	3	1	13.4546	1.13455
Q6P587	ENSG00000180185	FAHD1	Acylpyruvase FAHD1, mitochondrial	115.201	-0.17377	0.517433	0.33583	0.736999	0.997282	-0.121684	0.121684	0.250359	0.199457	15	4	-8.08858	0.919114
Q96B54	ENSG00000131116	ZNF428	Zinc finger protein 428	61.7861	-0.17379	0.589873	0.294623	0.768282	0.997282	0.3177	0.3177	0.000842884	0.00266805	3	1	24.6342	1.24634
P0DPB6	ENSG00000186184	POLR1D	DNA-directed RNA polymerases I and III subunit RPAC2	248.915	-0.174381	0.438168	0.397977	0.690647	0.997282	-0.310444	0.310444	0.075146	0.0877859	3	1	-19.3606	0.806394
Q641Q2;Q9Y4E1	ENSG00000172661	WASHC2C	WASH complex subunit 2A;WASH complex subunit 2C	159.118	-0.174445	0.472157	0.369464	0.711782	0.997282	0.137589	0.137589	0.0879436	0.0105167	21	7	10.1604	1.1016
Q9Y4W6	ENSG00000141385	AFG3L2	AFG3-like protein 2	366.468	-0.174506	0.418148	0.417332	0.676436	0.997282	-0.0973762	0.0973762	0.309464	0.228318	33	11	-6.52686	0.934731
Q8N806	ENSG00000012963	UBR7	Putative E3 ubiquitin-protein ligase UBR7	184.744	-0.176356	0.533728	0.330423	0.74108	0.997282	-0.0743221	0.0743221	0.68816	0.382578	15	5	-5.02117	0.949788
Q5J8M3	ENSG00000128463	EMC4	ER membrane protein complex subunit 4	131.776	-0.176513	0.489292	0.360753	0.718284	0.997282	0.0853502	0.0853502	0.169008	0.153264	6	2	6.09453	1.06095
O14662	ENSG00000124222	STX16	Syntaxin-16	172.665	-0.176764	0.517118	0.341826	0.732482	0.997282	0.189601	0.189601	0.000386213	0.00139104	21	6	14.0448	1.14045
Q92968	ENSG00000162928	PEX13	Peroxisomal membrane protein PEX13	212.086	-0.176942	0.475683	0.371975	0.709912	0.997282	0.0885424	0.0885424	0.041861	0.0567104	3	1	6.32953	1.0633
P15559	ENSG00000181019	NQO1	NAD(P)H dehydrogenase [quinone] 1	942.573	-0.177986	0.394345	0.451345	0.651741	0.997282	-0.292237	0.292237	1.29257e-06	9.29071e-06	45	9	-18.3365	0.816635
P00441	ENSG00000142168	SOD1	Superoxide dismutase [Cu-Zn]	433.568	-0.178298	0.423308	0.4212	0.673609	0.997282	-0.0335075	0.0335075	0.720294	0.392537	45	6	-2.2958	0.977042
Q9H0C8	ENSG00000132323	ILKAP	Integrin-linked kinase-associated serine/threonine phosphatase 2C	50.2806	-0.178459	0.674441	0.264603	0.791315	0.997282	-0.0764289	0.0764289	0.567307	0.338997	27	7	-5.15977	0.948402
Q8WTS6	ENSG00000145391	SETD7	Histone-lysine N-methyltransferase SETD7	703.089	-0.17862	0.4132	0.432284	0.665535	0.997282	-0.0159537	0.0159537	0.94822	0.463057	9	3	-1.09973	0.989003
P07919	ENSG00000173660	UQCRH	Cytochrome b-c1 complex subunit 6, mitochondrial	175.128	-0.178827	0.461614	0.387396	0.698463	0.997282	-0.103342	0.103342	0.0397257	0.0547184	9	2	-6.91258	0.930874
P29084	ENSG00000197265	GTF2E2	Transcription initiation factor IIE subunit beta	66.4908	-0.179087	0.625661	0.286237	0.774697	0.997282	0.0279362	0.0279362	0.776312	0.412197	6	1	1.95526	1.01955
Q15397	ENSG00000080608	PUM3	Pumilio homolog 3	157.748	-0.17919	0.60817	0.294637	0.768271	0.997282	0.335409	0.335409	0.00120114	0.00359468	9	3	26.1735	1.26173
O95831	ENSG00000156709	AIFM1	Apoptosis-inducing factor 1, mitochondrial	109.776	-0.179315	0.503668	0.356019	0.721826	0.997282	-0.0849492	0.0849492	0.0183687	0.0302651	63	18	-5.71823	0.942818
Q9UBW8	ENSG00000111652	COPS7A	COP9 signalosome complex subunit 7a	128.46	-0.181813	0.491938	0.369586	0.711691	0.997282	-0.0993552	0.0993552	0.0540692	0.0690977	12	4	-6.65499	0.93345
Q92542	ENSG00000166579	NDEL1	Nicastrin	137.877	-0.181953	0.4845	0.375548	0.707253	0.997282	0.127061	0.127061	0.204417	0.17479	3	1	9.20665	1.09207
P63173	ENSG00000172809	RPL38	60S ribosomal protein L38	594.093	-0.183289	0.405545	0.451956	0.6513	0.997282	-0.16216	0.16216	0.0512965	0.0662748	33	6	-10.6314	0.893686
P62487	ENSG00000168002	POLR2G	DNA-directed RNA polymerase II subunit RPB7	183.124	-0.183887	0.456803	0.402552	0.687278	0.997282	-0.188904	0.188904	0.3884	0.265282	3	1	-12.2728	0.877272
P55210	ENSG00000165806	CASP7	Caspase-7	127.83	-0.185243	0.518116	0.357531	0.720694	0.997282	0.103541	0.103541	0.0430983	0.0580551	15	5	7.44075	1.07441
Q9BV44	ENSG00000134077	THUMPD3	THUMP domain-containing protein 3	169.14	-0.185294	0.591522	0.31325	0.754091	0.997282	-0.0909156	0.0909156	0.0500251	0.065092	12	4	-6.10733	0.938927
P48147	ENSG00000085377	PREP	Prolyl endopeptidase	78.6251	-0.186009	0.538157	0.34564	0.729613	0.997282	0.0598485	0.0598485	0.033673	0.0485429	45	14	4.23563	1.04236
Q16836	ENSG00000138796	HADH	Hydroxyacyl-coenzyme A dehydrogenase, mitochondrial	84.5811	-0.187084	0.551567	0.339187	0.734469	0.997282	-0.151037	0.151037	0.103522	0.109788	36	8	-9.93972	0.900603
P62995	ENSG00000136527	TRA2B	Transformer-2 protein homolog beta	781.801	-0.187235	0.462861	0.404516	0.685833	0.997282	0.0473584	0.0473584	0.0320894	0.0465777	27	6	3.33711	1.03337
Q9HAT2	ENSG00000110013	SIAE	Sialate O-acetylesterase	67.7389	-0.187674	0.575332	0.326201	0.744272	0.997282	0.01961	0.01961	0.598301	0.350339	3	1	1.36854	1.01369
P36543	ENSG00000131100	ATP6V1E1	V-type proton ATPase subunit E 1	219.144	-0.188353	0.491159	0.383486	0.701359	0.997282	-0.051037	0.051037	0.497377	0.310264	18	5	-3.47577	0.965242
Q92841	ENSG00000100201	DDX17	Probable ATP-dependent RNA helicase DDX17	2364.44	-0.191017	0.420996	0.453728	0.650025	0.997282	-0.00895775	0.00895775	0.700269	0.385707	129	31	-0.61898	0.99381
Q9UBI1	ENSG00000148444	COMMD3	COMM domain-containing protein 3	41.2879	-0.19195	0.675459	0.284176	0.776275	0.997282	0.0260056	0.0260056	0.790605	0.415807	9	3	1.81891	1.01819
Q96M27	ENSG00000164244	PRRC1	Protein PRRC1	334.602	-0.192093	0.464186	0.413828	0.679	0.997282	0.248714	0.248714	0.00855998	0.0170166	9	3	18.8148	1.18815
Q12999	ENSG00000135452	TSPAN31	Tetraspanin-31	124.18	-0.192126	0.517776	0.371061	0.710592	0.997282	0.297362	0.297362	0.0434106	0.0583274	3	1	22.8896	1.2289
Q8NFH3	ENSG00000120253	NUP43	Nucleoporin Nup43	207.944	-0.192282	0.497168	0.386755	0.698938	0.997282	-0.0576529	0.0576529	0.243559	0.195928	9	3	-3.9174	0.960826
P20674	ENSG00000178741	COX5A	Cytochrome c oxidase subunit 5A, mitochondrial	133.736	-0.192379	0.481383	0.399639	0.689422	0.997282	-0.20025	0.20025	0.115745	0.11826	12	3	-12.9601	0.870399
Q13595	ENSG00000164548	TRA2A	Transformer-2 protein homolog alpha	129.823	-0.194247	0.480803	0.404005	0.686209	0.997282	-0.260167	0.260167	0.0146918	0.0256717	9	3	-16.5009	0.834991
P06865	ENSG00000213614	HEXA	Beta-hexosaminidase subunit alpha	315.621	-0.194778	0.427944	0.455148	0.649003	0.997282	-0.335157	0.335157	8.60252e-06	5.149e-05	21	7	-20.7302	0.792698
Q8NFW8	ENSG00000111726	CMAS	N-acylneuraminate cytidylyltransferase	82.4673	-0.194798	0.629757	0.309322	0.757077	0.997282	0.146706	0.146706	0.00135186	0.00398061	12	4	10.7039	1.10704
O75190	ENSG00000105993	DNAJB6	DnaJ homolog subfamily B member 6	310.524	-0.194918	0.447717	0.435359	0.663302	0.997282	0.05514	0.05514	0.132543	0.129783	15	4	3.89599	1.03896
Q96HR8	ENSG00000145414	NAF1	H/ACA ribonucleoprotein complex non-core subunit NAF1	52.4357	-0.19652	0.650793	0.30197	0.762675	0.997282	-0.00870771	0.00870771	0.946796	0.462578	3	1	-0.601755	0.993982
Q9BWU0	ENSG00000163798	SLC4A1AP	Kanadaptin	140.202	-0.196615	0.520144	0.378001	0.70543	0.997282	-0.188949	0.188949	0.0118943	0.0218748	6	2	-12.2756	0.877244
Q8WUK0	ENSG00000110536	PTPMT1	Phosphatidylglycerophosphatase and protein-tyrosine phosphatase 1	83.6305	-0.19673	0.531054	0.370452	0.711046	0.997282	0.0424296	0.0424296	0.545777	0.330086	3	1	2.98467	1.02985
Q53GS9	ENSG00000168883	USP39	U4/U6.U5 tri-snRNP-associated protein 2	185.919	-0.197512	0.468854	0.421264	0.673562	0.997282	0.0391903	0.0391903	0.083146	0.0941902	36	11	2.7537	1.02754
Q5T8D3	ENSG00000107897	ACBD5	Acyl-CoA-binding domain-containing protein 5	137.282	-0.198356	0.537555	0.368996	0.71213	0.997282	0.162791	0.162791	0.388519	0.265282	6	2	11.945	1.11945
Q9Y3F4	ENSG00000023734	STRAP	Serine-threonine kinase receptor-associated protein	294.504	-0.198472	0.473271	0.419363	0.674951	0.997282	-0.173274	0.173274	0.646837	0.369577	72	17	-11.3172	0.886828
Q9NV31	ENSG00000177971	IMP3	U3 small nucleolar ribonucleoprotein protein IMP3	201.604	-0.19893	0.448494	0.443551	0.657367	0.997282	0.0594967	0.0594967	0.753801	0.403498	6	2	4.21021	1.0421
Q9Y624	ENSG00000158769	F11R	Junctional adhesion molecule A	429.724	-0.199106	0.467311	0.426067	0.670059	0.997282	0.0233246	0.0233246	0.724505	0.393718	24	8	1.62988	1.0163
Q96JB5	ENSG00000108465	CDK5RAP3	CDK5 regulatory subunit-associated protein 3	287.706	-0.199126	0.439032	0.453558	0.650147	0.997282	0.0882791	0.0882791	0.0996834	0.107031	21	6	6.31013	1.0631
Q96D46	ENSG00000169251	NMD3	60S ribosomal export protein NMD3	1439.14	-0.201065	0.670728	0.299771	0.764352	0.997282	0.315934	0.315934	1.04926e-15	3.92518e-14	84	22	24.4818	1.24482
P26583	ENSG00000164104	HMGB2	High mobility group protein B2	637.339	-0.201147	0.472967	0.425287	0.670628	0.997282	0.253146	0.253146	1.07938e-06	7.96705e-06	42	6	19.1803	1.1918
P23246	ENSG00000116560	SFPQ	Splicing factor, proline- and glutamine-rich	1650.13	-0.20161	0.41245	0.488811	0.624975	0.997282	0.0785434	0.0785434	0.0164554	0.027952	138	25	5.59514	1.05595
Q9UKY7	ENSG00000091527	CDV3	Protein CDV3 homolog	1278.23	-0.201678	0.55721	0.361942	0.717395	0.997282	0.109038	0.109038	0.0998803	0.107054	42	11	7.85086	1.07851
P08708	ENSG00000182774	RPS17	40S ribosomal protein S17	1926.86	-0.202247	0.388123	0.52109	0.602304	0.997282	-0.0760419	0.0760419	0.715022	0.390746	36	6	-5.13432	0.948657
Q96EI5	ENSG00000133142	TCEAL4	Transcription elongation factor A protein-like 4	321.932	-0.202486	0.546117	0.370773	0.710806	0.997282	0.146955	0.146955	0.666946	0.376731	30	8	10.723	1.10723
P36639	ENSG00000106268	NUDT1	7,8-dihydro-8-oxoguanine triphosphatase	46.7122	-0.202797	0.652903	0.310608	0.756098	0.997282	-0.289447	0.289447	0.000668714	0.00222364	9	3	-18.1785	0.818215
Q9BTT6	ENSG00000137269	LRRC1	Leucine-rich repeat-containing protein 1	164.404	-0.203668	0.496891	0.409885	0.68189	0.997282	0.163313	0.163313	0.0204066	0.0328984	18	6	11.9856	1.11986
P52272	ENSG00000099783	HNRNPM	Heterogeneous nuclear ribonucleoprotein M	378.6	-0.204263	0.43353	0.471163	0.637524	0.997282	0.0284911	0.0284911	0.0528555	0.0678629	137	32	1.99448	1.01994
Q53F19	ENSG00000074356	NCBP3	Nuclear cap-binding protein subunit 3	190.269	-0.20438	0.470873	0.434045	0.664256	0.997282	0.113283	0.113283	0.542388	0.328708	6	2	8.16866	1.08169
O76041	ENSG00000078114	NEBL	Nebulette	774.719	-0.204602	0.565824	0.3616	0.717651	0.997282	0.623554	0.623554	5.21213e-05	0.000250853	15	4	54.0666	1.54067
P0DN79;P35520	ENSG00000147996	CBWD5	Cystathionine beta-synthase-like protein;Cystathionine beta-synthase	112.11	-0.204981	0.50112	0.409045	0.682506	0.997282	-0.1208	0.1208	0.981598	0.470672	6	2	-8.03223	0.919678
Q14152	ENSG00000107581	EIF3A	Eukaryotic translation initiation factor 3 subunit A	1203.57	-0.205151	0.400766	0.511897	0.608723	0.997282	0.0623886	0.0623886	0.388277	0.265282	159	39	4.41932	1.04419
Q96FJ2	ENSG00000264364	DYNLL2	Dynein light chain 2, cytoplasmic	608.92	-0.205635	0.427671	0.480825	0.630641	0.997282	0.00529284	0.00529284	0.795938	0.4175	12	2	0.367546	1.00368
P19404	ENSG00000178127	NDUFV2	NADH dehydrogenase [ubiquinone] flavoprotein 2, mitochondrial	50.4506	-0.207247	0.704163	0.294317	0.768516	0.997282	-0.0396864	0.0396864	0.106103	0.111551	12	4	-2.71336	0.972866
Q92552	ENSG00000113048	MRPS27	28S ribosomal protein S27, mitochondrial	203.446	-0.207978	0.457315	0.45478	0.649268	0.997282	-0.0804965	0.0804965	0.335355	0.241595	27	7	-5.42679	0.945732
Q13557	ENSG00000145349	CAMK2D	Calcium/calmodulin-dependent protein kinase type II subunit delta	173.566	-0.208094	0.557922	0.37298	0.709163	0.997282	0.0828673	0.0828673	0.00491446	0.010961	21	7	5.91209	1.05912
Q9NP92	ENSG00000112996	MRPS30	39S ribosomal protein S30, mitochondrial	249.716	-0.208193	0.486511	0.42793	0.668702	0.997282	-0.0928265	0.0928265	0.0993918	0.106858	9	2	-6.23161	0.937684
Q9H444	ENSG00000101421	CHMP4B	Charged multivesicular body protein 4b	73.5329	-0.208286	0.547355	0.380532	0.703551	0.997282	-0.0482052	0.0482052	0.0478078	0.0629533	33	9	-3.28613	0.967139
P17812	ENSG00000171793	CTPS1	CTP synthase 1	106.728	-0.208645	0.500236	0.417093	0.67661	0.997282	0.0711155	0.0711155	0.00990577	0.0189592	39	12	5.05286	1.05053
Q00325	ENSG00000075415	SLC25A3	Phosphate carrier protein, mitochondrial	1002.21	-0.208856	0.41559	0.502554	0.615278	0.997282	-0.0431776	0.0431776	0.812351	0.420746	48	11	-2.9485	0.970515
Q14978	ENSG00000166197	NOLC1	Nucleolar and coiled-body phosphoprotein 1	491.669	-0.209241	0.418375	0.500127	0.616985	0.997282	-0.301731	0.301731	0.00431798	0.00984802	27	8	-18.8722	0.811278
P82663	ENSG00000131368	MRPS25	28S ribosomal protein S25, mitochondrial	395.999	-0.209705	0.414981	0.505337	0.613322	0.997282	-0.0139197	0.0139197	0.221274	0.18432	12	3	-0.960201	0.990398
Q14690	ENSG00000148843	PDCD11	Protein RRP5 homolog	474.781	-0.209828	0.435236	0.4821	0.629735	0.997282	-0.227278	0.227278	9.22314e-05	0.000409199	33	11	-14.5755	0.854245
P22059	ENSG00000110048	OSBP	Oxysterol-binding protein 1	173.884	-0.209845	0.491105	0.427291	0.669167	0.997282	0.0166516	0.0166516	0.810774	0.42059	36	11	1.16089	1.01161
Q13619	ENSG00000139842	CUL4A	Cullin-4A	247.744	-0.211031	0.436715	0.483224	0.628937	0.997282	0.0813585	0.0813585	0.763145	0.40744	24	8	5.80138	1.05801
Q06830	ENSG00000117450	PRDX1	Peroxiredoxin-1	728.574	-0.211324	0.423693	0.498766	0.617944	0.997282	-0.0134624	0.0134624	0.0708399	0.0840076	93	16	-0.9288	0.990712
Q92572	ENSG00000177879	AP3S1	AP-3 complex subunit sigma-1	98.0426	-0.211849	0.583468	0.363087	0.71654	0.997282	0.109665	0.109665	0.0169046	0.0285091	6	2	7.89775	1.07898
Q9NTZ6	ENSG00000244462	RBM12	RNA-binding protein 12	534.432	-0.212032	0.415248	0.510615	0.60962	0.997282	0.00820645	0.00820645	0.579389	0.343097	27	9	0.570449	1.0057
O60341	ENSG00000004487	KDM1A	Lysine-specific histone demethylase 1A	406.028	-0.212657	0.413738	0.51399	0.607259	0.997282	0.09119	0.09119	0.0192786	0.031512	51	14	6.52485	1.06525
Q9BRX5	ENSG00000181938	GINS3	DNA replication complex GINS protein PSF3	50.925	-0.2133	0.620043	0.344008	0.730841	0.997282	-0.00680217	0.00680217	0.957804	0.465965	6	2	-0.470381	0.995296
Q9Y265	ENSG00000175792	RUVBL1	RuvB-like 1	296.693	-0.213419	0.435679	0.489853	0.624238	0.997282	-0.0839945	0.0839945	0.30575	0.226696	81	18	-5.65581	0.943442
Q13033	ENSG00000196792	STRN3	Striatin-3	189.522	-0.214002	0.681926	0.31382	0.753658	0.997282	0.429172	0.429172	9.15167e-05	0.000407126	12	4	34.646	1.34646
P43243	ENSG00000280987	MATR3	Matrin-3	7.23664	-0.214862	1.33223	1.00686	0.314	0.997282	0.0807626	0.0807626	0.927791	0.456849	153	33	5.7577	1.05758
O60518	ENSG00000137040	RANBP6	Ran-binding protein 6	105.014	-0.214932	0.83238	0.258213	0.796242	0.997282	0.0202967	0.0202967	0.797393	0.417501	3	1	1.4168	1.01417
Q969M3	ENSG00000145817	YIPF5	Protein YIPF5	142.866	-0.215168	0.530353	0.405707	0.684958	0.997282	0.272519	0.272519	0.00172937	0.00485757	6	2	20.7915	1.20791
Q13310	ENSG00000090621	PABPC4	Polyadenylate-binding protein 4	323.28	-0.216167	0.424617	0.509086	0.610692	0.997282	-0.207241	0.207241	0.000319991	0.00120252	33	11	-13.3808	0.866192
Q8IXT5	ENSG00000183808	RBM12B	RNA-binding protein 12B	365.449	-0.216218	0.503096	0.429775	0.667359	0.997282	0.0962696	0.0962696	0.343554	0.245225	12	4	6.90058	1.06901
P05067	ENSG00000142192	APP	Amyloid-beta precursor protein	675.035	-0.216865	0.428293	0.506348	0.612612	0.997282	-0.090518	0.090518	0.302714	0.225358	6	2	-6.08145	0.939185
Q9P265	ENSG00000066084	DIP2B	Disco-interacting protein 2 homolog B	776.198	-0.217678	0.413862	0.525968	0.59891	0.997282	0.0977033	0.0977033	0.126386	0.12517	39	13	7.00686	1.07007
Q6KB66	ENSG00000167767	KRT80	Keratin, type II cytoskeletal 80	931.645	-0.217798	0.465372	0.468009	0.639778	0.997282	-0.720182	0.720182	0.00143157	0.00414852	30	10	-39.2979	0.607021
Q96KR1	ENSG00000056097	ZFR	Zinc finger RNA-binding protein	661.889	-0.217961	0.466391	0.467335	0.64026	0.997282	0.0547347	0.0547347	0.18322	0.161828	42	12	3.86681	1.03867
Q9P0I2	ENSG00000125037	EMC3	ER membrane protein complex subunit 3	373.846	-0.21802	0.419763	0.519387	0.603491	0.997282	0.234664	0.234664	0.0638283	0.0781707	18	6	17.6633	1.17663
Q9Y6D5	ENSG00000124198	ARFGEF2	Brefeldin A-inhibited guanine nucleotide-exchange protein 2	705.939	-0.21828	0.400702	0.544745	0.585929	0.997282	0.00385364	0.00385364	0.977618	0.469828	6	2	0.267471	1.00267
Q9UHY7	ENSG00000145293	ENOPH1	Enolase-phosphatase E1	151.714	-0.218685	0.485191	0.450718	0.652193	0.997282	0.0659957	0.0659957	0.545608	0.330086	24	7	4.68072	1.04681
Q8NAV1	ENSG00000134748	PRPF38A	Pre-mRNA-splicing factor 38A	78.3319	-0.219374	0.592289	0.370384	0.711097	0.997282	-0.0108364	0.0108364	0.57882	0.342958	12	4	-0.748305	0.992517
Q9Y3I1	ENSG00000100225	FBXO7	F-box only protein 7	344.249	-0.219648	0.443875	0.494842	0.620711	0.997282	-0.0860695	0.0860695	0.129397	0.127767	6	2	-5.79141	0.942086
P45880	ENSG00000165637	VDAC2	Voltage-dependent anion-selective channel protein 2	168.28	-0.219944	0.526774	0.417531	0.67629	0.997282	-0.00396611	0.00396611	0.927918	0.456849	57	11	-0.274532	0.997255
Q8TAA9	ENSG00000173218	VANGL1	Vang-like protein 1	967.309	-0.221492	0.394565	0.561357	0.574554	0.997282	0.113895	0.113895	3.22739e-06	2.14205e-05	33	9	8.21457	1.08215
Q8NEC7	ENSG00000138780	GSTCD	Glutathione S-transferase C-terminal domain-containing protein	101.17	-0.221502	0.568738	0.389461	0.696935	0.997282	-0.118325	0.118325	0.0830478	0.0941902	3	1	-7.87434	0.921257
Q9P0J7	ENSG00000176407	KCMF1	E3 ubiquitin-protein ligase KCMF1	198.472	-0.221843	0.484603	0.457783	0.647109	0.997282	0.0703197	0.0703197	0.396898	0.269257	9	2	4.99493	1.04995
Q5SSJ5	ENSG00000127483	HP1BP3	Heterochromatin protein 1-binding protein 3	553.11	-0.222207	0.449536	0.494303	0.621092	0.997282	0.115164	0.115164	0.00251637	0.00657452	42	14	8.30985	1.0831
Q93052	ENSG00000145012	LPP	Lipoma-preferred partner	412.132	-0.222611	0.485891	0.45815	0.646845	0.997282	-0.00213756	0.00213756	0.116235	0.11854	15	5	-0.148055	0.998519
P49903	ENSG00000086475	SEPHS1	Selenide, water dikinase 1	243.399	-0.222969	0.437632	0.50949	0.610409	0.997282	0.0127314	0.0127314	0.216866	0.182044	27	8	0.886381	1.00886
P33991	ENSG00000104738	MCM4	DNA replication licensing factor MCM4	968.959	-0.223549	0.396296	0.564096	0.572689	0.997282	-0.0841893	0.0841893	0.014505	0.025429	126	33	-5.66855	0.943314
P78347	ENSG00000263001	GTF2I	General transcription factor II-I	449.027	-0.223843	0.450022	0.497405	0.618903	0.997282	0.0231055	0.0231055	0.130112	0.128089	96	28	1.61444	1.01614
P47224	ENSG00000183155	RABIF	Guanine nucleotide exchange factor MSS4	122.225	-0.223861	0.496671	0.450723	0.652189	0.997282	-0.195611	0.195611	0.041712	0.0565551	12	4	-12.6797	0.873203
Q9UEE9	ENSG00000153774	CFDP1	Craniofacial development protein 1	160.731	-0.2245	0.535891	0.418929	0.675268	0.997282	0.0782507	0.0782507	0.729514	0.395585	12	3	5.57371	1.05574
P78345	ENSG00000152464	RPP38	Ribonuclease P protein subunit p38	66.2304	-0.224614	0.562148	0.399564	0.689477	0.997282	0.136194	0.136194	0.410992	0.274231	6	2	9.90018	1.099
O43670	ENSG00000010244	ZNF207	BUB3-interacting and GLEBS motif-containing protein ZNF207	519.795	-0.225468	0.437313	0.515576	0.60615	0.997282	-0.0343761	0.0343761	0.309196	0.228223	12	3	-2.3546	0.976454
P52758	ENSG00000132541	RIDA	2-iminobutanoate/2-iminopropanoate deaminase	90.3519	-0.22598	0.605051	0.373489	0.708785	0.997282	0.0400722	0.0400722	0.854558	0.43523	21	5	2.81653	1.02817
Q9BTE1	ENSG00000166847	DCTN5	Dynactin subunit 5	478.199	-0.226052	0.436261	0.518158	0.604348	0.997282	0.202145	0.202145	0.0377892	0.0526256	9	3	15.0408	1.15041
Q15800	ENSG00000052802	MSMO1	Methylsterol monooxygenase 1	327.767	-0.226488	0.498047	0.454753	0.649287	0.997282	0.0273717	0.0273717	0.584694	0.345424	3	1	1.91537	1.01915
Q16630	ENSG00000111605	CPSF6	Cleavage and polyadenylation specificity factor subunit 6	954.616	-0.226873	0.42453	0.534411	0.593057	0.997282	0.0246725	0.0246725	0.0196961	0.0319721	36	9	1.72487	1.01725
Q7L4I2	ENSG00000111011	RSRC2	Arginine/serine-rich coiled-coil protein 2	529.871	-0.227109	0.503681	0.450898	0.652063	0.997282	-0.188412	0.188412	0.898919	0.447963	6	2	-12.2429	0.877571
Q9Y3P9	ENSG00000011454	RABGAP1	Rab GTPase-activating protein 1	497.298	-0.227506	0.469113	0.48497	0.627698	0.997282	0.148685	0.148685	1.50718e-09	2.03346e-08	42	14	10.8559	1.10856
P54727	ENSG00000119318	RAD23B	UV excision repair protein RAD23 homolog B	1123.86	-0.227686	0.398342	0.571585	0.567603	0.997282	-0.00557738	0.00557738	0.622067	0.359776	66	14	-0.385848	0.996142
Q9NS86	ENSG00000132434	LANCL2	LanC-like protein 2	56.9428	-0.228184	0.595472	0.383199	0.701572	0.997282	0.048724	0.048724	0.676147	0.378876	6	2	3.43497	1.03435
Q5TFE4	ENSG00000178425	NT5DC1	5'-nucleotidase domain-containing protein 1	118.923	-0.228569	0.625235	0.365574	0.714683	0.997282	0.290053	0.290053	2.03504e-07	1.86093e-06	51	12	22.2685	1.22269
P53990	ENSG00000182149	IST1	IST1 homolog	742.76	-0.22926	0.407709	0.562314	0.573902	0.997282	-0.000873089	0.000873089	0.741643	0.399067	33	7	-0.0604996	0.999395
P80404	ENSG00000183044	ABAT	4-aminobutyrate aminotransferase, mitochondrial	473.737	-0.22941	0.41497	0.552836	0.580376	0.997282	-0.0616109	0.0616109	0.267967	0.208054	72	21	-4.18064	0.958194
P52948	ENSG00000110713	NUP98	Nuclear pore complex protein Nup98-Nup96	571.222	-0.230236	0.4037	0.570315	0.568464	0.997282	-0.0982546	0.0982546	0.969837	0.469211	21	7	-6.58375	0.934162
Q8WUW1	ENSG00000254999	BRK1	Protein BRICK1	327.773	-0.230244	0.460318	0.500185	0.616945	0.997282	-0.100827	0.100827	0.0521081	0.0672125	3	1	-6.75014	0.932499
O75362	ENSG00000171940	ZNF217	Zinc finger protein 217	3352.6	-0.230843	0.383328	0.602208	0.547035	0.997282	0.0895293	0.0895293	0.398715	0.269492	12	3	6.4023	1.06402
Q86SX6	ENSG00000182512	GLRX5	Glutaredoxin-related protein 5, mitochondrial	154.14	-0.231036	0.480675	0.480649	0.630766	0.997282	-0.0996965	0.0996965	0.014451	0.0254128	15	3	-6.67707	0.933229
Q14692	ENSG00000165733	BMS1	Ribosome biogenesis protein BMS1 homolog	338.311	-0.231951	0.460642	0.503539	0.614585	0.997282	-0.118801	0.118801	0.0263564	0.0405825	21	7	-7.90473	0.920953
Q9UHQ9	ENSG00000159348	CYB5R1	NADH-cytochrome b5 reductase 1	217.271	-0.232524	0.444133	0.523546	0.600594	0.997282	-0.207496	0.207496	5.50638e-06	3.45935e-05	30	8	-13.3961	0.866039
P82650	ENSG00000175110	MRPS22	28S ribosomal protein S22, mitochondrial	125.909	-0.232868	0.496587	0.468936	0.639116	0.997282	-0.149204	0.149204	2.06854e-05	0.000112	24	8	-9.82524	0.901748
Q9Y2U8	ENSG00000174106	LEMD3	Inner nuclear membrane protein Man1	314.31	-0.234263	0.433096	0.540903	0.588574	0.997282	0.142996	0.142996	0.125918	0.124931	6	2	10.4196	1.1042
O76095	ENSG00000143543	JTB	Protein JTB	448.345	-0.234289	0.41181	0.568925	0.569407	0.997282	0.0415312	0.0415312	0.338865	0.243195	3	1	2.92056	1.02921
Q13243	ENSG00000100650	SRSF5	Serine/arginine-rich splicing factor 5	700.298	-0.234769	0.465712	0.504108	0.614186	0.997282	0.0993645	0.0993645	0.00188605	0.00520879	24	5	7.13014	1.0713
Q9UL45	ENSG00000104164	BLOC1S6	Biogenesis of lysosome-related organelles complex 1 subunit 6	68.7143	-0.234893	0.777411	0.302148	0.76254	0.997282	0.108045	0.108045	0.708309	0.388496	3	1	7.77664	1.07777
P03905	ENSG00000198886	MT-ND4	NADH-ubiquinone oxidoreductase chain 4	10322	-0.235529	0.450475	0.522847	0.601081	0.997282	-0.048208	0.048208	0.11982	0.120922	12	4	-3.28631	0.967137
Q15843	ENSG00000129559	NEDD8	NEDD8	231.547	-0.235751	0.445885	0.528727	0.596995	0.997282	-0.0527133	0.0527133	0.424188	0.280086	12	2	-3.58786	0.964121
Q9NRZ7	ENSG00000160216	AGPAT3	1-acyl-sn-glycerol-3-phosphate acyltransferase gamma	571.728	-0.236332	0.408171	0.579001	0.562588	0.997282	-0.0832541	0.0832541	0.26042	0.204301	3	1	-5.60738	0.943926
P20290	ENSG00000145741	BTF3	Transcription factor BTF3	917.474	-0.23646	0.412271	0.573554	0.56627	0.997282	-0.0720077	0.0720077	0.185578	0.162498	27	6	-4.86868	0.951313
P08758	ENSG00000164111	ANXA5	Annexin A5	562.965	-0.238207	0.507541	0.469335	0.63883	0.997282	0.192377	0.192377	0.000596155	0.0020026	84	18	14.2645	1.14264
Q9BYD2	ENSG00000143436	MRPL9	39S ribosomal protein L9, mitochondrial	314.719	-0.238362	0.455047	0.523818	0.600405	0.997282	-0.180919	0.180919	0.992814	0.473396	21	6	-11.7859	0.882141
Q99643	ENSG00000143252	SDHC	Succinate dehydrogenase cytochrome b560 subunit, mitochondrial	91.9145	-0.238547	0.526329	0.453228	0.650384	0.997282	0.175437	0.175437	0.103487	0.109788	9	2	12.9307	1.12931
Q99848	ENSG00000117395	EBNA1BP2	Probable rRNA-processing protein EBP2	175.811	-0.238946	0.4564	0.523545	0.600595	0.997282	-0.0586174	0.0586174	0.291123	0.220579	24	8	-3.98161	0.960184
Q12874	ENSG00000183431	SF3A3	Splicing factor 3A subunit 3	209.786	-0.23925	0.47109	0.507865	0.611548	0.997282	0.029515	0.029515	0.735997	0.397657	39	10	2.06689	1.02067
Q6UXN9	ENSG00000164091	WDR82	WD repeat-containing protein 82	210.148	-0.239454	0.452368	0.529335	0.596573	0.997282	0.0113596	0.0113596	0.158746	0.146878	30	7	0.790492	1.0079
Q9Y487	ENSG00000185344	ATP6V0A2	V-type proton ATPase 116 kDa subunit a isoform 2	279.877	-0.24143	0.438374	0.55074	0.581812	0.997282	0.0202523	0.0202523	0.80465	0.419317	18	6	1.41368	1.01414
Q9NYB0	ENSG00000166848	TERF2IP	Telomeric repeat-binding factor 2-interacting protein 1	262.569	-0.241479	0.486827	0.496027	0.619876	0.997282	-0.0794993	0.0794993	0.208636	0.176892	12	4	-5.3614	0.946386
Q9P289	ENSG00000134602	STK26	Serine/threonine-protein kinase 26	202.652	-0.24148	0.73437	0.328826	0.742287	0.997282	0.228524	0.228524	2.62598e-07	2.30201e-06	27	9	17.1636	1.17164
Q13144	ENSG00000145191	EIF2B5	Translation initiation factor eIF-2B subunit epsilon	205.457	-0.242639	0.449259	0.540087	0.589137	0.997282	-0.11037	0.11037	0.663448	0.376045	9	3	-7.36493	0.926351
P50416	ENSG00000110090	CPT1A	Carnitine O-palmitoyltransferase 1, liver isoform	689.49	-0.243163	0.430876	0.564346	0.572518	0.997282	-0.310787	0.310787	3.16961e-14	9.31637e-13	60	18	-19.3798	0.806202
Q9Y3Z3	ENSG00000101347	SAMHD1	Deoxynucleoside triphosphate triphosphohydrolase SAMHD1	100.188	-0.243305	0.52038	0.467553	0.640104	0.997282	0.11617	0.11617	0.0677164	0.0815968	3	1	8.3854	1.08385
Q9HAB8	ENSG00000127125	PPCS	Phosphopantothenate--cysteine ligase	87.2681	-0.243468	0.599232	0.4063	0.684522	0.997282	0.073801	0.073801	0.00664099	0.0139249	15	5	5.2486	1.05249
Q6AI08	ENSG00000068097	HEATR6	HEAT repeat-containing protein 6	1513.85	-0.243797	0.398889	0.611189	0.541075	0.997282	-0.0123505	0.0123505	0.998463	0.474443	105	29	-0.852417	0.991476
Q5JRA6	ENSG00000154305	MIA3	Transport and Golgi organization protein 1 homolog	493.453	-0.244273	0.443334	0.550991	0.58164	0.997282	0.171942	0.171942	0.00895294	0.017571	15	5	12.6574	1.12657
Q9H330	ENSG00000106771	TMEM245	Transmembrane protein 245	517.101	-0.244901	0.471292	0.519637	0.603317	0.997282	0.276781	0.276781	0.142116	0.136144	3	1	21.1488	1.21149
Q8NE86	ENSG00000156026	MCU	Calcium uniporter protein, mitochondrial	132.708	-0.245053	0.507803	0.482574	0.629398	0.997282	-0.022205	0.022205	0.339033	0.243195	12	4	-1.52735	0.984726
Q9H8Y8	ENSG00000115806	GORASP2	Golgi reassembly-stacking protein 2	352.99	-0.245105	0.420446	0.582965	0.559917	0.997282	0.128265	0.128265	0.454418	0.291676	18	5	9.29785	1.09298
Q9HC07	ENSG00000134851	TMEM165	Transmembrane protein 165	245.943	-0.245275	0.447972	0.547524	0.584018	0.997282	0.370563	0.370563	7.12452e-05	0.000325749	12	4	29.2857	1.29286
Q92823	ENSG00000091129	NRCAM	Neuronal cell adhesion molecule	1127.19	-0.246113	0.527612	0.466465	0.640883	0.997282	0.514267	0.514267	1.86915e-10	2.90247e-09	15	5	42.8269	1.42827
Q8WUM0	ENSG00000069248	NUP133	Nuclear pore complex protein Nup133	162.804	-0.247172	0.496241	0.498089	0.618421	0.997282	0.104195	0.104195	0.562876	0.337642	12	4	7.48942	1.07489
Q9UKL0	ENSG00000089902	RCOR1	REST corepressor 1	335.93	-0.247469	0.535988	0.461706	0.644292	0.997282	0.199768	0.199768	0.188636	0.164457	12	4	14.8513	1.14851
Q08752	ENSG00000171497	PPID	Peptidyl-prolyl cis-trans isomerase D	102.387	-0.248129	0.639433	0.388045	0.697983	0.997282	-0.0235818	0.0235818	0.466053	0.296415	30	9	-1.62128	0.983787
Q8NC51	ENSG00000142864	SERBP1	Plasminogen activator inhibitor 1 RNA-binding protein	682.753	-0.249119	0.441522	0.564227	0.5726	0.997282	0.0469659	0.0469659	0.451306	0.29063	84	15	3.309	1.03309
P55081	ENSG00000140259	MFAP1	Microfibrillar-associated protein 1	118.143	-0.249291	0.510774	0.488065	0.625504	0.997282	0.0761228	0.0761228	0.259973	0.204301	9	3	5.41811	1.05418
Q15262	ENSG00000152894	PTPRK	Receptor-type tyrosine-protein phosphatase kappa	1286.43	-0.249563	0.467842	0.533435	0.593732	0.997282	0.362942	0.362942	3.49844e-06	2.31262e-05	15	5	28.6046	1.28605
Q9Y4J8	ENSG00000134769	DTNA	Dystrobrevin alpha	358.93	-0.250338	0.455447	0.549653	0.582557	0.997282	-0.350736	0.350736	0.283049	0.216395	15	4	-21.5816	0.784184
Q96KP1	ENSG00000112685	EXOC2	Exocyst complex component 2	171.31	-0.251161	0.469135	0.535371	0.592394	0.997282	-0.0288073	0.0288073	0.429793	0.282001	12	4	-1.97697	0.98023
Q08J23	ENSG00000037474	NSUN2	tRNA (cytosine(34)-C(5))-methyltransferase	372.456	-0.251322	0.451679	0.556418	0.577925	0.997282	0.0219113	0.0219113	0.118808	0.120195	102	29	1.53037	1.0153
O43920	ENSG00000168653	NDUFS5	NADH dehydrogenase [ubiquinone] iron-sulfur protein 5	287.202	-0.251838	0.443551	0.567778	0.570186	0.997282	-0.11313	0.11313	0.0890463	0.0987004	18	4	-7.54203	0.92458
P53597	ENSG00000163541	SUCLG1	Succinate--CoA ligase [ADP/GDP-forming] subunit alpha, mitochondrial	170.668	-0.251842	0.492611	0.511239	0.609184	0.997282	-0.00180901	0.00180901	0.826305	0.42623	36	8	-0.125312	0.998747
Q6UW02	ENSG00000119004	CYP20A1	Cytochrome P450 20A1	91.4139	-0.252765	0.585152	0.431964	0.665768	0.997282	0.377619	0.377619	0.00127266	0.00378122	6	2	29.9196	1.2992
O95361	ENSG00000221926	TRIM16	Tripartite motif-containing protein 16	71.3992	-0.253054	0.554834	0.45609	0.648325	0.997282	-0.513114	0.513114	7.5675e-05	0.000343143	15	5	-29.9292	0.700708
Q9UL03	ENSG00000102786	INTS6	Integrator complex subunit 6	589.605	-0.253472	0.491282	0.51594	0.605896	0.997282	-0.000238665	0.000238665	0.98776	0.47222	3	1	-0.0165416	0.999835
Q96AC1	ENSG00000073712	FERMT2	Fermitin family homolog 2	177.991	-0.253831	0.60604	0.418835	0.675337	0.997282	0.194376	0.194376	0.0612444	0.0760046	15	4	14.4229	1.14423
Q8IX12	ENSG00000060339	CCAR1	Cell division cycle and apoptosis regulator protein 1	458.565	-0.254297	0.4523	0.562231	0.573958	0.997282	0.0372443	0.0372443	0.0284437	0.0428347	18	6	2.61519	1.02615
Q14444	ENSG00000135387	CAPRIN1	Caprin-1	1582.53	-0.255098	0.420737	0.606311	0.544308	0.997282	-0.037366	0.037366	0.546761	0.330264	48	10	-2.55676	0.974432
Q96CS3	ENSG00000113194	FAF2	FAS-associated factor 2	585.699	-0.255208	0.414435	0.615796	0.538029	0.997282	0.0897228	0.0897228	0.0377907	0.0526256	42	11	6.41657	1.06417
O14880	ENSG00000143198	MGST3	Microsomal glutathione S-transferase 3	76.8586	-0.255236	0.56404	0.452515	0.650898	0.997282	-0.210523	0.210523	0.135563	0.1318	6	2	-13.5776	0.864224
Q96LR5	ENSG00000182247	UBE2E2	Ubiquitin-conjugating enzyme E2 E2	41.009	-0.255578	0.686385	0.372354	0.709629	0.997282	0.101002	0.101002	0.0215231	0.0343109	9	3	7.25179	1.07252
Q9Y289	ENSG00000138074	SLC5A6	Sodium-dependent multivitamin transporter	600.221	-0.256037	0.429725	0.595815	0.551299	0.997282	-0.150054	0.150054	0.18708	0.163446	6	2	-9.87832	0.901217
Q9BUN8	ENSG00000136986	DERL1	Derlin-1	573.055	-0.256121	0.434474	0.589497	0.555528	0.997282	0.217187	0.217187	0.00791315	0.0159816	12	4	16.2464	1.16246
Q92905	ENSG00000121022	COPS5	COP9 signalosome complex subunit 5	216.356	-0.25616	0.454776	0.563266	0.573254	0.997282	-0.025474	0.025474	0.104921	0.110918	18	6	-1.75022	0.982498
P24278	ENSG00000089775	ZBTB25	Zinc finger and BTB domain-containing protein 25	133.234	-0.256735	0.478577	0.536456	0.591643	0.997282	0.0224534	0.0224534	0.877372	0.441367	3	1	1.56853	1.01569
Q9H2W6	ENSG00000259494	MRPL46	39S ribosomal protein L46, mitochondrial	64.129	-0.256744	0.568735	0.451429	0.651681	0.997282	-0.114848	0.114848	0.0039937	0.00925864	12	3	-7.65207	0.923479
P00367	ENSG00000148672	GLUD1	Glutamate dehydrogenase 1, mitochondrial	383.146	-0.256992	0.453898	0.566188	0.571266	0.997282	0.0474891	0.0474891	0.00771594	0.0156796	84	20	3.34647	1.03346
Q9BVJ6	ENSG00000156697	UTP14A	U3 small nucleolar RNA-associated protein 14 homolog A	171.144	-0.256992	0.458458	0.560557	0.575099	0.997282	-0.131749	0.131749	0.0416341	0.0565224	6	2	-8.72755	0.912725
Q7Z4H3	ENSG00000111906	HDDC2	HD domain-containing protein 2	147.187	-0.257945	0.560674	0.460062	0.645472	0.997282	0.551612	0.551612	1.55444e-09	2.08017e-08	18	6	46.5722	1.46572
O95299	ENSG00000130414	NDUFA10	NADH dehydrogenase [ubiquinone] 1 alpha subcomplex subunit 10, mitochondrial	221.585	-0.258268	0.507649	0.508754	0.610925	0.997282	-0.144609	0.144609	0.00264833	0.00684325	27	8	-9.53756	0.904624
P48507	ENSG00000023909	GCLM	Glutamate--cysteine ligase regulatory subunit	53.0693	-0.258325	0.610451	0.42317	0.672171	0.997282	0.00917589	0.00917589	0.612479	0.356359	6	2	0.638051	1.00638
O43598	ENSG00000112667	DNPH1	2'-deoxynucleoside 5'-phosphate N-hydrolase 1	80.8607	-0.258467	0.537625	0.480757	0.630689	0.997282	-0.361807	0.361807	0.00786054	0.0158949	9	2	-22.1811	0.778189
Q9H1K1	ENSG00000136003	ISCU	Iron-sulfur cluster assembly enzyme ISCU, mitochondrial	218.387	-0.258485	0.444002	0.582171	0.560452	0.997282	0.159286	0.159286	0.362433	0.254615	6	2	11.6734	1.11673
P43034	ENSG00000007168	PAFAH1B1	Platelet-activating factor acetylhydrolase IB subunit alpha	233.231	-0.259047	0.618022	0.419155	0.675103	0.997282	0.137463	0.137463	0.0016172	0.00456588	24	7	9.99688	1.09997
Q9NW13	ENSG00000106344	RBM28	RNA-binding protein 28	220.77	-0.259095	0.444702	0.582627	0.560145	0.997282	-0.035453	0.035453	0.0618466	0.076541	24	8	-2.42747	0.975725
Q13867	ENSG00000108578	BLMH	Bleomycin hydrolase	66.9953	-0.259384	0.646419	0.401263	0.688227	0.997282	0.0822062	0.0822062	0.135464	0.131781	18	6	5.86357	1.05864
Q9UL26	ENSG00000124209	RAB22A	Ras-related protein Rab-22A	496.2	-0.259959	0.542385	0.479289	0.631733	0.997282	0.287131	0.287131	0.00100041	0.00306073	24	7	22.0211	1.22021
P82675	ENSG00000144029	MRPS5	28S ribosomal protein S5, mitochondrial	233.957	-0.260267	0.440994	0.590183	0.555068	0.997282	-0.13978	0.13978	0.16341	0.149929	15	5	-9.23425	0.907657
P22695	ENSG00000140740	UQCRC2	Cytochrome b-c1 complex subunit 2, mitochondrial	406.327	-0.260805	0.474456	0.549693	0.58253	0.997282	0.051103	0.051103	0.0166065	0.0281507	69	16	3.60567	1.03606
O43252	ENSG00000138801	PAPSS1	Bifunctional 3'-phosphoadenosine 5'-phosphosulfate synthase 1	177.114	-0.260827	0.484144	0.538738	0.590068	0.997282	0.0315668	0.0315668	0.033263	0.0481116	48	12	2.21216	1.02212
[truncated: 1,301 more rows]
