# Supplementary material for: Catechol-O-methyl transferase suppresses cell invasion and interplays with MET signaling in estrogen dependent breast cancer
Source: Sci Rep. 2023 Jan 23;13:1285. doi: 10.1038/s41598-023-28078-1 (PMC9870911; doi:10.1038/s41598-023-28078-1)
Supplement: Supplementary file 5 — Supplementary Information 5. [file 41598_2023_28078_MOESM5_ESM.xlsx]

## Sheet: Legend for S5
Supplementary Data S5. Differential expression analysis of all protein-coding transcripts quantified in RNA-Seq analysis (NextSeq 500, Illumina) of MCF7-GFP cell line against the MCF7-GFP-COMT cell line. For each cell line, two untreated biological replicates (rep 1 and 2) and two additional biological replicates (rep 3 and 4) treated with COMT inhibitor diacerein that decreased COMT protein leve…
Legend:
Ensembl code	Ensembl ID
baseMean	average intensity across the experiment
log2FC	log2 foldchange
lfcSE	standard error for log2 foldchange
stat	Wald statistic determining the significance of the change as a ratio of log2foldchange and its standard error
pvalue	p-value statistic
padj	p-value statistic adjusted to multiple testing
gene_name	gene name by Uniprot
gene_biotype	gene biotype by Uniprot
X_normCounts	normalized counts of replicates
X_rawCounts	raw counts of replicates
References
1. Janacova, Lucia. Novel prometastatic proteins in breast cancer and their molecular role. Master thesis, Masaryk University (2018).

## Sheet: S5A_TranscriptomicsTetraplicate
EnsemblCode	baseMean	log2FC	lfcSE	stat	pvalue	padj	gene_name	gene_biotype	COMT_rep1_normCounts	COMT_rep2_normCounts	COMT_rep3_normCounts	COMT_rep4_normCounts	GFP72_rep1_normCounts	GFP72_rep2_normCounts	GFP72_rep3_normCounts	GFP72_rep4_normCounts	COMT_rep1_rawCounts	COMT_rep2_rawCounts	COMT_rep3_rawCounts	COMT_rep4_rawCounts	GFP72_rep1_rawCounts	GFP72_rep2_rawCounts	GFP72_rep3_rawCounts	GFP72_rep4_rawCounts
ENSG00000229807	110.905	2.61673	0.301044	8.83009	1.04589e-18	1.63222e-14	XIST	lincRNA	3.80046	17.3241	4.9704	19.3477	213.374	139.221	209.308	279.891	4	9	6	19	216	156	206	476
ENSG00000153002	66.2814	2.38041	0.292748	7.98409	1.41568e-15	1.10466e-11	CPB1	protein_coding	5.7007	3.8498	9.1124	23.4209	101.748	74.0726	152.409	159.938	6	2	11	23	103	83	150	272
ENSG00000093010	1155.12	-2.08781	0.271486	-7.84709	4.25785e-15	2.07144e-11	COMT	protein_coding	1125.89	1869.08	2493.48	2631.29	343.77	359.653	218.453	199.334	1185	971	3010	2584	348	403	215	339
ENSG00000092969	293.796	2.0848	0.267708	7.81936	5.30935e-15	2.07144e-11	TGFB2	protein_coding	72.2088	23.0988	107.692	74.3359	222.265	200.799	851.458	798.513	76	12	130	73	225	225	838	1358
ENSG00000140465	141.567	1.87887	0.244797	7.60616	2.82351e-14	8.81273e-11	CYP1A1	protein_coding	14.2517	17.3241	76.2128	76.3725	81.0032	71.3952	337.332	458.645	15	9	92	75	82	80	332	780
ENSG00000126709	80.5682	-2.17538	0.296206	-7.4479	9.48368e-14	2.46671e-10	IFI6	protein_coding	76.9594	119.344	195.502	197.55	20.7447	8.03196	15.2409	11.1721	81	62	236	194	21	9	15	19
ENSG00000139211	418.372	-1.58496	0.218226	-7.24078	4.46123e-13	9.946e-10	AMIGO2	protein_coding	1204.75	881.605	317.277	258.648	240.046	258.808	89.4132	96.4331	1268	458	383	254	243	290	88	164
ENSG00000182348	37.5542	-2.14065	0.30445	-6.69541	2.15075e-11	4.19557e-08	ZNF804B	protein_coding	115.914	136.668	14.9112	13.2379	8.89059	8.03196	1.01606	1.76402	122	71	18	13	9	9	1	3
ENSG00000136167	631.293	1.50326	0.234538	6.51525	7.2567e-11	1.25831e-07	LCP1	protein_coding	76.9594	50.0475	626.27	510.168	291.414	320.386	1775.06	1400.04	81	26	756	501	295	359	1747	2381
ENSG00000162599	50.7982	1.78255	0.281251	6.24628	4.2034e-10	6.55982e-07	NFIA	protein_coding	25.6531	23.0988	6.6272	8.1464	129.408	108.878	41.6584	62.9167	27	12	8	8	131	122	41	107
ENSG00000130707	176.251	-1.50136	0.25783	-5.8308	5.51638e-09	7.82624e-06	ASS1	protein_coding	156.769	417.704	297.396	255.593	66.1855	58.9011	79.2526	78.2049	165	217	359	251	67	66	78	133
ENSG00000137573	437.306	-1.30153	0.228672	-5.68123	1.33732e-08	1.73918e-05	SULF1	protein_coding	1419.47	1066.4	86.1536	33.6039	465.274	391.781	19.3051	16.4642	1494	554	104	33	471	439	19	28
ENSG00000151632	978.346	-1.42193	0.246061	-5.6141	1.97584e-08	2.37192e-05	AKR1C2	protein_coding	118.764	148.217	3220.82	2901.14	64.2098	57.1162	683.808	632.695	125	77	3888	2849	65	64	673	1076
ENSG00000166888	102.198	-1.64221	0.303324	-5.54558	2.92973e-08	3.26582e-05	STAT6	protein_coding	228.028	336.858	90.2956	70.2627	21.7326	17.8488	28.4497	24.1083	240	175	109	69	22	20	28	41
ENSG00000196917	98.5705	1.46744	0.272271	5.44091	5.30079e-08	5.30872e-05	HCAR1	protein_coding	66.5081	86.6206	14.0828	7.1281	257.827	246.314	47.7548	62.3287	70	45	17	7	261	276	47	106
ENSG00000184408	108.849	-1.7222	0.304969	-5.43157	5.58602e-08	5.30872e-05	KCND2	protein_coding	344.892	421.554	8.284	6.1098	48.4043	37.4825	4.06424	0	363	219	10	6	49	42	4	0
ENSG00000133124	25.9984	1.69086	0.303722	5.42539	5.78291e-08	5.30872e-05	IRS4	protein_coding	5.7007	7.69961	5.7988	7.1281	39.5137	47.2993	43.6905	51.1566	6	4	7	7	40	53	43	87
ENSG00000187122	190.459	1.40854	0.274754	5.34235	9.17514e-08	7.95484e-05	SLIT1	protein_coding	120.665	229.063	24.852	17.3111	409.955	449.79	132.088	139.946	127	119	30	17	415	504	130	238
ENSG00000109321	582.097	1.14821	0.217243	5.30725	1.11293e-07	9.14122e-05	AREG	protein_coding	447.505	230.988	428.283	247.447	895.974	822.83	868.731	715.016	471	120	517	243	907	922	855	1216
ENSG00000120875	444.746	1.06918	0.202669	5.2823	1.27575e-07	9.95468e-05	DUSP4	protein_coding	81.71	125.119	411.715	458.235	229.18	241.851	1009.96	1000.2	86	65	497	450	232	271	994	1701
ENSG00000150687	641.565	1.00751	0.192547	5.23494	1.6504e-07	0.000122648	PRSS23	protein_coding	432.303	498.55	370.295	322.801	961.172	928.138	781.349	837.909	455	259	447	317	973	1040	769	1425
ENSG00000185745	52.3735	-1.6428	0.314358	-5.219	1.79896e-07	0.000127612	IFIT1	protein_coding	9.50116	11.5494	220.354	152.745	2.96353	2.67732	16.2569	2.94003	10	6	266	150	3	3	16	5
ENSG00000140022	122.111	1.19122	0.229829	5.17643	2.26168e-07	0.000149641	STON2	protein_coding	98.8121	107.795	32.3076	31.5673	256.839	267.732	92.4614	89.377	104	56	39	31	260	300	91	152
ENSG00000235436	18.2335	-1.6712	0.313202	-5.17319	2.30128e-07	0.000149641	DPY19L2P4	transcribed_unprocessed_pseudogene	92.1613	38.498	5.7988	4.0732	2.96353	1.78488	0	0.588007	97	20	7	4	3	2	0	1
ENSG00000112902	80.5667	1.47315	0.300886	5.16433	2.413e-07	0.000150629	SEMA5A	protein_coding	27.5534	86.6206	10.7692	5.0915	197.569	182.95	52.8351	81.1449	29	45	13	5	200	205	52	138
ENSG00000167315	256.33	1.17703	0.232254	5.09126	3.55687e-07	0.000213494	ACAA2	protein_coding	141.567	75.0712	220.354	135.434	284.499	290.936	469.419	433.361	149	39	266	133	288	326	462	737
ENSG00000183742	178.03	1.36797	0.283011	4.97438	6.54578e-07	0.000378346	MACC1	protein_coding	108.313	25.0237	115.976	64.1529	252.888	288.258	288.561	281.067	114	13	140	63	256	323	284	478
ENSG00000089127	36.4719	-1.50131	0.314036	-4.92085	8.6169e-07	0.000480269	OAS1	protein_coding	13.3016	42.3479	108.52	99.7934	7.90275	1.78488	8.12847	9.99611	14	22	131	98	8	2	8	17
ENSG00000156398	445.266	-1.16655	0.233528	-4.89156	1.00038e-06	0.000538344	SFXN2	protein_coding	1180.04	1407.1	60.4732	70.2627	377.356	398.028	29.4657	39.3964	1242	731	73	69	382	446	29	67
ENSG00000236137	16.5837	-1.54856	0.313545	-4.87082	1.11136e-06	0.000570599	AL445231.1	antisense_RNA	17.1021	30.7984	36.4496	34.6222	2.96353	3.56976	3.04818	4.11605	18	16	44	34	3	4	3	7
ENSG00000080200	155.183	1.36489	0.287995	4.86292	1.15668e-06	0.000570599	CRYBG3	protein_coding	94.0615	19.249	69.5856	75.3542	311.171	273.979	220.485	177.578	99	10	84	74	315	307	217	302
ENSG00000166509	32.0015	1.56509	0.313237	4.86065	1.17001e-06	0.000570599	CLEC3A	protein_coding	16.152	5.77471	1.6568	0	103.724	115.125	7.11241	6.46807	17	3	2	0	105	129	7	11
ENSG00000185885	32.2714	-1.46606	0.305792	-4.82906	1.37182e-06	0.000639965	IFITM1	protein_coding	37.0545	117.419	32.3076	31.5673	13.8298	16.9564	6.09635	2.94003	39	61	39	31	14	19	6	5
ENSG00000204434	323.14	-0.952308	0.197606	-4.82582	1.39426e-06	0.000639965	POTEKP	unprocessed_pseudogene	531.115	560.147	308.165	342.149	287.463	266.84	131.072	158.174	559	291	372	336	291	299	129	269
ENSG00000148677	91.7091	1.36899	0.28548	4.78999	1.66787e-06	0.000743681	ANKRD1	protein_coding	26.6032	7.69961	49.704	53.9699	44.453	51.7615	256.047	243.435	28	4	60	53	45	58	252	414
ENSG00000160182	883.197	1.02653	0.218102	4.75214	2.01279e-06	0.000872545	TFF1	protein_coding	668.882	1172.27	277.514	173.111	1755.4	1874.12	586.266	558.018	704	609	335	170	1777	2100	577	949
ENSG00000153714	241.89	-0.987149	0.208574	-4.72079	2.34929e-06	0.000990891	LURAP1L	protein_coding	182.422	184.791	480.472	490.82	97.7965	84.7818	190.003	224.03	192	96	580	482	99	95	187	381
ENSG00000008086	176.336	1.08883	0.231458	4.70984	2.47917e-06	0.00101816	CDKL5	protein_coding	105.463	71.2214	119.29	112.013	269.681	255.238	263.159	214.622	111	37	144	110	273	286	259	365
ENSG00000099250	866.068	0.920673	0.19736	4.66499	3.08627e-06	0.00121056	NRP1	protein_coding	613.775	585.17	589.821	470.454	1361.25	1331.52	913.437	1063.12	646	304	712	462	1378	1492	899	1808
ENSG00000163083	140.894	1.19548	0.259723	4.66389	3.10282e-06	0.00121056	INHBB	protein_coding	105.463	130.893	43.0768	32.5856	245.973	262.377	150.377	156.41	111	68	52	32	249	294	148	266
ENSG00000115221	83.4224	1.34136	0.304376	4.64033	3.47849e-06	0.00132403	ITGB6	protein_coding	29.4536	3.8498	58.8164	36.6588	142.249	132.974	142.248	121.129	31	2	71	36	144	149	140	206
ENSG00000151715	95.628	1.18678	0.25894	4.5906	4.41976e-06	0.00160771	TMEM45B	protein_coding	28.5035	46.1977	75.3844	49.8967	110.638	95.4911	166.634	192.278	30	24	91	49	112	107	164	327
ENSG00000079257	523.695	1.09935	0.240687	4.59013	4.4298e-06	0.00160771	LXN	protein_coding	346.792	277.186	358.697	202.642	612.463	605.075	849.425	937.282	365	144	433	199	620	678	836	1594
ENSG00000179222	599.262	-0.931297	0.206272	-4.51097	6.45322e-06	0.00228884	MAGED1	protein_coding	871.256	1426.35	553.371	422.594	495.898	549.743	225.565	249.315	917	741	668	415	502	616	222	424
ENSG00000119917	18.1543	-1.43119	0.314207	-4.49922	6.82025e-06	0.00236526	IFIT3	protein_coding	3.80046	17.3241	59.6448	49.8967	0.987844	0	7.11241	6.46807	4	9	72	49	1	0	7	11
ENSG00000020577	172.247	0.982881	0.219127	4.48017	7.45831e-06	0.00253031	SAMD4A	protein_coding	81.71	92.3953	117.633	136.452	208.435	165.101	276.368	299.883	86	48	142	134	211	185	272	510
ENSG00000168702	90.771	1.16765	0.260838	4.45451	8.40834e-06	0.00277491	LRP1B	protein_coding	76.9594	36.5731	38.9348	28.5124	235.107	163.317	76.2044	70.5608	81	19	47	28	238	183	75	120
ENSG00000082175	729.083	-0.987051	0.226609	-4.45131	8.53491e-06	0.00277491	PGR	protein_coding	2066.5	1501.42	180.591	109.976	951.294	925.461	49.7869	47.6285	2175	780	218	108	963	1037	49	81
ENSG00000268104	10.3922	-1.30213	0.300462	-4.43744	9.10343e-06	0.00289935	SLC6A14	protein_coding	57.007	13.4743	4.9704	6.1098	0.987844	0	0	0.588007	60	7	6	6	1	0	0	1
ENSG00000272808	86.3022	1.17447	0.264314	4.40063	1.07938e-05	0.00336896	AC015712.6	processed_transcript	12.3515	17.3241	67.1004	69.2444	34.5745	33.0203	202.196	254.607	13	9	81	68	35	37	199	433
ENSG00000157601	51.0434	-1.306	0.294803	-4.3922	1.12209e-05	0.00343359	MX1	protein_coding	30.4037	46.1977	125.917	130.342	16.7933	15.1715	22.3533	21.1682	32	24	152	128	17	17	22	36
ENSG00000139269	12.7566	-1.28924	0.304849	-4.36221	1.28755e-05	0.00381441	INHBE	protein_coding	3.80046	1.9249	46.3904	44.8052	0	0	1.01606	4.11605	4	1	56	44	0	0	1	7
ENSG00000136928	16.1042	1.39454	0.314407	4.36088	1.29542e-05	0.00381441	GABBR2	protein_coding	3.80046	1.9249	2.4852	4.0732	42.4773	39.2674	14.2248	20.5802	4	1	3	4	43	44	14	35
ENSG00000078081	82.6371	-1.33768	0.295937	-4.34866	1.3697e-05	0.00395842	LAMP3	protein_coding	4.75058	13.4743	219.526	305.49	3.95137	1.78488	60.9635	51.1566	5	7	265	300	4	2	60	87
ENSG00000130700	7.20411	-0.973167	0.27562	-4.33855	1.43428e-05	0.00406972	GATA5	protein_coding	4.75058	3.8498	21.5384	27.4941	0	0	0	0	5	2	26	27	0	0	0	0
ENSG00000185650	858.456	0.825352	0.191046	4.32373	1.53416e-05	0.00427539	ZFP36L1	protein_coding	413.3	579.396	724.85	668.004	893.999	1030.77	1146.11	1411.22	435	301	875	656	905	1155	1128	2400
ENSG00000047644	733.391	0.847209	0.198519	4.2733	1.92599e-05	0.00527317	WWC3	protein_coding	505.462	656.392	436.567	417.503	971.05	1000.43	874.827	1004.9	532	341	527	410	983	1121	861	1709
ENSG00000115461	1321.81	0.944916	0.230898	4.18487	2.85329e-05	0.00767732	IGFBP5	protein_coding	1462.23	1982.65	62.13	37.6771	3515.74	3261.87	108.718	143.474	1539	1030	75	37	3559	3655	107	244
ENSG00000053747	214.098	1.01048	0.242059	4.16099	3.1687e-05	0.00830859	LAMA3	protein_coding	34.2042	55.8222	232.78	164.965	81.0032	99.9533	446.05	598.003	36	29	281	162	82	112	439	1017
ENSG00000072133	15.6833	1.25991	0.312292	4.15915	3.19438e-05	0.00830859	RPS6KA6	protein_coding	5.7007	3.8498	0	3.0549	34.5745	42.8371	21.3372	14.1122	6	2	0	3	35	48	21	24
ENSG00000156127	101.188	1.02383	0.248806	4.12531	3.7024e-05	0.00947207	BATF	protein_coding	21.8527	32.7233	101.893	82.4823	66.1855	67.8255	200.164	236.379	23	17	123	81	67	76	197	402
ENSG00000255587	23.0392	1.29204	0.313621	4.12096	3.77292e-05	0.00949681	RAB44	protein_coding	0.950116	0	6.6272	15.2745	3.95137	2.67732	66.0438	88.789	1	0	8	15	4	3	65	151
ENSG00000173227	66.3486	1.16681	0.288172	4.1156	3.86168e-05	0.00956593	SYT12	protein_coding	26.6032	82.7708	11.5976	15.2745	162.006	141.006	38.6102	52.9206	28	43	14	15	164	158	38	90
ENSG00000185697	98.7452	1.11723	0.281111	4.1051	4.04134e-05	0.00985455	MYBL1	protein_coding	149.168	30.7984	27.3372	21.3843	222.265	174.918	89.4132	74.6768	157	16	33	21	225	196	88	127
ENSG00000117724	534.313	0.965636	0.245714	4.07444	4.61251e-05	0.0110743	CENPF	protein_coding	969.118	444.652	48.0472	48.8784	1254.56	1212.83	167.65	128.773	1020	231	58	48	1270	1359	165	219
ENSG00000271503	8.64084	-1.15365	0.296915	-4.06757	4.75064e-05	0.0112331	CCL5	protein_coding	1.90023	7.69961	32.3076	24.4392	0	0	1.01606	1.76402	2	4	39	24	0	0	1	3
ENSG00000261409	14.3835	1.18555	0.310886	4.057	4.97075e-05	0.0114759	AL035425.3	sense_overlapping	8.55104	0	1.6568	2.0366	27.6596	29.4505	23.3694	22.3442	9	0	2	2	28	33	23	38
ENSG00000164690	601.129	-0.947472	0.228049	-4.05561	5.00039e-05	0.0114759	SHH	protein_coding	1451.78	1861.38	91.9524	79.4274	621.354	598.828	50.803	53.5086	1528	967	111	78	629	671	50	91
ENSG00000109819	27.6131	1.22017	0.304185	4.02553	5.68464e-05	0.0128572	PPARGC1A	protein_coding	9.50116	3.8498	13.2544	18.3294	49.3922	30.343	38.6102	57.6246	10	2	16	18	50	34	38	98
ENSG00000165959	97.8619	1.06178	0.26535	4.01373	5.97667e-05	0.0133246	CLMN	protein_coding	53.2065	73.1463	49.704	41.7503	132.371	111.555	141.232	179.93	56	38	60	41	134	125	139	306
ENSG00000135052	101.351	0.992941	0.247536	4.00734	6.14062e-05	0.0134285	GOLM1	protein_coding	41.8051	63.5218	67.9288	69.2444	126.444	102.631	153.425	185.81	44	33	82	68	128	115	151	316
ENSG00000108679	189.446	-0.950922	0.236541	-4.00524	6.19539e-05	0.0134285	LGALS3BP	protein_coding	248.93	562.071	139.171	120.159	145.213	174.918	56.8993	68.2088	262	292	168	118	147	196	56	116
ENSG00000176049	22.3316	1.24984	0.308669	3.99407	6.49499e-05	0.013885	JAKMIP2	protein_coding	9.50116	7.69961	7.4556	6.1098	44.453	56.2237	21.3372	25.8723	10	4	9	6	45	63	21	44
ENSG00000110723	116.68	0.923982	0.231542	3.98916	6.63069e-05	0.0139836	EXPH5	protein_coding	72.2088	51.9724	99.408	72.2993	131.383	118.695	209.308	178.166	76	27	120	71	133	133	206	303
ENSG00000152137	112.446	1.0156	0.258308	3.97466	7.04794e-05	0.0142349	HSPB8	protein_coding	33.2541	44.2728	106.864	87.5738	131.383	121.372	184.923	189.926	35	23	129	86	133	136	182	323
ENSG00000163347	45.1252	1.19708	0.297809	3.97415	7.06323e-05	0.0142349	CLDN1	protein_coding	6.65081	15.3992	27.3372	24.4392	30.6232	22.311	133.104	101.137	7	8	33	24	31	25	131	172
ENSG00000148346	38.0431	-1.19736	0.31277	-3.97369	7.07665e-05	0.0142349	LCN2	protein_coding	0	103.945	74.556	89.6104	0	0.89244	18.2891	17.0522	0	54	90	88	0	1	18	29
ENSG00000066279	527.911	1.07158	0.286213	3.97242	7.1147e-05	0.0142349	ASPM	protein_coding	1079.33	148.217	62.9584	40.732	1350.38	1235.14	181.875	124.657	1136	77	76	40	1367	1384	179	212
ENSG00000122591	55.1788	1.14632	0.295319	3.96178	7.43927e-05	0.0146959	FAM126A	protein_coding	28.5035	5.77471	41.42	29.5307	60.2585	72.2877	110.75	92.905	30	3	50	29	61	81	109	158
ENSG00000112343	46.4613	-1.13124	0.286873	-3.95835	7.54678e-05	0.0147219	TRIM38	protein_coding	56.0568	55.8222	82.84	85.5372	31.611	20.5261	19.3051	19.9922	59	29	100	84	32	23	19	34
ENSG00000258959	16.1662	1.19587	0.310692	3.95267	7.72839e-05	0.01489	AL118558.1	antisense_RNA	0	0	8.284	4.0732	2.96353	1.78488	52.8351	59.3887	0	0	10	4	3	2	52	101
ENSG00000154274	93.2893	1.01739	0.259625	3.9387	8.1924e-05	0.0155915	C4orf19	protein_coding	85.5104	61.5969	46.3904	24.4392	162.994	188.305	85.349	91.729	90	32	56	24	165	211	84	156
ENSG00000196405	573.563	-0.916767	0.228633	-3.92668	8.61262e-05	0.0161938	EVL	protein_coding	1352.97	1636.17	140.828	176.166	532.448	546.174	91.4453	112.309	1424	850	170	173	539	612	90	191
ENSG00000156011	222.855	0.932495	0.239672	3.92302	8.74443e-05	0.0162459	PSD3	protein_coding	107.363	75.0712	213.727	180.239	244.985	258.808	347.492	355.156	113	39	258	177	248	290	342	604
ENSG00000134202	241.352	0.862301	0.221069	3.91606	9.0007e-05	0.0165253	GSTM3	protein_coding	226.128	192.49	144.142	93.6836	369.454	356.084	293.641	255.195	238	100	174	92	374	399	289	434
ENSG00000105810	127.28	0.947829	0.243671	3.90448	9.44278e-05	0.0171353	CDK6	protein_coding	132.066	71.2214	56.3312	60.0797	205.471	219.54	141.232	132.301	139	37	68	59	208	246	139	225
ENSG00000170381	25.4738	1.18084	0.307381	3.87432	0.000106925	0.0191801	SEMA3E	protein_coding	17.1021	3.8498	10.7692	9.1647	38.5259	22.311	53.8511	48.2165	18	2	13	9	39	25	53	82
ENSG00000135842	149.732	-1.0803	0.279932	-3.86925	0.000109169	0.0192437	FAM129A	protein_coding	8.55104	15.3992	352.898	496.93	3.95137	1.78488	177.81	140.534	9	8	426	488	4	2	175	239
ENSG00000111335	9.02392	-1.09772	0.30065	-3.86797	0.000109745	0.0192437	OAS2	protein_coding	3.80046	17.3241	27.3372	18.3294	0	0	3.04818	2.35203	4	9	33	18	0	0	3	4
ENSG00000006747	42.855	1.14546	0.294025	3.85133	0.00011748	0.020371	SCIN	protein_coding	35.1543	38.498	3.3136	3.0549	122.493	116.91	8.12847	15.2882	37	20	4	3	124	131	8	26
ENSG00000104267	129.038	-0.88032	0.229631	-3.83084	0.000127707	0.0218855	CA2	protein_coding	215.676	186.716	140	155.8	81.991	91.0289	82.3008	78.7929	227	97	169	153	83	102	81	134
ENSG00000198576	170.048	1.20334	0.299388	3.82724	0.000129589	0.0218855	ARC	protein_coding	23.7529	25.0237	101.893	61.098	39.5137	36.5901	508.03	564.486	25	13	123	60	40	41	500	960
ENSG00000111331	243.992	-1.0424	0.281839	-3.82566	0.000130421	0.0218855	OAS3	protein_coding	265.082	379.206	347.1	413.43	193.617	198.122	92.4614	62.9167	279	197	419	406	196	222	91	107
ENSG00000102554	294.479	1.00691	0.264622	3.80278	0.00014308	0.0237543	KLF5	protein_coding	98.8121	200.19	170.65	164.965	209.423	239.174	689.904	582.714	104	104	206	162	212	268	679	991
ENSG00000129595	24.6579	1.15494	0.304308	3.79709	0.000146404	0.0240503	EPB41L4A	protein_coding	19.0023	7.69961	9.1124	7.1281	50.38	37.4825	33.53	32.9284	20	4	11	7	51	42	33	56
ENSG00000102316	918.244	-0.762718	0.200475	-3.79078	0.000150172	0.0244123	MAGED2	protein_coding	1446.08	2207.86	633.726	544.79	898.938	906.719	355.621	352.216	1522	1147	765	535	910	1016	350	599
ENSG00000251129	12.7587	-1.21817	0.311858	-3.76611	0.00016581	0.0266561	LINC02506	lincRNA	30.4037	53.8973	4.9704	4.0732	2.96353	3.56976	1.01606	1.17601	32	28	6	4	3	4	1	2
ENSG00000172115	279.775	0.921528	0.247885	3.76374	0.000167391	0.0266561	CYCS	protein_coding	188.123	69.2965	240.236	217.916	277.584	294.505	528.351	422.189	198	36	290	214	281	330	520	718
ENSG00000050405	158.35	0.956139	0.258487	3.74329	0.000181624	0.0286306	LIMA1	protein_coding	122.565	94.3202	125.917	48.8784	213.374	214.186	223.533	224.03	129	49	152	48	216	240	220	381
ENSG00000154277	13.335	1.09702	0.309383	3.72573	0.000194751	0.0303928	UCHL1	protein_coding	0	0	3.3136	10.183	5.92706	11.6017	38.6102	37.0444	0	0	4	10	6	13	38	63
ENSG00000179715	41.1375	-1.15669	0.309446	-3.71408	0.00020394	0.0315118	PCED1B	protein_coding	76.0093	150.142	24.0236	25.4575	18.769	11.6017	10.1606	12.9361	80	78	29	25	19	13	10	22
ENSG00000225489	45.1445	-1.00029	0.269688	-3.70406	0.000212178	0.0324633	AL354707.1	lincRNA	60.8074	69.2965	63.7868	64.1529	23.7082	28.5581	24.3854	26.4603	64	36	77	63	24	32	24	45
ENSG00000187134	390.433	-0.967048	0.250471	-3.68959	0.000224618	0.0340329	AKR1C1	protein_coding	18.0522	13.4743	1076.92	1152.72	12.842	7.13952	461.291	381.028	19	7	1300	1132	13	8	454	648
ENSG00000109084	210.468	0.79034	0.21461	3.67983	0.000233391	0.0350222	TMEM97	protein_coding	239.429	179.016	94.4376	66.1895	406.992	411.415	157.489	128.773	252	93	114	65	412	461	155	219
ENSG00000169439	111.051	0.853399	0.232337	3.67635	0.000236598	0.0351295	SDC2	protein_coding	124.465	98.17	40.5916	33.6039	229.18	205.261	81.2847	75.8528	131	51	49	33	232	230	80	129
ENSG00000255874	55.3726	-1.00361	0.272969	-3.67419	0.000238609	0.0351295	LINC00346	lincRNA	102.613	86.6206	57.988	72.2993	29.6353	29.4505	35.5621	28.8123	108	45	70	71	30	33	35	49
ENSG00000272405	36.6433	-1.07536	0.29178	-3.66573	0.000246635	0.0359719	AL365181.3	antisense_RNA	15.2019	32.7233	77.8696	93.6836	6.91491	7.13952	28.4497	31.1643	16	17	94	92	7	8	28	53
ENSG00000106546	184.286	0.807004	0.221675	3.65579	0.000256395	0.0370491	AHR	protein_coding	45.6056	55.8222	195.502	211.806	101.748	101.738	414.552	347.512	48	29	236	208	103	114	408	591
ENSG00000205336	737.622	-0.696384	0.190791	-3.64769	0.000264613	0.0378857	ADGRG1	protein_coding	608.074	1049.07	942.719	1140.5	423.785	525.647	516.158	695.024	640	545	1138	1120	429	589	508	1182
ENSG00000136205	186.019	0.87909	0.243627	3.63877	0.000273947	0.0388656	TNS3	protein_coding	132.066	198.265	79.5264	87.5738	255.852	264.162	218.453	252.255	139	103	96	86	259	296	215	429
ENSG00000184305	146.363	0.861	0.238885	3.6281	0.000285513	0.0401416	CCSER1	protein_coding	100.712	42.3479	136.686	107.94	155.091	132.974	261.127	234.027	106	22	165	106	157	149	257	398
ENSG00000281344	78.6998	1.02946	0.303382	3.62154	0.000292854	0.0405352	HELLPAR	macro_lncRNA	82.6601	9.62451	38.9348	28.5124	81.991	56.2237	171.714	159.938	87	5	47	28	83	63	169	272
ENSG00000147872	231.519	-0.860556	0.233743	-3.62096	0.000293507	0.0405352	PLIN2	protein_coding	59.8573	80.8459	504.496	646.62	37.5381	49.0842	247.918	225.795	63	42	609	635	38	55	244	384
ENSG00000055813	24.9524	-1.16863	0.314151	-3.61465	0.000300755	0.0410313	CCDC85A	protein_coding	64.6079	92.3953	8.284	9.1647	7.90275	8.9244	3.04818	5.29206	68	48	10	9	8	10	3	9
ENSG00000139352	59.2006	-1.27309	0.311733	-3.61327	0.000302358	0.0410313	ASCL1	protein_coding	206.175	234.838	4.9704	0	10.8663	13.3866	1.01606	2.35203	217	122	6	0	11	15	1	4
ENSG00000128833	1068.35	-0.681469	0.189298	-3.60337	0.000314121	0.0422602	MYO5C	protein_coding	1533.49	1293.53	1383.43	1146.61	954.257	891.548	666.535	677.384	1614	672	1670	1126	966	999	656	1152
ENSG00000196683	193.3	0.760366	0.21161	3.59741	0.000321398	0.0428695	TOMM7	protein_coding	107.363	75.0712	198.816	163.946	175.836	153.5	363.749	308.115	113	39	240	161	178	172	358	524
ENSG00000279187	12.4416	1.07139	0.303327	3.59122	0.000329131	0.0435289	AC027601.5	TEC	0	0	2.4852	5.0915	0.987844	1.78488	49.7869	39.3964	0	0	3	5	1	2	49	67
ENSG00000171587	491.486	-0.723594	0.200869	-3.58787	0.000333387	0.0437214	DSCAM	protein_coding	965.318	1151.09	251.005	179.221	600.609	525.647	140.216	118.777	1016	598	303	176	608	589	138	202
ENSG00000274618	89.1729	-0.928675	0.258939	-3.5763	0.000348494	0.0453216	HIST1H4F	protein_coding	136.817	242.538	86.1536	33.6039	76.064	92.8138	25.4015	19.9922	144	126	104	33	77	104	25	34
ENSG00000178695	40.0373	1.03918	0.288727	3.57376	0.000351897	0.045386	KCTD12	protein_coding	17.1021	21.1739	23.1952	20.366	41.4894	37.4825	81.2847	78.2049	18	11	28	20	42	42	80	133
ENSG00000159167	373.792	-0.741295	0.209469	-3.56134	0.000368961	0.0471968	STC1	protein_coding	986.22	712.214	95.266	107.94	489.97	494.412	50.803	53.5086	1038	370	115	106	496	554	50	91
ENSG00000146281	83.2659	0.988512	0.278972	3.55495	0.000378046	0.0479658	PM20D2	protein_coding	57.007	30.7984	57.1596	35.6405	78.0397	68.7179	178.826	159.938	60	16	69	35	79	77	176	272
ENSG00000127946	302.05	-0.758646	0.214191	-3.54488	0.000392799	0.0490611	HIP1	protein_coding	445.604	667.941	229.467	227.081	313.146	286.473	113.799	132.889	469	347	277	223	317	321	112	226
ENSG00000156587	36.41	-1.05997	0.302977	-3.54476	0.000392967	0.0490611	UBE2L6	protein_coding	36.1044	75.0712	57.988	53.9699	22.7204	9.81684	20.3212	15.2882	38	39	70	53	23	11	20	26
ENSG00000235670	4.92537	-0.809162	0.265572	-3.53573	0.000406643	0.0500945	RPL21P40	processed_pseudogene	8.55104	1.9249	14.0828	14.2562	0	0	0	0.588007	9	1	17	14	0	0	0	1
ENSG00000131747	579.306	0.915521	0.266822	3.53507	0.000407664	0.0500945	TOP2A	protein_coding	1186.69	275.261	69.5856	44.8052	1434.35	1364.54	146.313	112.897	1249	143	84	44	1452	1529	144	192
ENSG00000101911	167.485	0.822775	0.232422	3.52984	0.000415814	0.0503448	PRPS2	protein_coding	192.874	123.194	67.9288	56.0065	325.988	351.622	127.007	95.2571	203	64	82	55	330	394	125	162
ENSG00000205542	1590.62	0.673603	0.191019	3.52852	0.000417895	0.0503448	TMSB4X	protein_coding	1017.57	1027.9	1665.08	1039.68	1625	1574.26	2519.83	2255.59	1071	534	2010	1021	1645	1764	2480	3836
ENSG00000125740	213.926	1.13734	0.302925	3.52758	0.000419379	0.0503448	FOSB	protein_coding	14.2517	38.498	122.603	92.6653	35.5624	31.2354	698.033	678.56	15	20	148	91	36	35	687	1154
ENSG00000165626	41.2637	0.986315	0.281126	3.50198	0.000461809	0.0550152	BEND7	protein_coding	22.8028	17.3241	22.3668	29.5307	55.3192	59.7935	62.9957	59.9767	24	9	27	29	56	67	62	102
ENSG00000145569	93.7288	0.863723	0.247894	3.4975	0.000469634	0.0552179	FAM105A	protein_coding	38.0046	26.9486	101.065	76.3725	75.0761	64.2557	171.714	196.394	40	14	122	75	76	72	169	334
ENSG00000109472	150.34	0.778708	0.222553	3.49696	0.000470587	0.0552179	CPE	protein_coding	163.42	123.194	72.8992	57.0248	301.292	245.421	114.815	124.657	172	64	88	56	305	275	113	212
ENSG00000132170	57.638	0.98586	0.279343	3.49374	0.000476311	0.0554725	PPARG	protein_coding	25.6531	23.0988	36.4496	36.6588	42.4773	44.622	123.959	128.185	27	12	44	36	43	50	122	218
ENSG00000108551	393.58	0.797222	0.240704	3.46686	0.000526579	0.0608725	RASD1	protein_coding	12.3515	17.3241	605.56	519.333	35.5624	49.0842	932.742	976.679	13	9	731	510	36	55	918	1661
ENSG00000187608	200.551	-0.745661	0.215266	-3.45597	0.000548313	0.0629189	ISG15	protein_coding	102.613	196.34	434.082	311.6	63.222	103.523	200.164	192.866	108	102	524	306	64	116	197	328
ENSG00000197712	130.39	-0.773888	0.224413	-3.45009	0.00056039	0.0636487	FAM114A1	protein_coding	113.064	115.494	207.1	242.355	56.3071	58.9011	127.007	122.893	119	60	250	238	57	66	125	209
ENSG00000163362	26.459	-1.0545	0.302168	-3.44892	0.00056283	0.0636487	INAVA	protein_coding	26.6032	90.4704	21.5384	26.4758	9.87844	18.7412	9.14453	8.8201	28	47	26	26	10	21	9	15
ENSG00000162891	19.2602	1.0699	0.310436	3.42541	0.000613872	0.0686135	IL20	protein_coding	14.2517	11.5494	3.3136	4.0732	42.4773	47.2993	15.2409	15.8762	15	6	4	4	43	53	15	27
ENSG00000183098	109.027	0.897844	0.263121	3.42351	0.000618181	0.0686135	GPC6	protein_coding	127.316	76.9961	41.42	19.3477	236.095	252.561	57.9154	60.5647	134	40	50	19	239	283	57	103
ENSG00000175305	140.179	0.910291	0.275115	3.42275	0.000619922	0.0686135	CCNE2	protein_coding	187.173	55.8222	81.1832	41.7503	204.484	171.349	210.324	169.346	197	29	98	41	207	192	207	288
ENSG00000269028	261.648	0.940305	0.293382	3.4184	0.000629908	0.0692277	MTRNR2L12	protein_coding	381.947	50.0475	137.514	76.3725	493.922	452.467	235.726	265.191	402	26	166	75	500	507	232	451
ENSG00000125089	28.3544	-1.03811	0.304269	-3.41209	0.000644666	0.0702668	SH3TC1	protein_coding	21.8527	67.3716	29.8224	56.0065	7.90275	12.4942	17.273	14.1122	23	35	36	55	8	14	17	24
ENSG00000172461	65.967	0.961025	0.292748	3.41053	0.000648367	0.0702668	FUT9	protein_coding	117.814	21.1739	14.0828	9.1647	174.848	124.942	34.546	31.1643	124	11	17	9	177	140	34	53
ENSG00000174226	29.5896	1.01706	0.312988	3.4034	0.000665531	0.0716295	SNX31	protein_coding	0	0	29.8224	19.3477	4.93922	1.78488	91.4453	89.377	0	0	36	19	5	2	90	152
ENSG00000170312	136.338	0.945024	0.299381	3.39699	0.000681309	0.0728254	CDK1	protein_coding	259.382	34.6482	28.994	16.2928	300.304	324.848	72.1402	54.0966	273	18	35	16	304	364	71	92
ENSG00000070778	135.465	0.844769	0.249209	3.3918	0.00069434	0.0737134	PTPN21	protein_coding	105.463	80.8459	81.1832	81.464	147.189	140.113	242.838	204.626	111	42	98	80	149	157	239	348
ENSG00000254337	72.7963	-0.970516	0.283469	-3.36863	0.000755438	0.0796579	AC083967.1	lincRNA	214.726	186.716	14.9112	3.0549	79.0275	78.5348	3.04818	2.35203	226	97	18	3	80	88	3	4
ENSG00000183566	5.05196	0.776674	0.26934	3.3667	0.00076073	0.0796775	BPIFA4P	transcribed_unitary_pseudogene	0	0	0.8284	0	14.8177	10.7093	4.06424	9.99611	0	0	1	0	15	12	4	17
ENSG00000118193	163.746	0.918667	0.291181	3.36064	0.000777631	0.0809047	KIF14	protein_coding	342.992	55.8222	20.71	20.366	380.32	375.717	59.9475	54.0966	361	29	25	20	385	421	59	92
ENSG00000155876	120.693	-0.75405	0.22457	-3.35617	0.000790289	0.0816772	RRAGA	protein_coding	133.966	167.467	168.165	157.836	82.9789	87.4592	85.349	82.3209	141	87	203	155	84	98	84	140
ENSG00000081181	51.4428	0.93234	0.279153	3.35135	0.000804199	0.082289	ARG2	protein_coding	10.4513	21.1739	57.1596	32.5856	39.5137	34.8052	134.12	81.7329	11	11	69	32	40	39	132	139
ENSG00000147526	544.275	0.650167	0.193536	3.35047	0.000806755	0.082289	TACC1	protein_coding	712.587	540.898	188.875	169.038	1129.11	1060.22	275.352	278.127	750	281	228	166	1143	1188	271	473
ENSG00000122566	1354.55	0.735155	0.221512	3.34733	0.000815952	0.0823466	HNRNPA2B1	protein_coding	1683.61	625.593	916.21	759.651	2128.8	1762.57	1539.33	1420.62	1772	325	1106	746	2155	1975	1515	2416
ENSG00000109805	129.647	0.921677	0.296875	3.34667	0.000817873	0.0823466	NCAPG	protein_coding	261.282	36.5731	15.7396	28.5124	296.353	273.979	62.9957	61.7407	275	19	19	28	300	307	62	105
ENSG00000205730	244.005	-0.775443	0.235083	-3.33953	0.000839201	0.0835596	ITPRIPL2	protein_coding	220.427	227.138	359.526	437.869	88.9059	89.244	251.983	276.951	232	118	434	430	90	100	248	471
ENSG00000257550	11.0996	0.974712	0.304801	3.33906	0.000840629	0.0835596	AC023509.2	antisense_RNA	0	0	3.3136	7.1281	2.96353	2.67732	38.6102	34.1044	0	0	4	7	3	3	38	58
ENSG00000197768	31.9613	1.05122	0.312663	3.33168	0.000863238	0.0852638	STPG3	protein_coding	5.7007	0	9.9408	13.2379	3.95137	8.03196	110.75	104.077	6	0	12	13	4	9	109	177
ENSG00000167653	26.8402	0.994521	0.299471	3.32133	0.000895901	0.0879335	PSCA	protein_coding	22.8028	19.249	7.4556	7.1281	55.3192	51.7615	23.3694	27.6363	24	10	9	7	56	58	23	47
ENSG00000136997	540.594	0.741122	0.224642	3.31134	0.000928502	0.0905638	MYC	protein_coding	254.631	504.324	453.135	327.892	512.691	597.043	834.185	840.849	268	262	547	322	519	669	821	1430
ENSG00000128641	1132.67	0.656408	0.199174	3.30502	0.00094971	0.0919033	MYO1B	protein_coding	942.515	556.297	1069.46	859.445	1280.25	1245.85	1722.22	1385.34	992	289	1291	844	1296	1396	1695	2356
ENSG00000146038	185.224	0.784302	0.236401	3.30375	0.000954013	0.0919033	DCDC2	protein_coding	224.227	127.044	82.0116	57.0248	397.113	371.255	117.863	105.253	236	66	99	56	402	416	116	179
ENSG00000184012	231.107	0.836895	0.253597	3.30031	0.000965764	0.0924645	TMPRSS2	protein_coding	108.313	179.016	158.224	139.507	213.374	198.122	416.584	435.713	114	93	191	137	216	222	410	741
ENSG00000090661	126.734	-0.824	0.246939	-3.29706	0.000977025	0.092857	CERS4	protein_coding	214.726	356.107	68.7572	65.1712	109.651	116.91	39.6263	42.9245	226	185	83	64	111	131	39	73
ENSG00000145386	174.289	0.869312	0.285793	3.2957	0.000981763	0.092857	CCNA2	protein_coding	318.289	125.119	34.7928	7.1281	386.247	402.491	69.092	51.1566	335	65	42	7	391	451	68	87
ENSG00000176046	158.143	-0.813241	0.249775	-3.29052	0.00100004	0.0935723	NUPR1	protein_coding	24.703	65.4467	376.922	358.441	14.8177	18.7412	192.035	214.034	26	34	455	352	15	21	189	364
ENSG00000112297	673.008	0.642512	0.196701	3.29016	0.00100132	0.0935723	CRYBG1	protein_coding	882.658	858.506	207.928	153.763	1296.05	1330.63	328.187	326.344	929	446	251	151	1312	1491	323	555
ENSG00000158296	44.8936	-0.898158	0.273281	-3.28621	0.00101547	0.0943299	SLC13A3	protein_coding	29.4536	46.1977	93.6092	80.4457	11.8541	19.6337	42.6745	35.2804	31	24	113	79	12	22	42	60
ENSG00000140416	712.037	0.616982	0.188011	3.28358	0.00102499	0.0946508	TPM1	protein_coding	517.813	446.577	693.371	531.552	836.704	707.705	972.369	990.203	545	232	837	522	847	793	957	1684
ENSG00000173482	29.076	-0.976059	0.299576	-3.27938	0.00104035	0.0955041	PTPRM	protein_coding	16.152	26.9486	70.414	57.0248	4.93922	7.13952	22.3533	27.6363	17	14	85	56	5	8	22	47
ENSG00000167723	52.6897	-0.86998	0.265066	-3.27542	0.00105507	0.096213	TRPV3	protein_coding	83.6102	105.87	44.7336	57.0248	32.5988	46.4069	25.4015	25.8723	88	55	54	56	33	52	25	44
ENSG00000172716	9.01972	0.940302	0.301275	3.27399	0.0010604	0.096213	SLFN11	protein_coding	0.950116	3.8498	0.8284	2.0366	8.89059	8.9244	28.4497	18.2282	1	2	1	2	9	10	28	31
ENSG00000136261	201.215	0.700541	0.214088	3.27233	0.00106666	0.0962216	BZW2	protein_coding	169.121	128.968	147.455	138.489	261.779	270.409	275.352	218.15	178	67	178	136	265	303	271	371
ENSG00000173175	25.2324	1.00581	0.311478	3.27062	0.00107313	0.0962486	ADCY5	protein_coding	14.2517	9.62451	13.2544	6.1098	30.6232	25.8808	38.6102	63.5047	15	5	16	6	31	29	38	108
ENSG00000081277	67.1342	-0.922256	0.283706	-3.26691	0.00108727	0.0969595	PKP1	protein_coding	125.415	229.063	14.0828	15.2745	75.0761	66.933	7.11241	4.11605	132	119	17	15	76	75	7	7
ENSG00000175928	18.2632	1.01365	0.310553	3.25955	0.00111588	0.0989455	LRRN1	protein_coding	14.2517	5.77471	6.6272	6.1098	39.5137	29.4505	24.3854	19.9922	15	3	8	6	40	33	24	34
ENSG00000130635	929.736	-0.630082	0.193785	-3.25457	0.00113565	0.100001	COL5A1	protein_coding	1404.27	2327.21	400.946	492.857	1066.87	1214.61	252.999	278.127	1478	1209	484	484	1080	1361	249	473
ENSG00000188153	251.149	-0.698228	0.216089	-3.25333	0.0011406	0.100001	COL4A5	protein_coding	423.752	519.724	163.195	150.708	320.061	271.302	86.365	74.0888	446	270	197	148	324	304	85	126
ENSG00000166446	448.036	0.62187	0.192196	3.24663	0.00116779	0.101813	CDYL2	protein_coding	190.973	194.415	511.123	493.875	332.903	340.912	742.739	777.345	201	101	617	485	337	382	731	1322
ENSG00000134762	6.24227	0.856051	0.28634	3.23894	0.00119975	0.103717	DSC3	protein_coding	0	1.9249	0	2.0366	6.91491	9.81684	12.1927	17.0522	0	1	0	2	7	11	12	29
ENSG00000138180	138.151	0.885346	0.282311	3.23819	0.00120292	0.103717	CEP55	protein_coding	251.781	59.672	26.5088	22.4026	307.219	318.601	73.1563	45.8645	265	31	32	22	311	357	72	78
ENSG00000146674	361.342	0.780677	0.240591	3.23422	0.00121976	0.104591	IGFBP3	protein_coding	256.531	302.21	227.81	160.891	704.333	650.589	247.918	340.456	270	157	275	158	713	729	244	579
ENSG00000163376	68.88	0.925884	0.297214	3.23069	0.00123491	0.105311	KBTBD8	protein_coding	21.8527	1.9249	80.3548	50.915	35.5624	34.8052	206.26	119.365	23	1	97	50	36	39	203	203
ENSG00000141384	87.924	0.835607	0.259259	3.22444	0.0012622	0.107054	TAF4B	protein_coding	48.4559	25.0237	80.3548	67.2078	65.1977	69.6104	205.244	142.298	51	13	97	66	66	78	202	242
ENSG00000198797	23.249	0.98514	0.303212	3.21629	0.0012986	0.109317	BRINP2	protein_coding	14.2517	15.3992	8.284	8.1464	44.453	48.1918	28.4497	18.8162	15	8	10	8	45	54	28	32
ENSG00000111052	21.469	0.991249	0.314015	3.21534	0.0013029	0.109317	LIN7A	protein_coding	6.65081	7.69961	13.2544	5.0915	48.4043	53.5464	18.2891	18.8162	7	4	16	5	49	60	18	32
ENSG00000173110	86.8467	0.942262	0.287369	3.21343	0.00131159	0.109458	HSPA6	protein_coding	4.75058	7.69961	65.4436	96.7385	9.87844	9.81684	261.127	239.319	5	4	79	95	10	11	257	407
ENSG00000119922	29.5995	-1.08476	0.31252	-3.21051	0.00132499	0.109988	IFIT2	protein_coding	6.65081	1.9249	95.266	90.6287	3.95137	0.89244	23.3694	14.1122	7	1	115	89	4	1	23	24
ENSG00000170477	11.803	0.907499	0.301302	3.19728	0.00138729	0.11455	KRT4	protein_coding	3.80046	0	3.3136	2.0366	4.93922	7.13952	35.5621	37.6324	4	0	4	2	5	8	35	64
ENSG00000185567	329.035	-0.699495	0.219783	-3.19371	0.00140456	0.115366	AHNAK2	protein_coding	245.13	365.731	531.833	523.406	167.933	139.221	344.444	314.583	258	190	642	514	170	156	339	535
ENSG00000102032	43.3199	0.931293	0.290474	3.19111	0.00141726	0.1158	RENBP	protein_coding	18.0522	9.62451	31.4792	33.6039	25.6839	35.6976	81.2847	111.133	19	5	38	33	26	40	80	189
ENSG00000073008	192.558	0.79263	0.250182	3.18872	0.00142905	0.115882	PVR	protein_coding	69.3585	175.166	122.603	154.782	176.824	190.09	324.123	327.52	73	91	148	152	179	213	319	557
ENSG00000105983	562.673	-0.687337	0.214726	-3.18667	0.00143919	0.115882	LMBR1	protein_coding	1494.53	777.661	361.182	290.215	613.451	568.485	197.115	198.746	1573	404	436	285	621	637	194	338
ENSG00000128573	13.6297	-0.995265	0.314424	-3.1864	0.00144054	0.115882	FOXP2	protein_coding	21.8527	11.5494	24.0236	29.5307	3.95137	2.67732	10.1606	5.29206	23	6	29	29	4	3	10	9
ENSG00000283078	103.675	1.00898	0.308439	3.18248	0.0014602	0.116861	AL137077.2	lincRNA	26.6032	36.5731	47.2188	36.6588	45.4408	33.9127	311.93	291.063	28	19	57	36	46	38	307	495
ENSG00000119938	106.222	0.753006	0.237815	3.18027	0.0014714	0.117157	PPP1R3C	protein_coding	139.667	96.2451	38.1064	26.4758	222.265	199.014	72.1402	55.8606	147	50	46	26	225	223	71	95
ENSG00000185668	11.2053	0.972581	0.305426	3.17688	0.00148866	0.117929	POU3F1	protein_coding	0.950116	0	4.9704	3.0549	2.96353	1.78488	29.4657	46.4525	1	0	6	3	3	2	29	79
ENSG00000148700	9.54474	0.868116	0.30261	3.16507	0.00155048	0.122206	ADD3	protein_coding	3.80046	7.69961	0.8284	0	23.7082	16.9564	12.1927	11.1721	4	4	1	0	24	19	12	19
ENSG00000169122	70.3361	-0.851081	0.271163	-3.16125	0.00157096	0.122649	FAM110B	protein_coding	109.263	103.945	95.266	77.3908	38.5259	38.3749	37.5942	62.3287	115	54	115	76	39	43	37	106
ENSG00000182240	95.7981	0.805054	0.255775	3.16109	0.00157182	0.122649	BACE2	protein_coding	51.3063	96.2451	56.3312	54.9882	133.359	118.695	129.04	126.421	54	50	68	54	135	133	127	215
ENSG00000170791	99.8893	0.832407	0.265212	3.15679	0.00159515	0.123647	CHCHD7	protein_coding	68.4084	25.0237	86.982	70.2627	80.0153	72.2877	210.324	185.81	72	13	105	69	81	81	207	316
ENSG00000026025	50.3744	0.755051	0.311743	3.15582	0.00160045	0.123647	VIM	protein_coding	12.3515	69.2965	4.9704	9.1647	38.5259	36.5901	116.847	115.249	13	36	6	9	39	41	115	196
ENSG00000143416	131.556	-0.973398	0.289349	-3.15055	0.00162965	0.124702	SELENBP1	protein_coding	305.937	465.826	39.7632	20.366	89.8938	87.4592	24.3854	18.8162	322	242	48	20	91	98	24	32
ENSG00000274928	33.1979	0.936028	0.310938	3.14908	0.00163786	0.124702	KRT89P	transcribed_unprocessed_pseudogene	7.60093	11.5494	28.994	16.2928	61.2463	58.9011	34.546	46.4525	8	6	35	16	62	66	34	79
ENSG00000005001	97.2034	0.778882	0.247808	3.14904	0.00163808	0.124702	PRSS22	protein_coding	28.5035	50.0475	86.1536	99.7934	73.1004	72.2877	188.987	178.754	30	26	104	98	74	81	186	304
ENSG00000116016	838.366	0.748248	0.248355	3.14186	0.00167876	0.126368	EPAS1	protein_coding	86.4606	198.265	1124.97	1151.7	356.612	323.063	1705.96	1759.9	91	103	1358	1131	361	362	1679	2993
ENSG00000072041	4.93618	0.719758	0.267325	3.14128	0.0016821	0.126368	SLC6A15	protein_coding	0	0	0	2.0366	9.87844	3.56976	8.12847	15.8762	0	0	0	2	10	4	8	27
ENSG00000254087	56.885	-0.852228	0.270487	-3.14047	0.00168678	0.126368	LYN	protein_coding	138.717	82.7708	49.704	44.8052	43.4651	48.1918	27.4336	19.9922	146	43	60	44	44	54	27	34
ENSG00000185215	33.338	-0.965478	0.304717	-3.1395	0.00169235	0.126368	TNFAIP2	protein_coding	8.55104	59.672	57.1596	76.3725	5.92706	8.9244	25.4015	24.6963	9	31	69	75	6	10	25	42
ENSG00000101670	14.0386	-0.832407	0.28325	-3.13774	0.00170253	0.126523	LIPG	protein_coding	0	9.62451	62.13	34.6222	1.97569	0	1.01606	2.94003	0	5	75	34	2	0	1	5
ENSG00000189057	88.3424	0.820713	0.312877	3.13195	0.00173651	0.127617	FAM111B	protein_coding	208.075	9.62451	14.0828	8.1464	199.544	191.875	47.7548	27.6363	219	5	17	8	202	215	47	47
ENSG00000169856	24.0462	-0.97745	0.305865	-3.13133	0.00174017	0.127617	ONECUT1	protein_coding	45.6056	78.921	10.7692	13.2379	13.8298	19.6337	5.0803	5.29206	48	41	13	13	14	22	5	9
ENSG00000125999	8.53457	0.955152	0.302825	3.13106	0.00174179	0.127617	BPIFB1	protein_coding	4.75058	1.9249	0	1.0183	34.5745	16.0639	4.06424	5.88007	5	1	0	1	35	18	4	10
ENSG00000156970	88.558	0.837718	0.285956	3.12715	0.00176507	0.128471	BUB1B	protein_coding	167.22	67.3716	9.1124	9.1647	196.581	192.767	38.6102	27.6363	176	35	11	9	199	216	38	47
ENSG00000165949	12.2038	-0.971821	0.301462	-3.12635	0.00176992	0.128471	IFI27	protein_coding	0	59.672	14.9112	15.2745	0	1.78488	3.04818	2.94003	0	31	18	15	0	2	3	5
ENSG00000240023	47.3329	1.06177	0.313975	3.12463	0.0017803	0.128627	AL133163.1	processed_pseudogene	2.85035	1.9249	29.8224	13.2379	3.95137	0.89244	166.634	159.35	3	1	36	13	4	1	164	271
ENSG00000198832	39.549	-0.943312	0.303402	-3.11742	0.00182442	0.131207	SELENOM	protein_coding	22.8028	51.9724	103.55	60.0797	18.769	9.81684	22.3533	27.0483	24	27	125	59	19	11	22	46
ENSG00000198826	114.995	0.803773	0.263196	3.11443	0.00184299	0.131934	ARHGAP11A	protein_coding	209.026	76.9961	17.3964	19.3477	281.535	232.035	47.7548	35.8684	220	40	21	19	285	260	47	61
ENSG00000105974	126.099	0.723487	0.23334	3.1099	0.00187148	0.133362	CAV1	protein_coding	176.722	109.719	39.7632	36.6588	266.718	235.604	70.1081	73.5008	186	57	48	36	270	264	69	125
ENSG00000047634	91.174	0.806516	0.261424	3.10834	0.00188141	0.133461	SCML1	protein_coding	65.558	32.7233	65.4436	77.3908	112.614	124.049	131.072	120.541	69	17	79	76	114	139	129	205
ENSG00000215417	47.0302	0.892433	0.294069	3.09038	0.00199898	0.141158	MIR17HG	processed_transcript	37.0545	9.62451	30.6508	30.549	52.3557	58.0086	94.4935	63.5047	39	5	37	30	53	65	93	108
ENSG00000105877	14.4857	0.961969	0.314248	3.08295	0.00204957	0.143503	DNAH11	protein_coding	4.75058	1.9249	9.9408	7.1281	14.8177	19.6337	29.4657	28.2243	5	1	12	7	15	22	29	48
ENSG00000011426	292.001	0.74968	0.256165	3.08281	0.00205058	0.143503	ANLN	protein_coding	616.625	242.538	39.7632	32.5856	637.159	573.839	111.767	81.7329	649	126	48	32	645	643	110	139
ENSG00000237330	148.756	0.761112	0.247616	3.07721	0.00208947	0.145127	RNF223	protein_coding	84.5603	128.968	111.006	81.464	142.249	162.424	241.822	237.555	89	67	134	80	144	182	238	404
ENSG00000074527	136.618	0.780078	0.267887	3.07594	0.00209843	0.145127	NTN4	protein_coding	11.4014	9.62451	171.479	206.715	31.611	41.0523	312.946	308.115	12	5	207	203	32	46	308	524
ENSG00000197558	77.1217	-0.808114	0.263328	-3.07477	0.00210667	0.145127	SSPO	protein_coding	92.1613	144.368	64.6152	117.104	32.5988	54.4389	48.7708	62.9167	97	75	78	115	33	61	48	107
ENSG00000171320	50.5326	0.830418	0.311066	3.07416	0.00211097	0.145127	ESCO2	protein_coding	111.164	13.4743	7.4556	4.0732	109.651	108.878	32.5139	17.0522	117	7	9	4	111	122	32	29
ENSG00000122877	18.4349	1.00524	0.312	3.06467	0.00217912	0.149012	EGR2	protein_coding	0.950116	3.8498	7.4556	6.1098	2.96353	4.4622	59.9475	61.7407	1	2	9	6	3	5	59	105
ENSG00000254501	8.92458	0.905979	0.300582	3.06365	0.00218657	0.149012	AP003068.1	antisense_RNA	0	1.9249	2.4852	3.0549	1.97569	3.56976	32.5139	25.8723	0	1	3	3	2	4	32	44
ENSG00000174371	97.4524	0.805023	0.282987	3.04745	0.00230794	0.156599	EXO1	protein_coding	182.422	78.921	15.7396	14.2562	199.544	178.488	57.9154	52.3326	192	41	19	14	202	200	57	89
ENSG00000234290	38.4795	0.966955	0.312323	3.03875	0.0023756	0.160492	AC116366.1	antisense_RNA	0	0	24.0236	38.6954	0.987844	0	130.056	114.073	0	0	29	38	1	0	128	194
ENSG00000244879	614.795	-0.585073	0.192534	-3.03597	0.00239765	0.161283	GABPB1-AS1	antisense_RNA	722.088	538.973	793.607	964.33	420.821	424.802	470.435	583.302	760	280	958	947	426	476	463	992
ENSG00000133863	7.93629	0.87528	0.300399	3.02537	0.00248327	0.165696	TEX15	protein_coding	4.75058	0	0.8284	2.0366	19.7569	18.7412	9.14453	8.23209	5	0	1	2	20	21	9	14
ENSG00000038427	56.2855	-0.891373	0.28795	-3.02522	0.00248449	0.165696	VCAN	protein_coding	170.071	115.494	23.1952	23.4209	46.4287	41.9447	20.3212	9.4081	179	60	28	23	47	47	20	16
ENSG00000137812	150.007	0.837636	0.297054	3.02157	0.00251464	0.166993	KNL1	protein_coding	337.291	53.8973	10.7692	12.2196	371.429	351.622	41.6584	21.1682	355	28	13	12	376	394	41	36
ENSG00000185008	24.9564	-0.93687	0.300014	-3.01008	0.0026118	0.172711	ROBO2	protein_coding	100.712	80.8459	3.3136	3.0549	3.95137	1.78488	3.04818	2.94003	106	42	4	3	4	2	3	5
ENSG00000166750	390.783	-0.766224	0.251421	-3.00227	0.0026797	0.176453	SLFN5	protein_coding	314.488	140.518	796.921	889.994	132.371	151.715	373.91	326.344	331	73	962	874	134	170	368	555
ENSG00000223764	126.09	-0.714523	0.238019	-2.99957	0.00270357	0.177277	AL645608.1	lincRNA	253.681	334.933	29.8224	38.6954	156.079	157.07	17.273	21.1682	267	174	36	38	158	176	17	36
ENSG00000185920	35.3007	0.881099	0.304414	2.99824	0.0027154	0.177308	PTCH1	protein_coding	10.4513	44.2728	16.568	12.2196	36.5502	48.1918	62.9957	51.1566	11	23	20	12	37	54	62	87
ENSG00000138772	247.983	0.655625	0.220347	2.99464	0.00274767	0.178667	ANXA3	protein_coding	130.166	65.4467	308.165	236.245	172.873	151.715	491.773	427.481	137	34	372	232	175	170	484	727
ENSG00000105926	90.13	0.835201	0.288734	2.99097	0.00278094	0.18008	MPP6	protein_coding	73.1589	15.3992	79.5264	59.0614	126.444	123.157	140.216	104.077	77	8	96	58	128	138	138	177
ENSG00000158055	102.179	0.75448	0.249618	2.98688	0.00281841	0.181752	GRHL3	protein_coding	84.5603	113.569	38.1064	29.5307	218.313	229.357	52.8351	51.1566	89	59	46	29	221	257	52	87
ENSG00000173559	174.112	0.734815	0.246591	2.97755	0.00290564	0.186607	NABP1	protein_coding	82.6601	42.3479	195.502	146.635	93.8452	99.9533	366.797	365.152	87	22	236	144	95	112	361	621
ENSG00000116741	40.4868	0.914148	0.302601	2.97485	0.00293132	0.187412	RGS2	protein_coding	6.65081	1.9249	41.42	27.4941	7.90275	9.81684	142.248	86.437	7	1	50	27	8	11	140	147
ENSG00000101040	1153.51	-0.565999	0.190842	-2.97326	0.00294654	0.187412	ZMYND8	protein_coding	1496.43	2055.8	996.565	1022.37	1225.91	1230.68	574.073	626.227	1575	1068	1203	1004	1241	1379	565	1065
ENSG00000167995	97.52	-0.804784	0.274179	-2.97246	0.00295421	0.187412	BEST1	protein_coding	14.2517	13.4743	223.668	260.685	4.93922	3.56976	117.863	141.71	15	7	270	256	5	4	116	241
ENSG00000178685	21.5116	-0.908763	0.310317	-2.97091	0.00296916	0.187598	PARP10	protein_coding	16.152	38.498	33.136	40.732	5.92706	5.35464	15.2409	17.0522	17	20	40	40	6	6	15	29
ENSG00000102384	62.3819	0.821084	0.29211	2.95553	0.00312132	0.194979	CENPI	protein_coding	117.814	34.6482	9.9408	8.1464	141.262	132.974	32.5139	21.7562	124	18	12	8	143	149	32	37
ENSG00000149256	57.5954	0.822052	0.277578	2.95534	0.00312323	0.194979	TENM4	protein_coding	42.7552	67.3716	19.8816	15.2745	122.493	116.91	28.4497	47.6285	45	35	24	15	124	131	28	81
ENSG00000164611	95.8077	0.767833	0.264059	2.95532	0.00312347	0.194979	PTTG1	protein_coding	102.613	86.6206	48.8756	30.549	140.274	141.898	116.847	98.7851	108	45	59	30	142	159	115	168
ENSG00000171004	66.2427	0.81273	0.282497	2.95187	0.00315854	0.196383	HS6ST2	protein_coding	34.2042	15.3992	72.8992	50.915	90.8816	65.1482	93.4774	107.017	36	8	88	50	92	73	92	182
ENSG00000131016	29.9315	0.885642	0.298559	2.95059	0.00317165	0.196416	AKAP12	protein_coding	11.4014	11.5494	27.3372	15.2745	22.7204	24.9883	65.0278	61.1527	12	6	33	15	23	28	64	104
ENSG00000233251	14.3501	-0.937512	0.314325	-2.94551	0.00322426	0.198885	AC007743.1	antisense_RNA	42.7552	23.0988	18.2248	7.1281	9.87844	7.13952	3.04818	3.52804	45	12	22	7	10	8	3	6
ENSG00000069966	199.926	-0.616058	0.209539	-2.94008	0.00328127	0.201394	GNB5	protein_coding	292.636	230.988	225.325	243.374	156.079	157.962	133.104	159.938	308	120	272	239	158	177	131	272
ENSG00000170846	349.714	-0.738473	0.246497	-2.93919	0.00329075	0.201394	AC093323.1	lincRNA	211.876	175.166	627.927	907.305	150.152	146.36	285.513	293.415	223	91	758	891	152	164	281	499
ENSG00000133083	104.544	-0.822767	0.282061	-2.92586	0.00343502	0.209402	DCLK1	protein_coding	112.114	71.2214	213.727	189.404	57.2949	74.965	67.0599	50.5686	118	37	258	186	58	84	66	86
ENSG00000215218	133.44	0.653587	0.223644	2.9239	0.00345677	0.209438	UBE2QL1	protein_coding	125.415	152.067	61.3016	60.0797	232.143	222.218	106.686	107.605	132	79	74	59	235	249	105	183
ENSG00000185880	72.7677	0.831105	0.280655	2.92245	0.00347291	0.209438	TRIM69	protein_coding	18.0522	7.69961	73.7276	63.1346	20.7447	18.7412	204.228	175.814	19	4	89	62	21	21	201	299
ENSG00000181789	1186.73	-0.550317	0.188204	-2.92218	0.00347586	0.209438	COPG1	protein_coding	1081.23	1611.14	1496.09	1571.24	856.461	903.15	1011.99	962.567	1138	837	1806	1543	867	1012	996	1637
ENSG00000189043	234.219	0.655191	0.225407	2.91422	0.00356575	0.213806	NDUFA4	protein_coding	181.472	157.842	226.153	128.306	338.83	340.912	266.207	234.027	191	82	273	126	343	382	262	398
ENSG00000129521	83.3497	0.767023	0.262063	2.91335	0.00357577	0.213806	EGLN3	protein_coding	54.1566	36.5731	70.414	53.9699	70.1369	63.3633	178.826	139.358	57	19	85	53	71	71	176	237
ENSG00000205189	1053.38	0.751986	0.255357	2.90974	0.00361724	0.215461	ZBTB10	protein_coding	447.505	171.316	1002.36	970.439	389.21	400.706	2839.89	2205.61	471	89	1210	953	394	449	2795	3751
ENSG00000145632	1577.01	0.686944	0.232822	2.90492	0.00367348	0.217978	PLK2	protein_coding	786.696	533.198	1617.87	1215.85	837.691	809.443	3949.42	2865.94	828	277	1953	1194	848	907	3887	4874
ENSG00000213928	35.718	-0.850267	0.291119	-2.89991	0.00373274	0.220138	IRF9	protein_coding	29.4536	34.6482	53.0176	86.5555	16.7933	20.5261	18.2891	26.4603	31	18	64	85	17	23	18	45
ENSG00000197299	93.1261	0.791447	0.28386	2.89946	0.00373808	0.220138	BLM	protein_coding	174.821	50.0475	19.8816	14.2562	196.581	207.939	42.6745	38.8084	184	26	24	14	199	233	42	66
ENSG00000179388	50.8657	0.827652	0.303923	2.89226	0.0038248	0.224398	EGR3	protein_coding	38.0046	61.5969	19.0532	9.1647	68.1612	74.0726	68.076	68.7968	40	32	23	9	69	83	67	117
ENSG00000187601	62.0157	-0.804282	0.289477	-2.89092	0.00384115	0.224513	MAGEH1	protein_coding	100.712	167.467	40.5916	21.3843	72.1126	76.7499	7.11241	9.99611	106	87	49	21	73	86	7	17
ENSG00000244641	5.43127	0.675168	0.256801	2.88826	0.00387383	0.225578	AP000926.3	processed_pseudogene	0	0	0.8284	0	0.987844	0.89244	21.3372	19.4042	0	0	1	0	1	1	21	33
ENSG00000101115	226.887	0.655202	0.227212	2.8804	0.00397176	0.229966	SALL4	protein_coding	177.672	225.214	143.313	117.104	396.125	339.127	177.81	238.731	187	117	173	115	401	380	175	406
ENSG00000130921	134.79	0.786725	0.266968	2.87985	0.00397866	0.229966	C12orf65	protein_coding	51.3063	51.9724	115.976	96.7385	59.2706	76.7499	328.187	298.119	54	27	140	95	60	86	323	507
ENSG00000186871	58.3839	0.808547	0.293108	2.87504	0.00403982	0.23264	ERCC6L	protein_coding	98.8121	32.7233	9.9408	14.2562	116.566	127.619	36.5781	30.5763	104	17	12	14	118	143	36	52
ENSG00000155158	75.905	-0.76969	0.267433	-2.86741	0.00413843	0.237442	TTC39B	protein_coding	110.213	51.9724	126.745	121.178	44.453	47.2993	47.7548	57.6246	116	27	153	119	45	53	47	98
ENSG00000258441	196.278	0.658872	0.230695	2.8621	0.0042085	0.239668	LINC00641	processed_transcript	104.513	48.1226	201.301	209.77	126.444	100.846	417.6	361.624	110	25	243	206	128	113	411	615
ENSG00000150893	1567.08	0.673619	0.256732	2.86179	0.0042125	0.239668	FREM2	protein_coding	2661.27	2331.06	192.189	103.867	3474.25	2947.73	395.247	431.009	2801	1211	232	102	3517	3303	389	733
ENSG00000172379	112.259	0.720515	0.252341	2.86098	0.00422329	0.239668	ARNT2	protein_coding	61.7575	90.4704	70.414	90.6287	179.788	135.651	145.296	124.069	65	47	85	89	182	152	143	211
ENSG00000179580	9.09939	0.875185	0.303419	2.85723	0.00427357	0.241117	RNF151	protein_coding	0.950116	0	4.142	4.0732	4.93922	0.89244	32.5139	25.2843	1	0	5	4	5	1	32	43
ENSG00000102172	358.43	0.716171	0.254171	2.85677	0.00427972	0.241117	SMS	protein_coding	424.702	148.217	241.893	207.733	511.703	572.947	418.616	341.632	447	77	292	204	518	642	412	581
ENSG00000106366	42.082	-0.836595	0.297509	-2.85478	0.00430672	0.241765	SERPINE1	protein_coding	4.75058	21.1739	83.6684	123.214	1.97569	4.4622	38.6102	58.8007	5	11	101	121	2	5	38	100
ENSG00000171310	51.6846	0.806735	0.287165	2.85007	0.00437102	0.243631	CHST11	protein_coding	24.703	17.3241	47.2188	40.732	63.222	81.2121	69.092	69.9728	26	9	57	40	64	91	68	119
ENSG00000134824	129.6	0.791226	0.277638	2.84984	0.00437417	0.243631	FADS2	protein_coding	61.7575	92.3953	62.9584	99.7934	265.73	241.851	100.59	111.721	65	48	76	98	269	271	99	190
ENSG00000260317	19.798	0.869369	0.312678	2.84892	0.0043868	0.243631	AC009812.4	lincRNA	2.85035	0	22.3668	5.0915	3.95137	7.13952	59.9475	57.0366	3	0	27	5	4	8	59	97
ENSG00000169991	203.005	0.714181	0.246011	2.84704	0.00441285	0.244102	IFFO2	protein_coding	27.5534	36.5731	219.526	235.227	47.4165	39.2674	515.142	503.334	29	19	265	231	48	44	507	856
ENSG00000165512	36.6993	-0.862535	0.309142	-2.84591	0.00442854	0.244102	ZNF22	protein_coding	30.4037	36.5731	82.0116	70.2627	24.6961	21.4186	11.1767	17.0522	32	19	99	69	25	24	11	29
ENSG00000075643	69.5938	-0.810897	0.280451	-2.84492	0.0044422	0.244102	MOCOS	protein_coding	42.7552	50.0475	149.112	152.745	32.5988	34.8052	44.7066	49.9806	45	26	180	150	33	39	44	85
ENSG00000164171	310.607	0.656949	0.235128	2.83478	0.00458568	0.251102	ITGA2	protein_coding	228.978	94.3202	326.39	293.27	337.843	286.473	450.114	467.465	241	49	394	288	342	321	443	795
ENSG00000131828	403.652	0.544405	0.192258	2.83298	0.00461161	0.251639	PDHA1	protein_coding	340.142	386.905	268.402	290.215	500.837	530.11	448.082	464.525	358	201	324	285	507	594	441	790
ENSG00000138759	165.573	0.647938	0.229611	2.82724	0.00469512	0.255303	FRAS1	protein_coding	137.767	171.316	103.55	81.464	256.839	239.174	146.313	188.162	145	89	125	80	260	268	144	320
ENSG00000134755	81.9685	0.715864	0.257351	2.8244	0.00473697	0.256685	DSC2	protein_coding	39.9049	21.1739	90.2956	83.5006	78.0397	63.3633	148.345	131.125	42	11	109	82	79	71	146	223
ENSG00000237781	29.4591	0.925574	0.31248	2.82313	0.0047558	0.256813	AL356356.1	antisense_RNA	1.90023	3.8498	20.71	20.366	4.93922	3.56976	83.3168	97.0211	2	2	25	20	5	4	82	165
ENSG00000168679	29.4983	-0.837197	0.293776	-2.81878	0.00482065	0.258949	SLC16A4	protein_coding	38.0046	19.249	60.4732	48.8784	13.8298	11.6017	23.3694	20.5802	40	10	73	48	14	13	23	35
ENSG00000176532	74.0461	-0.738905	0.259218	-2.81826	0.00482854	0.258949	PRR15	protein_coding	25.6531	73.1463	149.112	149.69	19.7569	36.5901	61.9796	76.4408	27	38	180	147	20	41	61	130
ENSG00000164654	171.456	0.745333	0.272209	2.81542	0.00487128	0.260347	MIOS	protein_coding	150.118	40.4229	137.514	147.653	203.496	206.154	276.368	209.918	158	21	166	145	206	231	272	357
ENSG00000177238	29.7963	0.894141	0.310568	2.81357	0.00489947	0.26096	TRIM72	protein_coding	0.950116	1.9249	20.71	29.5307	1.97569	2.67732	74.1723	106.429	1	1	25	29	2	3	73	181
ENSG00000145147	141.567	0.656959	0.234467	2.81128	0.00493452	0.261932	SLIT2	protein_coding	145.368	102.02	94.4376	78.4091	200.532	150.822	179.842	181.106	153	53	114	77	203	169	177	308
ENSG00000264112	144.02	0.668254	0.240288	2.80934	0.00496434	0.262622	AC015813.1	lincRNA	103.563	38.498	141.656	138.489	131.383	103.523	258.079	236.967	109	20	171	136	133	116	254	403
ENSG00000198855	174.264	-0.595521	0.212441	-2.80422	0.00504389	0.265098	FICD	protein_coding	105.463	136.668	289.94	324.838	65.1977	80.3196	190.003	201.686	111	71	350	319	66	90	187	343
ENSG00000126787	118.764	0.765422	0.283957	2.80414	0.00504512	0.265098	DLGAP5	protein_coding	247.98	57.7471	14.9112	19.3477	281.535	252.561	43.6905	32.3404	261	30	18	19	285	283	43	55
ENSG00000135114	25.8084	-0.888625	0.306106	-2.80218	0.00507588	0.265819	OASL	protein_coding	8.55104	11.5494	74.556	60.0797	4.93922	5.35464	24.3854	17.0522	9	6	90	59	5	6	24	29
ENSG00000100867	157.325	-0.84036	0.294742	-2.79945	0.00511901	0.267181	DHRS2	protein_coding	81.71	92.3953	330.532	437.869	79.0275	72.2877	81.2847	83.4969	86	48	399	430	80	81	80	142
ENSG00000283529	11.1145	0.853674	0.304736	2.79625	0.00516997	0.268942	AL035685.1	transcribed_unprocessed_pseudogene	0	0	6.6272	6.1098	0.987844	1.78488	30.4818	42.9245	0	0	8	6	1	2	30	73
ENSG00000137628	61.0633	-0.967941	0.312828	-2.78822	0.00529987	0.274783	DDX60	protein_coding	15.2019	5.77471	199.644	187.367	8.89059	9.81684	40.6424	21.1682	16	3	241	184	9	11	40	36
ENSG00000119508	48.4497	0.825605	0.29372	2.787	0.0053199	0.274908	NR4A3	protein_coding	19.9524	9.62451	48.8756	28.5124	27.6596	18.7412	110.75	123.481	21	5	59	28	28	21	109	210
ENSG00000273802	358.415	-0.618741	0.222194	-2.78521	0.00534926	0.275514	HIST1H2BG	protein_coding	373.396	708.364	419.999	297.343	327.964	343.59	203.212	193.454	393	368	507	292	332	385	200	329
ENSG00000236824	21.968	-0.901141	0.313005	-2.78331	0.0053807	0.276221	BCYRN1	scRNA	25.6531	98.17	10.7692	5.0915	10.8663	19.6337	2.03212	3.52804	27	51	13	5	11	22	2	6
ENSG00000144554	221.597	0.621577	0.224192	2.78041	0.00542898	0.277786	FANCD2	protein_coding	361.044	192.49	63.7868	57.0248	476.141	425.694	99.5738	97.0211	380	100	77	56	482	477	98	165
ENSG00000152270	96.2154	0.690249	0.250772	2.77888	0.0054546	0.278046	PDE3B	protein_coding	135.867	73.1463	40.5916	32.5856	173.86	168.671	76.2044	68.7968	143	38	49	32	176	189	75	117
ENSG00000147852	88.0409	-0.76208	0.272124	-2.77799	0.0054697	0.278046	VLDLR	protein_coding	93.1114	53.8973	144.97	190.422	48.4043	53.5464	55.8833	64.0927	98	28	175	187	49	60	55	109
ENSG00000110697	202.716	0.757723	0.273445	2.77036	0.00559937	0.283714	PITPNM1	protein_coding	64.6079	155.917	130.059	158.855	143.237	128.511	416.584	423.953	68	81	157	156	145	144	410	721
ENSG00000257242	28.8738	0.831725	0.306688	2.76679	0.00566118	0.285917	LINC01619	processed_transcript	15.2019	1.9249	21.5384	23.4209	22.7204	14.279	77.2205	54.6846	16	1	26	23	23	16	76	93
ENSG00000198901	498.339	0.635803	0.24351	2.76483	0.00569532	0.286714	PRC1	protein_coding	864.606	689.115	77.0412	59.0614	961.172	986.147	196.099	153.47	910	358	93	58	973	1105	193	261
ENSG00000265702	6.91547	0.72935	0.289336	2.75985	0.00578279	0.289127	AC005821.1	antisense_RNA	0	0	3.3136	4.0732	6.91491	10.7093	9.14453	21.1682	0	0	4	4	7	12	9	36
ENSG00000108375	95.3027	-0.743329	0.2708	-2.75957	0.00578773	0.289127	RNF43	protein_coding	118.764	188.64	97.7512	105.903	50.38	51.7615	68.076	81.1449	125	98	118	104	51	58	67	138
ENSG00000136048	449.712	0.695724	0.256447	2.75894	0.00579885	0.289127	DRAM1	protein_coding	406.65	155.917	397.632	334.002	630.244	640.772	500.917	531.558	428	81	480	328	638	718	493	904
ENSG00000282048	5.66319	0.748123	0.279008	2.75782	0.00581891	0.289203	AL591742.2	sense_intronic	1.90023	0	0	1.0183	17.7812	19.6337	2.03212	2.94003	2	0	0	1	18	22	2	5
ENSG00000097046	50.1064	0.771277	0.290207	2.75493	0.00587049	0.290841	CDC7	protein_coding	81.71	36.5731	8.284	11.2013	100.76	107.093	26.4175	28.8123	86	19	10	11	102	120	26	49
ENSG00000124256	14.0624	0.891876	0.313035	2.75263	0.00591189	0.291965	ZBP1	protein_coding	0.950116	1.9249	7.4556	9.1647	2.96353	2.67732	42.6745	44.6885	1	1	9	9	3	3	42	76
ENSG00000260604	108.232	0.824856	0.291003	2.74923	0.00597352	0.294078	AL590004.4	lincRNA	46.5557	32.7233	87.8104	56.0065	53.3436	42.8371	263.159	283.419	49	17	106	55	54	48	259	482
ENSG00000174501	164.14	0.69011	0.256843	2.74781	0.00599942	0.294424	ANKRD36C	protein_coding	253.681	75.0712	92.7808	72.2993	265.73	224.895	175.778	152.882	267	39	112	71	269	252	173	260
ENSG00000178401	109.077	-0.723345	0.273304	-2.74547	0.00604246	0.295214	DNAJC22	protein_coding	138.717	188.64	111.006	115.068	122.493	124.942	33.53	38.2204	146	98	134	113	124	140	33	65
ENSG00000196584	77.8439	0.705899	0.302802	2.74488	0.00605334	0.295214	XRCC2	protein_coding	186.223	55.8222	6.6272	4.0732	172.873	144.575	28.4497	24.1083	196	29	8	4	175	162	28	41
ENSG00000170523	22.8509	0.835413	0.312356	2.74209	0.00610501	0.296806	KRT83	protein_coding	1.90023	3.8498	25.6804	15.2745	9.87844	8.9244	46.7387	70.5608	2	2	31	15	10	10	46	120
ENSG00000130303	8.54142	-0.721266	0.293923	-2.73866	0.0061691	0.297615	BST2	protein_coding	8.55104	25.0237	15.7396	9.1647	3.95137	1.78488	0	4.11605	9	13	19	9	4	2	0	7
ENSG00000251095	179.63	0.680802	0.265255	2.7381	0.00617953	0.297615	AC097478.1	antisense_RNA	10.4513	3.8498	297.396	224.026	21.7326	20.5261	485.676	373.384	11	2	359	220	22	23	478	635
ENSG00000189058	29.0544	0.828963	0.314	2.73737	0.00619325	0.297615	APOD	protein_coding	27.5534	21.1739	8.284	1.0183	69.1491	73.1801	9.14453	22.9323	29	11	10	1	70	82	9	39
ENSG00000136379	98.3731	0.645958	0.23643	2.73712	0.00619793	0.297615	ABHD17C	protein_coding	55.1067	55.8222	87.8104	92.6653	104.711	102.631	152.409	135.83	58	29	106	91	106	115	150	231
ENSG00000086712	237.452	0.713214	0.267741	2.72965	0.00634019	0.303476	TXLNG	protein_coding	194.774	65.4467	217.869	195.514	310.183	318.601	326.155	271.071	205	34	263	192	314	357	321	461
ENSG00000180573	332.781	-0.58436	0.214522	-2.72868	0.00635888	0.303476	HIST1H2AC	protein_coding	344.892	592.87	363.668	336.039	304.256	329.311	193.051	198.158	363	308	439	330	308	369	190	337
ENSG00000165272	113.658	0.71206	0.268116	2.72122	0.0065042	0.309465	AQP3	protein_coding	39.9049	53.8973	136.686	97.7568	133.359	133.866	154.441	159.35	42	28	165	96	135	150	152	271
ENSG00000102054	617.957	0.607606	0.223511	2.71721	0.0065835	0.312286	RBBP7	protein_coding	797.147	413.854	326.39	317.709	1061.93	1100.38	462.307	463.937	839	215	394	312	1075	1233	455	789
ENSG00000246350	22.1401	-0.846563	0.312545	-2.71618	0.00660407	0.312312	AL049543.1	antisense_RNA	24.703	21.1739	64.6152	24.4392	11.8541	13.3866	8.12847	8.8201	26	11	78	24	12	15	8	15
ENSG00000106772	36.0947	-0.786213	0.290365	-2.71433	0.00664097	0.312449	PRUNE2	protein_coding	70.3086	67.3716	28.1656	32.5856	37.5381	22.311	19.3051	11.1721	74	35	34	32	38	25	19	19
ENSG00000234832	6.61511	0.681017	0.280745	2.71403	0.006647	0.312449	AL096677.1	antisense_RNA	0	1.9249	4.142	0	3.95137	1.78488	26.4175	14.7002	0	1	5	0	4	2	26	25
ENSG00000164251	95.7607	0.662665	0.244009	2.71081	0.00671193	0.314554	F2RL1	protein_coding	39.9049	30.7984	97.7512	101.83	59.2706	52.654	168.666	215.21	42	16	118	100	60	59	166	366
ENSG00000276368	175.08	-0.671905	0.24631	-2.70592	0.00681163	0.317731	HIST1H2AJ	protein_coding	245.13	554.372	77.0412	47.8601	193.617	211.508	37.5942	33.5164	258	288	93	47	196	237	37	57
ENSG00000105855	27.0331	0.82135	0.299266	2.70496	0.00683121	0.317731	ITGB8	protein_coding	20.9026	19.249	11.5976	9.1647	66.1855	47.2993	25.4015	16.4642	22	10	14	9	67	53	25	28
ENSG00000143815	160.473	0.604259	0.222759	2.7045	0.00684081	0.317731	LBR	protein_coding	164.37	138.593	96.9228	80.4457	288.45	250.776	121.927	142.298	173	72	117	79	292	281	120	242
ENSG00000142731	96.3018	0.755939	0.286809	2.70176	0.00689732	0.319405	PLK4	protein_coding	179.572	38.498	23.1952	21.3843	218.313	203.476	47.7548	38.2204	189	20	28	21	221	228	47	65
ENSG00000181016	35.6554	0.7944	0.295619	2.69886	0.00695772	0.321249	LSMEM1	protein_coding	7.60093	3.8498	42.2484	29.5307	13.8298	9.81684	99.5738	78.7929	8	2	51	29	14	11	98	134
ENSG00000239653	99.8807	0.688728	0.257152	2.69649	0.00700752	0.32229	PSMD6-AS2	antisense_RNA	73.1589	23.0988	99.408	80.4457	83.9667	51.7615	207.276	179.93	77	12	120	79	85	58	204	306
ENSG00000235162	58.2099	0.751089	0.285391	2.69465	0.0070462	0.32229	C12orf75	protein_coding	77.9095	26.9486	27.3372	25.4575	85.9424	96.3836	68.076	57.6246	82	14	33	25	87	108	67	98
ENSG00000107984	365.832	0.642248	0.246791	2.694	0.00705999	0.32229	DKK1	protein_coding	554.868	398.455	128.402	98.7751	584.803	589.903	306.85	264.603	584	207	155	97	592	661	302	450
ENSG00000087842	67.1195	0.699808	0.25951	2.69221	0.00709811	0.32229	PIR	protein_coding	34.2042	40.4229	49.704	62.1163	66.1855	61.5784	123.959	98.7851	36	21	60	61	67	69	122	168
ENSG00000279372	11.6047	0.719419	0.288579	2.69185	0.0071056	0.32229	AC137723.2	TEC	3.80046	0	4.142	1.0183	1.97569	3.56976	47.7548	30.5763	4	0	5	1	2	4	47	52
ENSG00000250337	22.6838	-0.879646	0.31381	-2.69166	0.00710978	0.32229	LINC01021	lincRNA	1.90023	1.9249	70.414	64.1529	0	0.89244	23.3694	18.8162	2	1	85	63	0	1	23	32
ENSG00000198189	12.0938	0.839022	0.314292	2.69095	0.00712482	0.32229	HSD17B11	protein_coding	10.4513	5.77471	4.142	2.0366	29.6353	19.6337	16.2569	8.8201	11	3	5	2	30	22	16	15
ENSG00000142089	266.015	-0.642833	0.238075	-2.68863	0.00717463	0.323605	IFITM3	protein_coding	281.234	600.57	290.768	202.642	221.277	227.572	145.296	158.762	296	312	351	199	224	255	143	270
ENSG00000168016	87.5376	-0.700254	0.265406	-2.68046	0.00735209	0.330653	TRANK1	protein_coding	109.263	152.067	99.408	88.5921	95.8208	78.5348	32.5139	44.1005	115	79	120	87	97	88	32	75
ENSG00000174010	134.322	0.628172	0.236367	2.67597	0.00745141	0.334157	KLHL15	protein_coding	46.5557	23.0988	168.165	153.763	63.222	47.2993	319.043	253.431	49	12	203	151	64	53	314	431
ENSG00000164684	47.9714	0.749029	0.296473	2.6725	0.00752889	0.336459	ZNF704	protein_coding	52.2564	61.5969	14.0828	7.1281	84.9546	84.7818	43.6905	35.2804	55	32	17	7	86	95	43	60
ENSG00000133687	31.8745	-0.788633	0.29365	-2.67174	0.00754585	0.336459	TMTC1	protein_coding	76.9594	55.8222	18.2248	27.4941	24.6961	29.4505	11.1767	11.1721	81	29	22	27	25	33	11	19
ENSG00000259240	13.8748	-0.818115	0.314314	-2.67078	0.00756753	0.336464	MIR4713HG	lincRNA	19.0023	19.249	17.3964	27.4941	2.96353	9.81684	5.0803	9.99611	20	10	21	27	3	11	5	17
ENSG00000137807	216.139	0.657173	0.248028	2.6693	0.00760093	0.336989	KIF23	protein_coding	388.597	163.617	52.1892	33.6039	478.116	472.101	76.2044	64.6807	409	85	63	33	484	529	75	110
ENSG00000267322	45.118	0.756259	0.285229	2.66649	0.00766475	0.338856	SNHG22	antisense_RNA	21.8527	11.5494	48.8756	32.5856	32.5988	32.1279	84.3329	97.0211	23	6	59	32	33	36	83	165
ENSG00000088325	439.872	0.573811	0.222471	2.6625	0.00775629	0.341934	TPX2	protein_coding	705.936	637.143	78.698	58.0431	822.874	933.493	164.602	118.189	743	331	95	57	833	1046	162	201
ENSG00000180730	309.831	0.55906	0.210149	2.65947	0.00782639	0.344053	SHISA2	protein_coding	222.327	229.063	289.94	223.008	318.086	313.247	419.632	463.349	234	119	350	219	322	351	413	788
ENSG00000201592	57.0574	0.746714	0.301531	2.65781	0.00786509	0.344435	snoU2_19	snoRNA	32.3039	3.8498	69.5856	46.8418	69.1491	45.5145	90.4293	98.7851	34	2	84	46	70	51	89	168
ENSG00000162772	394.934	0.668006	0.247197	2.65666	0.00789198	0.344435	ATF3	protein_coding	18.0522	23.0988	497.04	490.82	33.5867	21.4186	1204.03	871.426	19	12	600	482	34	24	1185	1482
ENSG00000100526	59.0624	0.727386	0.287397	2.65561	0.00791661	0.344435	CDKN3	protein_coding	109.263	40.4229	14.0828	8.1464	124.468	116.017	36.5781	23.5203	115	21	17	8	126	130	36	40
ENSG00000035862	143.977	-0.596076	0.22437	-2.65532	0.00792338	0.344435	TIMP2	protein_coding	207.125	229.063	140	140.525	102.736	137.436	91.4453	103.489	218	119	169	138	104	154	90	176
ENSG00000019186	16.6538	0.755782	0.313268	2.65338	0.00796894	0.345297	CYP24A1	protein_coding	0	0	21.5384	13.2379	3.95137	7.13952	42.6745	44.6885	0	0	26	13	4	8	42	76
ENSG00000256525	166.505	0.621234	0.23414	2.65168	0.00800919	0.345297	POLG2	protein_coding	141.567	98.17	138.343	114.05	176.824	141.898	260.111	261.075	149	51	167	112	179	159	256	444
ENSG00000176208	62.7677	0.747168	0.300885	2.65167	0.00800957	0.345297	ATAD5	protein_coding	105.463	23.0988	25.6804	16.2928	96.8087	125.834	54.8672	54.0966	111	12	31	16	98	141	54	92
ENSG00000096717	361.653	0.685429	0.267636	2.65067	0.00803313	0.345358	SIRT1	protein_coding	152.019	32.7233	448.164	390.009	147.189	148.145	864.666	710.312	160	17	541	383	149	166	851	1208
ENSG00000115419	387.653	0.656635	0.255159	2.64446	0.00818222	0.350801	GLS	protein_coding	273.633	82.7708	412.543	396.119	316.11	323.063	669.583	627.403	288	43	498	389	320	362	659	1067
ENSG00000143819	159.741	-0.623947	0.237467	-2.641	0.0082662	0.353431	EPHX1	protein_coding	125.415	223.289	212.899	235.227	78.0397	84.7818	148.345	169.934	132	116	257	231	79	95	146	289
ENSG00000103196	128.161	0.744308	0.274144	2.63977	0.00829631	0.353749	CRISPLD2	protein_coding	37.0545	55.8222	115.148	94.7019	60.2585	53.5464	286.529	322.228	39	29	139	93	61	60	282	548
ENSG00000140873	9.69313	0.807888	0.311297	2.63745	0.00835321	0.355205	ADAMTS18	protein_coding	5.7007	5.77471	2.4852	2.0366	13.8298	18.7412	10.1606	18.8162	6	3	3	2	14	21	10	32
ENSG00000170525	558.878	0.602284	0.226081	2.63568	0.00839688	0.356092	PFKFB3	protein_coding	201.425	296.435	509.466	594.687	319.074	312.354	1193.87	1043.71	212	154	615	584	323	350	1175	1775
ENSG00000172264	49.8791	0.72349	0.277449	2.63357	0.00844932	0.356883	MACROD2	protein_coding	66.5081	28.8735	22.3668	20.366	95.8208	69.6104	39.6263	55.8606	70	15	27	20	97	78	39	95
ENSG00000112972	554.625	0.687701	0.278279	2.63232	0.00848038	0.356883	HMGCS1	protein_coding	439.904	76.9961	614.673	519.333	547.265	479.241	935.79	823.797	463	40	742	510	554	537	921	1401
ENSG00000171843	90.3269	-0.705803	0.270989	-2.63194	0.00848977	0.356883	MLLT3	protein_coding	184.323	78.921	97.7512	112.013	81.991	83.8894	39.6263	44.1005	194	41	118	110	83	94	39	75
ENSG00000143499	144.573	0.644078	0.243137	2.63121	0.00850822	0.356883	SMYD2	protein_coding	135.867	107.795	99.408	64.1529	265.73	267.732	118.879	97.0211	143	56	120	63	269	300	117	165
ENSG00000104549	1477.07	0.493234	0.187805	2.62982	0.00854303	0.356883	SQLE	protein_coding	1605.7	1018.27	1183.78	1016.26	2067.56	1850.03	1604.36	1470.6	1690	529	1429	998	2093	2073	1579	2501
ENSG00000239672	246.531	0.587156	0.224513	2.62943	0.00855275	0.356883	NME1	protein_coding	218.527	132.818	253.49	158.855	328.952	305.215	306.85	267.543	230	69	306	156	333	342	302	455
ENSG00000112742	90.9236	0.765099	0.311503	2.62796	0.00858979	0.357473	TTK	protein_coding	174.821	11.5494	17.3964	17.3111	221.277	216.863	37.5942	30.5763	184	6	21	17	224	243	37	52
ENSG00000102098	27.9461	0.782388	0.305888	2.62226	0.00873479	0.361553	SCML2	protein_coding	29.4536	7.69961	18.2248	11.2013	41.4894	42.8371	42.6745	29.9883	31	4	22	11	42	48	42	51
ENSG00000150938	206.631	0.596206	0.22763	2.62205	0.0087403	0.361553	CRIM1	protein_coding	150.118	186.716	129.23	163.946	236.095	218.648	289.577	278.715	158	97	156	161	239	245	285	474
ENSG00000102409	50.2261	-0.708095	0.270557	-2.62139	0.00875733	0.361553	BEX4	protein_coding	58.9072	38.498	72.8992	91.647	22.7204	20.5261	43.6905	52.9206	62	20	88	90	23	23	43	90
ENSG00000163659	426.423	0.61807	0.238218	2.61967	0.00880153	0.362419	TIPARP	protein_coding	238.479	98.17	542.602	396.119	243.997	264.162	891.084	736.772	251	51	655	389	247	296	877	1253
ENSG00000129422	327.46	0.605857	0.235286	2.61588	0.00889981	0.365431	MTUS1	protein_coding	215.676	96.2451	379.407	328.911	286.475	283.796	518.19	510.978	227	50	458	323	290	318	510	869
ENSG00000105849	72.3708	0.721348	0.281898	2.61505	0.00892151	0.365431	TWISTNB	protein_coding	55.1067	17.3241	67.1004	57.0248	87.9181	90.1365	124.975	79.3809	58	9	81	56	89	101	123	135
ENSG00000196747	216.669	-0.611222	0.236088	-2.61375	0.00895536	0.365692	HIST1H2AI	protein_coding	276.484	583.245	130.059	85.5372	248.937	299.86	56.8993	52.3326	291	303	157	84	252	336	56	89
ENSG00000165030	233.482	-0.615329	0.231051	-2.61248	0.00898885	0.365692	NFIL3	protein_coding	80.7599	51.9724	511.951	552.937	45.4408	47.2993	317.01	260.487	85	27	618	543	46	53	312	443
ENSG00000169895	618.541	0.525429	0.201312	2.61212	0.00899818	0.365692	SYAP1	protein_coding	588.122	417.704	500.354	464.345	780.397	846.034	727.498	623.875	619	217	604	456	790	948	716	1061
ENSG00000161270	12.4533	0.855854	0.302084	2.60929	0.00907292	0.366912	NPHS1	protein_coding	0	0	7.4556	5.0915	0	0.89244	42.6745	43.5125	0	0	9	5	0	1	42	74
ENSG00000124216	191.439	0.846525	0.293909	2.60921	0.00907523	0.366912	SNAI1	protein_coding	22.8028	36.5731	149.94	127.287	29.6353	30.343	582.202	552.726	24	19	181	125	30	34	573	940
ENSG00000120756	101.782	0.723755	0.310713	2.60535	0.00917802	0.370109	PLS1	protein_coding	127.316	7.69961	62.9584	61.098	138.298	161.532	137.168	118.189	134	4	76	60	140	181	135	201
ENSG00000177706	106.659	0.709273	0.280104	2.59943	0.00933795	0.37526	FAM20C	protein_coding	85.5104	123.194	36.4496	54.9882	113.602	136.543	125.991	176.99	90	64	44	54	115	153	124	301
ENSG00000112977	161.559	-0.583522	0.224447	-2.59884	0.00935386	0.37526	DAP	protein_coding	140.617	223.289	222.011	213.843	106.687	104.416	142.248	139.358	148	116	268	210	108	117	140	237
ENSG00000159166	221.194	0.653709	0.256569	2.59751	0.0093901	0.375548	LAD1	protein_coding	107.363	300.285	130.887	131.361	276.596	269.517	293.641	259.899	113	156	158	129	280	302	289	442
ENSG00000117632	323.288	0.616621	0.242526	2.59682	0.00940914	0.375548	STMN1	protein_coding	539.666	229.063	155.739	101.83	528.496	545.281	269.256	216.974	568	119	188	100	535	611	265	369
ENSG00000168209	664.286	-0.521954	0.199262	-2.59505	0.00945772	0.376524	DDIT4	protein_coding	322.089	377.281	1204.49	1374.7	265.73	272.194	749.852	747.944	339	196	1454	1350	269	305	738	1272
ENSG00000134326	8.04484	-0.78204	0.308953	-2.59409	0.00948429	0.37662	CMPK2	protein_coding	8.55104	13.4743	14.9112	14.2562	0.987844	3.56976	5.0803	3.52804	9	7	18	14	1	4	5	6
ENSG00000149573	60.5852	0.72382	0.281561	2.59276	0.00952092	0.377115	MPZL2	protein_coding	80.7599	28.8735	29.8224	22.4026	112.614	116.91	49.7869	43.5125	85	15	36	22	114	131	49	74
ENSG00000222448	9.98847	0.82129	0.300335	2.59123	0.00956339	0.377839	RN7SKP150	misc_RNA	0.950116	0	4.142	4.0732	0.987844	0.89244	29.4657	39.3964	1	0	5	4	1	1	29	67
ENSG00000178605	193.231	0.609303	0.236504	2.58927	0.009618	0.379037	GTPBP6	protein_coding	146.318	215.589	106.035	122.196	195.593	260.593	229.629	269.895	154	112	128	120	198	292	226	459
ENSG00000105866	80.8717	0.674236	0.263514	2.5797	0.00988867	0.387315	SP4	protein_coding	57.007	28.8735	64.6152	79.4274	74.0883	93.7062	119.895	129.361	60	15	78	78	75	105	118	220
ENSG00000189334	46.3174	-0.790307	0.298274	-2.57968	0.00988922	0.387315	S100A14	protein_coding	72.2088	146.293	31.4792	23.4209	24.6961	32.1279	20.3212	19.9922	76	76	38	23	25	36	20	34
ENSG00000092964	193.361	-0.564647	0.220835	-2.57921	0.00990252	0.387315	DPYSL2	protein_coding	286.935	317.609	163.195	160.891	226.216	218.648	86.365	87.025	302	165	197	158	229	245	85	148
ENSG00000060558	6.47992	-0.760376	0.30163	-2.577	0.0099662	0.388831	GNA15	protein_coding	9.50116	17.3241	10.7692	5.0915	2.96353	3.56976	2.03212	0.588007	10	9	13	5	3	4	2	1
ENSG00000187837	609.494	-0.564879	0.218872	-2.57524	0.0100171	0.389842	HIST1H1C	protein_coding	571.97	1337.81	607.217	515.26	539.363	618.461	371.878	313.995	602	695	733	506	546	693	366	534
ENSG00000273599	54.6329	0.859178	0.31037	2.57308	0.0100799	0.39131	AL731571.1	antisense_RNA	2.85035	11.5494	37.278	40.732	8.89059	6.24708	177.81	151.706	3	6	45	40	9	7	175	258
ENSG00000100504	94.2648	0.631793	0.249015	2.56895	0.0102008	0.395022	PYGL	protein_coding	102.613	115.494	41.42	29.5307	165.958	149.93	83.3168	65.8567	108	60	50	29	168	168	82	112
ENSG00000177628	313.741	-0.59323	0.232503	-2.56436	0.0103365	0.399286	GBA	protein_coding	344.892	648.692	261.774	302.435	338.83	298.075	134.12	181.106	363	337	316	297	343	334	132	308
ENSG00000177685	73.713	0.677145	0.262886	2.5606	0.0104493	0.402646	CRACR2B	protein_coding	43.7053	51.9724	54.6744	52.9516	63.222	67.8255	125.991	129.361	46	27	66	52	64	76	124	220
ENSG00000119326	126.063	0.644506	0.255424	2.55819	0.0105218	0.403243	CTNNAL1	protein_coding	124.465	42.3479	105.207	99.7934	142.249	125.834	213.372	155.234	131	22	127	98	144	141	210	264
ENSG00000125266	241.041	0.585595	0.227844	2.55677	0.0105649	0.403243	EFNB2	protein_coding	156.769	152.067	196.331	209.77	200.532	200.799	459.259	352.804	165	79	237	206	203	225	452	600
ENSG00000188158	178.257	0.563223	0.219905	2.55669	0.0105675	0.403243	NHS	protein_coding	100.712	128.968	179.763	139.507	148.177	172.241	277.384	279.303	106	67	217	137	150	193	273	475
ENSG00000142173	179.623	-0.670655	0.263272	-2.556	0.0105882	0.403243	COL6A2	protein_coding	161.52	346.482	161.538	269.849	98.7844	91.9214	142.248	164.642	170	180	195	265	100	103	140	280
ENSG00000137804	170.58	0.629339	0.253871	2.55581	0.010594	0.403243	NUSAP1	protein_coding	272.683	173.241	53.846	42.7686	294.377	306.107	119.895	101.725	287	90	65	42	298	343	118	173
ENSG00000187066	12.558	0.818009	0.307624	2.55236	0.0106997	0.406276	TMEM262	protein_coding	1.90023	0	4.9704	8.1464	2.96353	0.89244	45.7227	35.8684	2	0	6	8	3	1	45	61
ENSG00000145911	932.488	0.558345	0.221042	2.55074	0.0107495	0.407176	N4BP3	protein_coding	399.049	714.139	870.648	996.915	1001.67	1102.16	1148.15	1227.17	420	371	1051	979	1014	1235	1130	2087
ENSG00000237973	36.3253	0.735708	0.305917	2.54937	0.0107917	0.407753	MTCO1P12	unprocessed_pseudogene	60.8074	11.5494	17.3964	6.1098	80.0153	61.5784	28.4497	24.6963	64	6	21	6	81	69	28	42
ENSG00000188856	30.1964	0.770296	0.310825	2.54856	0.010817	0.407753	RPSAP47	processed_pseudogene	0.950116	0	37.278	26.4758	1.97569	2.67732	86.365	85.849	1	0	45	26	2	3	85	146
ENSG00000167165	34.0313	-0.736959	0.293703	-2.54604	0.0108954	0.408497	UGT1A6	protein_coding	61.7575	38.498	39.7632	42.7686	30.6232	30.343	13.2088	15.2882	65	20	48	42	31	34	13	26
ENSG00000044446	180.717	0.551049	0.216845	2.54584	0.0109015	0.408497	PHKA2	protein_coding	168.171	180.941	101.065	121.178	228.192	260.593	195.083	190.514	177	94	122	119	231	292	192	324
ENSG00000164649	56.4016	0.671467	0.266121	2.54539	0.0109156	0.408497	CDCA7L	protein_coding	79.8097	50.0475	16.568	18.3294	124.468	87.4592	34.546	39.9844	84	26	20	18	126	98	34	68
ENSG00000140534	196.879	0.622532	0.27745	2.54456	0.0109414	0.408497	TICRR	protein_coding	301.187	346.482	18.2248	14.2562	402.052	377.502	62.9957	52.3326	317	180	22	14	407	423	62	89
ENSG00000182287	83.0613	0.725256	0.303182	2.54359	0.0109719	0.408659	AP1S2	protein_coding	76.0093	9.62451	58.8164	69.2444	161.019	110.663	98.5577	80.5569	80	5	71	68	163	124	97	137
ENSG00000261026	10.5261	0.707856	0.298128	2.54083	0.011059	0.410923	AC105046.1	sense_overlapping	5.7007	1.9249	2.4852	2.0366	3.95137	8.9244	27.4336	31.7524	6	1	3	2	4	10	27	54
ENSG00000272953	20.6689	0.803196	0.314179	2.53804	0.0111476	0.413007	AC092171.4	lincRNA	7.60093	13.4743	9.1124	8.1464	12.842	16.0639	52.8351	45.2765	8	7	11	8	13	18	52	77
ENSG00000006831	615.989	0.573105	0.225063	2.53717	0.0111752	0.413007	ADIPOR2	protein_coding	563.419	410.004	424.969	448.052	1093.54	918.321	586.266	483.341	593	213	513	440	1107	1029	577	822
ENSG00000125968	435.863	-0.631388	0.262436	-2.53657	0.0111945	0.413007	ID1	protein_coding	291.686	450.427	656.093	673.096	113.602	134.759	526.319	640.927	307	234	792	661	115	151	518	1090
ENSG00000155660	1114.58	-0.496864	0.195697	-2.53571	0.0112219	0.413039	PDIA4	protein_coding	1095.48	1882.55	1129.94	1241.31	941.415	1025.41	795.574	804.981	1153	978	1364	1219	953	1149	783	1369
ENSG00000202515	26.6447	-0.770188	0.300295	-2.53411	0.0112734	0.413958	VTRNA1-3	misc_RNA	25.6531	63.5218	44.7336	17.3111	14.8177	22.311	14.2248	10.5841	27	33	54	17	15	25	14	18
ENSG00000263528	61.4457	-0.671616	0.267261	-2.53044	0.0113919	0.41733	IKBKE	protein_coding	74.109	144.368	52.1892	46.8418	59.2706	66.933	28.4497	19.4042	78	75	63	46	60	75	28	33
ENSG00000183856	353.429	0.59717	0.287151	2.52641	0.0115236	0.421164	IQGAP3	protein_coding	522.564	706.439	28.994	23.4209	636.171	688.964	132.088	88.789	550	367	35	23	644	772	130	151
ENSG00000144452	79.598	-0.704994	0.296402	-2.52305	0.0116341	0.424212	ABCA12	protein_coding	196.674	71.2214	87.8104	61.098	94.833	84.7818	16.2569	24.1083	207	37	106	60	96	95	16	41
ENSG00000126010	12.3451	0.829585	0.312368	2.52104	0.011701	0.424385	GRPR	protein_coding	7.60093	9.62451	0.8284	1.0183	37.5381	36.5901	2.03212	3.52804	8	5	1	1	38	41	2	6
ENSG00000124788	851.505	-0.449441	0.178461	-2.51855	0.0117841	0.424385	ATXN1	protein_coding	626.126	671.791	1218.58	1461.26	459.347	456.037	857.554	1061.35	659	349	1471	1435	465	511	844	1805
ENSG00000140105	999.405	-0.633465	0.243089	-2.51814	0.0117976	0.424385	WARS	protein_coding	343.942	444.652	2228.4	2397.08	342.782	339.127	933.758	965.507	362	231	2690	2354	347	380	919	1642
ENSG00000167393	73.7956	0.691392	0.280978	2.51795	0.0118039	0.424385	PPP2R3B	protein_coding	42.7552	100.095	33.9644	35.6405	80.0153	96.3836	94.4935	107.017	45	52	41	35	81	108	93	182
ENSG00000169679	144.283	0.642582	0.274546	2.51778	0.0118097	0.424385	BUB1	protein_coding	269.833	161.692	13.2544	23.4209	295.365	288.258	58.9314	43.5125	284	84	16	23	299	323	58	74
ENSG00000134321	10.4148	-0.774309	0.308893	-2.51763	0.0118148	0.424385	RSAD2	protein_coding	3.80046	3.8498	34.7928	22.4026	0.987844	0	12.1927	5.29206	4	2	42	22	1	0	12	9
ENSG00000130720	126.698	-0.608358	0.24021	-2.5172	0.0118293	0.424385	FIBCD1	protein_coding	153.919	288.735	83.6684	123.214	104.711	116.91	58.9314	83.4969	162	150	101	121	106	131	58	142
ENSG00000152518	680.133	0.585411	0.239441	2.51075	0.0120474	0.431218	ZFP36L2	protein_coding	693.585	993.25	280.828	256.611	879.181	1066.47	620.812	650.335	730	516	339	252	890	1195	611	1106
ENSG00000133985	53.1798	0.679173	0.270488	2.50941	0.0120933	0.431872	TTC9	protein_coding	23.7529	42.3479	48.0472	34.6222	51.3679	52.654	98.5577	74.0888	25	22	58	34	52	59	97	126
ENSG00000173674	201.359	0.675549	0.279414	2.50757	0.0121565	0.432128	EIF1AX	protein_coding	178.622	48.1226	195.502	155.8	258.815	275.764	248.934	249.315	188	25	236	153	262	309	245	424
ENSG00000197249	16.9332	-0.849666	0.312344	-2.50678	0.0121837	0.432128	SERPINA1	protein_coding	37.0545	69.2965	4.9704	4.0732	5.92706	7.13952	4.06424	2.94003	39	36	6	4	6	8	4	5
ENSG00000184254	100.019	0.65994	0.266385	2.50663	0.012189	0.432128	ALDH1A3	protein_coding	23.7529	36.5731	142.485	84.5189	63.222	45.5145	185.939	218.15	25	19	172	83	64	51	183	371
ENSG00000123384	118.013	-0.78639	0.299764	-2.50598	0.0122112	0.432128	LRP1	protein_coding	98.8121	512.024	65.4436	58.0431	57.2949	63.3633	42.6745	46.4525	104	266	79	57	58	71	42	79
ENSG00000138160	179.925	0.66539	0.274726	2.50331	0.0123038	0.434091	KIF11	protein_coding	379.096	92.3953	41.42	36.6588	378.344	360.546	94.4935	56.4486	399	48	50	36	383	404	93	96
ENSG00000120694	1641.03	0.577874	0.234818	2.50225	0.0123405	0.434091	HSPH1	protein_coding	1085.98	365.731	1810.05	1855.34	1116.26	1001.32	3253.42	2640.15	1143	190	2185	1822	1130	1122	3202	4490
ENSG00000184661	81.8447	0.66048	0.275634	2.50125	0.0123754	0.434091	CDCA2	protein_coding	148.218	69.2965	19.0532	15.2745	154.104	163.317	50.803	34.6924	156	36	23	15	156	183	50	59
ENSG00000102265	224.651	-0.623764	0.24813	-2.50118	0.012378	0.434091	TIMP1	protein_coding	240.379	496.625	222.011	203.66	169.909	156.177	158.505	149.942	253	258	268	200	172	175	156	255
ENSG00000251574	13.2016	0.47288	0.286343	2.49845	0.0124737	0.436027	AC099520.1	lincRNA	20.9026	5.77471	0	1.0183	15.8055	12.4942	28.4497	21.1682	22	3	0	1	16	14	28	36
ENSG00000143341	171.675	0.61562	0.267689	2.49802	0.012489	0.436027	HMCN1	protein_coding	349.643	194.415	10.7692	5.0915	400.077	370.363	25.4015	17.6402	368	101	13	5	405	415	25	30
ENSG00000083799	157.298	0.618137	0.24633	2.49499	0.0125962	0.438786	CYLD	protein_coding	85.5104	42.3479	167.337	146.635	88.9059	77.6423	371.878	278.127	90	22	202	144	90	87	366	473
ENSG00000261654	32.9236	0.757534	0.305051	2.49227	0.0126928	0.440367	AL360270.2	sense_overlapping	9.50116	1.9249	32.3076	30.549	10.8663	12.4942	86.365	79.3809	10	1	39	30	11	14	85	135
ENSG00000101871	21.0995	0.714924	0.314462	2.49191	0.0127059	0.440367	MID1	protein_coding	14.2517	25.0237	6.6272	3.0549	27.6596	25.8808	34.546	31.7524	15	13	8	3	28	29	34	54
ENSG00000101608	1095.96	0.580827	0.237402	2.49134	0.0127262	0.440367	MYL12A	protein_coding	786.696	340.708	1307.22	1030.52	970.063	1058.43	1841.1	1432.97	828	177	1578	1012	982	1186	1812	2437
ENSG00000268603	10.0372	0.761823	0.307035	2.48905	0.0128085	0.441591	AC053503.5	antisense_RNA	1.90023	0	4.9704	7.1281	3.95137	2.67732	35.5621	24.1083	2	0	6	7	4	3	35	41
ENSG00000151725	82.6806	0.695866	0.306794	2.48878	0.0128182	0.441591	CENPU	protein_coding	185.273	21.1739	16.568	15.2745	168.921	176.703	52.8351	24.6963	195	11	20	15	171	198	52	42
ENSG00000278828	222.305	-0.526688	0.2127	-2.48493	0.0129578	0.44517	HIST1H3H	protein_coding	288.835	442.728	177.278	158.855	238.07	267.732	113.799	91.141	304	230	214	156	241	300	112	155
ENSG00000155363	525.822	-0.514953	0.207064	-2.48293	0.0130307	0.44517	MOV10	protein_coding	613.775	1033.67	400.946	503.04	506.764	542.604	312.946	292.827	646	537	484	494	513	608	308	498
ENSG00000157456	97.9776	0.634951	0.264444	2.48287	0.013033	0.44517	CCNB2	protein_coding	167.22	102.02	18.2248	16.2928	187.69	213.293	46.7387	32.3404	176	53	22	16	190	239	46	55
ENSG00000124357	181.819	-0.522889	0.210674	-2.48201	0.0130644	0.44517	NAGK	protein_coding	221.377	252.162	201.301	202.642	160.031	144.575	133.104	139.358	233	131	243	199	162	162	131	237
ENSG00000188313	118.594	-0.706209	0.286772	-2.482	0.0130647	0.44517	PLSCR1	protein_coding	96.9118	103.945	238.579	205.696	91.8695	88.3516	64.0117	59.3887	102	54	288	202	93	99	63	101
ENSG00000075461	774.287	0.629326	0.273073	2.47758	0.0132277	0.449742	CACNG4	protein_coding	806.648	1276.21	244.378	208.751	1035.26	1140.54	749.852	732.656	849	663	295	205	1048	1278	738	1246
ENSG00000079215	6.59563	0.739282	0.299927	2.47284	0.0134045	0.454763	SLC1A3	protein_coding	1.90023	1.9249	2.4852	2.0366	6.91491	4.4622	14.2248	18.8162	2	1	3	2	7	5	14	32
ENSG00000174808	25.3326	0.773911	0.310015	2.46649	0.0136446	0.460567	BTC	protein_coding	19.0023	9.62451	9.9408	14.2562	54.3314	57.1162	21.3372	17.0522	20	5	12	14	55	64	21	29
ENSG00000100918	28.4036	-0.746931	0.300438	-2.46588	0.0136676	0.460567	REC8	protein_coding	16.152	21.1739	48.8756	71.281	11.8541	6.24708	19.3051	32.3404	17	11	59	70	12	7	19	55
ENSG00000170412	246.557	-0.533453	0.217804	-2.46571	0.0136743	0.460567	GPRC5C	protein_coding	196.674	259.862	311.478	409.356	109.651	138.328	256.047	291.063	207	135	376	402	111	155	252	495
ENSG00000092853	85.6462	0.662807	0.285417	2.4652	0.0136937	0.460567	CLSPN	protein_coding	171.021	65.4467	17.3964	8.1464	180.775	181.165	29.4657	31.7524	180	34	21	8	183	203	29	54
ENSG00000105173	83.0976	0.640695	0.261556	2.4588	0.0139404	0.467858	CCNE1	protein_coding	63.6578	78.921	53.846	45.8235	98.7844	89.244	123.959	110.545	67	41	65	45	100	100	122	188
ENSG00000168280	200.135	0.57766	0.234417	2.45508	0.0140852	0.470134	KIF5C	protein_coding	210.926	130.893	133.372	122.196	349.697	321.279	157.489	175.226	222	68	161	120	354	360	155	298
ENSG00000168802	269.822	-0.54953	0.224444	-2.4549	0.0140923	0.470134	CHTF8	protein_coding	257.481	460.052	271.715	326.874	239.058	279.334	167.65	156.41	271	239	328	321	242	313	165	266
ENSG00000090889	113.979	0.610933	0.26078	2.45474	0.0140986	0.470134	KIF4A	protein_coding	210.926	127.044	17.3964	14.2562	243.997	221.325	45.7227	31.1643	222	66	21	14	247	248	45	53
ENSG00000203907	11.7979	0.757148	0.310995	2.45263	0.0141815	0.470378	OOEP	protein_coding	4.75058	1.9249	9.1124	3.0549	6.91491	7.13952	31.4978	29.9883	5	1	11	3	7	8	31	51
ENSG00000138347	7.19066	0.748802	0.30077	2.45248	0.0141874	0.470378	MYPN	protein_coding	0.950116	1.9249	4.142	2.0366	2.96353	5.35464	21.3372	18.8162	1	1	5	2	3	6	21	32
ENSG00000122644	61.5759	0.688663	0.290254	2.45175	0.0142163	0.470378	ARL4A	protein_coding	89.3109	17.3241	43.0768	22.4026	112.614	92.8138	72.1402	42.9245	94	9	52	22	114	104	71	73
ENSG00000185950	350.529	0.749844	0.284886	2.45099	0.0142462	0.470378	IRS2	protein_coding	50.3561	111.644	245.206	312.618	77.0518	82.1045	959.16	966.095	53	58	296	307	78	92	944	1643
ENSG00000123505	460.093	0.588352	0.245024	2.45073	0.0142566	0.470378	AMD1	protein_coding	401.899	136.668	491.241	408.338	461.323	444.435	748.836	588.007	423	71	593	401	467	498	737	1000
ENSG00000140548	202.744	0.541367	0.221903	2.44635	0.0144309	0.474709	ZNF710	protein_coding	110.213	192.49	144.97	195.514	217.326	226.68	244.87	289.887	116	100	175	192	220	254	241	493
ENSG00000165521	32.062	0.724485	0.298705	2.44591	0.0144487	0.474709	EML5	protein_coding	38.9548	11.5494	20.71	9.1647	78.0397	48.1918	30.4818	19.4042	41	6	25	9	79	54	30	33
ENSG00000115266	17.3614	0.809992	0.313323	2.44491	0.0144888	0.475024	APC2	protein_coding	4.75058	3.8498	8.284	8.1464	7.90275	3.56976	51.819	50.5686	5	2	10	8	8	4	51	86
ENSG00000154118	46.7768	0.71955	0.295231	2.44416	0.0145192	0.475024	JPH3	protein_coding	32.3039	38.498	24.0236	23.4209	36.5502	58.0086	69.092	92.317	34	20	29	23	37	65	68	157
ENSG00000183778	20.4438	-0.778356	0.313618	-2.44131	0.0146342	0.476062	B3GALT5	protein_coding	42.7552	67.3716	8.284	4.0732	17.7812	18.7412	1.01606	3.52804	45	35	10	4	18	21	1	6
ENSG00000196126	25.7835	0.732206	0.309693	2.44111	0.0146423	0.476062	HLA-DRB1	protein_coding	13.3016	44.2728	4.142	5.0915	56.3071	57.1162	10.1606	15.8762	14	23	5	5	57	64	10	27
ENSG00000244945	20.6279	0.777089	0.3104	2.4411	0.0146424	0.476062	AC136604.2	antisense_RNA	4.75058	9.62451	8.284	4.0732	6.91491	8.03196	56.8993	66.4447	5	5	10	4	7	9	56	113
ENSG00000086548	30.8275	0.717416	0.310842	2.43929	0.014716	0.477461	CEACAM6	protein_coding	8.55104	53.8973	9.1124	9.1647	60.2585	61.5784	26.4175	17.6402	9	28	11	9	61	69	26	30
ENSG00000100889	161.22	-0.560023	0.228949	-2.43802	0.0147681	0.478154	PCK2	protein_coding	133.966	279.111	222.84	164.965	108.663	129.404	136.152	114.661	141	145	269	162	110	145	134	195
ENSG00000112081	1414.51	0.493748	0.202571	2.437	0.0148097	0.478509	SRSF3	protein_coding	1080.28	639.068	1611.24	1200.58	1130.09	1075.39	2547.26	2032.15	1137	332	1945	1179	1144	1205	2507	3456
ENSG00000047230	213.443	0.65032	0.269799	2.4358	0.0148589	0.479108	CTPS2	protein_coding	209.026	82.7708	148.284	160.891	331.915	371.255	205.244	198.158	220	43	179	158	336	416	202	337
ENSG00000164619	20.5574	0.7374	0.312842	2.42781	0.0151905	0.487977	BMPER	protein_coding	29.4536	15.3992	1.6568	2.0366	52.3557	49.9767	7.11241	6.46807	31	8	2	2	53	56	7	11
ENSG00000265112	9.31161	0.673341	0.30008	2.42746	0.0152048	0.487977	MIR3153	miRNA	5.7007	0	5.7988	2.0366	5.92706	8.03196	26.4175	20.5802	6	0	7	2	6	9	26	35
ENSG00000086289	16.6808	0.749729	0.313395	2.42692	0.0152278	0.487977	EPDR1	protein_coding	2.85035	11.5494	9.9408	13.2379	15.8055	16.0639	30.4818	33.5164	3	6	12	13	16	18	30	57
ENSG00000097096	141.274	0.55595	0.230014	2.42606	0.0152637	0.488125	SYDE2	protein_coding	133.016	76.9961	128.402	101.83	162.006	149.93	202.196	175.814	140	40	155	100	164	168	199	299
ENSG00000237423	14.0675	-0.88024	0.301184	-2.42371	0.015363	0.489596	LINC01522	lincRNA	42.7552	59.672	0	0	4.93922	3.56976	1.01606	0.588007	45	31	0	0	5	4	1	1
ENSG00000124126	2143.41	0.482715	0.200617	2.42348	0.0153724	0.489596	PREX1	protein_coding	1783.37	3260.78	1105.91	1044.78	3116.65	3450.17	1632.81	1752.85	1877	1694	1335	1026	3155	3866	1607	2981
ENSG00000046651	340.411	0.574898	0.241439	2.42197	0.0154365	0.490637	OFD1	protein_coding	267.933	115.494	337.159	350.295	380.32	349.837	510.062	412.193	282	60	407	344	385	392	502	701
ENSG00000163535	67.253	0.690907	0.300647	2.42068	0.0154914	0.49138	SGO2	protein_coding	121.615	15.3992	28.994	21.3843	138.298	117.802	56.8993	37.6324	128	8	35	21	140	132	56	64
ENSG00000125462	9.56958	0.734852	0.307173	2.41568	0.0157057	0.497052	C1orf61	protein_coding	0.950116	5.77471	4.142	4.0732	5.92706	7.13952	31.4978	17.0522	1	3	5	4	6	8	31	29
ENSG00000163808	62.97	0.66731	0.290948	2.41503	0.0157339	0.497052	KIF15	protein_coding	132.066	40.4229	8.284	7.1281	147.189	131.189	23.3694	14.1122	139	21	10	7	149	147	23	24
ENSG00000114315	888.483	0.57734	0.230844	2.41396	0.0157801	0.497502	HES1	protein_coding	108.313	138.593	1342.84	852.317	158.055	135.651	2377.58	1994.52	114	72	1621	837	160	152	2340	3392
ENSG00000139725	243.239	-0.534474	0.221236	-2.41299	0.0158223	0.497828	RHOF	protein_coding	179.572	375.356	308.993	324.838	143.237	172.241	201.18	240.495	189	195	373	319	145	193	198	409
ENSG00000227619	8.95886	-0.780773	0.294586	-2.41148	0.015888	0.498889	AL391056.1	lincRNA	0	1.9249	32.3076	27.4941	0	0	4.06424	5.88007	0	1	39	27	0	0	4	10
ENSG00000214198	7.27844	0.702855	0.301851	2.40928	0.015984	0.500897	TTC41P	transcribed_unitary_pseudogene	1.90023	0	5.7988	3.0549	7.90275	2.67732	23.3694	13.5241	2	0	7	3	8	3	23	23
ENSG00000130589	627.66	-0.511192	0.212582	-2.40608	0.0161249	0.501572	HELZ2	protein_coding	456.056	885.455	703.312	978.586	336.855	411.415	604.555	645.043	480	460	849	961	341	461	595	1097
ENSG00000074590	488.324	0.463405	0.193406	2.40488	0.0161779	0.501572	NUAK1	protein_coding	227.078	263.712	540.117	594.687	372.417	373.933	799.639	735.008	239	137	652	584	377	419	787	1250
ENSG00000087086	3958.53	-0.529638	0.221528	-2.4048	0.0161811	0.501572	FTL	protein_coding	1355.82	3293.51	7629.56	6632.18	1158.74	1294.93	5327.2	4976.3	1427	1711	9210	6513	1173	1451	5243	8463
ENSG00000112029	80.2418	0.635408	0.272221	2.40428	0.0162046	0.501572	FBXO5	protein_coding	133.016	53.8973	34.7928	23.4209	134.347	136.543	74.1723	51.7446	140	28	42	23	136	153	73	88
ENSG00000068366	11.8101	0.705935	0.31228	2.40313	0.0162553	0.501572	ACSL4	protein_coding	10.4513	7.69961	4.9704	1.0183	19.7569	14.279	23.3694	12.9361	11	4	6	1	20	16	23	22
ENSG00000184985	6.33192	-0.711582	0.294544	-2.40279	0.0162705	0.501572	SORCS2	protein_coding	8.55104	26.9486	4.142	4.0732	2.96353	1.78488	1.01606	1.17601	9	14	5	4	3	2	1	2
ENSG00000135111	233.419	0.542857	0.223956	2.40275	0.0162724	0.501572	TBX3	protein_coding	87.4107	73.1463	249.348	286.142	103.724	106.2	508.03	453.353	92	38	301	281	105	119	500	771
ENSG00000181744	376.24	0.496433	0.206732	2.40241	0.0162875	0.501572	C3orf58	protein_coding	299.287	184.791	369.466	351.313	334.879	306.107	613.7	550.374	315	96	446	345	339	343	604	936
ENSG00000245025	19.7804	0.747894	0.313959	2.40224	0.0162948	0.501572	AC107959.1	antisense_RNA	0.950116	0	19.8816	17.3111	1.97569	1.78488	52.8351	63.5047	1	0	24	17	2	2	52	108
ENSG00000051341	180.414	0.65262	0.277818	2.39847	0.0164636	0.504816	POLQ	protein_coding	336.341	76.9961	52.1892	63.1346	380.32	345.374	110.75	78.2049	354	40	63	62	385	387	109	133
ENSG00000188735	214.452	-0.548591	0.226589	-2.39844	0.0164649	0.504816	TMEM120B	protein_coding	299.287	523.573	125.917	132.379	208.435	233.819	86.365	105.841	315	272	152	130	211	262	85	180
ENSG00000128683	19.5334	0.734784	0.306672	2.39691	0.0165338	0.505934	GAD1	protein_coding	9.50116	9.62451	15.7396	12.2196	25.6839	24.0959	33.53	25.8723	10	5	19	12	26	27	33	44
ENSG00000123095	8.17567	0.659834	0.301886	2.38831	0.0169261	0.516924	BHLHE41	protein_coding	0	1.9249	7.4556	5.0915	6.91491	10.7093	16.2569	17.0522	0	1	9	5	7	12	16	29
ENSG00000264017	8.57375	0.744008	0.307199	2.38638	0.0170154	0.517555	RN7SL336P	misc_RNA	0.950116	1.9249	4.142	6.1098	3.95137	4.4622	22.3533	24.6963	1	1	5	6	4	5	22	42
ENSG00000147862	342.973	-0.481591	0.201033	-2.38553	0.0170544	0.517555	NFIB	protein_coding	707.836	513.949	241.064	187.367	410.943	372.148	160.537	149.942	745	267	291	184	416	417	158	255
ENSG00000123975	284.316	0.510415	0.214059	2.38542	0.0170595	0.517555	CKS2	protein_coding	231.828	136.668	305.68	225.044	256.839	224.003	522.254	372.208	244	71	369	221	260	251	514	633
ENSG00000182575	10.5282	-0.728965	0.311277	-2.38488	0.0170846	0.517555	NXPH3	protein_coding	25.6531	30.7984	2.4852	6.1098	7.90275	8.9244	0	2.35203	27	16	3	6	8	10	0	4
ENSG00000173681	99.8899	0.587506	0.250439	2.38428	0.0171126	0.517555	BCLAF3	protein_coding	64.6079	30.7984	111.006	101.83	115.578	76.7499	139.2	159.35	68	16	134	100	117	86	137	271
ENSG00000117479	344.26	0.542284	0.229692	2.3835	0.0171488	0.517648	SLC19A2	protein_coding	316.389	134.743	347.1	292.252	332.903	320.386	544.608	465.701	333	70	419	287	337	359	536	792
ENSG00000121207	6.59038	0.674866	0.294062	2.38267	0.0171877	0.517822	LRAT	protein_coding	0.950116	0	5.7988	2.0366	4.93922	1.78488	21.3372	15.8762	1	0	7	2	5	2	21	27
ENSG00000111879	27.5282	0.716409	0.308855	2.38005	0.0173105	0.520516	FAM184A	protein_coding	28.5035	7.69961	9.1124	21.3843	41.4894	53.5464	24.3854	34.1044	30	4	11	21	42	60	24	58
ENSG00000119969	237.401	0.60754	0.261514	2.37843	0.0173864	0.520916	HELLS	protein_coding	496.911	144.368	50.5324	57.0248	501.825	463.177	103.638	81.7329	523	75	61	56	508	519	102	139
ENSG00000143858	7.42201	0.678097	0.294526	2.37807	0.0174035	0.520916	SYT2	protein_coding	0	0	4.9704	5.0915	1.97569	1.78488	24.3854	21.1682	0	0	6	5	2	2	24	36
ENSG00000187653	20.164	0.728484	0.308285	2.37755	0.017428	0.520916	TMSB4XP8	processed_pseudogene	12.3515	5.77471	17.3964	12.2196	19.7569	21.4186	40.6424	31.7524	13	3	21	12	20	24	40	54
ENSG00000152217	66.7775	-0.633937	0.265606	-2.37606	0.0174984	0.520916	SETBP1	protein_coding	95.0116	134.743	67.1004	49.8967	64.2098	48.1918	38.6102	36.4564	100	70	81	49	65	54	38	62
ENSG00000003096	7.55211	0.646334	0.2986	2.37555	0.0175229	0.520916	KLHL13	protein_coding	7.60093	3.8498	1.6568	0	16.7933	15.1715	7.11241	8.23209	8	2	2	0	17	17	7	14
ENSG00000159217	17.0231	0.761672	0.314161	2.37552	0.0175241	0.520916	IGF2BP1	protein_coding	6.65081	7.69961	7.4556	11.2013	8.89059	16.0639	44.7066	33.5164	7	4	9	11	9	18	44	57
ENSG00000198354	4.66436	-0.603578	0.278404	-2.37387	0.0176027	0.522258	DCAF12L2	protein_coding	4.75058	11.5494	9.1124	6.1098	1.97569	1.78488	2.03212	0	5	6	11	6	2	2	2	0
ENSG00000138658	85.5402	0.68114	0.303367	2.3724	0.0176728	0.523342	ZGRF1	protein_coding	162.47	19.249	30.6508	23.4209	181.763	172.241	45.7227	48.8045	171	10	37	23	184	193	45	83
ENSG00000180178	17.6408	0.726373	0.311631	2.3705	0.0177642	0.525055	FAR2P1	transcribed_unprocessed_pseudogene	22.8028	9.62451	4.9704	5.0915	39.5137	29.4505	13.2088	16.4642	24	5	6	5	40	33	13	28
ENSG00000121060	693.258	-0.480187	0.202003	-2.3696	0.0178072	0.525328	TRIM25	protein_coding	563.419	683.34	978.34	1101.8	504.788	497.982	591.346	625.051	593	355	1181	1082	511	558	582	1063
ENSG00000215271	157.206	-0.527347	0.223686	-2.36535	0.0180128	0.530393	HOMEZ	protein_coding	171.971	248.312	160.71	178.202	139.286	157.07	83.3168	118.777	181	129	194	175	141	176	82	202
ENSG00000134070	20.721	-0.722088	0.312206	-2.36403	0.0180775	0.530418	IRAK2	protein_coding	4.75058	15.3992	42.2484	52.9516	1.97569	2.67732	19.3051	26.4603	5	8	51	52	2	3	19	45
ENSG00000171451	48.0617	-0.643576	0.27154	-2.36327	0.0181143	0.530418	DSEL	protein_coding	60.8074	42.3479	76.2128	68.2261	36.5502	29.4505	42.6745	28.2243	64	22	92	67	37	33	42	48
ENSG00000072571	85.6685	0.672755	0.308066	2.36325	0.0181156	0.530418	HMMR	protein_coding	141.567	13.4743	34.7928	40.732	152.128	163.317	82.3008	57.0366	149	7	42	40	154	183	81	97
ENSG00000059378	83.4698	-0.637992	0.268444	-2.35877	0.0183357	0.535855	PARP12	protein_coding	53.2065	82.7708	136.686	163.946	42.4773	61.5784	74.1723	52.9206	56	43	165	161	43	69	73	90
ENSG00000065923	523.83	0.438467	0.18664	2.35468	0.0185387	0.540775	SLC9A7	protein_coding	636.578	615.969	241.064	271.886	848.558	820.153	371.878	384.556	670	320	291	267	859	919	366	654
ENSG00000106537	171.337	0.643707	0.279817	2.35211	0.0186671	0.54287	TSPAN13	protein_coding	190.973	50.0475	123.432	121.178	299.317	267.732	157.489	160.526	201	26	149	119	303	300	155	273
ENSG00000123407	5.94054	0.611105	0.263841	2.35154	0.0186957	0.54287	HOXC12	protein_coding	0.950116	0	1.6568	0	0.987844	0.89244	14.2248	28.8123	1	0	2	0	1	1	14	49
ENSG00000163660	1149.88	0.513846	0.222659	2.35116	0.0187149	0.54287	CCNL1	protein_coding	654.63	257.937	1575.62	1296.3	770.518	651.482	2308.49	1684.05	689	134	1902	1273	780	730	2272	2864
ENSG00000053108	26.9833	0.707654	0.304944	2.34892	0.0188278	0.54499	FSTL4	protein_coding	9.50116	17.3241	24.852	16.2928	40.5016	24.0959	38.6102	44.6885	10	9	30	16	41	27	38	76
ENSG00000112531	495.29	0.607185	0.259555	2.34833	0.0188578	0.54499	QKI	protein_coding	486.459	230.988	323.904	386.954	832.752	855.85	449.098	396.316	512	120	391	380	843	959	442	674
ENSG00000163235	44.6442	0.644318	0.275546	2.34409	0.0190736	0.550208	TGFA	protein_coding	16.152	15.3992	44.7336	48.8784	29.6353	26.7732	87.3811	88.201	17	8	54	48	30	30	86	150
ENSG00000276900	16.1087	0.716959	0.314081	2.34337	0.0191103	0.55025	AC023157.3	antisense_RNA	12.3515	1.9249	9.9408	10.183	15.8055	10.7093	31.4978	36.4564	13	1	12	10	16	12	31	62
ENSG00000124762	2639.21	-0.455684	0.191339	-2.34236	0.0191624	0.550444	CDKN1A	protein_coding	415.201	579.396	5477.38	6358.26	366.49	410.523	3821.4	3685.04	437	301	6612	6244	371	460	3761	6267
ENSG00000273237	17.227	0.755458	0.313254	2.34078	0.0192437	0.550444	AC004520.1	antisense_RNA	6.65081	1.9249	9.9408	8.1464	5.92706	5.35464	41.6584	58.2126	7	1	12	8	6	6	41	99
ENSG00000184979	24.8424	-0.701447	0.314458	-2.33975	0.0192966	0.550444	USP18	protein_coding	16.152	26.9486	45.562	59.0614	15.8055	18.7412	11.1767	5.29206	17	14	55	58	16	21	11	9
ENSG00000128928	123.241	-0.561475	0.239386	-2.33966	0.0193014	0.550444	IVD	protein_coding	153.919	284.886	91.124	87.5738	116.566	133.866	49.7869	68.2088	162	148	110	86	118	150	49	116
ENSG00000122257	936.233	0.436823	0.186617	2.33953	0.0193078	0.550444	RBBP6	protein_coding	601.423	390.755	1100.94	999.97	708.284	586.333	1696.82	1405.34	633	203	1329	982	717	657	1670	2390
ENSG00000196440	23.3677	0.704981	0.301742	2.33913	0.0193287	0.550444	ARMCX4	protein_coding	21.8527	11.5494	10.7692	15.2745	39.5137	33.0203	24.3854	30.5763	23	6	13	15	40	37	24	52
ENSG00000196932	30.0649	-0.7308	0.31004	-2.33729	0.0194239	0.552149	TMEM26	protein_coding	93.1114	65.4467	9.1124	4.0732	30.6232	33.0203	1.01606	4.11605	98	34	11	4	31	37	1	7
ENSG00000121621	64.032	0.684755	0.311728	2.33558	0.0195132	0.553679	KIF18A	protein_coding	129.216	11.5494	13.2544	10.183	145.213	159.747	21.3372	21.7562	136	6	16	10	147	179	21	37
ENSG00000198695	61.2989	0.644131	0.310477	2.33202	0.0196996	0.556417	MT-ND6	protein_coding	130.166	11.5494	25.6804	9.1647	138.298	109.77	30.4818	35.2804	137	6	31	9	140	123	30	60
ENSG00000185630	399.094	0.522556	0.226281	2.33159	0.0197222	0.556417	PBX1	protein_coding	629.927	375.356	173.964	114.05	756.688	686.287	204.228	252.255	663	195	210	112	766	769	201	429
ENSG00000138061	1493.42	0.445676	0.192111	2.33143	0.0197307	0.556417	CYP1B1	protein_coding	914.962	714.139	1819.17	1588.55	1302.97	1212.83	2032.12	2362.61	963	371	2196	1560	1319	1359	2000	4018
ENSG00000117461	248.679	-0.47412	0.204323	-2.33102	0.0197523	0.556417	PIK3R3	protein_coding	424.702	436.953	169.822	133.397	312.159	319.494	100.59	92.317	447	227	205	131	316	358	99	157
ENSG00000187123	42.5707	0.676987	0.284753	2.32956	0.0198294	0.556918	LYPD6	protein_coding	53.2065	36.5731	10.7692	9.1647	115.578	83.8894	17.273	14.1122	56	19	13	9	117	94	17	24
ENSG00000024526	69.7512	0.649344	0.296959	2.329	0.0198588	0.556918	DEPDC1	protein_coding	150.118	36.5731	11.5976	10.183	141.262	157.962	31.4978	18.8162	158	19	14	10	143	177	31	32
ENSG00000056736	45.1126	0.676278	0.285051	2.32854	0.0198834	0.556918	IL17RB	protein_coding	51.3063	40.4229	9.9408	15.2745	106.687	97.276	22.3533	17.6402	54	21	12	15	108	109	22	30
ENSG00000184226	281.796	0.617491	0.288576	2.32753	0.019937	0.556918	PCDH9	protein_coding	515.913	150.142	147.455	82.4823	322.037	310.569	424.713	301.059	543	78	178	81	326	348	418	512
ENSG00000165029	261.046	-0.717398	0.292767	-2.32731	0.0199486	0.556918	ABCA1	protein_coding	114.014	102.02	668.519	651.712	113.602	111.555	171.714	155.234	120	53	807	640	115	125	169	264
ENSG00000111816	172.724	-0.532186	0.229	-2.32479	0.0200831	0.559249	FRK	protein_coding	331.59	200.19	177.278	133.397	171.885	177.596	97.5417	92.317	349	104	214	131	174	199	96	157
ENSG00000120738	289.167	0.810343	0.309154	2.32427	0.0201113	0.559249	EGR1	protein_coding	34.2042	94.3202	194.674	117.104	44.453	56.2237	787.446	984.911	36	49	235	115	45	63	775	1675
ENSG00000064042	130.795	0.555648	0.24432	2.32278	0.0201907	0.559249	LIMCH1	protein_coding	28.5035	42.3479	161.538	184.312	71.1247	61.5784	212.356	284.595	30	22	195	181	72	69	209	484
ENSG00000267041	137.553	0.538036	0.232286	2.32249	0.0202065	0.559249	ZNF850	protein_coding	90.261	59.672	143.313	134.416	110.638	120.479	249.951	191.69	95	31	173	132	112	135	246	326
ENSG00000148773	1189.27	0.525148	0.275227	2.3224	0.0202112	0.559249	MKI67	protein_coding	1987.64	2352.23	78.698	60.0797	2698.79	1881.26	270.272	185.222	2092	1222	95	59	2732	2108	266	315
ENSG00000152503	62.6969	0.643829	0.289623	2.32081	0.0202973	0.560637	TRIM36	protein_coding	49.406	7.69961	68.7572	51.9333	53.3436	46.4069	127.007	97.0211	52	4	83	51	54	52	125	165
ENSG00000153113	516.056	0.52305	0.228588	2.31834	0.0204307	0.563325	CAST	protein_coding	358.194	219.439	587.336	512.205	577.889	550.636	677.711	645.043	377	114	709	503	585	617	667	1097
ENSG00000081320	123.649	0.57303	0.249074	2.31659	0.0205261	0.564957	STK17B	protein_coding	100.712	48.1226	124.26	101.83	105.699	116.017	214.388	178.166	106	25	150	100	107	130	211	303
ENSG00000124406	52.9603	0.664344	0.294725	2.31555	0.020583	0.565527	ATP8A1	protein_coding	93.1114	17.3241	18.2248	20.366	116.566	90.1365	31.4978	36.4564	98	9	22	20	118	101	31	62
ENSG00000166173	103.769	-0.600624	0.253756	-2.31132	0.020815	0.570895	LARP6	protein_coding	25.6531	34.6482	206.272	269.849	18.769	24.0959	132.088	118.777	27	18	249	265	19	27	130	202
ENSG00000080007	80.305	0.618185	0.273723	2.30547	0.0211402	0.577396	DDX43	protein_coding	57.9571	15.3992	96.9228	61.098	58.2828	49.0842	173.746	129.949	61	8	117	60	59	55	171	221
ENSG00000138778	206.571	0.645409	0.308684	2.30538	0.0211453	0.577396	CENPE	protein_coding	488.36	28.8735	45.562	45.8235	477.129	409.63	88.3971	68.7968	514	15	55	45	483	459	87	117
ENSG00000145730	164.241	0.532483	0.231334	2.3047	0.0211832	0.577396	PAM	protein_coding	190.023	111.644	104.378	107.94	242.022	248.991	166.634	142.298	200	58	126	106	245	279	164	242
ENSG00000216775	41.8747	0.689993	0.302571	2.3044	0.0212	0.577396	AL109918.1	transcribed_unprocessed_pseudogene	33.2541	9.62451	34.7928	23.4209	28.6475	23.2035	98.5577	83.4969	35	5	42	23	29	26	97	142
ENSG00000101846	33.5511	0.667634	0.289013	2.30256	0.0213035	0.578443	STS	protein_coding	24.703	34.6482	14.0828	18.3294	63.222	50.8691	28.4497	34.1044	26	18	17	18	64	57	28	58
ENSG00000116017	262.008	-0.468708	0.203372	-2.3024	0.0213126	0.578443	ARID3A	protein_coding	190.973	263.712	306.508	482.674	141.262	164.209	239.79	306.939	201	137	370	474	143	184	236	522
ENSG00000082641	2380.64	-0.456939	0.198334	-2.29999	0.021449	0.581133	NFE2L1	protein_coding	1921.13	2806.51	2882.83	3678.1	1773.18	1673.33	2174.37	2135.64	2022	1458	3480	3612	1795	1875	2140	3632
ENSG00000178233	7.1187	0.672862	0.280849	2.29892	0.0215098	0.58177	TMEM151B	protein_coding	0	0	1.6568	5.0915	1.97569	0	22.3533	25.8723	0	0	2	5	2	0	22	44
ENSG00000197903	480.822	-0.478892	0.20768	-2.29649	0.0216477	0.584487	HIST1H2BK	protein_coding	513.063	1039.45	421.656	351.313	443.542	532.787	289.577	255.195	540	540	509	345	449	597	285	434
ENSG00000130518	361.096	0.777136	0.302665	2.29567	0.021695	0.584754	KIAA1683	protein_coding	71.2587	119.344	207.928	213.843	71.1247	91.0289	1021.14	1093.1	75	62	251	210	72	102	1005	1859
ENSG00000063438	124.018	0.547092	0.242115	2.29406	0.0217872	0.586146	AHRR	protein_coding	47.5058	57.7471	115.976	177.184	99.7722	104.416	173.746	215.798	50	30	140	174	101	117	171	367
ENSG00000106049	63.382	0.617438	0.271825	2.29346	0.0218218	0.586146	HIBADH	protein_coding	67.4582	28.8735	44.7336	43.7869	81.991	87.4592	79.2526	73.5008	71	15	54	43	83	98	78	125
ENSG00000231304	4.62212	0.571813	0.264017	2.29226	0.0218907	0.586987	SGO1-AS1	processed_transcript	0.950116	0	2.4852	0	1.97569	1.78488	16.2569	13.5241	1	0	3	0	2	2	16	23
ENSG00000088340	97.0888	0.594344	0.263504	2.28885	0.0220879	0.590845	FER1L4	transcribed_unitary_pseudogene	69.3585	127.044	44.7336	58.0431	121.505	121.372	100.59	134.065	73	66	54	57	123	136	99	228
ENSG00000100479	29.564	0.684421	0.306361	2.28803	0.0221356	0.590845	POLE2	protein_coding	48.4559	17.3241	5.7988	5.0915	64.2098	70.5028	12.1927	12.9361	51	9	7	5	65	79	12	22
ENSG00000106263	1212.31	0.422886	0.185119	2.28782	0.0221482	0.590845	EIF3B	protein_coding	924.463	1332.03	929.465	912.396	1383.97	1520.72	1370.66	1324.78	973	692	1122	896	1401	1704	1349	2253
ENSG00000171246	8.24046	0.576611	0.291652	2.28607	0.0222504	0.591896	NPTX1	protein_coding	6.65081	1.9249	0	5.0915	9.87844	9.81684	17.273	15.2882	7	1	0	5	10	11	17	26
ENSG00000232229	18.6387	0.701136	0.309254	2.28529	0.0222956	0.591896	LINC00865	lincRNA	18.0522	11.5494	9.1124	7.1281	29.6353	28.5581	27.4336	17.6402	19	6	11	7	30	32	27	30
ENSG00000131238	281.254	0.57691	0.250683	2.28507	0.0223085	0.591896	PPT1	protein_coding	324.94	163.617	175.621	151.727	529.484	509.583	191.019	204.038	342	85	212	149	536	571	188	347
ENSG00000119772	218.361	-0.512536	0.224534	-2.28437	0.0223497	0.591896	DNMT3A	protein_coding	201.425	304.135	242.721	307.526	155.091	139.221	195.083	201.686	212	158	293	302	157	156	192	343
ENSG00000170345	625.616	0.812038	0.302701	2.2839	0.0223772	0.591896	FOS	protein_coding	74.109	113.569	505.324	298.362	86.9302	73.1801	2067.68	1785.78	78	59	610	293	88	82	2035	3037
ENSG00000101160	21.1274	-0.495503	0.304112	-2.28258	0.022455	0.592949	CTSZ	protein_coding	12.3515	59.672	24.0236	23.4209	0	3.56976	25.4015	20.5802	13	31	29	23	0	4	25	35
ENSG00000232386	22.7969	0.709054	0.307013	2.28066	0.0225684	0.594938	AC015712.1	lincRNA	9.50116	9.62451	19.0532	15.2745	14.8177	19.6337	38.6102	55.8606	10	5	23	15	15	22	38	95
ENSG00000046604	237.044	0.488939	0.215073	2.27952	0.0226363	0.595293	DSG2	protein_coding	260.332	153.992	184.733	170.056	317.098	297.183	271.288	241.671	274	80	223	167	321	333	267	411
ENSG00000163249	102.784	0.608474	0.264097	2.27915	0.0226582	0.595293	CCNYL1	protein_coding	28.5035	15.3992	135.858	100.812	27.6596	31.2354	261.127	221.678	30	8	164	99	28	35	257	377
ENSG00000175356	675.379	-0.523125	0.220524	-2.27689	0.0227925	0.596463	SCUBE2	protein_coding	1528.74	1792.08	84.4968	66.1895	948.33	856.743	67.0599	59.3887	1609	931	102	65	960	960	66	101
ENSG00000176597	40.806	-0.77832	0.312992	-2.27672	0.0228029	0.596463	B3GNT5	protein_coding	4.75058	15.3992	111.834	121.178	10.8663	4.4622	31.4978	26.4603	5	8	135	119	11	5	31	45
ENSG00000008311	44.8377	0.639369	0.289869	2.27648	0.0228174	0.596463	AASS	protein_coding	60.8074	32.7233	24.852	12.2196	66.1855	68.7179	57.9154	35.2804	64	17	30	12	67	77	57	60
ENSG00000178053	63.9841	0.596763	0.268447	2.27508	0.022901	0.597412	MLF1	protein_coding	28.5035	19.249	88.6388	59.0614	57.2949	50.8691	118.879	89.377	30	10	107	58	58	57	117	152
ENSG00000241458	25.8512	0.788291	0.313668	2.27459	0.0229303	0.597412	RPL7P19	processed_pseudogene	4.75058	1.9249	17.3964	12.2196	3.95137	1.78488	81.2847	83.4969	5	1	21	12	4	2	80	142
ENSG00000186815	207.649	-0.501338	0.221107	-2.26912	0.0232609	0.604066	TPCN1	protein_coding	197.624	317.609	235.266	249.483	154.104	162.424	141.232	203.45	208	165	284	245	156	182	139	346
ENSG00000274963	13.1912	0.68572	0.30946	2.26909	0.0232631	0.604066	RN7SL600P	misc_RNA	6.65081	0	7.4556	7.1281	5.92706	3.56976	36.5781	38.2204	7	0	9	7	6	4	36	65
ENSG00000083307	1211.72	-0.426839	0.188049	-2.26322	0.023622	0.611277	GRHL2	protein_coding	1671.25	2157.82	946.861	923.598	1295.06	1247.63	737.659	713.84	1759	1121	1143	907	1311	1398	726	1214
ENSG00000073464	18.3858	0.679476	0.313659	2.26301	0.0236351	0.611277	CLCN4	protein_coding	4.75058	5.77471	18.2248	15.2745	28.6475	17.8488	25.4015	31.1643	5	3	22	15	29	20	25	53
ENSG00000111247	30.6904	0.639146	0.310439	2.26263	0.0236583	0.611277	RAD51AP1	protein_coding	63.6578	15.3992	6.6272	3.0549	67.1734	60.6859	14.2248	14.7002	67	8	8	3	68	68	14	25
ENSG00000164045	59.4614	0.61794	0.297452	2.2596	0.0238461	0.61511	CDC25A	protein_coding	74.109	84.6957	11.5976	15.2745	104.711	87.4592	50.803	47.0405	78	44	14	15	106	98	50	80
ENSG00000229953	8.56047	-0.595563	0.294412	-2.2569	0.0240142	0.618426	AL590666.2	antisense_RNA	2.85035	15.3992	19.0532	16.2928	0.987844	0	5.0803	8.8201	3	8	23	16	1	0	5	15
ENSG00000196159	54.5205	0.637259	0.302938	2.25319	0.0242471	0.623174	FAT4	protein_coding	55.1067	65.4467	26.5088	10.183	77.0518	70.5028	61.9796	69.3848	58	34	32	10	78	79	61	118
ENSG00000170581	323.497	-0.480344	0.213763	-2.25251	0.0242901	0.623174	STAT2	protein_coding	340.142	440.803	362.839	391.027	321.049	286.473	224.549	221.09	358	229	438	384	325	321	221	376
ENSG00000198840	924.868	0.595348	0.277482	2.25206	0.0243184	0.623174	MT-ND3	protein_coding	1719.71	477.376	485.442	206.715	1806.77	1553.74	443.002	706.196	1810	248	586	203	1829	1741	436	1201
ENSG00000123473	112.402	0.542909	0.242905	2.24833	0.0245551	0.628207	STIL	protein_coding	162.47	88.5455	58.8164	42.7686	198.557	188.305	83.3168	76.4408	171	46	71	42	201	211	82	130
ENSG00000030582	1586.03	-0.478415	0.212227	-2.24674	0.0246569	0.629781	GRN	protein_coding	1694.06	2885.43	1422.36	1652.7	1260.49	1290.47	1160.34	1322.43	1783	1499	1717	1623	1276	1446	1142	2249
ENSG00000143228	43.8154	0.649317	0.311871	2.24499	0.0247689	0.630084	NUF2	protein_coding	97.8619	11.5494	6.6272	5.0915	103.724	97.276	21.3372	7.05608	103	6	8	5	105	109	21	12
ENSG00000273106	4.895	0.592557	0.275413	2.24489	0.0247751	0.630084	AC019129.2	antisense_RNA	0	0	3.3136	2.0366	1.97569	1.78488	18.2891	11.7601	0	0	4	2	2	2	18	20
ENSG00000112984	226.032	0.538151	0.271643	2.24466	0.0247899	0.630084	KIF20A	protein_coding	364.845	408.079	16.568	17.3111	435.639	461.392	65.0278	39.3964	384	212	20	17	441	517	64	67
ENSG00000198125	46.997	-0.61317	0.273135	-2.24165	0.0249838	0.632918	MB	protein_coding	49.406	82.7708	59.6448	49.8967	37.5381	34.8052	32.5139	29.4003	52	43	72	49	38	39	32	50
ENSG00000198715	230.22	-0.483995	0.215884	-2.24165	0.0249838	0.632918	GLMP	protein_coding	214.726	350.332	260.946	275.959	194.605	205.261	156.473	183.458	226	182	315	271	197	230	154	312
ENSG00000162783	1476.06	0.521871	0.224005	2.24105	0.0250231	0.632918	IER5	protein_coding	197.624	265.637	1823.31	1856.36	270.669	257.915	3931.13	3205.81	208	138	2201	1823	274	289	3869	5452
ENSG00000163430	13.1593	0.541743	0.307229	2.23897	0.0251576	0.635291	FSTL1	protein_coding	3.80046	26.9486	2.4852	2.0366	14.8177	16.9564	22.3533	15.8762	4	14	3	2	15	19	22	27
ENSG00000159173	18.3141	0.780422	0.306574	2.23735	0.0252637	0.63694	TNNI1	protein_coding	0	0	5.7988	20.366	0	0	49.7869	70.5608	0	0	7	20	0	0	49	120
ENSG00000198933	113.831	0.534126	0.238445	2.23305	0.025546	0.642696	TBKBP1	protein_coding	54.1566	63.5218	98.5796	133.397	82.9789	79.4272	202.196	196.394	57	33	119	131	84	89	199	334
ENSG00000066933	492.46	0.516779	0.234238	2.23176	0.0256305	0.642696	MYO9A	protein_coding	572.92	217.514	425.798	370.661	697.418	599.72	562.897	492.749	603	113	514	364	706	672	554	838
ENSG00000233621	12.1596	-0.676822	0.314304	-2.23138	0.0256561	0.642696	LINC01137	antisense_RNA	13.3016	26.9486	14.9112	15.2745	2.96353	9.81684	4.06424	9.99611	14	14	18	15	3	11	4	17
ENSG00000163811	571.281	0.477991	0.217063	2.23137	0.0256568	0.642696	WDR43	protein_coding	380.997	223.289	711.596	598.76	557.144	493.52	808.783	796.161	401	116	859	588	564	553	796	1354
ENSG00000272345	18.1361	0.679256	0.314237	2.23049	0.0257152	0.643128	AL031775.1	antisense_RNA	8.55104	0	14.9112	14.2562	8.89059	8.9244	43.6905	45.8645	9	0	18	14	9	10	43	78
ENSG00000156802	639.235	0.585106	0.267826	2.2283	0.0258608	0.6448	ATAD2	protein_coding	1227.55	294.51	240.236	214.861	1219	1239.6	368.829	309.291	1292	153	290	211	1234	1389	363	526
ENSG00000138771	617.414	0.496645	0.225462	2.22824	0.0258647	0.6448	SHROOM3	protein_coding	424.702	852.732	354.555	413.43	701.369	784.455	673.647	734.42	447	443	428	406	710	879	663	1249
ENSG00000168078	45.2645	0.652749	0.306108	2.22166	0.0263065	0.653734	PBK	protein_coding	93.1114	19.249	6.6272	5.0915	106.687	107.985	12.1927	11.1721	98	10	8	5	108	121	12	19
ENSG00000250786	13.5622	0.683937	0.314416	2.22165	0.0263069	0.653734	SNHG18	lincRNA	6.65081	5.77471	12.426	5.0915	17.7812	24.0959	17.273	19.4042	7	3	15	5	18	27	17	33
ENSG00000249669	9.95756	-0.617237	0.276184	-2.21946	0.0264551	0.655601	CARMN	lincRNA	1.90023	67.3716	2.4852	3.0549	0	0.89244	1.01606	2.94003	2	35	3	3	0	1	1	5
ENSG00000241472	58.7255	0.610275	0.288717	2.2193	0.026466	0.655601	PTPRG-AS1	processed_transcript	95.9617	19.249	38.1064	25.4575	85.9424	49.9767	90.4293	64.6807	101	10	46	25	87	56	89	110
ENSG00000160691	362.027	-0.484788	0.218665	-2.21613	0.0266824	0.657631	SHC1	protein_coding	268.883	488.925	458.105	519.333	234.119	227.572	346.476	352.804	283	254	553	510	237	255	341	600
ENSG00000260430	7.23165	-0.624491	0.301506	-2.21613	0.0266827	0.657631	AC099518.1	lincRNA	4.75058	9.62451	17.3964	12.2196	0.987844	3.56976	8.12847	1.17601	5	5	21	12	1	4	8	2
ENSG00000185437	54.1643	-0.778983	0.305897	-2.21591	0.0266979	0.657631	SH3BGR	protein_coding	7.60093	3.8498	152.426	163.946	8.89059	3.56976	47.7548	45.2765	8	2	184	161	9	4	47	77
ENSG00000174945	133.132	-0.498671	0.226207	-2.21563	0.0267165	0.657631	AMZ1	protein_coding	187.173	294.51	76.2128	79.4274	145.213	184.735	43.6905	54.0966	197	153	92	78	147	207	43	92
ENSG00000258722	7.90615	0.652546	0.284491	2.21349	0.026864	0.660219	CKAP2P1	processed_pseudogene	0	0	6.6272	2.0366	1.97569	0	24.3854	28.2243	0	0	8	2	2	0	24	48
ENSG00000176473	71.723	-0.551001	0.248683	-2.20806	0.0272403	0.668415	WDR25	protein_coding	49.406	84.6957	115.148	106.921	36.5502	53.5464	64.0117	63.5047	52	44	139	105	37	60	63	108
ENSG00000197461	146.773	0.49591	0.224875	2.2056	0.027412	0.671573	PDGFA	protein_coding	75.0592	107.795	129.23	157.836	132.371	125.834	203.212	242.847	79	56	156	155	134	141	200	413
ENSG00000183496	184.653	0.542908	0.241327	2.20427	0.0275052	0.671875	MEX3B	protein_coding	72.2088	78.921	193.846	185.331	87.9181	88.3516	363.749	406.901	76	41	234	182	89	99	358	692
ENSG00000242498	26.079	0.649819	0.311801	2.20413	0.0275155	0.671875	ARPIN	protein_coding	16.152	44.2728	7.4556	2.0366	59.2706	55.3313	11.1767	12.9361	17	23	9	2	60	62	11	22
ENSG00000136238	569.277	0.415138	0.188404	2.20359	0.0275535	0.671875	RAC1	protein_coding	483.609	442.728	499.525	488.784	656.916	696.996	681.776	603.883	509	230	603	480	665	781	671	1027
ENSG00000174827	19.8544	0.710945	0.313235	2.20056	0.0277669	0.67496	PDZK1	protein_coding	12.3515	9.62451	8.284	10.183	46.4287	46.4069	13.2088	12.3481	13	5	10	10	47	52	13	21
ENSG00000255823	38.2505	0.632147	0.29124	2.2004	0.0277785	0.67496	MTRNR2L8	protein_coding	52.2564	19.249	19.0532	17.3111	67.1734	62.4708	35.5621	32.9284	55	10	23	17	68	70	35	56
ENSG00000162409	8.52221	0.654743	0.29977	2.19943	0.0278476	0.67496	PRKAA2	protein_coding	2.85035	0	3.3136	6.1098	2.96353	5.35464	26.4175	21.1682	3	0	4	6	3	6	26	36
ENSG00000065809	119.437	0.54443	0.250934	2.19889	0.0278861	0.67496	FAM107B	protein_coding	97.8619	38.498	125.917	108.958	112.614	103.523	216.421	151.706	103	20	152	107	114	116	213	258
ENSG00000054654	1629.11	0.430401	0.195167	2.19874	0.0278963	0.67496	SYNE2	protein_coding	2589.07	1495.65	722.365	579.412	3220.37	2758.53	874.827	792.633	2725	777	872	569	3260	3091	861	1348
ENSG00000169851	197.604	-0.741572	0.309338	-2.19677	0.0280368	0.67731	PCDH7	protein_coding	554.868	573.621	67.9288	48.8784	102.736	91.9214	65.0278	75.8528	584	298	82	48	104	103	64	129
ENSG00000146267	29.2988	0.656034	0.302648	2.19445	0.0282033	0.679058	FAXC	protein_coding	24.703	9.62451	23.1952	18.3294	25.6839	29.4505	52.8351	50.5686	26	5	28	18	26	33	52	86
ENSG00000134294	3908.2	0.551885	0.261782	2.19345	0.0282752	0.679058	SLC38A2	protein_coding	3859.37	1031.75	4214.9	3435.74	4642.87	4279.25	5321.1	4480.61	4062	536	5088	3374	4700	4795	5237	7620
ENSG00000149328	44.5498	0.606945	0.286596	2.19344	0.0282754	0.679058	GLB1L2	protein_coding	45.6056	73.1463	8.284	10.183	84.9546	88.3516	22.3533	23.5203	48	38	10	10	86	99	22	40
ENSG00000172915	227.874	0.564225	0.269001	2.19334	0.0282832	0.679058	NBEA	protein_coding	261.282	53.8973	247.692	161.91	279.56	221.325	306.85	290.475	275	28	299	159	283	248	302	494
ENSG00000154319	14.8567	-0.693596	0.313837	-2.19069	0.0284741	0.68259	FAM167A	protein_coding	8.55104	25.0237	24.852	27.4941	6.91491	9.81684	9.14453	7.05608	9	13	30	27	7	11	9	12
ENSG00000279838	22.6618	0.655786	0.309116	2.18912	0.0285883	0.683684	AL356273.3	TEC	14.2517	1.9249	18.2248	22.4026	18.769	13.3866	44.7066	47.6285	15	1	22	22	19	15	44	81
ENSG00000103528	37.4602	-0.623501	0.287012	-2.18886	0.0286073	0.683684	SYT17	protein_coding	45.6056	51.9724	47.2188	48.8784	24.6961	17.8488	26.4175	37.0444	48	27	57	48	25	20	26	63
ENSG00000230832	11.9704	0.690879	0.306018	2.18681	0.0287563	0.686194	AC241584.1	processed_pseudogene	1.90023	0	14.0828	3.0549	0.987844	4.4622	47.7548	23.5203	2	0	17	3	1	5	47	40
ENSG00000166794	1045.34	-0.446184	0.204393	-2.18552	0.0288506	0.687393	PPIB	protein_coding	1047.03	1643.87	1168.87	1052.92	1040.2	987.039	718.354	704.432	1102	854	1411	1034	1053	1106	707	1198
ENSG00000169871	362.213	-0.435507	0.199222	-2.18436	0.028936	0.688166	TRIM56	protein_coding	291.686	436.953	400.117	570.248	242.022	258.808	295.673	402.196	307	227	483	560	245	290	291	684
ENSG00000228950	11.8471	0.721112	0.306932	2.18366	0.028987	0.688166	AC023137.1	lincRNA	2.85035	1.9249	6.6272	4.0732	1.97569	5.35464	50.803	21.1682	3	1	8	4	2	6	50	36
ENSG00000185499	13.2755	-0.743217	0.308256	-2.1832	0.0290208	0.688166	MUC1	protein_coding	10.4513	75.0712	1.6568	4.0732	2.96353	8.03196	1.01606	2.94003	11	39	2	4	3	9	1	5
ENSG00000260337	17.845	0.654739	0.314243	2.18268	0.0290594	0.688166	AC091544.5	processed_transcript	2.85035	0	11.5976	27.4941	5.92706	8.9244	25.4015	60.5647	3	0	14	27	6	10	25	103
ENSG00000119673	27.2856	-0.669354	0.306103	-2.18077	0.0292002	0.690451	ACOT2	protein_coding	30.4037	71.2214	31.4792	19.3477	9.87844	18.7412	21.3372	15.8762	32	37	38	19	10	21	21	27
ENSG00000089280	369.061	0.462603	0.211662	2.17967	0.0292818	0.691334	FUS	protein_coding	324.94	229.063	347.928	287.16	391.186	269.517	585.25	517.446	342	119	420	282	396	302	576	880
ENSG00000101187	148.882	0.58135	0.277399	2.1775	0.0294431	0.692881	SLCO4A1	protein_coding	102.613	223.289	74.556	65.1712	166.946	172.241	191.019	195.218	108	116	90	64	169	193	188	332
ENSG00000157184	68.1111	-0.54412	0.250088	-2.17658	0.0295116	0.692881	CPT2	protein_coding	71.2587	115.494	80.3548	69.2444	49.3922	67.8255	43.6905	47.6285	75	60	97	68	50	76	43	81
ENSG00000204682	54.9639	-0.62673	0.278784	-2.17649	0.0295186	0.692881	CASC10	protein_coding	120.665	132.818	23.1952	20.366	54.3314	54.4389	16.2569	17.6402	127	69	28	20	55	61	16	30
ENSG00000119638	45.3707	-0.607422	0.28692	-2.17608	0.0295493	0.692881	NEK9	protein_coding	41.8051	44.2728	64.6152	76.3725	16.7933	15.1715	45.7227	58.2126	44	23	78	75	17	17	45	99
ENSG00000080503	318.247	-0.435601	0.199635	-2.17581	0.0295693	0.692881	SMARCA2	protein_coding	515.913	469.676	280.828	235.227	327.964	319.494	198.132	198.746	543	244	339	231	332	358	195	338
ENSG00000186197	4.97348	0.544064	0.278709	2.17513	0.0296203	0.693034	EDARADD	protein_coding	0	0	4.142	3.0549	2.96353	5.35464	10.1606	14.1122	0	0	5	3	3	6	10	24
ENSG00000091651	52.4986	0.592225	0.279193	2.17436	0.0296783	0.693354	ORC6	protein_coding	77.9095	46.1977	21.5384	14.2562	88.9059	93.7062	45.7227	31.7524	82	24	26	14	90	105	45	54
ENSG00000012048	133.826	0.551522	0.260664	2.17104	0.0299285	0.696896	BRCA1	protein_coding	252.731	90.4704	43.0768	46.8418	241.034	237.389	80.2687	78.7929	266	47	52	46	244	266	79	134
ENSG00000066468	59.2797	0.579803	0.265865	2.17026	0.0299875	0.696896	FGFR2	protein_coding	67.4582	57.7471	29.8224	17.3111	114.59	117.802	36.5781	32.9284	71	30	36	17	116	132	36	56
ENSG00000074410	600.181	0.425232	0.195017	2.16959	0.0300377	0.696896	CA12	protein_coding	761.043	925.878	158.224	121.178	1260.49	1212.83	193.051	168.758	801	481	191	119	1276	1359	190	287
ENSG00000175183	36.9051	0.664138	0.304174	2.1695	0.0300448	0.696896	CSRP2	protein_coding	21.8527	7.69961	29.8224	28.5124	17.7812	21.4186	93.4774	74.6768	23	4	36	28	18	24	92	127
ENSG00000087266	424.116	-0.423514	0.195286	-2.16939	0.0300533	0.696896	SH3BP2	protein_coding	440.854	585.17	434.082	515.26	300.304	359.653	349.524	408.077	464	304	524	506	304	403	344	694
ENSG00000164867	27.4735	-0.654802	0.306221	-2.16748	0.0301984	0.697907	NOS3	protein_coding	8.55104	23.0988	49.704	65.1712	5.92706	4.4622	26.4175	36.4564	9	12	60	64	6	5	26	62
ENSG00000107262	154.722	0.482991	0.223255	2.16736	0.0302072	0.697907	BAG1	protein_coding	93.1114	123.194	140.828	144.599	177.812	162.424	201.18	194.63	98	64	170	142	180	182	198	331
ENSG00000173898	545.801	0.530679	0.287793	2.16691	0.0302417	0.697907	SPTBN2	protein_coding	603.324	1208.84	113.491	77.3908	811.02	887.086	293.641	371.62	635	628	137	76	821	994	289	632
ENSG00000128591	11.5451	0.337192	0.279165	2.16646	0.0302757	0.697907	FLNC	protein_coding	0	25.0237	2.4852	2.0366	2.96353	4.4622	25.4015	29.9883	0	13	3	2	3	5	25	51
ENSG00000117650	41.0752	0.60202	0.296453	2.16571	0.0303337	0.698212	NEK2	protein_coding	68.4084	42.3479	9.1124	6.1098	74.0883	83.8894	26.4175	18.2282	72	22	11	6	75	94	26	31
ENSG00000039560	163.53	0.562893	0.280235	2.16498	0.0303894	0.698465	RAI14	protein_coding	59.8573	34.6482	257.632	186.349	132.371	152.607	244.87	239.907	63	18	311	183	134	171	241	408
ENSG00000132561	97.5271	-0.567939	0.267105	-2.15865	0.0308773	0.708633	MATN2	protein_coding	126.365	102.02	132.544	121.178	91.8695	99.9533	45.7227	60.5647	133	53	160	119	93	112	45	103
ENSG00000169239	133.25	0.4981	0.231587	2.15589	0.0310922	0.712519	CA5B	protein_coding	187.173	163.617	35.6212	39.7137	250.912	272.194	65.0278	51.7446	197	85	43	39	254	305	64	88
ENSG00000007944	386.13	0.542244	0.245678	2.15318	0.0313049	0.715294	MYLIP	protein_coding	182.422	107.795	400.117	392.045	159.043	161.532	924.614	761.468	192	56	483	385	161	181	910	1295
ENSG00000099194	4922.45	-0.475772	0.224162	-2.1526	0.0313504	0.715294	SCD	protein_coding	6190.01	6032.64	4885.07	5797.18	5688	5486.72	2642.77	2657.2	6515	3134	5897	5693	5758	6148	2601	4519
ENSG00000117477	16.0536	0.659845	0.31404	2.15219	0.0313825	0.715294	CCDC181	protein_coding	0.950116	1.9249	22.3668	10.183	4.93922	2.67732	47.7548	37.6324	1	1	27	10	5	3	47	64
ENSG00000240457	8.51048	0.632952	0.299052	2.15201	0.0313966	0.715294	RN7SL472P	misc_RNA	0	1.9249	3.3136	8.1464	1.97569	2.67732	29.4657	20.5802	0	1	4	8	2	3	29	35
ENSG00000164023	90.9211	0.581674	0.278013	2.15112	0.0314667	0.715844	SGMS2	protein_coding	91.2111	25.0237	84.4968	71.281	86.9302	96.3836	154.441	117.601	96	13	102	70	88	108	152	200
ENSG00000125454	92.5301	0.617225	0.291412	2.14724	0.0317744	0.720532	SLC25A19	protein_coding	69.3585	88.5455	45.562	50.915	91.8695	72.2877	156.473	165.23	73	46	55	50	93	81	154	281
ENSG00000137267	52.1845	0.655551	0.296588	2.14709	0.0317864	0.720532	TUBB2A	protein_coding	16.152	34.6482	46.3904	30.549	23.7082	30.343	135.136	100.549	17	18	56	30	24	34	133	171
ENSG00000144369	152.118	0.558769	0.270714	2.14656	0.0318282	0.720532	FAM171B	protein_coding	97.8619	40.4229	178.106	163.946	183.739	157.962	214.388	180.518	103	21	215	161	186	177	211	307
ENSG00000127152	45.1664	0.588254	0.274605	2.14582	0.0318871	0.720532	BCL11B	protein_coding	50.3561	55.8222	14.0828	13.2379	87.9181	90.1365	27.4336	22.3442	53	29	17	13	89	101	27	38
ENSG00000160710	1844.21	-0.469104	0.219223	-2.14562	0.0319036	0.720532	ADAR	protein_coding	1715.91	2178.99	2272.3	2590.55	1741.57	1696.53	1258.9	1298.91	1806	1132	2743	2544	1763	1901	1239	2209
ENSG00000154358	272.877	-0.588686	0.270836	-2.14498	0.0319543	0.720634	OBSCN	protein_coding	388.597	662.166	168.165	224.026	161.019	199.014	170.698	209.33	409	344	203	220	163	223	168	356
ENSG00000241717	5.7529	-0.630766	0.281795	-2.14301	0.0321119	0.723144	VWFP1	transcribed_unprocessed_pseudogene	8.55104	28.8735	0.8284	2.0366	0.987844	3.56976	0	1.17601	9	15	1	2	1	4	0	2
ENSG00000196562	6845.63	-0.459247	0.212483	-2.14201	0.0321923	0.72391	SULF2	protein_coding	9552.47	13528.2	5038.33	5149.54	6342.94	6291.71	4231.89	4629.96	10054	7028	6082	5057	6421	7050	4165	7874
ENSG00000110375	26.9884	0.654382	0.299805	2.13971	0.0323781	0.725392	UPK2	protein_coding	28.5035	25.0237	6.6272	9.1647	72.1126	46.4069	12.1927	15.8762	30	13	8	9	73	52	12	27
ENSG00000123595	162.974	0.541828	0.263091	2.13951	0.032394	0.725392	RAB9A	protein_coding	80.7599	48.1226	210.414	189.404	161.019	156.177	255.031	202.862	85	25	254	186	163	175	251	345
ENSG00000198604	827.052	0.526449	0.255618	2.13936	0.0324067	0.725392	BAZ1A	protein_coding	627.077	196.34	1004.02	876.756	728.041	722.877	1367.62	1093.69	660	102	1212	861	737	810	1346	1860
ENSG00000181544	37.3827	0.620225	0.314366	2.13888	0.0324453	0.725392	FANCB	protein_coding	60.8074	1.9249	14.9112	11.2013	83.9667	82.997	20.3212	22.9323	64	1	18	11	85	93	20	39
ENSG00000269968	16.698	-0.669619	0.313935	-2.13719	0.0325827	0.725392	AC006064.4	antisense_RNA	27.5534	50.0475	15.7396	8.1464	12.842	5.35464	5.0803	8.8201	29	26	19	8	13	6	5	15
ENSG00000186834	278.049	0.675926	0.288863	2.13706	0.0325927	0.725392	HEXIM1	protein_coding	76.9594	80.8459	243.55	186.349	86.9302	61.5784	754.932	733.244	81	42	294	183	88	69	743	1247
ENSG00000261812	7.24027	0.608866	0.299227	2.13653	0.032636	0.725392	TUBB8P7	transcribed_unprocessed_pseudogene	4.75058	0	4.142	3.0549	7.90275	14.279	13.2088	10.5841	5	0	5	3	8	16	13	18
ENSG00000162836	189.313	0.450158	0.210249	2.13642	0.0326455	0.725392	ACP6	protein_coding	195.724	169.391	128.402	125.251	294.377	258.808	158.505	184.046	206	88	155	123	298	290	156	313
ENSG00000166582	12.0702	0.664881	0.312431	2.13575	0.0327002	0.725392	CENPV	protein_coding	4.75058	9.62451	6.6272	3.0549	6.91491	15.1715	23.3694	27.0483	5	5	8	3	7	17	23	46
ENSG00000106443	244.83	0.527914	0.249171	2.13536	0.0327318	0.725392	PHF14	protein_coding	259.382	111.644	186.39	204.678	388.223	334.665	251.983	221.678	273	58	225	201	393	375	248	377
ENSG00000078401	117.854	0.509818	0.240221	2.1349	0.0327695	0.725392	EDN1	protein_coding	86.4606	71.2214	133.372	84.5189	138.298	124.049	147.329	157.586	91	37	161	83	140	139	145	268
ENSG00000167767	3248.45	0.484714	0.222247	2.13299	0.0329257	0.726855	KRT80	protein_coding	685.034	1268.51	3933.24	3771.78	1054.03	1124.47	7357.28	6793.24	721	659	4748	3704	1067	1260	7241	11553
ENSG00000232638	38.7508	-0.617284	0.289144	-2.13295	0.0329288	0.726855	AL390294.1	lincRNA	85.5104	90.4704	12.426	16.2928	44.453	42.8371	5.0803	12.9361	90	47	15	16	45	48	5	22
ENSG00000162676	8.99899	0.599967	0.305866	2.12961	0.0332038	0.73189	GFI1	protein_coding	9.50116	1.9249	1.6568	5.0915	12.842	13.3866	15.2409	12.3481	10	1	2	5	13	15	15	21
ENSG00000127084	44.1396	0.602542	0.291761	2.12647	0.0334643	0.736431	FGD3	protein_coding	30.4037	61.5969	28.1656	11.2013	67.1734	74.965	39.6263	39.9844	32	32	34	11	68	84	39	68
ENSG00000105971	62.682	0.573865	0.273771	2.12599	0.0335042	0.736431	CAV2	protein_coding	75.0592	42.3479	39.7632	32.5856	76.064	77.6423	83.3168	74.6768	79	22	48	32	77	87	82	127
ENSG00000186193	407.074	0.523223	0.264725	2.12381	0.0336857	0.737565	SAPCD2	protein_coding	473.158	721.838	110.177	121.178	583.816	623.816	306.85	315.759	498	375	133	119	591	699	302	537
ENSG00000156928	52.5022	0.592207	0.285221	2.1238	0.0336873	0.737565	MALSU1	protein_coding	30.4037	19.249	43.0768	62.1163	64.2098	58.9011	76.2044	65.8567	32	10	52	61	65	66	75	112
ENSG00000131370	266.486	0.419033	0.197305	2.12352	0.0337105	0.737565	SH3BP5	protein_coding	190.023	219.439	241.893	242.355	272.645	287.366	342.412	335.752	200	114	292	238	276	322	337	571
ENSG00000148488	30.7345	0.656161	0.305158	2.12311	0.0337448	0.737565	ST8SIA6	protein_coding	43.7053	15.3992	10.7692	6.1098	79.0275	65.1482	12.1927	13.5241	46	8	13	6	80	73	12	23
ENSG00000171848	99.0987	0.551882	0.280355	2.12236	0.0338077	0.737834	RRM2	protein_coding	190.973	103.945	24.0236	13.2379	188.678	179.381	50.803	41.7485	201	54	29	13	191	201	50	71
ENSG00000105707	15.3704	-0.620942	0.314083	-2.12183	0.0338517	0.737834	HPN	protein_coding	14.2517	30.7984	20.71	21.3843	9.87844	8.03196	2.03212	15.8762	15	16	25	21	10	9	2	27
ENSG00000004799	10.2059	0.636091	0.311558	2.1209	0.03393	0.738092	PDK4	protein_coding	1.90023	1.9249	7.4556	10.183	9.87844	6.24708	26.4175	17.6402	2	1	9	10	10	7	26	30
ENSG00000171346	94.9929	0.52689	0.298849	2.12057	0.0339581	0.738092	KRT15	protein_coding	140.617	173.241	14.9112	7.1281	152.128	182.95	43.6905	45.2765	148	90	18	7	154	205	43	77
ENSG00000170689	20.2473	-0.659721	0.314359	-2.11864	0.0341209	0.740599	HOXB9	protein_coding	5.7007	46.1977	33.9644	32.5856	4.93922	3.56976	20.3212	14.7002	6	24	41	32	5	4	20	25
ENSG00000127990	9.19758	0.511189	0.294658	2.11628	0.0343211	0.743335	SGCE	protein_coding	12.3515	1.9249	0	5.0915	17.7812	13.3866	14.2248	8.8201	13	1	0	5	18	15	14	15
ENSG00000182329	8.56817	0.645679	0.284314	2.11603	0.0343422	0.743335	KIAA2012	protein_coding	0	1.9249	4.142	2.0366	0.987844	0	29.4657	29.9883	0	1	5	2	1	0	29	51
ENSG00000164056	20.2762	0.654914	0.310419	2.11325	0.0345794	0.747433	SPRY1	protein_coding	11.4014	9.62451	18.2248	10.183	19.7569	17.8488	30.4818	44.6885	12	5	22	10	20	20	30	76
ENSG00000130150	146.859	0.562716	0.284511	2.11039	0.0348249	0.750814	MOSPD2	protein_coding	95.9617	25.0237	181.42	160.891	148.177	146.36	219.469	197.57	101	13	219	158	150	164	216	336
ENSG00000118515	172.474	0.707999	0.29816	2.11023	0.0348389	0.750814	SGK1	protein_coding	39.9049	38.498	159.881	94.7019	37.5381	31.2354	562.897	415.133	42	20	193	93	38	35	554	706
ENSG00000157020	717.406	-0.410265	0.194245	-2.10975	0.0348802	0.750814	SEC13	protein_coding	632.777	997.099	868.163	841.115	559.12	594.365	608.619	637.987	666	518	1048	826	566	666	599	1085
ENSG00000180667	11.1809	0.631329	0.310382	2.10889	0.034954	0.751128	YOD1	protein_coding	6.65081	0	6.6272	8.1464	7.90275	4.4622	27.4336	28.2243	7	0	8	8	8	5	27	48
ENSG00000140374	588.875	0.474219	0.228245	2.10839	0.0349977	0.751128	ETFA	protein_coding	441.804	227.138	741.418	549.882	531.46	563.13	849.425	806.745	465	118	895	540	538	631	836	1372
ENSG00000104081	412.804	-0.507986	0.234178	-2.1071	0.0351086	0.751128	BMF	protein_coding	156.769	209.814	786.98	954.147	163.982	160.639	415.568	454.529	165	109	950	937	166	180	409	773
ENSG00000035499	46.7574	0.583904	0.286061	2.10706	0.0351121	0.751128	DEPDC1B	protein_coding	76.9594	28.8735	24.0236	13.2379	89.8938	65.1482	40.6424	35.2804	81	15	29	13	91	73	40	60
ENSG00000116679	626.349	0.556853	0.274341	2.10679	0.0351354	0.751128	IVNS1ABP	protein_coding	669.832	175.166	574.081	518.314	856.461	857.635	774.237	585.066	705	91	693	509	867	961	762	995
ENSG00000276073	15.757	0.661668	0.312641	2.10568	0.0352321	0.752165	AL034549.2	lincRNA	4.75058	9.62451	13.2544	10.183	11.8541	15.1715	29.4657	31.7524	5	5	16	10	12	17	29	54
ENSG00000269980	4.86292	0.488181	0.250725	2.10361	0.0354126	0.752619	AC068768.2	antisense_RNA	0	0	4.142	0	0.987844	0.89244	15.2409	17.6402	0	0	5	0	1	1	15	30
ENSG00000223496	449.803	-0.414604	0.196396	-2.10353	0.035419	0.752619	EXOSC6	protein_coding	344.892	421.554	569.939	772.889	296.353	310.569	409.472	472.757	363	219	688	759	300	348	403	804
ENSG00000101220	175.206	0.496818	0.239124	2.10298	0.0354675	0.752619	C20orf27	protein_coding	164.37	221.364	101.065	88.5921	202.508	242.744	198.132	182.87	173	115	122	87	205	272	195	311
ENSG00000166106	17.7512	-0.672843	0.31178	-2.10286	0.0354782	0.752619	ADAMTS15	protein_coding	4.75058	15.3992	39.7632	40.732	2.96353	8.03196	16.2569	14.1122	5	8	48	40	3	9	16	24
ENSG00000259345	7.08958	-0.634933	0.307219	-2.10247	0.0355125	0.752619	AC013652.1	lincRNA	10.4513	9.62451	11.5976	11.2013	2.96353	4.4622	4.06424	2.35203	11	5	14	11	3	5	4	4
ENSG00000145217	32.6335	-0.622348	0.294422	-2.10212	0.0355427	0.752619	SLC26A1	protein_coding	27.5534	51.9724	29.8224	64.1529	20.7447	17.8488	21.3372	27.6363	29	27	36	63	21	20	21	47
ENSG00000188352	198.58	-0.463588	0.220398	-2.10147	0.0355998	0.752805	FOCAD	protein_coding	282.184	175.166	260.118	226.062	182.751	165.994	160.537	135.83	297	91	314	222	185	186	158	231
ENSG00000171241	40.1178	0.585948	0.300749	2.10086	0.0356529	0.752908	SHCBP1	protein_coding	72.2088	36.5731	8.284	8.1464	78.0397	66.0406	30.4818	21.1682	76	19	10	8	79	74	30	36
ENSG00000182158	257.047	-0.467441	0.222139	-2.09921	0.0357981	0.754791	CREB3L2	protein_coding	230.878	250.237	358.697	391.027	217.326	189.197	203.212	215.798	243	130	433	384	220	212	200	367
ENSG00000272068	21.7771	-0.646257	0.309909	-2.09875	0.0358388	0.754791	AL365181.2	lincRNA	8.55104	15.3992	30.6508	64.1529	3.95137	4.4622	22.3533	24.6963	9	8	37	63	4	5	22	42
ENSG00000121895	9.78668	0.651427	0.302332	2.09812	0.0358945	0.754823	TMEM156	protein_coding	0.950116	0	4.142	10.183	1.97569	0.89244	32.5139	27.6363	1	0	5	10	2	1	32	47
ENSG00000120159	63.4289	-0.576669	0.274971	-2.09764	0.0359371	0.754823	CAAP1	protein_coding	100.712	50.0475	96.0944	75.3542	44.453	55.3313	43.6905	41.7485	106	26	116	74	45	62	43	71
ENSG00000105404	97.8023	-0.531692	0.2538	-2.09492	0.0361778	0.758858	RABAC1	protein_coding	93.1114	182.866	116.804	92.6653	74.0883	87.4592	54.8672	80.5569	98	95	141	91	75	98	54	137
ENSG00000196968	87.8073	-0.515763	0.247157	-2.0937	0.036287	0.760128	FUT11	protein_coding	121.615	92.3953	96.9228	115.068	72.1126	83.8894	52.8351	67.6207	128	48	117	113	73	94	52	115
ENSG00000030419	39.9905	0.616284	0.30072	2.09106	0.0365231	0.761453	IKZF2	protein_coding	64.6079	21.1739	15.7396	8.1464	81.0032	88.3516	20.3212	20.5802	68	11	19	8	82	99	20	35
ENSG00000085840	46.1602	0.560186	0.306179	2.09103	0.0365252	0.761453	ORC1	protein_coding	69.3585	65.4467	8.284	6.1098	89.8938	69.6104	33.53	27.0483	73	34	10	6	91	78	33	46
ENSG00000003436	42.6233	0.603023	0.300471	2.09092	0.0365357	0.761453	TFPI	protein_coding	66.5081	17.3241	25.6804	12.2196	73.1004	79.4272	35.5621	31.1643	70	9	31	12	74	89	35	53
ENSG00000169249	68.4714	0.528076	0.252567	2.09081	0.0365454	0.761453	ZRSR2	protein_coding	57.007	61.5969	43.9052	50.915	86.9302	79.4272	83.3168	84.6729	60	32	53	50	88	89	82	144
ENSG00000004961	113.087	0.512341	0.249116	2.09008	0.0366107	0.761795	HCCS	protein_coding	57.9571	50.0475	137.514	119.141	116.566	103.523	178.826	141.122	61	26	166	117	118	116	176	240
ENSG00000196839	17.2158	0.640843	0.312721	2.08757	0.0368366	0.764794	ADA	protein_coding	9.50116	19.249	8.284	7.1281	25.6839	21.4186	22.3533	24.1083	10	10	10	7	26	24	22	41
ENSG00000083857	1857.87	0.375042	0.179297	2.08739	0.0368528	0.764794	FAT1	protein_coding	1874.58	1892.18	1328.75	1221.96	2892.41	2490.8	1639.92	1522.35	1973	983	1604	1200	2928	2791	1614	2589
ENSG00000163251	244.597	0.467146	0.222623	2.08458	0.0371071	0.76891	FZD5	protein_coding	139.667	173.241	221.183	240.319	186.702	184.735	421.665	389.26	147	90	267	236	189	207	415	662
ENSG00000257354	92.3499	0.506366	0.244309	2.08412	0.0371497	0.76891	AC048341.2	lincRNA	70.3086	36.5731	87.8104	95.7202	83.9667	69.6104	144.28	150.53	74	19	106	94	85	78	142	256
ENSG00000107731	86.129	-0.536244	0.255069	-2.08234	0.0373112	0.769956	UNC5B	protein_coding	30.4037	88.5455	139.171	171.074	28.6475	40.1598	86.365	104.665	32	46	168	168	29	45	85	178
ENSG00000188906	6.76318	0.448155	0.278188	2.08192	0.0373497	0.769956	LRRK2	protein_coding	7.60093	0	4.9704	0	9.87844	14.279	9.14453	8.23209	8	0	6	0	10	16	9	14
ENSG00000119714	50.4154	0.566287	0.289379	2.08162	0.037377	0.769956	GPR68	protein_coding	55.1067	94.3202	6.6272	6.1098	97.7965	108.878	16.2569	18.2282	58	49	8	6	99	122	16	31
ENSG00000160396	16.7075	0.721926	0.310946	2.0814	0.0373976	0.769956	HIPK4	protein_coding	1.90023	1.9249	13.2544	7.1281	0.987844	3.56976	39.6263	65.2687	2	1	16	7	1	4	39	111
ENSG00000164742	255.963	-0.576196	0.262759	-2.0807	0.0374618	0.770262	ADCY1	protein_coding	494.06	721.838	80.3548	98.7751	244.985	236.497	74.1723	97.0211	520	375	97	97	248	265	73	165
ENSG00000115267	79.9647	-0.618737	0.291437	-2.07915	0.0376032	0.771434	IFIH1	protein_coding	51.3063	44.2728	161.538	177.184	37.5381	52.654	71.1241	44.1005	54	23	195	174	38	59	70	75
ENSG00000140479	101.153	0.500222	0.240261	2.079	0.0376177	0.771434	PCSK6	protein_coding	80.7599	128.968	53.0176	59.0614	161.019	162.424	75.1884	88.789	85	67	64	58	163	182	74	151
ENSG00000161800	369.282	0.424632	0.203453	2.07784	0.0377237	0.772593	RACGAP1	protein_coding	552.017	394.605	148.284	118.123	707.296	683.609	206.26	144.062	581	205	179	116	716	766	203	245
ENSG00000279901	19.0643	0.639469	0.310284	2.07643	0.0378545	0.774257	AC092117.2	TEC	5.7007	5.77471	23.1952	13.2379	12.842	10.7093	41.6584	39.3964	6	3	28	13	13	12	41	67
ENSG00000105668	12.7568	0.606999	0.313332	2.07538	0.0379509	0.774419	UPK1A	protein_coding	14.2517	15.3992	0.8284	1.0183	25.6839	33.9127	5.0803	5.88007	15	8	1	1	26	38	5	10
ENSG00000160606	47.646	-0.574168	0.275183	-2.07513	0.0379745	0.774419	TLCD1	protein_coding	56.0568	98.17	52.1892	37.6771	41.4894	38.3749	32.5139	24.6963	59	51	63	37	42	43	32	42
ENSG00000143333	140.349	0.565337	0.262037	2.07473	0.0380113	0.774419	RGS16	protein_coding	19.0023	30.7984	164.023	162.928	26.6718	27.6657	375.942	315.759	20	16	198	160	27	31	370	537
ENSG00000114346	295.213	0.58656	0.289845	2.0735	0.0381254	0.775428	ECT2	protein_coding	478.858	90.4704	156.568	126.269	543.314	589.011	218.453	158.762	504	47	189	124	550	660	215	270
ENSG00000104447	2387.45	-0.463017	0.23138	-2.07313	0.0381603	0.775428	TRPS1	protein_coding	4785.73	2964.35	1604.61	1387.94	3551.3	3323.45	747.819	734.42	5037	1540	1937	1363	3595	3724	736	1249
ENSG00000163507	120.598	0.559874	0.273188	2.07209	0.0382571	0.776385	KIAA1524	protein_coding	209.026	57.7471	46.3904	52.9516	238.07	218.648	73.1563	68.7968	220	30	56	52	241	245	72	117
ENSG00000228253	650.567	0.578804	0.302977	2.07153	0.0383095	0.776438	MT-ATP8	protein_coding	1174.34	121.269	395.975	223.008	1296.05	1186.95	364.765	442.181	1236	63	478	219	1312	1330	359	752
ENSG00000143401	94.8008	0.594097	0.305595	2.0697	0.0384801	0.778884	ANP32E	protein_coding	176.722	17.3241	44.7336	33.6039	196.581	174.918	56.8993	57.6246	186	9	54	33	199	196	56	98
ENSG00000156427	26.2411	0.636247	0.308201	2.068	0.0386399	0.780111	FGF18	protein_coding	3.80046	11.5494	26.5088	24.4392	14.8177	10.7093	52.8351	65.2687	4	6	32	24	15	12	52	111
ENSG00000091831	886.879	-0.428929	0.205017	-2.06799	0.0386407	0.780111	ESR1	protein_coding	1987.64	1872.93	217.041	158.855	1325.69	1244.06	130.056	158.762	2092	973	262	156	1342	1394	128	270
ENSG00000139354	164.325	0.514172	0.252821	2.06588	0.0388395	0.783114	GAS2L3	protein_coding	277.434	121.269	62.13	70.2627	273.633	291.828	123.959	94.081	292	63	75	69	277	327	122	160
ENSG00000184292	434.956	0.440367	0.215007	2.06511	0.0389129	0.78358	TACSTD2	protein_coding	514.013	533.198	247.692	173.111	705.32	646.127	299.737	360.448	541	277	299	170	714	724	295	613
ENSG00000189007	17.3462	0.643911	0.310794	2.06316	0.0390977	0.784698	ADAT2	protein_coding	18.0522	11.5494	8.284	5.0915	40.5016	28.5581	13.2088	13.5241	19	6	10	5	41	32	13	23
ENSG00000138942	168.764	-0.474333	0.228072	-2.0624	0.0391692	0.784698	RNF185	protein_coding	109.263	150.142	276.686	283.087	99.7722	109.77	169.682	151.706	115	78	334	278	101	123	167	258
ENSG00000143476	87.8205	0.451073	0.311173	2.0621	0.0391985	0.784698	DTL	protein_coding	167.22	144.368	5.7988	9.1647	144.225	138.328	48.7708	44.6885	176	75	7	9	146	155	48	76
ENSG00000172432	552.385	-0.44374	0.212422	-2.06172	0.0392343	0.784698	GTPBP2	protein_coding	292.636	377.281	891.358	1118.09	282.523	284.688	575.089	597.415	308	196	1076	1098	286	319	566	1016
ENSG00000226792	7.06874	0.573527	0.28304	2.06116	0.0392882	0.784698	C13orf42	protein_coding	0	0	7.4556	2.0366	0.987844	0.89244	19.3051	25.8723	0	0	9	2	1	1	19	44
ENSG00000068079	22.4848	-0.630786	0.306879	-2.06107	0.0392966	0.784698	IFI35	protein_coding	19.0023	40.4229	29.8224	32.5856	17.7812	14.279	14.2248	11.7601	20	21	36	32	18	16	14	20
ENSG00000166483	245.501	0.488963	0.240657	2.06082	0.0393204	0.784698	WEE1	protein_coding	238.479	92.3953	233.609	232.172	237.082	231.142	369.846	329.284	251	48	282	228	240	259	364	560
ENSG00000136108	219.503	0.577309	0.286386	2.05844	0.0395477	0.787338	CKAP2	protein_coding	424.702	76.9961	92.7808	60.0797	463.299	431.941	116.847	89.377	447	40	112	59	469	484	115	152
ENSG00000157827	66.0591	0.540375	0.263581	2.05838	0.0395535	0.787338	FMNL2	protein_coding	56.0568	34.6482	55.5028	54.9882	81.0032	89.244	78.2366	78.7929	59	18	67	54	82	100	77	134
ENSG00000111678	167.105	-0.47911	0.232843	-2.05626	0.0397578	0.790394	C12orf57	protein_coding	117.814	204.04	279.171	202.642	96.8087	102.631	158.505	175.226	124	106	337	199	98	115	156	298
ENSG00000198743	476.719	0.483813	0.242669	2.05477	0.0399014	0.792241	SLC5A3	protein_coding	392.398	123.194	539.288	540.717	463.299	368.578	733.595	652.687	413	64	651	531	469	413	722	1110
ENSG00000064115	440.609	0.470257	0.230376	2.05278	0.0400942	0.794267	TM7SF3	protein_coding	393.348	238.688	406.744	393.064	562.083	590.796	478.564	461.585	414	124	491	386	569	662	471	785
ENSG00000277224	219.605	-0.468056	0.227269	-2.05266	0.0401052	0.794267	HIST1H2BF	protein_coding	255.581	558.222	141.656	108.958	237.082	288.258	85.349	81.7329	269	290	171	107	240	323	84	139
ENSG00000088888	1165.55	-0.37553	0.183044	-2.05088	0.0402784	0.795791	MAVS	protein_coding	1202.85	1657.34	1089.35	1389.98	1057.98	1129.83	820.976	976.091	1266	861	1315	1365	1071	1266	808	1660
ENSG00000116161	347.578	0.545983	0.277102	2.0503	0.0403349	0.795791	CACYBP	protein_coding	399.049	98.17	311.478	272.904	436.627	486.38	404.392	371.62	420	51	376	268	442	545	398	632
ENSG00000118777	42.2861	0.582893	0.303202	2.0503	0.0403352	0.795791	ABCG2	protein_coding	69.3585	23.0988	15.7396	18.3294	57.2949	40.1598	50.803	63.5047	73	12	19	18	58	45	50	108
ENSG00000137154	2708.44	-0.35347	0.172452	-2.04883	0.0404788	0.797211	RPS6	protein_coding	2256.53	2367.63	4386.38	3280.96	1731.69	1799.16	3149.78	2695.42	2375	1230	5295	3222	1753	2016	3100	4584
ENSG00000257093	175.369	0.460695	0.226366	2.04852	0.0405093	0.797211	KIAA1147	protein_coding	125.415	92.3953	171.479	188.385	189.666	179.381	235.726	220.502	132	48	207	185	192	201	232	375
ENSG00000179082	65.0068	-0.512229	0.251459	-2.04539	0.0408162	0.800605	C9orf106	lincRNA	82.6601	90.4704	55.5028	87.5738	49.3922	58.0086	33.53	62.9167	87	47	67	86	50	65	33	107
ENSG00000146263	133.861	0.577561	0.292061	2.04534	0.0408216	0.800605	MMS22L	protein_coding	245.13	42.3479	63.7868	46.8418	258.815	256.13	84.3329	73.5008	258	22	77	46	262	287	83	125
ENSG00000165244	94.9834	0.522626	0.288521	2.04452	0.0409022	0.800605	ZNF367	protein_coding	173.871	127.044	14.9112	17.3111	160.031	161.532	52.8351	52.3326	183	66	18	17	162	181	52	89
ENSG00000144354	23.1898	0.487223	0.313262	2.04433	0.0409205	0.800605	CDCA7	protein_coding	37.0545	30.7984	0.8284	3.0549	41.4894	40.1598	16.2569	15.8762	39	16	1	3	42	45	16	27
ENSG00000067064	705.692	0.464137	0.228415	2.04385	0.0409684	0.800605	IDI1	protein_coding	553.918	257.937	871.477	604.87	495.898	521.185	1281.25	1059	583	134	1052	594	502	584	1261	1801
ENSG00000130775	14.659	-0.605936	0.314392	-2.0428	0.0410718	0.800605	THEMIS2	protein_coding	8.55104	13.4743	24.0236	33.6039	0.987844	5.35464	14.2248	17.0522	9	7	29	33	1	6	14	29
ENSG00000260401	21.1912	0.609361	0.313837	2.04262	0.0410902	0.800605	AP002761.4	sense_overlapping	10.4513	38.498	5.7988	2.0366	46.4287	48.1918	8.12847	9.99611	11	20	7	2	47	54	8	17
ENSG00000107036	274.008	-0.479321	0.233165	-2.0426	0.0410922	0.800605	RIC1	protein_coding	330.64	179.016	413.372	408.338	206.459	200.799	223.533	229.911	348	93	499	401	209	225	220	391
ENSG00000259062	5.79794	0.566347	0.279718	2.04166	0.0411849	0.801411	ACTN1-AS1	antisense_RNA	1.90023	0	0.8284	4.0732	1.97569	1.78488	15.2409	20.5802	2	0	1	4	2	2	15	35
ENSG00000279665	7.94431	-0.562685	0.302391	-2.0349	0.0418612	0.813556	AC012100.3	TEC	8.55104	15.3992	9.1124	14.2562	8.89059	1.78488	2.03212	3.52804	9	8	11	14	9	2	2	6
ENSG00000182010	41.7017	0.584069	0.300222	2.0339	0.041962	0.814501	RTKN2	protein_coding	74.109	15.3992	20.71	13.2379	81.991	66.0406	27.4336	34.6924	78	8	25	13	83	74	27	59
ENSG00000141576	22.6052	0.474683	0.312227	2.03194	0.04216	0.817327	RNF157	protein_coding	22.8028	40.4229	0.8284	5.0915	31.611	32.1279	20.3212	27.6363	24	21	1	5	32	36	20	47
ENSG00000197536	14.408	-0.609079	0.314396	-2.03041	0.0423145	0.818397	C5orf56	protein_coding	3.80046	21.1739	24.852	29.5307	0.987844	5.35464	10.1606	19.4042	4	11	30	29	1	6	10	33
ENSG00000232671	16.848	0.649911	0.312844	2.03036	0.04232	0.818397	AL391069.2	antisense_RNA	5.7007	7.69961	13.2544	12.2196	10.8663	9.81684	37.5942	37.6324	6	4	16	12	11	11	37	64
ENSG00000136807	205.325	-0.46758	0.229922	-2.02983	0.0423741	0.818429	CDK9	protein_coding	177.672	317.609	215.384	275.959	169.909	161.532	164.602	159.938	187	165	260	271	172	181	162	272
ENSG00000174738	505.233	0.513111	0.274034	2.02504	0.0428636	0.826252	NR1D2	protein_coding	316.389	63.5218	668.519	627.272	349.697	312.354	963.224	740.888	333	33	807	616	354	350	948	1260
ENSG00000115541	101.408	0.537025	0.284041	2.02448	0.0429206	0.826252	HSPE1	protein_coding	57.9571	15.3992	134.201	119.141	93.8452	84.7818	159.521	146.414	61	8	162	117	95	95	157	249
ENSG00000170017	939.735	0.554588	0.273691	2.02431	0.042938	0.826252	ALCAM	protein_coding	1414.72	381.131	520.235	416.484	1931.23	1783.1	536.479	534.498	1489	198	628	409	1955	1998	528	909
ENSG00000117318	329.215	-0.459124	0.231334	-2.01967	0.0434177	0.832992	ID3	protein_coding	152.019	290.66	594.791	479.619	104.711	128.511	409.472	473.933	160	151	718	471	106	144	403	806
ENSG00000161638	163.214	-0.526353	0.262889	-2.01944	0.0434415	0.832992	ITGA5	protein_coding	81.71	225.214	241.893	250.502	71.1247	66.0406	175.778	193.454	86	117	292	246	72	74	173	329
ENSG00000087301	108.434	0.537996	0.308644	2.01937	0.0434484	0.832992	TXNDC16	protein_coding	108.313	5.77471	119.29	96.7385	119.529	105.308	173.746	138.77	114	3	144	95	121	118	171	236
ENSG00000197332	7.05001	0.571745	0.300975	2.01831	0.0435586	0.83408	AC008543.1	lincRNA	4.75058	1.9249	5.7988	1.0183	8.89059	8.03196	14.2248	11.7601	5	1	7	1	9	9	14	20
ENSG00000129810	63.2278	0.543784	0.282883	2.01725	0.0436689	0.835168	SGO1	protein_coding	130.166	51.9724	11.5976	11.2013	130.395	122.264	22.3533	25.8723	137	27	14	11	132	137	22	44
ENSG00000264772	4.64566	0.546261	0.282561	2.01408	0.044001	0.838215	AC016876.2	processed_transcript	1.90023	0	1.6568	3.0549	4.93922	2.67732	11.1767	11.7601	2	0	2	3	5	3	11	20
ENSG00000164828	516.678	0.371179	0.184217	2.01367	0.044044	0.838215	SUN1	protein_coding	529.215	527.423	349.585	366.588	733.968	682.717	447.066	496.866	557	274	422	360	743	765	440	845
ENSG00000152413	191.05	0.495203	0.244092	2.01315	0.0440986	0.838215	HOMER1	protein_coding	112.114	69.2965	202.13	197.55	98.7844	126.727	378.99	342.808	118	36	244	194	100	142	373	583
ENSG00000168175	670.096	-0.376249	0.187179	-2.01267	0.0441497	0.838215	MAPK1IP1L	protein_coding	780.995	883.53	723.193	669.023	674.697	656.836	478.564	493.925	822	459	873	657	683	736	471	840
ENSG00000198730	157.675	0.468535	0.235277	2.01216	0.0442028	0.838215	CTR9	protein_coding	122.565	63.5218	182.248	147.653	143.237	142.79	241.822	217.562	129	33	220	145	145	160	238	370
ENSG00000131094	5.58683	0.542686	0.290628	2.01215	0.044204	0.838215	C1QL1	protein_coding	2.85035	3.8498	3.3136	0	6.91491	10.7093	11.1767	5.88007	3	2	4	0	7	12	11	10
ENSG00000204264	7.75553	0.483198	0.290501	2.01185	0.0442356	0.838215	PSMB8	protein_coding	0	9.62451	1.6568	5.0915	4.93922	6.24708	16.2569	18.2282	0	5	2	5	5	7	16	31
ENSG00000099622	511.236	-0.370312	0.184288	-2.01164	0.0442579	0.838215	CIRBP	protein_coding	698.335	723.763	442.366	463.326	542.326	552.421	313.962	353.392	735	376	534	455	549	619	309	601
ENSG00000107185	197.206	-0.436726	0.217035	-2.01039	0.0443903	0.839702	RGP1	protein_coding	180.522	263.712	207.1	279.014	147.189	148.145	169.682	182.282	190	137	250	274	149	166	167	310
ENSG00000105641	8.06767	0.605143	0.298171	2.00967	0.0444666	0.840128	SLC5A5	protein_coding	1.90023	0	7.4556	3.0549	1.97569	2.67732	23.3694	24.1083	2	0	9	3	2	3	23	41
ENSG00000186212	64.9593	0.521641	0.260757	2.00608	0.0448479	0.846307	SOWAHB	protein_coding	38.9548	75.0712	43.9052	45.8235	84.9546	90.1365	69.092	71.7368	41	39	53	45	86	101	68	122
ENSG00000181852	308.723	-0.388144	0.193596	-2.00435	0.0450329	0.848773	RNF41	protein_coding	245.13	275.261	450.65	448.052	178.8	207.046	326.155	338.692	258	143	544	440	181	232	321	576
ENSG00000138336	50.8202	0.555137	0.281347	2.00301	0.0451759	0.850441	TET1	protein_coding	66.5081	34.6482	33.136	18.3294	76.064	90.1365	47.7548	39.9844	70	18	40	18	77	101	47	68
ENSG00000224861	9.08799	0.619879	0.311959	2.00196	0.0452886	0.851535	YBX1P1	processed_pseudogene	5.7007	5.77471	4.9704	3.0549	14.8177	8.9244	18.2891	11.1721	6	3	6	3	15	10	18	19
ENSG00000147224	82.3518	0.492073	0.246478	2.00013	0.0454858	0.854203	PRPS1	protein_coding	66.5081	46.1977	66.272	81.464	93.8452	70.5028	127.007	107.017	70	24	80	80	95	79	125	182
ENSG00000171735	122.463	0.45804	0.228869	1.99963	0.04554	0.854203	CAMTA1	protein_coding	86.4606	71.2214	115.148	122.196	112.614	100.846	204.228	166.994	91	37	139	120	114	113	201	284
ENSG00000136492	1361.77	0.53162	0.282526	1.99897	0.0456112	0.854511	BRIP1	protein_coding	2742.03	410.004	755.501	572.284	2293.77	2149.89	1156.28	814.389	2886	213	912	562	2322	2409	1138	1385
ENSG00000149212	107.904	0.545095	0.282472	1.9981	0.045706	0.855262	SESN3	protein_coding	190.973	42.3479	61.3016	42.7686	185.715	181.165	88.3971	70.5608	201	22	74	42	188	203	87	120
ENSG00000197746	3797.74	-0.393978	0.196224	-1.99584	0.0459517	0.85872	PSAP	protein_coding	2389.54	3636.14	5695.25	6074.16	2407.38	2530.96	3830.54	3817.93	2515	1889	6875	5965	2437	2836	3770	6493
ENSG00000159199	149.866	0.436056	0.218671	1.99538	0.0460013	0.85872	ATP5G1	protein_coding	114.964	153.992	126.745	101.83	182.751	195.444	165.618	157.586	121	80	153	100	185	219	163	268
ENSG00000137393	64.6763	0.554588	0.282754	1.99427	0.0461224	0.85872	RNF144B	protein_coding	40.855	19.249	78.698	52.9516	42.4773	65.1482	101.606	116.425	43	10	95	52	43	73	100	198
ENSG00000008130	272.003	-0.409443	0.205159	-1.99404	0.0461475	0.85872	NADK	protein_coding	248.93	379.206	284.141	355.387	195.593	233.819	240.806	238.143	262	197	343	349	198	262	237	405
ENSG00000172061	11.764	0.570537	0.312372	1.99387	0.046166	0.85872	LRRC15	protein_coding	7.60093	19.249	1.6568	2.0366	22.7204	23.2035	11.1767	6.46807	8	10	2	2	23	26	11	11
ENSG00000154065	8.7293	0.626969	0.294721	1.99288	0.0462748	0.859719	ANKRD29	protein_coding	0	0	6.6272	6.1098	1.97569	0	23.3694	31.7524	0	0	8	6	2	0	23	54
ENSG00000099338	55.0908	0.62475	0.308606	1.99105	0.0464749	0.86241	CATSPERG	protein_coding	25.6531	46.1977	30.6508	26.4758	28.6475	34.8052	125.991	122.305	27	24	37	26	29	39	124	208
ENSG00000162782	82.9358	0.534134	0.275235	1.99016	0.0465729	0.863203	TDRD5	protein_coding	96.9118	26.9486	62.13	71.281	113.602	101.738	98.5577	92.317	102	14	75	70	115	114	97	157
ENSG00000109065	106.564	-0.456136	0.229706	-1.98894	0.0467073	0.864667	NAT9	protein_coding	102.613	127.044	135.029	139.507	66.1855	78.5348	103.638	99.9611	108	66	163	137	67	88	102	170
ENSG00000111962	77.0937	0.503906	0.253592	1.98831	0.0467777	0.864944	UST	protein_coding	51.3063	32.7233	82.84	71.281	59.2706	56.2237	129.04	134.065	54	17	100	70	60	63	127	228
ENSG00000116584	305.285	-0.451728	0.228593	-1.98408	0.0472473	0.867906	ARHGEF2	protein_coding	250.831	435.028	328.046	427.686	180.775	190.09	294.657	335.164	264	226	396	420	183	213	290	570
ENSG00000168517	24.6454	0.618805	0.304918	1.98324	0.0473405	0.867906	HEXIM2	protein_coding	6.65081	11.5494	24.0236	20.366	10.8663	15.1715	53.8511	54.6846	7	6	29	20	11	17	53	93
ENSG00000104427	44.1084	0.56735	0.304773	1.98262	0.0474104	0.867906	ZC2HC1A	protein_coding	64.6079	7.69961	28.1656	28.5124	69.1491	58.0086	57.9154	38.8084	68	4	34	28	70	65	57	66
ENSG00000092470	44.0163	0.530016	0.307556	1.9821	0.0474682	0.867906	WDR76	protein_coding	96.9118	36.5731	5.7988	7.1281	83.9667	77.6423	22.3533	21.7562	102	19	7	7	85	87	22	37
ENSG00000179051	778.777	-0.38904	0.195938	-1.98198	0.0474814	0.867906	RCC2	protein_coding	748.691	1214.61	734.791	911.378	661.855	738.048	611.668	609.175	788	631	887	895	670	827	602	1036
ENSG00000108821	213.471	-0.70867	0.310959	-1.98167	0.0475162	0.867906	COL1A1	protein_coding	88.3608	1210.76	63.7868	74.3359	54.3314	88.3516	73.1563	54.6846	93	629	77	73	55	99	72	93
ENSG00000138028	42.9003	0.552705	0.29084	1.98135	0.0475515	0.867906	CGREF1	protein_coding	34.2042	69.2965	22.3668	9.1647	62.2342	76.7499	38.6102	30.5763	36	36	27	9	63	86	38	52
ENSG00000167460	2392.71	0.353752	0.179063	1.98103	0.0475882	0.867906	TPM4	protein_coding	1635.15	1382.08	2827.33	2522.33	2085.34	2118.65	3452.57	3118.2	1721	718	3413	2477	2111	2374	3398	5303
ENSG00000183508	244.222	0.608189	0.279173	1.98091	0.0476014	0.867906	FAM46C	protein_coding	48.4559	63.5218	237.751	211.806	54.3314	49.0842	721.402	567.426	51	33	287	208	55	55	710	965
ENSG00000141526	45.0455	-0.583781	0.289331	-1.98081	0.047613	0.867906	SLC16A3	protein_coding	68.4084	146.293	14.0828	8.1464	50.38	59.7935	9.14453	4.11605	72	76	17	8	51	67	9	7
ENSG00000233264	22.4901	0.560423	0.314076	1.98069	0.0476256	0.867906	AC006042.3	processed_pseudogene	23.7529	0	15.7396	21.3843	27.6596	19.6337	33.53	38.2204	25	0	19	21	28	22	33	65
ENSG00000123485	172.875	0.449538	0.234762	1.98064	0.0476312	0.867906	HJURP	protein_coding	254.631	294.51	25.6804	15.2745	358.587	364.116	39.6263	30.5763	268	153	31	15	363	408	39	52
ENSG00000103342	1275.79	0.451577	0.230688	1.98038	0.0476609	0.867906	GSPT1	protein_coding	1227.55	589.02	1255.85	1170.03	1493.62	1535	1576.92	1358.3	1292	306	1516	1149	1512	1720	1552	2310
ENSG00000087586	353.026	0.405312	0.206614	1.97898	0.0478178	0.86867	AURKA	protein_coding	533.965	410.004	146.627	128.306	580.852	603.29	241.822	179.342	562	213	177	126	588	676	238	305
ENSG00000179399	7.16068	0.573467	0.29647	1.97893	0.0478237	0.86867	GPC5	protein_coding	0	1.9249	7.4556	3.0549	2.96353	1.78488	25.4015	14.7002	0	1	9	3	3	2	25	25
ENSG00000160408	111.441	-0.450664	0.227778	-1.97852	0.0478698	0.86867	ST6GALNAC6	protein_coding	112.114	171.316	113.491	132.379	76.064	103.523	87.3811	95.2571	118	89	137	130	77	116	86	162
ENSG00000155657	25.268	0.68388	0.314268	1.97649	0.0480991	0.871817	TTN	protein_coding	3.80046	7.69961	19.0532	16.2928	7.90275	3.56976	76.2044	67.6207	4	4	23	16	8	4	75	115
ENSG00000013441	469.572	0.484405	0.255813	1.97458	0.048316	0.873611	CLK1	protein_coding	298.336	78.921	711.596	464.345	279.56	262.377	931.726	729.716	314	41	859	456	283	294	917	1241
ENSG00000221968	403.161	-0.398664	0.201419	-1.97434	0.0483426	0.873611	FADS3	protein_coding	307.838	508.174	498.697	562.101	286.475	326.633	363.749	371.62	324	264	602	552	290	366	358	632
ENSG00000105559	6.6617	-0.491399	0.288127	-1.97397	0.048385	0.873611	PLEKHA4	protein_coding	8.55104	19.249	7.4556	6.1098	2.96353	0.89244	1.01606	7.05608	9	10	9	6	3	1	1	12
ENSG00000121039	189.684	0.491753	0.24502	1.97332	0.0484587	0.873611	RDH10	protein_coding	97.8619	115.494	172.307	183.294	131.383	106.2	332.251	378.676	103	60	208	180	133	119	327	644
ENSG00000162878	9.22748	-0.506955	0.284124	-1.97305	0.0484904	0.873611	PKDCC	protein_coding	2.85035	34.6482	12.426	10.183	0.987844	0	5.0803	7.64408	3	18	15	10	1	0	5	13
ENSG00000259527	5.44184	-0.544853	0.268283	-1.97266	0.0485339	0.873611	LINC00052	lincRNA	30.4037	5.77471	1.6568	1.0183	0.987844	2.67732	1.01606	0	32	3	2	1	1	3	1	0
ENSG00000249346	30.3275	-0.701543	0.313865	-1.97176	0.0486372	0.874461	LINC01016	lincRNA	93.1114	86.6206	1.6568	0	33.5867	25.8808	0	1.76402	98	45	2	0	34	29	0	3
ENSG00000111011	794.798	0.428179	0.217378	1.97001	0.0488375	0.876254	RSRC2	protein_coding	705.936	363.807	830.885	701.608	648.025	596.15	1464.14	1047.83	743	189	1003	689	656	668	1441	1782
ENSG00000116833	18.5425	0.614224	0.312974	1.96942	0.0489045	0.876254	NR5A2	protein_coding	18.0522	25.0237	1.6568	2.0366	35.5624	56.2237	5.0803	4.70405	19	13	2	2	36	63	5	8
ENSG00000179918	152.085	-0.476102	0.238717	-1.96905	0.0489472	0.876254	SEPHS2	protein_coding	93.1114	111.644	296.567	244.392	95.8208	74.0726	160.537	140.534	98	58	358	240	97	83	158	239
ENSG00000246705	644.278	-0.438195	0.219232	-1.96893	0.0489615	0.876254	H2AFJ	protein_coding	1040.38	1289.68	423.312	388.99	603.573	666.653	391.183	350.452	1095	670	511	382	611	747	385	596
ENSG00000198804	16687.3	0.429861	0.224799	1.96755	0.0491203	0.877675	MT-CO1	protein_coding	24352.4	21562.8	8181.28	4576.24	27089.6	25756.7	10704.2	11275	25631	11202	9876	4494	27423	28861	10535	19175
ENSG00000237975	8.43553	0.640673	0.291369	1.96721	0.0491594	0.877675	FLG-AS1	antisense_RNA	0	0	5.7988	5.0915	0.987844	0	31.4978	24.1083	0	0	7	5	1	0	31	41
ENSG00000169418	4.80254	0.497349	0.273139	1.96632	0.0492612	0.877675	NPR1	protein_coding	3.80046	3.8498	0	0	9.87844	15.1715	1.01606	4.70405	4	2	0	0	10	17	1	8
ENSG00000083828	91.5473	0.480291	0.246541	1.96628	0.0492659	0.877675	ZNF586	protein_coding	69.3585	44.2728	103.55	78.4091	109.651	91.0289	124.975	111.133	73	23	125	77	111	102	123	189
ENSG00000108960	39.3607	0.55183	0.286395	1.96539	0.0493688	0.878185	MMD	protein_coding	27.5534	11.5494	36.4496	41.7503	42.4773	34.8052	65.0278	55.2726	29	6	44	41	43	39	64	94
ENSG00000108932	96.4833	0.476477	0.243937	1.96506	0.0494071	0.878185	SLC16A6	protein_coding	76.9594	53.8973	102.722	77.3908	122.493	106.2	119.895	112.309	81	28	124	76	124	119	118	191
ENSG00000102226	333.349	-0.419187	0.21319	-1.96283	0.0496663	0.880445	USP11	protein_coding	322.089	540.898	348.756	356.405	281.535	281.119	251.983	284.007	339	281	421	350	285	315	248	483
ENSG00000213694	400.066	0.396963	0.202508	1.9625	0.049704	0.880445	S1PR3	protein_coding	156.769	232.913	486.271	473.509	249.924	262.377	609.635	729.128	165	121	587	465	253	294	600	1240
ENSG00000131459	38.9897	0.590199	0.293012	1.96241	0.0497142	0.880445	GFPT2	protein_coding	12.3515	23.0988	38.1064	30.549	16.7933	26.7732	77.2205	87.025	13	12	46	30	17	30	76	148
ENSG00000185561	50.4813	-0.551408	0.277172	-1.96202	0.0497599	0.880445	TLCD2	protein_coding	29.4536	46.1977	89.4672	92.6653	29.6353	24.0959	44.7066	47.6285	31	24	108	91	30	27	44	81
ENSG00000199879	8.512	0.532414	0.304571	1.96107	0.0498712	0.881416	RNU1-120P	snRNA	9.50116	0	7.4556	2.0366	14.8177	8.03196	16.2569	9.99611	10	0	9	2	15	9	16	17
ENSG00000127831	10.7694	-0.648739	0.275076	-1.95972	0.0500283	0.88254	VIL1	protein_coding	1.90023	76.9961	1.6568	0	0	3.56976	2.03212	0	2	40	2	0	0	4	2	0
ENSG00000259306	4.92034	-0.534807	0.28908	-1.95931	0.0500768	0.88254	AC020891.2	lincRNA	5.7007	5.77471	9.9408	9.1647	0.987844	3.56976	3.04818	1.17601	6	3	12	9	1	4	3	2
ENSG00000165494	1160.75	0.438914	0.22441	1.9576	0.0502767	0.88254	PCF11	protein_coding	828.501	410.004	1261.65	1258.62	742.858	771.961	2298.33	1714.04	872	213	1523	1236	752	865	2262	2915
ENSG00000198680	43.4842	-0.554988	0.285941	-1.95754	0.0502834	0.88254	TUSC1	protein_coding	55.1067	67.3716	40.5916	57.0248	20.7447	32.1279	39.6263	35.2804	58	35	49	56	21	36	39	60
ENSG00000204054	327.795	-0.447232	0.226058	-1.95734	0.0503071	0.88254	LINC00963	processed_transcript	186.223	323.384	444.022	633.382	200.532	205.261	292.625	336.928	196	168	536	622	203	230	288	573
ENSG00000112096	260.279	-0.472214	0.236797	-1.95717	0.0503277	0.88254	SOD2	protein_coding	149.168	177.091	498.697	466.381	149.164	149.038	246.902	245.787	157	92	602	458	151	167	243	418
ENSG00000202337	14.1053	0.608203	0.314376	1.95714	0.0503307	0.88254	RNU6-8	snRNA	10.4513	3.8498	11.5976	7.1281	18.769	26.7732	21.3372	12.9361	11	2	14	7	19	30	21	22
ENSG00000167552	895.287	0.467878	0.255469	1.95592	0.0504749	0.884076	TUBA1A	protein_coding	1024.23	1605.37	365.324	213.843	1313.83	1325.27	708.193	606.235	1078	834	441	210	1330	1485	697	1031
ENSG00000144136	472.241	0.407405	0.207191	1.95267	0.0508587	0.887396	SLC20A1	protein_coding	267.933	207.889	544.259	519.333	271.657	295.398	849.425	822.033	282	108	657	510	275	331	836	1398
ENSG00000122679	5.49813	-0.588469	0.270499	-1.95244	0.0508865	0.887396	RAMP3	protein_coding	16.152	21.1739	0	1.0183	2.96353	2.67732	0	0	17	11	0	1	3	3	0	0
ENSG00000166833	163.592	-0.488525	0.247004	-1.95173	0.0509699	0.887396	NAV2	protein_coding	85.5104	146.293	354.555	225.044	89.8938	82.1045	159.521	165.818	90	76	428	221	91	92	157	282
ENSG00000116774	298.466	0.457046	0.277372	1.95169	0.0509754	0.887396	OLFML3	protein_coding	419.001	648.692	14.0828	6.1098	635.184	609.537	23.3694	31.7524	441	337	17	6	643	683	23	54
ENSG00000229980	16.7108	0.606069	0.313429	1.95094	0.0510643	0.887396	TOB1-AS1	processed_transcript	15.2019	7.69961	9.9408	8.1464	18.769	12.4942	35.5621	25.8723	16	4	12	8	19	14	35	44
ENSG00000235123	1517.77	-0.376745	0.192287	-1.95048	0.0511186	0.887396	DSCAM-AS1	antisense_RNA	2717.33	2456.18	1083.55	777.981	1846.28	1803.62	705.145	752.06	2860	1276	1308	764	1869	2021	694	1279
ENSG00000160703	16.4941	0.620876	0.313764	1.95019	0.0511534	0.887396	NLRX1	protein_coding	8.55104	9.62451	7.4556	13.2379	10.8663	15.1715	33.53	33.5164	9	5	9	13	11	17	33	57
ENSG00000204019	67.8618	0.583577	0.294895	1.95011	0.0511633	0.887396	CT83	protein_coding	89.3109	26.9486	36.4496	27.4941	150.152	138.328	36.5781	37.6324	94	14	44	27	152	155	36	64
ENSG00000225595	9.68472	0.628136	0.293499	1.95	0.0511762	0.887396	LINC01623	lincRNA	0	1.9249	7.4556	3.0549	0.987844	0	37.5942	26.4603	0	1	9	3	1	0	37	45
ENSG00000259663	9.38947	0.591374	0.308812	1.94813	0.051399	0.888091	AC010478.1	antisense_RNA	6.65081	1.9249	5.7988	4.0732	6.91491	7.13952	24.3854	18.2282	7	1	7	4	7	8	24	31
ENSG00000198721	32.5736	0.562427	0.289524	1.94779	0.0514405	0.888091	ECI2	protein_coding	43.7053	21.1739	16.568	13.2379	66.1855	49.0842	29.4657	21.1682	46	11	20	13	67	55	29	36
ENSG00000102034	254.086	-0.438608	0.224757	-1.94754	0.0514705	0.888091	ELF4	protein_coding	188.123	304.135	312.307	400.192	174.848	168.671	262.143	222.266	198	158	377	393	177	189	258	378
ENSG00000139174	21.8015	0.579962	0.308103	1.94725	0.0515046	0.888091	PRICKLE1	protein_coding	28.5035	19.249	9.9408	3.0549	41.4894	43.7296	17.273	11.1721	30	10	12	3	42	49	17	19
ENSG00000140678	16.7612	0.531222	0.289749	1.94699	0.0515355	0.888091	ITGAX	protein_coding	0	9.62451	5.7988	8.1464	2.96353	0.89244	50.803	55.8606	0	5	7	8	3	1	50	95
ENSG00000164542	23.375	0.575279	0.308731	1.94681	0.0515578	0.888091	KIAA0895	protein_coding	33.2541	11.5494	12.426	9.1647	34.5745	25.8808	32.5139	27.6363	35	6	15	9	35	29	32	47
ENSG00000165304	66.1013	0.531494	0.283707	1.9446	0.0518228	0.890712	MELK	protein_coding	124.465	55.8222	16.568	10.183	122.493	149.93	26.4175	22.9323	131	29	20	10	124	168	26	39
ENSG00000131378	24.3071	0.59007	0.304052	1.94459	0.0518241	0.890712	RFTN1	protein_coding	10.4513	21.1739	13.2544	22.4026	22.7204	24.0959	38.6102	41.7485	11	11	16	22	23	27	38	71
ENSG00000139835	62.133	-0.492268	0.253396	-1.94255	0.05207	0.892922	GRTP1	protein_coding	84.5603	107.795	47.2188	63.1346	50.38	66.933	33.53	43.5125	89	56	57	62	51	75	33	74
ENSG00000139625	126.828	-0.428532	0.22137	-1.94161	0.0521838	0.892922	MAP3K12	protein_coding	177.672	188.64	112.662	113.031	130.395	140.113	72.1402	79.9689	187	98	136	111	132	157	71	136
ENSG00000115875	592.465	0.394533	0.203558	1.94006	0.0523722	0.892922	SRSF7	protein_coding	577.671	400.38	584.85	438.887	579.864	586.333	900.228	671.503	608	208	706	431	587	657	886	1142
ENSG00000221963	41.4785	-0.596676	0.302341	-1.93991	0.0523905	0.892922	APOL6	protein_coding	11.4014	38.498	90.2956	81.464	15.8055	8.9244	43.6905	41.7485	12	20	109	80	16	10	43	71
ENSG00000123388	27.6253	0.571706	0.309109	1.93965	0.0524227	0.892922	HOXC11	protein_coding	29.4536	28.8735	8.284	12.2196	38.5259	30.343	38.6102	34.6924	31	15	10	12	39	34	38	59
ENSG00000188643	226.704	0.475274	0.260718	1.93934	0.0524596	0.892922	S100A16	protein_coding	262.232	400.38	82.0116	57.0248	298.329	382.857	169.682	161.114	276	208	99	56	302	429	167	274
ENSG00000144749	417.988	-0.420031	0.214221	-1.93913	0.0524861	0.892922	LRIG1	protein_coding	599.523	881.605	262.603	266.794	433.663	448.898	210.324	240.495	631	458	317	262	439	503	207	409
ENSG00000198780	41.042	0.552113	0.296836	1.93893	0.0525104	0.892922	FAM169A	protein_coding	38.0046	7.69961	44.7336	30.549	39.5137	37.4825	72.1402	58.2126	40	4	54	30	40	42	71	99
ENSG00000175318	7.69478	0.586309	0.296288	1.93886	0.0525178	0.892922	GRAMD2A	protein_coding	0	1.9249	4.142	6.1098	1.97569	0.89244	18.2891	28.2243	0	1	5	6	2	1	18	48
ENSG00000072310	1056.07	-0.410195	0.209563	-1.93881	0.0525248	0.892922	SREBF1	protein_coding	1359.62	2163.59	673.489	850.28	979.941	1086.99	564.929	769.701	1431	1124	813	835	992	1218	556	1309
ENSG00000169213	8.84053	0.511145	0.303827	1.93771	0.052658	0.894212	RAB3B	protein_coding	7.60093	11.5494	2.4852	0	18.769	14.279	10.1606	5.88007	8	6	3	0	19	16	10	10
ENSG00000113810	542.383	0.512613	0.270563	1.93655	0.0528002	0.895652	SMC4	protein_coding	898.81	202.115	318.106	294.289	983.892	871.022	418.616	352.216	946	105	384	289	996	976	412	599
ENSG00000182749	18.8369	0.581286	0.312447	1.93481	0.0530134	0.898055	PAQR7	protein_coding	4.75058	25.0237	12.426	10.183	20.7447	26.7732	28.4497	22.3442	5	13	15	10	21	30	28	38
ENSG00000123213	197.192	0.464052	0.242297	1.93446	0.053057	0.898055	NLN	protein_coding	190.023	90.4704	185.562	176.166	281.535	232.035	219.469	202.274	200	47	224	173	285	260	216	344
ENSG00000233237	25.749	0.568891	0.309442	1.93392	0.0531231	0.898201	LINC00472	lincRNA	31.3538	5.77471	19.0532	15.2745	28.6475	27.6657	44.7066	33.5164	33	3	23	15	29	31	44	57
ENSG00000203804	80.0557	0.624111	0.299738	1.93336	0.0531915	0.898384	ADAMTSL4-AS1	processed_transcript	26.6032	38.498	52.1892	63.1346	26.6718	31.2354	191.019	211.094	28	20	63	62	27	35	188	359
ENSG00000142945	107.743	0.47309	0.289469	1.9323	0.0533225	0.899623	KIF2C	protein_coding	163.42	207.889	14.0828	10.183	170.897	213.293	45.7227	36.4564	172	108	17	10	173	239	45	62
ENSG00000115641	99.1332	0.503365	0.258959	1.93121	0.0534574	0.900813	FHL2	protein_coding	22.8028	46.1977	116.804	114.05	45.4408	41.0523	210.324	196.394	24	24	141	112	46	46	207	334
ENSG00000149646	9.78864	0.551175	0.309687	1.93079	0.0535085	0.900813	CNBD2	protein_coding	1.90023	0	11.5976	9.1647	6.91491	4.4622	21.3372	22.9323	2	0	14	9	7	5	21	39
ENSG00000260260	74.2029	0.490975	0.252936	1.92945	0.0536748	0.90264	SNHG19	lincRNA	36.1044	40.4229	88.6388	64.1529	47.4165	52.654	144.28	119.953	38	21	107	63	48	59	142	204
ENSG00000124370	24.553	-0.582451	0.298422	-1.92843	0.0538017	0.903799	MCEE	protein_coding	48.4559	38.498	26.5088	15.2745	23.7082	18.7412	15.2409	9.99611	51	20	32	15	24	21	15	17
ENSG00000154654	85.798	0.534977	0.283509	1.92785	0.0538735	0.904031	NCAM2	protein_coding	192.874	53.8973	12.426	8.1464	214.362	173.133	16.2569	15.2882	203	28	15	8	217	194	16	26
ENSG00000277075	230.233	-0.487021	0.247873	-1.92709	0.0539681	0.904647	HIST1H2AE	protein_coding	269.833	606.344	184.733	100.812	235.107	238.282	109.734	97.0211	284	315	223	99	238	267	108	165
ENSG00000182197	122.932	0.486505	0.251176	1.92566	0.0541468	0.906669	EXT1	protein_coding	62.7077	111.644	102.722	104.885	89.8938	105.308	220.485	185.81	66	58	124	103	91	118	217	316
ENSG00000164291	14.9649	0.587874	0.313288	1.92455	0.0542854	0.908014	ARSK	protein_coding	16.152	5.77471	10.7692	6.1098	24.6961	16.0639	21.3372	18.8162	17	3	13	6	25	18	21	32
ENSG00000074621	148.565	-0.470486	0.251213	-1.92325	0.0544486	0.90977	SLC24A1	protein_coding	208.075	194.415	149.94	135.434	197.569	168.671	65.0278	69.3848	219	101	181	133	200	189	64	118
ENSG00000104808	6.94899	0.55815	0.300612	1.92169	0.0546448	0.911475	DHDH	protein_coding	1.90023	0	4.142	7.1281	4.93922	2.67732	14.2248	20.5802	2	0	5	7	5	3	14	35
ENSG00000182795	7.05609	-0.0134275	0.241117	1.92151	0.0546675	0.911475	C1orf116	protein_coding	0	38.498	0	0	3.95137	6.24708	3.04818	4.70405	0	20	0	0	4	7	3	8
ENSG00000141232	448.385	0.417922	0.216247	1.92013	0.0548416	0.913402	TOB1	protein_coding	321.139	334.933	423.312	377.789	368.466	360.546	775.253	625.639	338	174	511	371	373	404	763	1064
ENSG00000113070	128.187	0.578337	0.285577	1.9196	0.0549085	0.913542	HBEGF	protein_coding	7.60093	17.3241	169.822	132.379	17.7812	8.9244	402.359	269.307	8	9	205	130	18	10	396	458
ENSG00000106018	8.22065	0.545358	0.306203	1.91884	0.0550051	0.914175	VIPR2	protein_coding	8.55104	7.69961	1.6568	1.0183	18.769	11.6017	11.1767	5.29206	9	4	2	1	19	13	11	9
ENSG00000070540	336.786	-0.381148	0.198065	-1.91808	0.0551014	0.914801	WIPI1	protein_coding	247.98	256.012	497.04	554.973	196.581	199.907	390.167	351.628	261	133	600	545	199	224	384	598
ENSG00000086061	878.04	0.436458	0.233084	1.91748	0.0551776	0.915092	DNAJA1	protein_coding	627.077	229.063	1128.28	997.934	641.111	588.118	1544.41	1268.33	660	119	1362	980	649	659	1520	2157
ENSG00000182963	5.23565	0.490516	0.282896	1.91628	0.05533	0.916645	GJC1	protein_coding	0	1.9249	1.6568	6.1098	4.93922	3.56976	10.1606	13.5241	0	1	2	6	5	4	10	23
ENSG00000146242	925.718	-0.368898	0.194327	-1.91512	0.0554767	0.918102	TPBG	protein_coding	1301.66	1407.1	666.862	766.78	1131.08	1202.12	456.211	473.933	1370	731	805	753	1145	1347	449	806
ENSG00000169193	25.5283	0.563136	0.307909	1.914	0.0556196	0.918301	CCDC126	protein_coding	19.0023	3.8498	26.5088	22.4026	30.6232	26.7732	38.6102	36.4564	20	2	32	22	31	30	38	62
ENSG00000168939	25.8097	-0.573205	0.297797	-1.91379	0.0556474	0.918301	SPRY3	protein_coding	26.6032	25.0237	31.4792	50.915	19.7569	12.4942	17.273	22.9323	28	13	38	50	20	14	17	39
ENSG00000163041	52.6536	0.549943	0.29706	1.91313	0.0557318	0.918301	H3F3A	protein_coding	57.9571	17.3241	46.3904	31.5673	45.4408	71.3952	89.4132	61.7407	61	9	56	31	46	80	88	105
ENSG00000137642	89.8433	0.51268	0.285458	1.913	0.0557477	0.918301	SORL1	protein_coding	91.2111	146.293	32.3076	28.5124	140.274	113.34	72.1402	94.669	96	76	39	28	142	127	71	161
ENSG00000149269	132.016	-0.468063	0.244858	-1.912	0.0558756	0.918301	PAK1	protein_coding	147.268	78.921	214.556	189.404	63.222	73.1801	151.393	138.182	155	41	259	186	64	82	149	235
ENSG00000234028	17.433	0.597282	0.313978	1.91177	0.0559058	0.918301	AC062029.1	antisense_RNA	9.50116	3.8498	18.2248	10.183	8.89059	16.9564	36.5781	35.2804	10	2	22	10	9	19	36	60
ENSG00000092929	187.675	0.467152	0.24909	1.91156	0.0559323	0.918301	UNC13D	protein_coding	157.719	269.486	90.2956	110.995	199.544	250.776	187.971	234.615	166	140	109	109	202	281	185	399
ENSG00000174804	131.75	-0.451669	0.239568	-1.91135	0.0559595	0.918301	FZD4	protein_coding	265.082	186.716	96.9228	64.1529	181.763	167.779	45.7227	45.8645	279	97	117	63	184	188	45	78
ENSG00000069493	38.3213	0.559749	0.305554	1.9102	0.0561072	0.919011	CLEC2D	protein_coding	73.1589	15.3992	15.7396	7.1281	89.8938	67.8255	16.2569	21.1682	77	8	19	7	91	76	16	36
ENSG00000138356	8.36725	0.598279	0.308211	1.90981	0.0561574	0.919011	AOX1	protein_coding	3.80046	3.8498	4.142	4.0732	21.7326	15.1715	7.11241	7.05608	4	2	5	4	22	17	7	12
ENSG00000118680	1377.75	0.426395	0.226124	1.90964	0.0561794	0.919011	MYL12B	protein_coding	1179.09	631.368	1607.92	1249.45	1492.63	1543.92	1841.1	1476.48	1241	328	1941	1227	1511	1730	1812	2511
ENSG00000124140	75.7259	-0.476325	0.248674	-1.90886	0.05628	0.919692	SLC12A5	protein_coding	95.9617	148.217	60.4732	64.1529	71.1247	76.7499	42.6745	46.4525	101	77	73	63	72	86	42	79
ENSG00000189060	746.158	-0.350033	0.183595	-1.90679	0.0565473	0.923093	H1F0	protein_coding	632.777	791.135	969.228	987.751	524.545	533.679	772.205	757.94	666	411	1170	970	531	598	760	1289
ENSG00000110172	215.366	0.499974	0.285194	1.90556	0.0567073	0.924738	CHORDC1	protein_coding	200.474	30.7984	226.153	247.447	205.471	179.381	329.203	303.999	211	16	273	243	208	201	324	517
ENSG00000092621	200.069	-0.446952	0.240116	-1.90434	0.0568653	0.926347	PHGDH	protein_coding	133.966	180.941	313.135	287.16	75.0761	86.5667	270.272	253.431	141	94	378	282	76	97	266	431
ENSG00000105227	81.4164	0.681107	0.311445	1.90304	0.0570351	0.928065	PRX	protein_coding	19.9524	26.9486	38.9348	59.0614	19.7569	16.0639	248.934	221.678	21	14	47	58	20	18	245	377
ENSG00000152795	1077.11	0.475765	0.259752	1.90262	0.0570898	0.928065	HNRNPDL	protein_coding	1018.52	315.684	1191.24	1054.96	1234.8	1174.45	1430.61	1196.59	1072	164	1438	1036	1250	1316	1408	2035
ENSG00000166262	21.1612	-0.578334	0.305142	-1.9016	0.0572239	0.929277	FAM227B	protein_coding	32.3039	19.249	34.7928	23.4209	22.7204	10.7093	17.273	8.8201	34	10	42	23	23	12	17	15
ENSG00000176986	678.839	-0.356967	0.187695	-1.90038	0.0573836	0.930903	SEC24C	protein_coding	612.825	841.182	816.802	823.804	547.265	578.301	624.876	585.654	645	437	986	809	554	648	615	996
ENSG00000165863	22.5113	-0.638461	0.314273	-1.89887	0.0575813	0.93224	C10orf82	protein_coding	41.8051	75.0712	10.7692	8.1464	9.87844	15.1715	12.1927	7.05608	44	39	13	8	10	17	12	12
ENSG00000203867	4.57696	0.4557	0.263449	1.89884	0.0575855	0.93224	RBM20	protein_coding	1.90023	0	4.142	0	2.96353	1.78488	15.2409	10.5841	2	0	5	0	3	2	15	18
ENSG00000187742	671.653	0.37283	0.195632	1.89805	0.0576891	0.932685	SECISBP2	protein_coding	494.06	373.431	725.678	664.95	533.436	474.778	1090.23	1016.66	520	194	876	653	540	532	1073	1729
ENSG00000071539	93.4283	0.474262	0.251616	1.89772	0.0577325	0.932685	TRIP13	protein_coding	138.717	121.269	19.0532	19.3477	168.921	219.54	33.53	27.0483	146	63	23	19	171	246	33	46
ENSG00000166816	34.973	-0.536001	0.286651	-1.89686	0.0578461	0.933553	LDHD	protein_coding	51.3063	73.1463	24.852	25.4575	32.5988	44.622	10.1606	17.6402	54	38	30	25	33	50	10	30
ENSG00000106948	221.28	-0.469809	0.244502	-1.89607	0.0579509	0.934279	AKNA	protein_coding	89.3109	205.965	308.993	481.656	95.8208	101.738	250.967	235.791	94	107	373	473	97	114	247	401
ENSG00000127329	9.66979	0.561967	0.311018	1.89527	0.0580567	0.934577	PTPRB	protein_coding	1.90023	7.69961	9.1124	4.0732	11.8541	11.6017	15.2409	15.8762	2	4	11	4	12	13	15	27
ENSG00000138594	1101.21	-0.455774	0.239093	-1.89475	0.0581254	0.934577	TMOD3	protein_coding	1401.42	679.491	1645.2	1611.97	869.302	879.946	918.517	803.805	1475	353	1986	1583	880	986	904	1367
ENSG00000105357	835.939	0.453427	0.245363	1.89457	0.0581491	0.934577	MYH14	protein_coding	666.031	1241.56	399.289	532.571	901.901	1008.46	939.855	997.847	701	645	482	523	913	1130	925	1697
ENSG00000139219	8.03913	0.4852	0.296518	1.89255	0.0584177	0.937928	COL2A1	protein_coding	0	5.77471	9.1124	3.0549	9.87844	7.13952	15.2409	14.1122	0	3	11	3	10	8	15	24
ENSG00000111911	185.595	-0.456221	0.238032	-1.89124	0.0585922	0.938634	HINT3	protein_coding	178.622	90.4704	305.68	325.856	101.748	103.523	193.051	185.81	188	47	369	320	103	116	190	316
ENSG00000006283	4.87262	0.519322	0.280508	1.89068	0.0586668	0.938634	CACNA1G	protein_coding	0	1.9249	3.3136	2.0366	1.97569	2.67732	11.1767	15.8762	0	1	4	2	2	3	11	27
ENSG00000070950	142.758	0.465843	0.248966	1.89016	0.0587369	0.938634	RAD18	protein_coding	187.173	73.1463	116.804	86.5555	224.241	190.982	136.152	127.009	197	38	141	85	227	214	134	216
ENSG00000079156	100.121	-0.479617	0.248472	-1.88993	0.0587668	0.938634	OSBPL6	protein_coding	77.9095	48.1226	183.076	185.331	61.2463	44.622	103.638	97.0211	82	25	221	182	62	50	102	165
ENSG00000137501	1732.17	0.435602	0.232406	1.88987	0.0587747	0.938634	SYTL2	protein_coding	2478.85	1010.57	1343.66	937.854	2748.18	2528.28	1416.39	1393.58	2609	525	1622	921	2782	2833	1394	2370
ENSG00000185352	140.682	0.445914	0.238933	1.88931	0.0588503	0.938634	HS6ST3	protein_coding	186.223	159.767	74.556	50.915	230.168	216.863	93.4774	113.485	196	83	90	50	233	243	92	193
ENSG00000139618	273.824	0.557299	0.295109	1.88885	0.0589126	0.938634	BRCA2	protein_coding	549.167	80.8459	91.124	70.2627	632.22	567.592	122.943	76.4408	578	42	110	69	640	636	121	130
ENSG00000142657	831.472	-0.381391	0.2026	-1.88862	0.0589428	0.938634	PGD	protein_coding	492.16	854.657	1229.35	1215.85	416.87	456.037	1004.88	981.971	518	444	1484	1194	422	511	989	1670
ENSG00000275713	263.184	-0.440785	0.230511	-1.88762	0.0590763	0.939722	HIST1H2BH	protein_coding	316.389	637.143	193.846	138.489	274.621	283.796	152.409	108.781	333	331	234	136	278	318	150	185
ENSG00000117519	5.75905	0.309527	0.263114	1.88711	0.059146	0.939722	CNN3	protein_coding	0.950116	13.4743	0.8284	0	3.95137	7.13952	9.14453	10.5841	1	7	1	0	4	8	9	18
ENSG00000109113	4.53846	0.357074	0.244038	1.88677	0.0591918	0.939722	RAB34	protein_coding	0	3.8498	2.4852	0	3.95137	0.89244	12.1927	12.9361	0	2	3	0	4	1	12	22
ENSG00000187049	74.6459	-0.476484	0.254131	-1.88528	0.0593927	0.941829	TMEM216	protein_coding	81.71	115.494	89.4672	71.281	71.1247	78.5348	43.6905	45.8645	86	60	108	70	72	88	43	78
ENSG00000066135	274.005	-0.373708	0.198724	-1.88414	0.0595463	0.941829	KDM4A	protein_coding	343.942	354.182	274.2	277.996	269.681	282.011	181.875	208.154	362	184	331	273	273	316	179	354
ENSG00000240370	16.9436	0.600772	0.311354	1.88409	0.0595532	0.941829	RPL13P5	transcribed_processed_pseudogene	0.950116	11.5494	9.9408	10.183	3.95137	5.35464	47.7548	45.8645	1	6	12	10	4	6	47	78
ENSG00000265134	7.03581	0.571567	0.295959	1.88399	0.0595659	0.941829	MIR3190	miRNA	1.90023	0	4.9704	4.0732	1.97569	2.67732	25.4015	15.2882	2	0	6	4	2	3	25	26
ENSG00000258828	11.8137	-0.683706	0.293916	-1.88309	0.0596882	0.942332	KRT8P2	processed_pseudogene	33.2541	46.1977	0	0	1.97569	12.4942	0	0.588007	35	24	0	0	2	14	0	1
ENSG00000147130	300.638	-0.401201	0.211669	-1.88287	0.0597185	0.942332	ZMYM3	protein_coding	423.752	658.317	170.65	170.056	348.709	365.008	123.959	144.65	446	342	206	167	353	409	122	246
ENSG00000198876	221.536	-0.398173	0.211574	-1.88223	0.0598043	0.942733	DCAF12	protein_coding	212.826	256.012	270.058	287.16	176.824	206.154	195.083	168.17	224	133	326	282	179	231	192	286
ENSG00000111348	7.59402	-0.572876	0.305446	-1.88085	0.059992	0.942899	ARHGDIB	protein_coding	2.85035	25.0237	9.9408	8.1464	0.987844	5.35464	6.09635	2.35203	3	13	12	8	1	6	6	4
ENSG00000173890	32.333	0.560506	0.293196	1.88072	0.0600102	0.942899	GPR160	protein_coding	34.2042	19.249	18.2248	17.3111	78.0397	43.7296	24.3854	23.5203	36	10	22	17	79	49	24	40
ENSG00000138758	351.683	0.50069	0.265779	1.88013	0.0600903	0.942899	SEPT11	protein_coding	528.264	177.091	210.414	153.763	658.892	663.083	214.388	207.566	556	92	254	151	667	743	211	353
ENSG00000100490	13.9662	0.591628	0.31435	1.87996	0.0601136	0.942899	CDKL1	protein_coding	7.60093	11.5494	7.4556	6.1098	12.842	12.4942	21.3372	32.3404	8	6	9	6	13	14	21	55
ENSG00000166788	45.2165	0.535848	0.287976	1.87994	0.0601169	0.942899	SAAL1	protein_coding	45.6056	17.3241	35.6212	34.6222	74.0883	63.3633	48.7708	42.3365	48	9	43	34	75	71	48	72
ENSG00000163602	283.9	0.420417	0.222982	1.87919	0.0602187	0.943546	RYBP	protein_coding	152.019	80.8459	369.466	310.581	146.201	131.189	611.668	469.229	160	42	446	305	148	147	602	798
ENSG00000253368	19.4925	0.579869	0.314139	1.87862	0.0602958	0.943807	TRNP1	protein_coding	11.4014	19.249	9.9408	8.1464	20.7447	14.279	34.546	37.6324	12	10	12	8	21	16	34	64
ENSG00000166669	127.882	0.467893	0.250831	1.87801	0.0603795	0.944171	ATF7IP2	protein_coding	114.014	46.1977	124.26	120.159	105.699	88.3516	243.854	180.518	120	24	150	118	107	99	240	307
ENSG00000222489	55.1063	0.508848	0.282424	1.87712	0.0605021	0.944311	SNORA79B	snoRNA	39.9049	13.4743	78.698	42.7686	62.2342	42.8371	83.3168	77.6169	42	7	95	42	63	48	82	132
ENSG00000171105	291.355	0.396721	0.211491	1.87705	0.0605117	0.944311	INSR	protein_coding	205.225	254.087	256.804	266.794	370.441	351.622	293.641	332.224	216	132	310	262	375	394	289	565
ENSG00000269825	92.1988	0.459916	0.245884	1.87662	0.06057	0.944311	AC022150.4	sense_intronic	104.513	55.8222	62.13	75.3542	141.262	112.447	95.5096	90.553	110	29	75	74	143	126	94	154
ENSG00000138231	104.425	0.485265	0.263746	1.87593	0.0606644	0.944359	DBR1	protein_coding	103.563	42.3479	116.804	72.2993	126.444	130.296	133.104	110.545	109	22	141	71	128	146	131	188
ENSG00000165804	177.178	0.432461	0.230459	1.87531	0.0607501	0.944359	ZNF219	protein_coding	104.513	179.016	130.059	169.038	150.152	174.918	224.549	285.183	110	93	157	166	152	196	221	485
ENSG00000109686	213.191	0.395259	0.211229	1.87491	0.0608053	0.944359	SH3D19	protein_coding	151.068	138.593	214.556	216.898	204.484	219.54	309.898	250.491	159	72	259	213	207	246	305	426
ENSG00000259932	4.87107	-0.480144	0.270123	-1.87484	0.0608151	0.944359	AC051619.7	sense_intronic	11.4014	15.3992	4.142	1.0183	4.93922	0.89244	0	1.17601	12	8	5	1	5	1	0	2
ENSG00000081026	385.627	0.417315	0.22223	1.87346	0.0610051	0.946367	MAGI3	protein_coding	549.167	288.735	246.863	186.349	652.965	627.386	304.818	228.735	578	150	298	183	661	703	300	389
ENSG00000080824	3100.21	0.475964	0.272025	1.87201	0.0612055	0.947952	HSP90AA1	protein_coding	2710.68	619.819	3836.32	3268.74	2798.56	2799.59	4663.71	4104.29	2853	322	4631	3210	2833	3137	4590	6980
ENSG00000249859	344.313	0.398809	0.215716	1.8714	0.061289	0.947952	PVT1	lincRNA	196.674	163.617	400.117	429.722	354.636	258.808	439.954	510.978	207	85	483	422	359	290	433	869
ENSG00000125257	57.4087	0.52676	0.295608	1.87119	0.0613184	0.947952	ABCC4	protein_coding	43.7053	13.4743	67.1004	49.8967	77.0518	66.0406	57.9154	84.0849	46	7	81	49	78	74	57	143
ENSG00000164031	302.915	0.493722	0.298132	1.87096	0.0613502	0.947952	DNAJB14	protein_coding	317.339	36.5731	361.182	269.849	305.244	302.537	412.52	418.073	334	19	436	265	309	339	406	711
ENSG00000226887	13.0041	0.566075	0.314056	1.86808	0.0617513	0.953205	ERVMER34-1	protein_coding	19.0023	7.69961	3.3136	2.0366	25.6839	32.1279	7.11241	7.05608	20	4	4	2	26	36	7	12
ENSG00000164104	449.658	0.420308	0.231287	1.86615	0.0620201	0.955531	HMGB2	protein_coding	797.147	460.052	164.023	163.946	699.393	741.618	324.123	246.963	839	239	198	161	708	831	319	420
ENSG00000076770	170.667	0.550956	0.295938	1.86596	0.0620471	0.955531	MBNL3	protein_coding	177.672	55.8222	136.686	92.6653	347.721	335.558	112.783	106.429	187	29	165	91	352	376	111	181
ENSG00000124508	38.6995	-0.516796	0.279752	-1.86526	0.0621446	0.955531	BTN2A2	protein_coding	47.5058	65.4467	38.1064	39.7137	36.5502	41.0523	18.2891	22.9323	50	34	46	39	37	46	18	39
ENSG00000103199	130.205	-0.449099	0.240132	-1.86525	0.0621469	0.955531	ZNF500	protein_coding	135.867	246.388	98.5796	146.635	106.687	112.447	72.1402	122.893	143	128	119	144	108	126	71	209
ENSG00000241769	20.7593	-0.563131	0.306221	-1.86408	0.0623098	0.955906	LINC00893	antisense_RNA	31.3538	38.498	20.71	17.3111	23.7082	16.9564	8.12847	9.4081	33	20	25	17	24	19	8	16
ENSG00000145103	48.4144	-0.509209	0.271063	-1.86379	0.0623514	0.955906	ILDR1	protein_coding	70.3086	98.17	43.0768	30.549	45.4408	49.0842	25.4015	25.2843	74	51	52	30	46	55	25	43
ENSG00000144560	269.48	-0.376555	0.202021	-1.8634	0.0624064	0.955906	VGLL4	protein_coding	250.831	342.633	313.964	330.947	205.471	217.755	251.983	242.259	264	178	379	325	208	244	248	412
ENSG00000213949	10.6701	0.570012	0.313947	1.86333	0.0624163	0.955906	ITGA1	protein_coding	5.7007	5.77471	11.5976	3.0549	14.8177	12.4942	21.3372	10.5841	6	3	14	3	15	14	21	18
ENSG00000100234	203.228	-0.519095	0.267349	-1.86272	0.0625019	0.956056	TIMP3	protein_coding	75.0592	136.668	463.076	390.009	99.7722	99.0609	175.778	186.398	79	71	559	383	101	111	173	317
ENSG00000182481	1636.2	0.345822	0.18593	1.86239	0.0625486	0.956056	KPNA2	protein_coding	2007.6	1568.8	1205.32	918.506	2192.03	2419.41	1541.36	1236.58	2113	815	1455	902	2219	2711	1517	2103
ENSG00000111859	344.785	0.376324	0.201774	1.86179	0.062632	0.956395	NEDD9	protein_coding	164.37	204.04	459.762	338.075	232.143	224.895	611.668	523.326	173	106	555	332	235	252	602	890
ENSG00000003147	186.217	0.396633	0.213219	1.86122	0.0627127	0.956691	ICA1	protein_coding	133.016	153.992	161.538	180.239	214.362	221.325	197.115	228.147	140	80	195	177	217	248	194	388
ENSG00000279283	66.0727	-0.50661	0.269733	-1.85977	0.0629183	0.958097	AC131009.4	TEC	67.4582	150.142	56.3312	60.0797	50.38	55.3313	40.6424	48.2165	71	78	68	59	51	62	40	82
ENSG00000102786	1178.05	0.39675	0.212684	1.8593	0.0629849	0.958097	INTS6	protein_coding	792.397	425.403	1398.34	1264.73	719.15	692.534	2286.13	1845.75	834	221	1688	1242	728	776	2250	3139
ENSG00000148411	600.333	-0.35064	0.188596	-1.85927	0.0629891	0.958097	NACC2	protein_coding	502.611	640.992	684.258	897.122	417.858	420.339	567.977	671.503	529	333	826	881	423	471	559	1142
ENSG00000182310	100.285	-0.429163	0.231118	-1.85744	0.0632483	0.959945	SPACA6	protein_coding	152.969	165.542	61.3016	93.6836	103.724	114.232	46.7387	64.0927	161	86	74	92	105	128	46	109
ENSG00000081014	352.41	-0.510678	0.271024	-1.85724	0.0632772	0.959945	AP4E1	protein_coding	482.659	157.842	565.797	586.541	279.56	254.346	259.095	233.439	508	82	683	576	283	285	255	397
ENSG00000122966	288.56	0.424167	0.270363	1.85711	0.0632951	0.959945	CIT	protein_coding	458.906	606.344	26.5088	20.366	555.168	511.368	79.2526	50.5686	483	315	32	20	562	573	78	86
ENSG00000175224	462.009	-0.354025	0.19047	-1.8564	0.0633965	0.960268	ATG13	protein_coding	317.339	458.127	642.01	687.352	272.645	311.462	493.805	513.33	334	238	775	675	276	349	486	873
ENSG00000169607	40.793	0.512979	0.304366	1.8561	0.0634394	0.960268	CKAP2L	protein_coding	93.1114	28.8735	5.7988	5.0915	87.9181	74.965	22.3533	8.23209	98	15	7	5	89	84	22	14
ENSG00000213386	11.0034	0.597568	0.305565	1.85236	0.0639735	0.967414	AC022217.1	processed_pseudogene	0	1.9249	11.5976	6.1098	0.987844	0.89244	40.6424	25.8723	0	1	14	6	1	1	40	44
ENSG00000169429	15.1721	-0.52057	0.311346	-1.85061	0.064225	0.970277	CXCL8	protein_coding	0.950116	5.77471	47.2188	26.4758	0	0	27.4336	13.5241	1	3	57	26	0	0	27	23
ENSG00000135211	58.2181	0.501172	0.279372	1.84864	0.0645096	0.973402	TMEM60	protein_coding	38.0046	19.249	79.5264	47.8601	66.1855	58.9011	88.3971	67.6207	40	10	96	47	67	66	87	115
ENSG00000155016	42.3477	0.518577	0.282616	1.84794	0.0646106	0.973402	CYP2U1	protein_coding	36.1044	17.3241	39.7632	33.6039	39.5137	38.3749	78.2366	55.8606	38	9	48	33	40	43	77	95
ENSG00000186312	63.8985	0.477454	0.257972	1.84788	0.064619	0.973402	CA5BP1	transcribed_unprocessed_pseudogene	45.6056	55.8222	47.2188	53.9699	68.1612	65.1482	89.4132	85.849	48	29	57	53	69	73	88	146
ENSG00000135931	97.0653	-0.445644	0.240866	-1.84737	0.0646939	0.973591	ARMC9	protein_coding	165.32	198.265	52.1892	48.8784	120.517	118.695	31.4978	41.1605	174	103	63	48	122	133	31	70
ENSG00000151835	290.6	0.502446	0.282338	1.84563	0.0649463	0.974329	SACS	protein_coding	424.702	84.6957	231.952	171.074	499.849	439.081	257.063	216.386	447	44	280	168	506	492	253	368
ENSG00000133937	15.0576	-0.612109	0.314405	-1.84563	0.0649464	0.974329	GSC	protein_coding	19.0023	53.8973	9.1124	7.1281	7.90275	11.6017	7.11241	4.70405	20	28	11	7	8	13	7	8
ENSG00000173540	137.975	-0.418524	0.226669	-1.84536	0.0649848	0.974329	GMPPB	protein_coding	114.964	192.49	164.852	176.166	98.7844	110.663	107.702	138.182	121	100	199	173	100	124	106	235
ENSG00000182903	252.295	0.483802	0.285802	1.84489	0.0650532	0.974329	ZNF721	protein_coding	222.327	40.4229	322.248	252.538	263.754	236.497	349.524	331.048	234	21	389	248	267	265	344	563
ENSG00000218336	280.128	0.428974	0.227367	1.84488	0.0650551	0.974329	TENM3	protein_coding	392.398	344.558	77.8696	56.0065	629.256	584.548	71.1241	85.2609	413	179	94	55	637	655	70	145
ENSG00000164082	7.11886	0.524211	0.292326	1.84366	0.0652332	0.97533	GRM2	protein_coding	0	0	4.9704	8.1464	0.987844	1.78488	19.3051	21.7562	0	0	6	8	1	2	19	37
ENSG00000120149	95.7805	0.437598	0.237147	1.84341	0.0652689	0.97533	MSX2	protein_coding	75.0592	76.9961	74.556	86.5555	97.7965	104.416	132.088	118.777	79	40	90	85	99	117	130	202
ENSG00000108788	124.112	-0.427163	0.231658	-1.84313	0.0653095	0.97533	MLX	protein_coding	110.213	165.542	163.195	146.635	94.833	99.9533	95.5096	117.013	116	86	197	144	96	112	94	199
ENSG00000051523	685.721	-0.429156	0.230426	-1.8427	0.0653728	0.975342	CYBA	protein_coding	775.295	1593.82	530.176	432.777	666.795	713.06	332.251	441.593	816	828	640	425	675	799	327	751
ENSG00000256128	9.68857	0.659098	0.288766	1.84093	0.0656316	0.977047	LINC00944	lincRNA	0	0	5.7988	5.0915	0	0	32.5139	34.1044	0	0	7	5	0	0	32	58
ENSG00000099954	36.3101	0.524044	0.282892	1.84089	0.0656373	0.977047	CECR2	protein_coding	28.5035	28.8735	24.0236	26.4758	56.3071	54.4389	36.5781	35.2804	30	15	29	26	57	61	36	60
ENSG00000005882	88.7793	-0.460995	0.250684	-1.84064	0.0656749	0.977047	PDK2	protein_coding	113.064	217.514	49.704	48.8784	102.736	114.232	33.53	30.5763	119	113	60	48	104	128	33	52
ENSG00000212443	141.959	0.470552	0.275757	1.84019	0.0657406	0.977093	SNORA53	snoRNA	84.5603	28.8735	265.916	112.013	133.359	99.9533	209.308	201.686	89	15	321	110	135	112	206	343
ENSG00000164548	145.147	0.445526	0.242955	1.83976	0.065804	0.977104	TRA2A	protein_coding	135.867	138.593	105.207	94.7019	153.116	150.822	190.003	192.866	143	72	127	93	155	169	187	328
ENSG00000066422	528.326	0.430922	0.239444	1.83846	0.065995	0.978243	ZBTB11	protein_coding	447.505	190.565	598.105	553.955	530.472	517.615	787.446	600.943	471	99	722	544	537	580	775	1022
ENSG00000172183	194.605	0.501855	0.258359	1.83833	0.0660135	0.978243	ISG20	protein_coding	29.4536	34.6482	216.212	253.557	35.5624	29.4505	488.724	469.229	31	18	261	249	36	33	481	798
ENSG00000168615	447.494	0.441374	0.245726	1.83796	0.0660687	0.978243	ADAM9	protein_coding	576.72	175.166	405.088	352.332	597.645	503.336	492.789	476.873	607	91	489	346	605	564	485	811
ENSG00000196353	13.7425	0.57073	0.314313	1.83696	0.0662157	0.97949	CPNE4	protein_coding	3.80046	11.5494	11.5976	8.1464	12.842	12.4942	25.4015	24.1083	4	6	14	8	13	14	25	41
ENSG00000132031	14.1567	0.555123	0.31414	1.83603	0.0663532	0.980295	MATN3	protein_coding	5.7007	3.8498	12.426	12.2196	22.7204	24.0959	19.3051	12.9361	6	2	15	12	23	27	19	22
ENSG00000158373	527.615	-0.386646	0.209893	-1.83574	0.0663957	0.980295	HIST1H2BD	protein_coding	562.469	968.226	521.892	411.393	512.691	539.034	342.412	362.8	592	503	630	404	519	604	337	617
ENSG00000124766	1855.32	0.319945	0.174885	1.83423	0.0666193	0.982123	SOX4	protein_coding	864.606	927.803	2239.17	2546.77	1115.28	1246.74	2922.19	2980.02	910	482	2703	2501	1129	1397	2876	5068
ENSG00000138182	160.54	0.543461	0.306104	1.83406	0.0666454	0.982123	KIF20B	protein_coding	295.486	32.7233	74.556	50.915	340.806	340.02	79.2526	70.5608	311	17	90	50	345	381	78	120
ENSG00000068724	162.274	-0.474861	0.256146	-1.83211	0.066935	0.984392	TTC7A	protein_coding	180.522	358.032	118.461	151.727	117.553	131.189	121.927	118.777	190	186	143	149	119	147	120	202
ENSG00000102024	535.816	0.48156	0.284928	1.83186	0.0669718	0.984392	PLS3	protein_coding	475.058	98.17	654.436	542.754	527.509	566.7	776.269	645.631	500	51	790	533	534	635	764	1098
ENSG00000126803	83.281	0.578971	0.306939	1.83175	0.0669886	0.984392	HSPA2	protein_coding	37.0545	67.3716	49.704	43.7869	46.4287	38.3749	230.645	152.882	39	35	60	43	47	43	227	260
ENSG00000105650	83.5493	0.699054	0.309621	1.83059	0.0671624	0.986018	PDE4C	protein_coding	6.65081	15.3992	58.8164	67.2078	4.93922	9.81684	228.613	276.951	7	8	71	66	5	11	225	471
ENSG00000203875	334.333	0.375785	0.204951	1.82895	0.0674067	0.987347	SNHG5	processed_transcript	131.116	94.3202	522.72	365.57	146.201	127.619	728.514	558.606	138	49	631	359	148	143	717	950
ENSG00000003249	417.873	0.43701	0.2416	1.82891	0.0674137	0.987347	DBNDD1	protein_coding	292.636	538.973	287.455	272.904	404.028	445.328	528.351	573.306	308	280	347	268	409	499	520	975
ENSG00000182898	8.08823	0.521927	0.303287	1.82871	0.0674428	0.987347	TCHHL1	protein_coding	0.950116	5.77471	9.1124	2.0366	4.93922	7.13952	18.2891	16.4642	1	3	11	2	5	8	18	28
ENSG00000100078	11.846	-0.552861	0.313499	-1.82817	0.0675237	0.987451	PLA2G3	protein_coding	19.9524	36.5731	4.142	5.0915	12.842	13.3866	1.01606	1.76402	21	19	5	5	13	15	1	3
ENSG00000149084	89.3868	0.458929	0.252854	1.82782	0.0675764	0.987451	HSD17B12	protein_coding	85.5104	46.1977	86.1536	70.2627	128.42	104.416	96.5256	97.6091	90	24	104	69	130	117	95	166
ENSG00000068976	82.6673	0.597671	0.295952	1.8268	0.0677302	0.988772	PYGM	protein_coding	12.3515	9.62451	72.8992	96.7385	7.90275	12.4942	223.533	225.795	13	5	88	95	8	14	220	384
ENSG00000248383	58.3284	0.500147	0.273103	1.82437	0.0680958	0.99318	PCDHAC1	protein_coding	27.5534	44.2728	57.1596	48.8784	51.3679	42.8371	86.365	108.193	29	23	69	48	52	48	85	184
ENSG00000163629	344.311	0.465482	0.259077	1.82293	0.0683136	0.995426	PTPN13	protein_coding	608.074	179.016	204.615	131.361	626.293	580.979	226.581	197.57	640	93	247	129	634	651	223	336
ENSG00000166963	56.6416	0.57177	0.309938	1.82222	0.0684213	0.995624	MAP1A	protein_coding	25.6531	53.8973	28.994	29.5307	29.6353	33.9127	139.2	112.309	27	28	35	29	30	38	137	191
ENSG00000134758	86.3848	0.487005	0.27687	1.82162	0.0685119	0.995624	RNF138	protein_coding	93.1114	25.0237	93.6092	65.1712	102.736	96.3836	116.847	98.1971	98	13	113	64	104	108	115	167
ENSG00000111490	234.32	0.373856	0.205669	1.8212	0.0685767	0.995624	TBC1D30	protein_coding	238.479	248.312	165.68	153.763	310.183	292.72	229.629	235.791	251	129	200	151	314	328	226	401
ENSG00000115325	17.5383	0.450868	0.312218	1.82064	0.068661	0.995624	DOK1	protein_coding	15.2019	32.7233	4.9704	1.0183	26.6718	23.2035	18.2891	18.2282	16	17	6	1	27	26	18	31
ENSG00000099968	245.715	-0.384712	0.211163	-1.82046	0.0686896	0.995624	BCL2L13	protein_coding	198.574	313.759	300.709	322.801	171.885	186.52	250.967	220.502	209	163	363	317	174	209	247	375
ENSG00000175592	145.173	0.555237	0.285065	1.82017	0.0687337	0.995624	FOSL1	protein_coding	3.80046	9.62451	159.881	200.605	3.95137	7.13952	387.119	389.26	4	5	193	197	4	8	381	662
ENSG00000122550	52.529	0.510266	0.287732	1.81922	0.0688785	0.995624	KLHL7	protein_coding	41.8051	15.3992	55.5028	47.8601	49.3922	64.2557	77.2205	68.7968	44	8	67	47	50	72	76	117
ENSG00000126524	245.692	0.433853	0.246085	1.81863	0.0689684	0.995624	SBDS	protein_coding	187.173	67.3716	326.39	256.611	217.326	192.767	385.086	332.812	197	35	394	252	220	216	379	566
ENSG00000155090	870.238	0.413735	0.220488	1.8186	0.0689729	0.995624	KLF10	protein_coding	262.232	334.933	1118.34	935.817	303.268	324.848	2093.08	1589.38	276	174	1350	919	307	364	2060	2703
ENSG00000125848	167.267	0.461832	0.262663	1.81856	0.0689784	0.995624	FLRT3	protein_coding	150.118	51.9724	207.1	145.617	212.386	172.241	205.244	193.454	158	27	250	143	215	193	202	329
ENSG00000100300	29.1721	0.527718	0.304171	1.81823	0.0690289	0.995624	TSPO	protein_coding	12.3515	51.9724	14.0828	13.2379	31.611	47.2993	30.4818	32.3404	13	27	17	13	32	53	30	55
ENSG00000109762	86.8848	0.474999	0.268411	1.81745	0.0691476	0.995927	SNX25	protein_coding	63.6578	26.9486	94.4376	95.7202	86.9302	86.5667	136.152	104.665	67	14	114	94	88	97	134	178
ENSG00000204516	121.515	0.463086	0.255671	1.81726	0.0691776	0.995927	MICB	protein_coding	108.313	117.419	87.8104	75.3542	115.578	125.834	181.875	159.938	114	61	106	74	117	141	179	272
ENSG00000196876	58.3036	0.471323	0.259166	1.81622	0.0693367	0.997299	SCN8A	protein_coding	50.3561	44.2728	46.3904	43.7869	83.9667	55.3313	67.0599	75.2648	53	23	56	43	85	62	66	128
ENSG00000177189	198.572	0.450988	0.260033	1.81548	0.0694501	0.99801	RPS6KA3	protein_coding	116.864	55.8222	261.774	244.392	210.411	166.886	289.577	242.847	123	29	316	240	213	187	285	413
ENSG00000040633	194.687	-0.38655	0.21309	-1.8139	0.0696925	0.999961	PHF23	protein_coding	173.871	292.585	218.698	215.879	127.432	177.596	187.971	163.466	183	152	264	212	129	199	185	278
ENSG00000149582	16.7688	0.56208	0.310571	1.81103	0.0701357	0.999961	TMEM25	protein_coding	12.3515	11.5494	8.284	13.2379	20.7447	18.7412	23.3694	25.8723	13	6	10	13	21	21	23	44
ENSG00000164463	333.584	0.425375	0.245788	1.80996	0.0703019	0.999961	CREBRF	protein_coding	133.966	36.5731	521.064	441.942	135.335	108.878	719.37	571.542	141	19	629	434	137	122	708	972
ENSG00000115459	67.9747	-0.458453	0.253541	-1.80989	0.0703126	0.999961	ELMOD3	protein_coding	91.2111	113.569	55.5028	66.1895	74.0883	60.6859	39.6263	42.9245	96	59	67	65	75	68	39	73
ENSG00000105409	18.1191	0.548445	0.313699	1.80986	0.0703182	0.999961	ATP1A3	protein_coding	9.50116	23.0988	9.9408	7.1281	22.7204	19.6337	22.3533	30.5763	10	12	12	7	23	22	22	52
ENSG00000269929	42.8995	0.511259	0.307321	1.80735	0.0707074	0.999961	AL158152.1	lincRNA	41.8051	5.77471	51.3608	29.5307	42.4773	47.2993	57.9154	67.0327	44	3	62	29	43	53	57	114
ENSG00000189403	805.146	0.461887	0.256746	1.80725	0.0707239	0.999961	HMGB1	protein_coding	1187.64	396.53	521.064	460.271	1370.14	1351.15	660.438	493.925	1250	206	629	452	1387	1514	650	840
ENSG00000196550	11.1158	0.460844	0.307231	1.80716	0.0707367	0.999961	FAM72A	protein_coding	21.8527	5.77471	2.4852	0	22.7204	25.8808	6.09635	4.11605	23	3	3	0	23	29	6	7
ENSG00000138107	353.402	-0.372054	0.205779	-1.80623	0.0708829	0.999961	ACTR1A	protein_coding	416.151	615.969	301.538	296.325	382.296	364.116	221.501	229.323	438	320	364	291	387	408	218	390
ENSG00000183943	213.721	0.399741	0.222123	1.80582	0.0709464	0.999961	PRKX	protein_coding	166.27	130.893	213.727	208.751	223.253	241.851	224.549	300.471	175	68	258	205	226	271	221	511
ENSG00000175309	257.692	-0.417939	0.234013	-1.80565	0.0709723	0.999961	PHYKPL	protein_coding	274.584	433.103	227.81	260.685	296.353	258.808	113.799	196.394	289	225	275	256	300	290	112	334
ENSG00000104324	14.6503	0.54901	0.313549	1.8054	0.071012	0.999961	CPQ	protein_coding	16.152	3.8498	10.7692	8.1464	23.7082	15.1715	22.3533	17.0522	17	2	13	8	24	17	22	29
ENSG00000150347	465.156	0.345596	0.19164	1.80514	0.0710525	0.999961	ARID5B	protein_coding	448.455	485.075	393.49	291.234	630.244	580.979	468.403	423.365	472	252	475	286	638	651	461	720
ENSG00000125885	94.384	0.449132	0.249964	1.80501	0.0710737	0.999961	MCM8	protein_coding	137.767	65.4467	51.3608	52.9516	159.043	141.898	77.2205	69.3848	145	34	62	52	161	159	76	118
ENSG00000240342	423.336	0.373665	0.206013	1.80468	0.0711254	0.999961	AC026366.1	processed_pseudogene	314.488	265.637	423.312	412.411	337.843	329.311	720.386	583.302	331	138	511	405	342	369	709	992
ENSG00000176788	454.971	0.33669	0.186866	1.80146	0.0716297	0.999961	BASP1	protein_coding	361.044	410.004	384.378	430.741	481.08	492.627	505.997	573.894	380	213	464	423	487	552	498	976
ENSG00000176401	9.50475	-0.561946	0.312949	-1.80074	0.071744	0.999961	EID2B	protein_coding	18.0522	15.3992	9.1124	11.2013	7.90275	3.56976	6.09635	4.70405	19	8	11	11	8	4	6	8
ENSG00000137310	91.3936	0.426743	0.296938	1.80051	0.0717806	0.999961	TCF19	protein_coding	133.016	196.34	10.7692	6.1098	166.946	157.07	31.4978	29.4003	140	102	13	6	169	176	31	50
ENSG00000162482	6.49533	-0.527546	0.287255	-1.8005	0.0717817	0.999961	AKR7A3	protein_coding	3.80046	26.9486	8.284	4.0732	1.97569	0.89244	3.04818	2.94003	4	14	10	4	2	1	3	5
ENSG00000169684	58.2791	0.546272	0.297457	1.79994	0.0718702	0.999961	CHRNA5	protein_coding	85.5104	26.9486	22.3668	24.4392	123.48	122.264	40.6424	20.5802	90	14	27	24	125	137	40	35
ENSG00000150051	11.8576	-0.58463	0.305393	-1.79928	0.0719742	0.999961	MKX	protein_coding	52.2564	19.249	1.6568	1.0183	7.90275	11.6017	0	1.17601	55	10	2	1	8	13	0	2
ENSG00000163132	33.9765	0.58545	0.305747	1.79868	0.0720688	0.999961	MSX1	protein_coding	8.55104	7.69961	33.9644	30.549	9.87844	7.13952	82.3008	91.729	9	4	41	30	10	8	81	156
ENSG00000177311	308.46	-0.36387	0.202035	-1.79806	0.0721673	0.999961	ZBTB38	protein_coding	294.536	302.21	415.028	402.228	256.839	247.206	288.561	261.075	310	157	501	395	260	277	284	444
ENSG00000169896	49.9505	0.615409	0.307728	1.79793	0.0721878	0.999961	ITGAM	protein_coding	5.7007	11.5494	53.0176	39.7137	9.87844	5.35464	143.264	131.125	6	6	64	39	10	6	141	223
ENSG00000118194	17.2796	0.533533	0.310348	1.7979	0.0721924	0.999961	TNNT2	protein_coding	0	7.69961	9.9408	21.3843	5.92706	3.56976	42.6745	47.0405	0	4	12	21	6	4	42	80
ENSG00000197182	71.5082	-0.481615	0.263482	-1.79702	0.0723329	0.999961	MIRLET7BHG	lincRNA	89.3109	173.241	38.1064	59.0614	61.2463	74.965	35.5621	40.5724	94	90	46	58	62	84	35	69
ENSG00000232931	26.0135	0.518555	0.310293	1.7962	0.0724634	0.999961	LINC00342	lincRNA	52.2564	11.5494	9.1124	6.1098	50.38	46.4069	15.2409	17.0522	55	6	11	6	51	52	15	29
ENSG00000245598	4.8358	0.47678	0.273517	1.79598	0.0724979	0.999961	DACT3-AS1	antisense_RNA	0	0	2.4852	5.0915	0.987844	1.78488	14.2248	14.1122	0	0	3	5	1	2	14	24
ENSG00000171604	434.741	-0.380741	0.21579	-1.79583	0.0725216	0.999961	CXXC5	protein_coding	590.972	666.016	345.443	336.039	497.873	632.74	181.875	226.971	622	346	417	330	504	709	179	386
ENSG00000260035	14.3033	-0.610343	0.314239	-1.79572	0.0725397	0.999961	AC051619.8	sense_intronic	32.3039	44.2728	4.142	4.0732	13.8298	9.81684	3.04818	2.94003	34	23	5	4	14	11	3	5
ENSG00000214076	10.3991	-0.544401	0.310907	-1.79514	0.0726311	0.999961	CPSF1P1	processed_pseudogene	15.2019	19.249	18.2248	7.1281	4.93922	2.67732	8.12847	7.64408	16	10	22	7	5	3	8	13
ENSG00000100228	27.8236	-0.529597	0.297607	-1.79498	0.072657	0.999961	RAB36	protein_coding	43.7053	69.2965	12.426	16.2928	31.611	33.9127	7.11241	8.23209	46	36	15	16	32	38	7	14
ENSG00000070495	195.845	0.50431	0.265604	1.79485	0.0726777	0.999961	JMJD6	protein_coding	51.3063	86.6206	191.36	201.623	60.2585	70.5028	484.66	420.425	54	45	231	198	61	79	477	715
ENSG00000256955	4.84315	-0.520288	0.290894	-1.79392	0.0728258	0.999961	AC131009.2	lincRNA	3.80046	5.77471	9.1124	11.2013	1.97569	0.89244	3.04818	2.94003	4	3	11	11	2	1	3	5
ENSG00000104976	64.2504	0.532755	0.293082	1.79383	0.0728407	0.999961	SNAPC2	protein_coding	21.8527	50.0475	64.6152	42.7686	40.5016	34.8052	118.879	140.534	23	26	78	42	41	39	117	239
ENSG00000139405	208.056	-0.384711	0.214501	-1.79363	0.0728726	0.999961	RITA1	protein_coding	193.824	281.036	234.437	252.538	161.019	159.747	177.81	204.038	204	146	283	248	163	179	175	347
ENSG00000167565	237.983	-0.380788	0.212603	-1.79269	0.0730228	0.999961	SERTAD3	protein_coding	209.026	323.384	296.567	266.794	160.031	182.95	254.015	211.094	220	168	358	262	162	205	250	359
ENSG00000197696	33.8758	0.530135	0.295406	1.79229	0.0730871	0.999961	NMB	protein_coding	11.4014	17.3241	35.6212	33.6039	29.6353	16.0639	65.0278	62.3287	12	9	43	33	30	18	64	106
ENSG00000233901	24.8713	-0.602094	0.310759	-1.79219	0.0731024	0.999961	LINC01503	lincRNA	13.3016	3.8498	57.1596	63.1346	11.8541	2.67732	15.2409	31.7524	14	2	69	62	12	3	15	54
ENSG00000111266	456.227	0.350784	0.195578	1.79201	0.0731315	0.999961	DUSP16	protein_coding	302.137	248.312	510.294	504.058	338.83	352.514	765.092	628.579	318	129	616	495	343	395	753	1069
ENSG00000058262	2034.35	-0.369249	0.206086	-1.792	0.0731333	0.999961	SEC61A1	protein_coding	1811.87	2344.53	2478.57	2707.66	1921.36	1807.19	1567.78	1635.83	1907	1218	2992	2659	1945	2025	1543	2782
ENSG00000198712	5585.65	0.4318	0.256439	1.79006	0.073444	0.999961	MT-CO2	protein_coding	8987.15	7293.46	2414.79	1066.16	9687.78	8694.15	2822.61	3719.14	9459	3789	2915	1047	9807	9742	2778	6325
ENSG00000135678	11.4918	0.557047	0.314185	1.78999	0.0734554	0.999961	CPM	protein_coding	5.7007	11.5494	7.4556	4.0732	9.87844	16.0639	21.3372	15.8762	6	6	9	4	10	18	21	27
ENSG00000261359	7.36896	0.557324	0.296396	1.7898	0.0734867	0.999961	PYCARD-AS1	antisense_RNA	0.950116	0	4.9704	6.1098	1.97569	0.89244	15.2409	28.8123	1	0	6	6	2	1	15	49
ENSG00000214336	14.2864	0.52536	0.310005	1.78914	0.0735919	0.999961	FOXI3	protein_coding	11.4014	11.5494	5.7988	3.0549	9.87844	11.6017	34.546	26.4603	12	6	7	3	10	13	34	45
ENSG00000145675	358.437	0.435568	0.243549	1.78912	0.0735948	0.999961	PIK3R1	protein_coding	596.673	244.463	199.644	125.251	706.308	605.075	188.987	201.098	628	127	241	123	715	678	186	342
ENSG00000107249	12.3939	-0.575238	0.314399	-1.78796	0.0737825	0.999961	GLIS3	protein_coding	7.60093	11.5494	24.0236	26.4758	6.91491	4.4622	8.12847	9.99611	8	6	29	26	7	5	8	17
ENSG00000124575	270.247	-0.404115	0.225311	-1.78693	0.0739492	0.999961	HIST1H1D	protein_coding	352.493	685.265	147.455	91.647	344.757	374.825	91.4453	74.0888	371	356	178	90	349	420	90	126
ENSG00000152253	20.3734	0.552316	0.314297	1.78686	0.0739596	0.999961	SPC25	protein_coding	40.855	7.69961	0.8284	3.0549	52.3557	50.8691	2.03212	5.29206	43	4	1	3	53	57	2	9
ENSG00000224631	20.4228	0.533915	0.311605	1.78664	0.0739955	0.999961	RPS27AP16	transcribed_processed_pseudogene	10.4513	3.8498	26.5088	16.2928	16.7933	24.0959	36.5781	28.8123	11	2	32	16	17	27	36	49
ENSG00000149257	1060.76	-0.3716	0.207246	-1.78616	0.0740741	0.999961	SERPINH1	protein_coding	985.27	1803.63	962.601	1176.14	889.059	930.815	800.655	937.87	1037	937	1162	1155	900	1043	788	1595
ENSG00000231806	17.2052	-0.576899	0.312876	-1.78491	0.0742761	0.999961	PCAT7	antisense_RNA	9.50116	11.5494	36.4496	37.6771	6.91491	8.9244	10.1606	16.4642	10	6	44	37	7	10	10	28
ENSG00000099875	719.674	-0.415438	0.239572	-1.78363	0.0744834	0.999961	MKNK2	protein_coding	341.092	644.842	943.548	1317.68	252.888	248.098	989.642	1019.6	359	335	1139	1294	256	278	974	1734
ENSG00000263786	5.24362	0.52181	0.296329	1.78329	0.0745394	0.999961	AC022211.1	sense_intronic	2.85035	3.8498	1.6568	2.0366	8.89059	8.9244	6.09635	7.64408	3	2	2	2	9	10	6	13
ENSG00000166924	8.83309	0.544638	0.300011	1.78229	0.0747026	0.999961	NYAP1	protein_coding	3.80046	0	4.142	7.1281	2.96353	1.78488	24.3854	26.4603	4	0	5	7	3	2	24	45
ENSG00000132825	256.583	-0.376927	0.212842	-1.78169	0.0748003	0.999961	PPP1R3D	protein_coding	318.289	317.609	252.662	277.996	267.706	285.581	160.537	172.286	335	165	305	273	271	320	158	293
ENSG00000149428	1691.16	-0.383517	0.214229	-1.78121	0.0748784	0.999961	HYOU1	protein_coding	1109.74	2055.8	2124.02	2610.92	1223.94	1169.1	1628.74	1607.02	1168	1068	2564	2564	1239	1310	1603	2733
ENSG00000140525	314.297	0.455876	0.254465	1.78104	0.0749067	0.999961	FANCI	protein_coding	630.877	223.289	74.556	81.464	656.916	646.127	111.767	89.377	664	116	90	80	665	724	110	152
ENSG00000119777	309.726	-0.37308	0.209099	-1.77982	0.0751062	0.999961	TMEM214	protein_coding	310.688	510.099	298.224	315.673	272.645	287.366	236.742	246.375	327	265	360	310	276	322	233	419
ENSG00000116717	243.719	0.423952	0.245782	1.779	0.0752403	0.999961	GADD45A	protein_coding	19.9524	7.69961	387.691	361.496	18.769	19.6337	603.539	530.97	21	4	468	355	19	22	594	903
ENSG00000256043	10.2644	-0.498691	0.309901	-1.77878	0.0752752	0.999961	CTSO	protein_coding	24.703	9.62451	12.426	9.1647	8.89059	12.4942	3.04818	1.76402	26	5	15	9	9	14	3	3
ENSG00000105856	454.227	0.44058	0.261593	1.77873	0.0752837	0.999961	HBP1	protein_coding	266.032	76.9961	658.578	546.827	262.766	282.011	862.634	677.972	280	40	795	537	266	316	849	1153
ENSG00000104892	30.8857	0.527402	0.294019	1.77818	0.0753744	0.999961	KLC3	protein_coding	17.1021	25.0237	23.1952	24.4392	25.6839	28.5581	54.8672	48.2165	18	13	28	24	26	32	54	82
ENSG00000089685	103.829	0.431785	0.296382	1.77759	0.0754705	0.999961	BIRC5	protein_coding	164.37	194.415	15.7396	15.2745	159.043	169.564	52.8351	59.3887	173	101	19	15	161	190	52	101
ENSG00000144320	176.266	0.433808	0.24618	1.77703	0.0755625	0.999961	LNPK	protein_coding	263.182	107.795	108.52	103.867	272.645	269.517	149.361	135.241	277	56	131	102	276	302	147	230
ENSG00000279803	4.80587	-0.43429	0.27892	-1.77565	0.0757911	0.999961	AC009090.5	TEC	6.65081	11.5494	2.4852	8.1464	0	6.24708	1.01606	2.35203	7	6	3	8	0	7	1	4
ENSG00000165195	261.684	0.450116	0.288321	1.77301	0.0762264	0.999961	PIGA	protein_coding	132.066	30.7984	381.892	370.661	196.581	186.52	452.146	342.808	139	16	461	364	199	209	445	583
ENSG00000128311	96.5094	-0.442891	0.249148	-1.77248	0.0763146	0.999961	TST	protein_coding	102.613	204.04	84.4968	74.3359	97.7965	100.846	53.8511	54.0966	108	106	102	73	99	113	53	92
ENSG00000120322	18.6942	-0.53924	0.309353	-1.77131	0.0765089	0.999961	PCDHB8	protein_coding	26.6032	36.5731	19.0532	15.2745	10.8663	22.311	7.11241	11.7601	28	19	23	15	11	25	7	20
ENSG00000111206	278.661	0.41888	0.281716	1.77089	0.0765789	0.999961	FOXM1	protein_coding	344.892	650.617	41.42	48.8784	367.478	506.906	143.264	125.833	363	338	50	48	372	568	141	214
ENSG00000196218	14.763	0.589751	0.312115	1.76981	0.0767588	0.999961	RYR1	protein_coding	0.950116	3.8498	12.426	12.2196	3.95137	1.78488	33.53	49.3925	1	2	15	12	4	2	33	84
ENSG00000065328	134.573	0.421767	0.284121	1.76954	0.0768035	0.999961	MCM10	protein_coding	229.928	246.388	22.3668	11.2013	238.07	230.25	54.8672	43.5125	242	128	27	11	241	258	54	74
ENSG00000139287	15.4571	0.637768	0.305994	1.76948	0.0768141	0.999961	TPH2	protein_coding	0	0	17.3964	9.1647	0	0	51.819	45.2765	0	0	21	9	0	0	51	77
ENSG00000280237	5.2576	-0.454702	0.287444	-1.76899	0.0768948	0.999961	MIR4697HG	TEC	8.55104	11.5494	5.7988	5.0915	3.95137	5.35464	0	1.76402	9	6	7	5	4	6	0	3
ENSG00000196604	8.15105	0.492961	0.300707	1.76857	0.0769653	0.999961	POTEF	protein_coding	4.75058	9.62451	1.6568	2.0366	7.90275	8.9244	9.14453	21.1682	5	5	2	2	8	10	9	36
ENSG00000164975	132.215	-0.474168	0.26714	-1.76792	0.0770736	0.999961	SNAPC3	protein_coding	215.676	78.921	182.248	173.111	116.566	111.555	80.2687	99.3731	227	41	220	170	118	125	79	169
ENSG00000091542	493.245	-0.358204	0.202725	-1.76772	0.0771084	0.999961	ALKBH5	protein_coding	463.657	687.19	506.152	595.705	345.745	398.921	462.307	486.281	488	357	611	585	350	447	455	827
ENSG00000071575	8.34324	-0.553484	0.311118	-1.76741	0.0771599	0.999961	TRIB2	protein_coding	11.4014	21.1739	6.6272	9.1647	3.95137	6.24708	4.06424	4.11605	12	11	8	9	4	7	4	7
ENSG00000173621	279.926	0.420413	0.241028	1.76483	0.0775928	0.999961	LRFN4	protein_coding	213.776	371.506	171.479	188.385	269.681	326.633	347.492	350.452	225	193	207	185	273	366	342	596
ENSG00000201882	13.1589	0.487368	0.312701	1.76455	0.0776403	0.999961	snoU2-30	snoRNA	4.75058	0	19.8816	11.2013	11.8541	11.6017	25.4015	20.5802	5	0	24	11	12	13	25	35
ENSG00000007968	68.3052	0.337995	0.313963	1.76434	0.0776755	0.999961	E2F2	protein_coding	95.9617	165.542	4.9704	5.0915	81.991	119.587	27.4336	45.8645	101	86	6	5	83	134	27	78
ENSG00000138592	1386.4	-0.506815	0.280255	-1.76399	0.0777333	0.999961	USP8	protein_coding	1682.66	504.324	2512.54	2504	974.014	961.158	1032.32	920.23	1771	262	3033	2459	986	1077	1016	1565
ENSG00000149115	456.223	-0.406212	0.227901	-1.76392	0.0777461	0.999961	TNKS1BP1	protein_coding	537.766	906.629	321.419	420.558	370.441	418.555	325.139	349.276	566	471	388	413	375	469	320	594
ENSG00000006576	136.976	0.501958	0.303939	1.76349	0.0778175	0.999961	PHTF2	protein_coding	229.928	26.9486	77.0412	81.464	233.131	246.314	101.606	99.3731	242	14	93	80	236	276	100	169
ENSG00000101447	139.811	0.432669	0.25582	1.7632	0.0778666	0.999961	FAM83D	protein_coding	179.572	209.814	51.3608	49.8967	213.374	199.907	108.718	105.841	189	109	62	49	216	224	107	180
ENSG00000146205	8.76159	-0.543065	0.309963	-1.76223	0.0780304	0.999961	ANO7	protein_coding	12.3515	23.0988	6.6272	9.1647	2.96353	5.35464	4.06424	6.46807	13	12	8	9	3	6	4	11
ENSG00000159202	878.86	-0.317196	0.180204	-1.76007	0.0783951	0.999961	UBE2Z	protein_coding	971.969	979.775	912.897	1075.32	785.336	800.519	744.771	760.292	1023	509	1102	1056	795	897	733	1293
ENSG00000185507	111.439	-0.46237	0.275173	-1.75967	0.0784642	0.999961	IRF7	protein_coding	56.0568	130.893	167.337	162.928	34.5745	37.4825	149.361	152.882	59	68	202	160	35	42	147	260
ENSG00000130304	50.7214	-0.469042	0.265971	-1.75882	0.0786076	0.999961	SLC27A1	protein_coding	66.5081	102.02	34.7928	44.8052	48.4043	54.4389	25.4015	29.4003	70	53	42	44	49	61	25	50
ENSG00000071967	20.7941	0.581199	0.312508	1.75817	0.0787177	0.999961	CYBRD1	protein_coding	26.6032	11.5494	4.9704	6.1098	54.3314	48.1918	8.12847	6.46807	28	6	6	6	55	54	8	11
ENSG00000085733	1757.87	-0.338729	0.1926	-1.7571	0.0789	0.999961	CTTN	protein_coding	1746.31	2546.65	1775.26	1915.42	1383.97	1498.41	1535.27	1661.71	1838	1323	2143	1881	1401	1679	1511	2826
ENSG00000063587	176.668	-0.394632	0.223267	-1.75693	0.0789305	0.999961	ZNF275	protein_coding	127.316	175.166	251.834	274.941	123.48	130.296	161.553	168.758	134	91	304	270	125	146	159	287
ENSG00000168477	62.2186	-0.455128	0.309029	-1.7558	0.0791231	0.999961	TNXB	protein_coding	19.9524	53.8973	72.8992	141.544	9.87844	6.24708	90.4293	102.901	21	28	88	139	10	7	89	175
ENSG00000198554	121.456	0.493709	0.287883	1.75544	0.0791846	0.999961	WDHD1	protein_coding	200.474	40.4229	62.13	72.2993	225.228	206.154	80.2687	84.6729	211	21	75	71	228	231	79	144
ENSG00000168256	114.709	-0.420963	0.240301	-1.75483	0.0792877	0.999961	NKIRAS2	protein_coding	99.7622	134.743	127.574	177.184	78.0397	69.6104	117.863	112.897	105	70	154	174	79	78	116	192
ENSG00000154930	27.2984	0.49621	0.31295	1.75473	0.0793048	0.999961	ACSS1	protein_coding	26.6032	44.2728	9.9408	3.0549	46.4287	44.622	15.2409	28.2243	28	23	12	3	47	50	15	48
ENSG00000137877	9.95786	0.540159	0.312353	1.75287	0.0796246	0.999961	SPTBN5	protein_coding	3.80046	5.77471	3.3136	11.2013	7.90275	9.81684	17.273	20.5802	4	3	4	11	8	11	17	35
ENSG00000278588	189.571	-0.458548	0.250486	-1.75274	0.0796474	0.999961	HIST1H2BI	protein_coding	290.735	579.396	60.4732	35.6405	232.143	240.066	41.6584	36.4564	306	301	73	35	235	269	41	62
ENSG00000116962	8.40985	0.216291	0.269381	1.75256	0.079678	0.999961	NID1	protein_coding	1.90023	25.0237	1.6568	0	6.91491	4.4622	13.2088	14.1122	2	13	2	0	7	5	13	24
ENSG00000109861	38.0301	0.494965	0.284284	1.75191	0.0797886	0.999961	CTSC	protein_coding	42.7552	40.4229	23.1952	9.1647	69.1491	72.2877	28.4497	18.8162	45	21	28	9	70	81	28	32
ENSG00000127580	110.312	-0.430709	0.246445	-1.75022	0.0800803	0.999961	WDR24	protein_coding	94.0615	192.49	113.491	125.251	70.1369	91.9214	75.1884	119.953	99	100	137	123	71	103	74	204
ENSG00000149554	63.734	0.506908	0.288531	1.75019	0.0800857	0.999961	CHEK1	protein_coding	97.8619	38.498	24.852	27.4941	117.553	124.049	54.8672	24.6963	103	20	30	27	119	139	54	42
ENSG00000198478	56.553	0.479845	0.281731	1.74975	0.0801613	0.999961	SH3BGRL2	protein_coding	65.558	19.249	56.3312	37.6771	81.991	66.933	67.0599	57.6246	69	10	68	37	83	75	66	98
ENSG00000164692	59.5921	-0.091934	0.118028	1.74972	0.0801664	0.999961	COL1A2	protein_coding	0	450.427	0	0	0	0	23.3694	2.94003	0	234	0	0	0	0	23	5
ENSG00000121966	258.04	0.493983	0.291122	1.74896	0.0802981	0.999961	CXCR4	protein_coding	238.479	263.712	173.136	97.7568	202.508	220.433	464.339	403.96	251	137	209	96	205	247	457	687
ENSG00000144115	85.7581	-0.418218	0.239759	-1.74783	0.0804934	0.999961	THNSL2	protein_coding	95.0116	127.044	84.4968	95.7202	74.0883	89.244	64.0117	56.4486	100	66	102	94	75	100	63	96
ENSG00000282988	42.3646	-0.492005	0.282236	-1.74763	0.0805281	0.999961	HIST1H3D	protein_coding	26.6032	26.9486	64.6152	88.5921	19.7569	10.7093	48.7708	52.9206	28	14	78	87	20	12	48	90
ENSG00000267317	31.5566	-0.509557	0.302719	-1.74714	0.0806131	0.999961	AC027307.2	antisense_RNA	16.152	44.2728	38.1064	59.0614	7.90275	13.3866	40.6424	32.9284	17	23	46	58	8	15	40	56
ENSG00000272677	10.9332	0.575354	0.310253	1.74628	0.0807622	0.999961	AC124016.1	antisense_RNA	0.950116	1.9249	10.7692	8.1464	1.97569	1.78488	32.5139	29.4003	1	1	13	8	2	2	32	50
ENSG00000169379	79.5233	0.466267	0.276431	1.74618	0.0807789	0.999961	ARL13B	protein_coding	109.263	28.8735	63.7868	57.0248	91.8695	82.997	107.702	94.669	115	15	77	56	93	93	106	161
ENSG00000123358	292.8	0.577955	0.298956	1.74527	0.0809375	0.999961	NR4A1	protein_coding	68.4084	159.767	222.84	198.568	79.0275	85.6743	770.173	757.94	72	83	269	195	80	96	758	1289
ENSG00000123096	4.52485	0.462374	0.281266	1.74488	0.0810054	0.999961	SSPN	protein_coding	2.85035	3.8498	1.6568	0	12.842	7.13952	6.09635	1.76402	3	2	2	0	13	8	6	3
ENSG00000197472	27.6028	0.517198	0.304707	1.74447	0.0810773	0.999961	ZNF695	protein_coding	32.3039	19.249	20.71	8.1464	37.5381	51.7615	26.4175	24.6963	34	10	25	8	38	58	26	42
ENSG00000118965	59.6138	0.478287	0.280496	1.74296	0.0813403	0.999961	WDR35	protein_coding	73.1589	21.1739	49.704	43.7869	90.8816	74.965	65.0278	58.2126	77	11	60	43	92	84	64	99
ENSG00000143384	2512.22	0.340189	0.195853	1.74292	0.0813477	0.999961	MCL1	protein_coding	1806.17	1101.04	2945.79	2907.25	1848.26	1833.97	4100.81	3554.5	1901	572	3556	2855	1871	2055	4036	6045
ENSG00000182199	744.656	-0.373524	0.211895	-1.74288	0.0813541	0.999961	SHMT2	protein_coding	371.495	729.538	1133.25	1262.69	408.967	476.563	802.687	772.053	391	379	1368	1240	414	534	790	1313
ENSG00000239932	10.4028	0.508091	0.308318	1.74252	0.0814181	0.999961	RN7SL606P	misc_RNA	6.65081	3.8498	1.6568	12.2196	6.91491	10.7093	18.2891	22.9323	7	2	2	12	7	12	18	39
ENSG00000125148	193.956	0.473165	0.262722	1.74205	0.0814991	0.999961	MT2A	protein_coding	54.1566	96.2451	267.573	148.672	72.1126	80.3196	418.616	413.957	57	50	323	146	73	90	412	704
ENSG00000172602	129.317	0.442183	0.249723	1.74195	0.0815174	0.999961	RND1	protein_coding	27.5534	23.0988	190.532	152.745	26.6718	33.0203	302.786	278.127	29	12	230	150	27	37	298	473
ENSG00000175264	20.974	-0.552004	0.313678	-1.74123	0.0816435	0.999961	CHST1	protein_coding	32.3039	59.672	15.7396	10.183	14.8177	14.279	6.09635	14.7002	34	31	19	10	15	16	6	25
ENSG00000204740	44.1474	0.513626	0.304337	1.74111	0.0816651	0.999961	MALRD1	protein_coding	88.3608	42.3479	2.4852	2.0366	111.626	93.7062	2.03212	10.5841	93	22	3	2	113	105	2	18
ENSG00000069188	24.5418	-0.515635	0.29678	-1.74107	0.0816708	0.999961	SDK2	protein_coding	30.4037	38.498	24.852	30.549	18.769	19.6337	14.2248	19.4042	32	20	30	30	19	22	14	33
ENSG00000040275	78.1418	0.500835	0.296515	1.74083	0.081714	0.999961	SPDL1	protein_coding	125.415	23.0988	47.2188	40.732	140.274	136.543	58.9314	52.9206	132	12	57	40	142	153	58	90
ENSG00000197046	8.88369	0.457189	0.30393	1.74066	0.0817433	0.999961	SIGLEC15	protein_coding	8.55104	13.4743	1.6568	0	16.7933	19.6337	5.0803	5.88007	9	7	2	0	17	22	5	10
ENSG00000117228	14.1525	-0.602661	0.314076	-1.73972	0.081908	0.999961	GBP1	protein_coding	1.90023	3.8498	42.2484	33.6039	1.97569	1.78488	17.273	10.5841	2	2	51	33	2	2	17	18
ENSG00000205664	137.16	0.386124	0.221969	1.73941	0.0819626	0.999961	BX890604.1	lincRNA	95.0116	98.17	121.775	147.653	126.444	128.511	195.083	184.634	100	51	147	145	128	144	192	314
ENSG00000168539	6.88884	-0.547579	0.294084	-1.73928	0.0819853	0.999961	CHRM1	protein_coding	16.152	25.0237	0.8284	2.0366	3.95137	5.35464	0	1.76402	17	13	1	2	4	6	0	3
ENSG00000161328	41.1592	-0.499271	0.285647	-1.73879	0.0820721	0.999961	LRRC56	protein_coding	42.7552	73.1463	32.3076	59.0614	30.6232	28.5581	30.4818	32.3404	45	38	39	58	31	32	30	55
ENSG00000110328	17.7878	0.542443	0.309729	1.73831	0.0821557	0.999961	GALNT18	protein_coding	11.4014	23.0988	9.1124	5.0915	25.6839	42.8371	16.2569	8.8201	12	12	11	5	26	48	16	15
ENSG00000261664	21.6453	-0.515186	0.30691	-1.73816	0.0821825	0.999961	TTC39A-AS1	antisense_RNA	33.2541	50.0475	13.2544	12.2196	23.7082	29.4505	7.11241	4.11605	35	26	16	12	24	33	7	7
ENSG00000131149	1758.4	-0.310513	0.178349	-1.73811	0.0821913	0.999961	GSE1	protein_coding	1415.67	1847.91	2114.08	2520.29	1289.14	1409.16	1595.21	1875.74	1490	960	2552	2475	1305	1579	1570	3190
ENSG00000120451	420.067	-0.349491	0.201438	-1.73774	0.0822569	0.999961	SNX19	protein_coding	429.452	515.874	482.957	476.564	410.943	404.276	324.123	316.348	452	268	583	468	416	453	319	538
ENSG00000154144	109.317	-0.404243	0.232492	-1.73588	0.0825857	0.999961	TBRG1	protein_coding	105.463	111.644	142.485	151.727	89.8938	86.5667	87.3811	99.3731	111	58	172	149	91	97	86	169
ENSG00000168894	215.079	-0.370757	0.213409	-1.73539	0.082672	0.999961	RNF181	protein_coding	177.672	275.261	307.336	231.154	145.213	171.349	206.26	206.39	187	143	371	227	147	192	203	351
ENSG00000103507	209.309	-0.39566	0.226376	-1.73512	0.0827198	0.999961	BCKDK	protein_coding	227.078	438.878	157.396	171.074	197.569	219.54	118.879	144.062	239	228	190	168	200	246	117	245
ENSG00000219665	35.0912	0.480117	0.296302	1.7346	0.0828114	0.999961	AC008770.1	processed_transcript	8.55104	3.8498	56.3312	40.732	20.7447	8.03196	77.2205	65.2687	9	2	68	40	21	9	76	111
ENSG00000243566	55.3302	0.433189	0.303537	1.73414	0.0828936	0.999961	UPK3B	protein_coding	58.9072	132.818	7.4556	4.0732	73.1004	124.049	19.3051	22.9323	62	69	9	4	74	139	19	39
ENSG00000163346	335.676	-0.349422	0.201533	-1.73342	0.0830218	0.999961	PBXIP1	protein_coding	397.148	519.724	284.141	329.929	354.636	324.848	217.437	257.547	418	270	343	324	359	364	214	438
ENSG00000170540	969.366	0.465645	0.308151	1.73304	0.0830889	0.999961	ARL6IP1	protein_coding	1195.25	107.795	940.234	791.219	1381.99	1420.77	1115.63	802.041	1258	56	1135	777	1399	1592	1098	1364
ENSG00000137936	106.472	0.411454	0.236892	1.73223	0.0832321	0.999961	BCAR3	protein_coding	62.7077	92.3953	102.722	93.6836	86.9302	104.416	144.28	164.642	66	48	124	92	88	117	142	280
ENSG00000108506	741.001	0.396629	0.233011	1.731	0.0834519	0.999961	INTS2	protein_coding	825.651	323.384	745.56	650.693	790.275	777.316	937.823	877.306	869	168	900	639	800	871	923	1492
ENSG00000071189	233.127	0.466556	0.307292	1.72866	0.0838698	0.999961	SNX13	protein_coding	222.327	26.9486	244.378	237.264	348.709	314.139	244.87	226.383	234	14	295	233	353	352	241	385
ENSG00000117226	5.97872	-0.500987	0.300067	-1.72828	0.0839372	0.999961	GBP3	protein_coding	8.55104	7.69961	8.284	10.183	5.92706	1.78488	3.04818	2.35203	9	4	10	10	6	2	3	4
ENSG00000111642	1814.34	-0.31445	0.182951	-1.7281	0.0839695	0.999961	CHD4	protein_coding	2475.05	2627.49	1449.7	1467.37	2265.13	2153.46	1062.8	1013.72	2605	1365	1750	1441	2293	2413	1046	1724
ENSG00000133131	114.117	0.434189	0.255495	1.72807	0.0839751	0.999961	MORC4	protein_coding	81.71	42.3479	129.23	123.214	92.8573	115.125	180.859	147.59	86	22	156	121	94	129	178	251
ENSG00000160200	42.1242	-0.492645	0.286143	-1.72746	0.0840854	0.999961	CBS	protein_coding	47.5058	71.2214	50.5324	40.732	34.5745	26.7732	27.4336	38.2204	50	37	61	40	35	30	27	65
ENSG00000235280	8.04927	0.503122	0.303916	1.72707	0.0841543	0.999961	MCF2L-AS1	antisense_RNA	3.80046	0	7.4556	6.1098	4.93922	8.03196	15.2409	18.8162	4	0	9	6	5	9	15	32
ENSG00000147256	49.7548	-0.495101	0.289876	-1.727	0.0841682	0.999961	ARHGAP36	protein_coding	106.413	123.194	6.6272	9.1647	73.1004	70.5028	6.09635	2.94003	112	64	8	9	74	79	6	5
ENSG00000105419	89.4994	-0.457426	0.264439	-1.72659	0.084241	0.999961	MEIS3	protein_coding	116.864	157.842	74.556	87.5738	57.2949	70.5028	73.1563	78.2049	123	82	90	86	58	79	72	133
ENSG00000162733	29.9721	0.533016	0.306564	1.72614	0.0843222	0.999961	DDR2	protein_coding	2.85035	3.8498	34.7928	37.6771	4.93922	4.4622	85.349	65.8567	3	2	42	37	5	5	84	112
ENSG00000151914	1249.07	0.408335	0.242454	1.72523	0.0844866	0.999961	DST	protein_coding	1276.01	473.526	1361.06	1172.06	1582.53	1339.55	1448.9	1338.89	1343	246	1643	1151	1602	1501	1426	2277
ENSG00000005020	75.6306	0.449328	0.265269	1.72363	0.0847746	0.999961	SKAP2	protein_coding	66.5081	26.9486	72.8992	78.4091	70.1369	70.5028	113.799	105.841	70	14	88	77	71	79	112	180
ENSG00000178719	1116.06	-0.363202	0.210704	-1.72354	0.0847903	0.999961	GRINA	protein_coding	971.019	1720.86	1110.88	1325.83	750.761	870.129	1001.83	1177.19	1022	894	1341	1302	760	975	986	2002
ENSG00000203685	6.60828	0.497184	0.291643	1.72345	0.0848069	0.999961	STUM	protein_coding	3.80046	5.77471	2.4852	0	10.8663	23.2035	2.03212	4.70405	4	3	3	0	11	26	2	8
ENSG00000204103	138.889	0.543798	0.292788	1.72165	0.0851335	0.999961	MAFB	protein_coding	31.3538	88.5455	126.745	96.7385	35.5624	58.0086	345.46	328.696	33	46	153	95	36	65	340	559
ENSG00000157557	476.012	-0.40789	0.246333	-1.71995	0.0854409	0.999961	ETS2	protein_coding	112.114	248.312	878.104	882.866	98.7844	86.5667	805.735	695.612	118	129	1060	867	100	97	793	1183
ENSG00000071794	248.926	0.486857	0.307237	1.71979	0.0854712	0.999961	HLTF	protein_coding	308.788	38.498	228.638	161.91	410.943	439.973	206.26	196.394	325	20	276	159	416	493	203	334
ENSG00000185088	406.734	0.398414	0.24222	1.71923	0.0855718	0.999961	RPS27L	protein_coding	200.474	82.7708	674.318	484.711	235.107	226.68	700.065	649.747	211	43	814	476	238	254	689	1105
ENSG00000261474	7.22023	-0.52501	0.30805	-1.71896	0.0856219	0.999961	AC026471.4	lincRNA	7.60093	11.5494	9.1124	13.2379	4.93922	3.56976	3.04818	4.70405	8	6	11	13	5	4	3	8
ENSG00000138134	8.29974	0.510995	0.308275	1.71837	0.0857284	0.999961	STAMBPL1	protein_coding	5.7007	1.9249	8.284	3.0549	11.8541	4.4622	15.2409	15.8762	6	1	10	3	12	5	15	27
ENSG00000198886	7786.4	0.356417	0.209353	1.71784	0.0858262	0.999961	MT-ND4	protein_coding	10042.7	6540.82	6408.5	4324.72	9980.19	9156.44	7526.97	8310.88	10570	3398	7736	4247	10103	10260	7408	14134
ENSG00000106078	41.4787	0.488282	0.300714	1.71747	0.085893	0.999961	COBL	protein_coding	43.7053	55.8222	14.0828	18.3294	49.3922	52.654	50.803	47.0405	46	29	17	18	50	59	50	80
ENSG00000186350	986.659	-0.372224	0.214241	-1.71681	0.0860144	0.999961	RXRA	protein_coding	1278.86	1934.53	643.667	809.548	862.388	1011.14	634.021	719.132	1346	1005	777	795	873	1133	624	1223
ENSG00000188211	108.144	0.41356	0.244752	1.71614	0.086136	0.999961	NCR3LG1	protein_coding	34.2042	59.672	135.858	135.434	72.1126	70.5028	183.907	173.462	36	31	164	133	73	79	181	295
ENSG00000230532	9.3918	0.536608	0.309222	1.71552	0.0862492	0.999961	AC091133.1	antisense_RNA	0.950116	1.9249	8.284	9.1647	2.96353	3.56976	18.2891	29.9883	1	1	10	9	3	4	18	51
ENSG00000084207	15.9202	-0.000984632	0.27132	1.71523	0.0863037	0.999961	GSTP1	protein_coding	1.90023	84.6957	0	1.0183	5.92706	7.13952	17.273	9.4081	2	44	0	1	6	8	17	16
ENSG00000033100	532.403	-0.356724	0.208018	-1.71457	0.0864238	0.999961	CHPF2	protein_coding	459.856	719.913	550.058	706.7	395.137	389.104	492.789	545.67	484	374	664	694	400	436	485	928
ENSG00000123130	99.0394	0.406269	0.237894	1.71395	0.0865382	0.999961	ACOT9	protein_coding	78.8596	59.672	102.722	88.5921	103.724	107.985	140.216	110.545	83	31	124	87	105	121	138	188
ENSG00000073670	18.7364	0.482123	0.314391	1.71386	0.0865552	0.999961	ADAM11	protein_coding	19.0023	28.8735	4.9704	4.0732	31.611	24.0959	17.273	19.9922	20	15	6	4	32	27	17	34
ENSG00000131373	130.646	0.428966	0.255428	1.7136	0.086602	0.999961	HACL1	protein_coding	129.216	51.9724	147.455	105.903	185.715	138.328	144.28	142.298	136	27	178	104	188	155	142	242
ENSG00000136237	19.186	0.527176	0.309973	1.71248	0.086808	0.999961	RAPGEF5	protein_coding	12.3515	19.249	12.426	10.183	27.6596	18.7412	26.4175	26.4603	13	10	15	10	28	21	26	45
ENSG00000124120	209.237	-0.375358	0.219955	-1.71194	0.0869079	0.999961	TTPAL	protein_coding	228.028	230.988	241.064	258.648	194.605	213.293	147.329	159.938	240	120	291	254	197	239	145	272
ENSG00000153012	4.72067	0.435451	0.280685	1.7115	0.0869896	0.999961	LGI2	protein_coding	0.950116	1.9249	4.9704	1.0183	11.8541	6.24708	6.09635	4.70405	1	1	6	1	12	7	6	8
ENSG00000134830	56.1489	-0.470017	0.274938	-1.71136	0.0870152	0.999961	C5AR2	protein_coding	94.0615	142.443	22.3668	16.2928	72.1126	77.6423	10.1606	14.1122	99	74	27	16	73	87	10	24
ENSG00000145819	111.309	0.433643	0.253182	1.71043	0.087187	0.999961	ARHGAP26	protein_coding	81.71	107.795	78.698	91.647	106.687	104.416	177.81	141.71	86	56	95	90	108	117	175	241
ENSG00000113838	47.1732	0.476432	0.28296	1.71027	0.0872156	0.999961	TBCCD1	protein_coding	60.8074	30.7984	26.5088	30.549	60.2585	64.2557	58.9314	45.2765	64	16	32	30	61	72	58	77
ENSG00000266019	103.009	0.433728	0.261475	1.70967	0.0873278	0.999961	MIR3609	miRNA	102.613	36.5731	135.029	71.281	119.529	94.5987	139.2	125.245	108	19	163	70	121	106	137	213
ENSG00000135048	407.583	0.341415	0.199041	1.70926	0.0874027	0.999961	TMEM2	protein_coding	298.336	304.135	409.23	384.917	349.697	340.02	604.555	569.778	314	158	494	378	354	381	595	969
ENSG00000243364	84.0373	-0.409156	0.239715	-1.70854	0.0875361	0.999961	EFNA4	protein_coding	82.6601	105.87	91.9524	113.031	56.3071	74.965	75.1884	72.3248	87	55	111	111	57	84	74	123
ENSG00000198720	86.7513	0.426786	0.250274	1.7083	0.0875809	0.999961	ANKRD13B	protein_coding	44.6555	92.3953	64.6152	84.5189	78.0397	94.5987	93.4774	141.71	47	48	78	83	79	106	92	241
ENSG00000197535	923.759	-0.362486	0.211411	-1.70742	0.0877435	0.999961	MYO5A	protein_coding	1006.17	692.965	1298.1	1273.89	773.482	755.897	828.088	761.468	1059	360	1567	1251	783	847	815	1295
ENSG00000143502	45.2917	-0.461106	0.300854	-1.70718	0.0877882	0.999961	SUSD4	protein_coding	69.3585	71.2214	38.9348	29.5307	63.222	67.8255	8.12847	14.1122	73	37	47	29	64	76	8	24
ENSG00000164418	6.47329	-0.472757	0.297867	-1.70634	0.0879444	0.999961	GRIK2	protein_coding	7.60093	5.77471	12.426	11.2013	7.90275	0.89244	3.04818	2.94003	8	3	15	11	8	1	3	5
ENSG00000254911	31.8135	0.451894	0.312901	1.70507	0.0881813	0.999961	SCARNA9	antisense_RNA	19.9524	0	48.8756	31.5673	37.5381	22.311	54.8672	39.3964	21	0	59	31	38	25	54	67
ENSG00000170266	389.962	-0.343787	0.201726	-1.70435	0.0883154	0.999961	GLB1	protein_coding	433.253	565.921	375.265	398.155	403.04	352.514	298.721	292.827	456	294	453	391	408	395	294	498
ENSG00000081377	107.213	0.395508	0.233119	1.7043	0.0883248	0.999961	CDC14B	protein_coding	83.6102	63.5218	107.692	105.903	115.578	108.878	140.216	132.301	88	33	130	104	117	122	138	225
ENSG00000156170	111.37	0.42599	0.256941	1.70306	0.0885565	0.999961	NDUFAF6	protein_coding	88.3608	36.5731	138.343	110.995	114.59	102.631	159.521	139.946	93	19	167	109	116	115	157	238
ENSG00000106346	169.786	0.384579	0.225953	1.70295	0.0885776	0.999961	USP42	protein_coding	119.715	86.6206	172.307	190.422	121.505	148.145	247.918	271.659	126	45	208	187	123	166	244	462
ENSG00000180998	41.818	0.474007	0.287661	1.70294	0.0885785	0.999961	GPR137C	protein_coding	67.4582	28.8735	19.0532	20.366	67.1734	49.9767	41.6584	39.9844	71	15	23	20	68	56	41	68
ENSG00000215784	7.82782	0.386062	0.293786	1.70156	0.0888385	0.999961	FAM72D	protein_coding	14.2517	3.8498	1.6568	1.0183	8.89059	13.3866	10.1606	9.4081	15	2	2	1	9	15	10	16
ENSG00000231128	18.381	-0.527079	0.309202	-1.70152	0.0888452	0.999961	AL137856.1	antisense_RNA	44.6555	21.1739	11.5976	18.3294	22.7204	13.3866	8.12847	7.05608	47	11	14	18	23	15	8	12
ENSG00000085433	283.651	0.404253	0.242074	1.70095	0.0889525	0.999961	WDR47	protein_coding	171.021	63.5218	395.975	316.691	151.14	151.715	578.138	441.005	180	33	478	311	153	170	569	750
ENSG00000124374	30.2957	0.501756	0.300152	1.70094	0.0889547	0.999961	PAIP2B	protein_coding	35.1543	13.4743	20.71	20.366	37.5381	40.1598	46.7387	28.2243	37	7	25	20	38	45	46	48
ENSG00000171943	34.0736	-0.489866	0.292461	-1.70054	0.0890297	0.999961	SRGAP2C	protein_coding	52.2564	36.5731	43.9052	34.6222	36.5502	33.0203	16.2569	19.4042	55	19	53	34	37	37	16	33
ENSG00000069849	312.92	0.35214	0.208117	1.70024	0.0890849	0.999961	ATP1B3	protein_coding	357.244	211.739	296.567	223.008	389.21	335.558	356.637	333.4	376	110	358	219	394	376	351	567
ENSG00000137745	31.2605	-0.61868	0.31435	-1.70021	0.0890914	0.999961	MMP13	protein_coding	6.65081	7.69961	94.4376	85.5372	7.90275	14.279	18.2891	15.2882	7	4	114	84	8	16	18	26
ENSG00000018610	110.665	-0.411683	0.242189	-1.70007	0.0891186	0.999961	CXorf56	protein_coding	100.712	132.818	135.029	151.727	103.724	88.3516	85.349	87.613	106	69	163	149	105	99	84	149
ENSG00000141068	99.1671	-0.419689	0.245886	-1.69966	0.0891952	0.999961	KSR1	protein_coding	73.1589	128.968	106.035	163.946	73.1004	69.6104	76.2044	102.313	77	67	128	161	74	78	75	174
ENSG00000136279	294.187	-0.349273	0.205557	-1.69907	0.0893067	0.999961	DBNL	protein_coding	316.389	444.652	278.342	302.435	295.365	282.011	214.388	219.914	333	231	336	297	299	316	211	374
ENSG00000245317	30.1425	0.597345	0.314124	1.69843	0.0894264	0.999961	AC008393.1	lincRNA	10.4513	13.4743	20.71	16.2928	5.92706	15.1715	76.2044	82.9089	11	7	25	16	6	17	75	141
ENSG00000068489	263.885	0.391076	0.283398	1.69836	0.0894394	0.999961	PRR11	protein_coding	456.056	513.949	35.6212	34.6222	418.846	436.403	120.911	94.669	480	267	43	34	424	489	119	161
ENSG00000021300	55.4712	-0.47213	0.273744	-1.69663	0.0897675	0.999961	PLEKHB1	protein_coding	89.3109	130.893	30.6508	27.4941	62.2342	58.0086	19.3051	25.8723	94	68	37	27	63	65	19	44
ENSG00000158710	375.907	-0.433262	0.25158	-1.69623	0.0898433	0.999961	TAGLN2	protein_coding	443.704	841.182	288.283	279.014	277.584	313.247	319.043	245.199	467	437	348	274	281	351	314	417
ENSG00000197157	1004.63	-0.328893	0.193844	-1.69488	0.090099	0.999961	SND1	protein_coding	672.682	1074.1	1325.44	1468.39	630.244	662.191	1093.28	1110.74	708	558	1600	1442	638	742	1076	1889
ENSG00000265095	7.04554	0.524149	0.287014	1.69465	0.0901423	0.999961	AC093484.3	processed_pseudogene	0.950116	3.8498	3.3136	2.0366	1.97569	1.78488	25.4015	17.0522	1	2	4	2	2	2	25	29
ENSG00000130147	445.037	-0.358645	0.210625	-1.69425	0.0902178	0.999961	SH3BP4	protein_coding	237.529	454.277	642.01	717.901	242.022	263.27	495.837	507.45	250	236	775	705	245	295	488	863
ENSG00000120616	269.452	0.40075	0.24266	1.69344	0.0903721	0.999961	EPC1	protein_coding	193.824	69.2965	336.33	316.691	189.666	174.918	500.917	373.972	204	36	406	311	192	196	493	636
ENSG00000071073	338.763	0.443458	0.269197	1.69309	0.0904389	0.999961	MGAT4A	protein_coding	329.69	123.194	342.958	308.545	471.201	458.714	308.882	366.916	347	64	414	303	477	514	304	624
ENSG00000105369	13.8432	0.577249	0.308413	1.69209	0.0906292	0.999961	CD79A	protein_coding	0	3.8498	9.9408	12.2196	0.987844	1.78488	39.6263	42.3365	0	2	12	12	1	2	39	72
ENSG00000166289	21.775	0.523925	0.305257	1.69164	0.0907142	0.999961	PLEKHF1	protein_coding	13.3016	19.249	12.426	16.2928	14.8177	37.4825	29.4657	31.1643	14	10	15	16	15	42	29	53
ENSG00000101361	415.428	0.361571	0.214728	1.69158	0.0907261	0.999961	NOP56	protein_coding	414.251	446.577	299.052	276.977	459.347	470.316	525.303	431.597	436	232	361	272	465	527	517	734
ENSG00000168621	89.0566	-0.407158	0.241827	-1.6911	0.0908175	0.999961	GDNF	protein_coding	102.613	102.02	100.236	109.976	65.1977	92.8138	61.9796	77.6169	108	53	121	108	66	104	61	132
ENSG00000124782	527.036	-0.360558	0.213281	-1.69036	0.09096	0.999961	RREB1	protein_coding	547.267	810.384	494.555	569.229	400.077	429.264	414.552	550.962	576	421	597	559	405	481	408	937
ENSG00000122042	391.126	0.420521	0.258722	1.69034	0.0909623	0.999961	UBL3	protein_coding	301.187	127.044	497.868	413.43	470.214	400.706	499.901	418.661	317	66	601	406	476	449	492	712
ENSG00000121957	205.404	0.44901	0.269971	1.69004	0.0910212	0.999961	GPSM2	protein_coding	401.899	113.569	92.7808	65.1712	364.514	390.889	132.088	82.3209	423	59	112	64	369	438	130	140
ENSG00000132554	9.7135	0.550917	0.292652	1.68913	0.0911938	0.999961	RGS22	protein_coding	1.90023	0	9.9408	3.0549	0	3.56976	34.546	24.6963	2	0	12	3	0	4	34	42
ENSG00000149809	393.346	-0.404575	0.230633	-1.68911	0.0911988	0.999961	TM7SF2	protein_coding	612.825	1087.57	123.432	138.489	432.676	506.906	106.686	138.182	645	565	149	136	438	568	105	235
ENSG00000138764	211.876	0.431001	0.269852	1.68844	0.0913277	0.999961	CCNG2	protein_coding	216.626	50.0475	266.745	189.404	242.022	195.444	282.464	252.255	228	26	322	186	245	219	278	429
ENSG00000205413	28.1377	-0.520522	0.310324	-1.68803	0.0914062	0.999961	SAMD9	protein_coding	29.4536	3.8498	67.9288	66.1895	17.7812	19.6337	13.2088	7.05608	31	2	82	65	18	22	13	12
ENSG00000136811	533.175	-0.328895	0.19483	-1.68756	0.0914959	0.999961	ODF2	protein_coding	652.73	935.503	387.691	437.869	605.548	608.644	298.721	338.692	687	486	468	430	613	682	294	576
ENSG00000116560	1735.97	0.325388	0.193368	1.68644	0.0917113	0.999961	SFPQ	protein_coding	1896.43	1486.02	1353.61	1366.56	1891.72	1875.02	2043.29	1975.11	1996	772	1634	1342	1915	2101	2011	3359
ENSG00000184557	116.996	0.506381	0.292371	1.6861	0.0917772	0.999961	SOCS3	protein_coding	65.558	102.02	76.2128	77.3908	63.222	77.6423	242.838	231.087	69	53	92	76	64	87	239	393
ENSG00000165566	7.56653	0.438508	0.298054	1.68574	0.0918465	0.999961	AMER2	protein_coding	10.4513	5.77471	2.4852	0	14.8177	14.279	5.0803	7.64408	11	3	3	0	15	16	5	13
ENSG00000181444	131.762	-0.457815	0.271069	-1.68539	0.0919128	0.999961	ZNF467	protein_coding	168.171	267.561	110.177	104.885	76.064	105.308	95.5096	126.421	177	139	133	103	77	118	94	215
ENSG00000198910	369.753	0.416305	0.257264	1.68531	0.0919288	0.999961	L1CAM	protein_coding	333.491	604.419	173.136	184.312	439.59	449.79	410.488	362.8	351	314	209	181	445	504	404	617
ENSG00000128596	43.698	-0.463794	0.275363	-1.68524	0.0919428	0.999961	CCDC136	protein_coding	71.2587	53.8973	35.6212	51.9333	35.5624	43.7296	26.4175	31.1643	75	28	43	51	36	49	26	53
ENSG00000125657	29.0528	0.513174	0.304135	1.68393	0.0921952	0.999961	TNFSF9	protein_coding	7.60093	3.8498	27.3372	40.732	8.89059	7.13952	68.076	68.7968	8	2	33	40	9	8	67	117
ENSG00000100629	49.1513	0.46088	0.279807	1.68368	0.0922427	0.999961	CEP128	protein_coding	77.9095	32.7233	25.6804	23.4209	80.0153	68.7179	40.6424	44.1005	82	17	31	23	81	77	40	75
ENSG00000154153	51.4218	0.451163	0.275004	1.68364	0.0922511	0.999961	RETREG1	protein_coding	77.9095	53.8973	19.8816	19.3477	87.9181	75.8574	36.5781	39.9844	82	28	24	19	89	85	36	68
ENSG00000138346	93.2906	0.477498	0.304661	1.68333	0.0923107	0.999961	DNA2	protein_coding	132.066	15.3992	72.8992	65.1712	162.006	141.006	77.2205	80.5569	139	8	88	64	164	158	76	137
ENSG00000056558	16.6325	-0.450061	0.314036	-1.68318	0.0923399	0.999961	TRAF1	protein_coding	9.50116	25.0237	20.71	28.5124	0.987844	6.24708	20.3212	21.7562	10	13	25	28	1	7	20	37
ENSG00000111961	145.324	0.444707	0.264377	1.68311	0.0923536	0.999961	SASH1	protein_coding	102.613	150.142	112.662	95.7202	134.347	118.695	214.388	234.027	108	78	136	94	136	133	211	398
ENSG00000256618	7.51353	0.323333	0.286467	1.68258	0.0924562	0.999961	MTRNR2L1	protein_coding	19.0023	1.9249	1.6568	0	14.8177	12.4942	6.09635	4.11605	20	1	2	0	15	14	6	7
ENSG00000170473	132.91	-0.388648	0.230967	-1.68256	0.092461	0.999961	PYM1	protein_coding	130.166	152.067	191.36	143.58	113.602	127.619	106.686	98.1971	137	79	231	141	115	143	105	167
ENSG00000176171	248.513	-0.345781	0.205314	-1.68242	0.0924881	0.999961	BNIP3	protein_coding	171.971	234.838	362.839	360.478	151.14	152.607	285.513	268.719	181	122	438	354	153	171	281	457
ENSG00000155324	39.9528	0.479146	0.28651	1.68162	0.0926434	0.999961	GRAMD2B	protein_coding	40.855	21.1739	30.6508	29.5307	50.38	58.0086	50.803	38.2204	43	11	37	29	51	65	50	65
ENSG00000152127	475.88	-0.330127	0.196999	-1.68151	0.0926647	0.999961	MGAT5	protein_coding	583.371	789.21	356.212	407.32	555.168	565.807	275.352	274.599	614	410	430	400	562	634	271	467
ENSG00000131669	549.483	-0.336757	0.200016	-1.68089	0.0927838	0.999961	NINJ1	protein_coding	459.856	783.435	654.436	602.833	449.469	534.572	426.745	484.517	484	407	790	592	455	599	420	824
ENSG00000106462	245.709	0.37503	0.224205	1.68079	0.0928029	0.999961	EZH2	protein_coding	293.586	142.443	216.212	185.331	365.502	291.828	247.918	222.854	309	74	261	182	370	327	244	379
ENSG00000101400	32.4086	0.510875	0.301208	1.6802	0.0929191	0.999961	SNTA1	protein_coding	19.9524	28.8735	22.3668	21.3843	27.6596	24.9883	59.9475	54.0966	21	15	27	21	28	28	59	92
ENSG00000160679	490.35	0.318865	0.190012	1.67957	0.0930414	0.999961	CHTOP	protein_coding	489.31	392.68	453.135	388.99	553.192	499.767	588.298	557.43	515	204	547	382	560	560	579	948
ENSG00000164038	25.7365	0.518554	0.304245	1.67839	0.0932709	0.999961	SLC9B2	protein_coding	20.9026	15.3992	18.2248	16.2928	46.4287	46.4069	19.3051	22.9323	22	8	22	16	47	52	19	39
ENSG00000178999	74.7935	0.295637	0.313883	1.67485	0.093964	0.999961	AURKB	protein_coding	123.515	173.241	2.4852	6.1098	120.517	116.017	33.53	22.9323	130	90	3	6	122	130	33	39
ENSG00000123119	46.1247	0.443563	0.310854	1.67472	0.0939896	0.999961	NECAB1	protein_coding	120.665	26.9486	4.9704	1.0183	99.7722	102.631	7.11241	5.88007	127	14	6	1	101	115	7	10
ENSG00000065154	286.819	0.434484	0.257809	1.67387	0.0941552	0.999961	OAT	protein_coding	191.923	71.2214	342.958	273.923	133.359	137.436	675.679	468.053	202	37	414	269	135	154	665	796
ENSG00000087510	828.454	0.392336	0.239171	1.67375	0.0941789	0.999961	TFAP2C	protein_coding	914.962	1010.57	503.667	435.832	925.61	945.987	993.706	897.298	963	525	608	428	937	1060	978	1526
ENSG00000176160	8.32169	0.476382	0.298859	1.67368	0.0941944	0.999961	HSF5	protein_coding	0	0	9.9408	8.1464	0.987844	1.78488	23.3694	22.3442	0	0	12	8	1	2	23	38
ENSG00000137261	64.5163	0.424214	0.291242	1.67337	0.0942539	0.999961	KIAA0319	protein_coding	6.65081	5.77471	91.9524	120.159	20.7447	15.1715	135.136	120.541	7	3	111	118	21	17	133	205
ENSG00000215424	99.5431	0.409692	0.242256	1.67331	0.0942672	0.999961	MCM3AP-AS1	antisense_RNA	99.7622	105.87	61.3016	54.9882	166.946	165.101	62.9957	79.3809	105	55	74	54	169	185	62	135
ENSG00000214756	103.611	0.501167	0.28771	1.67321	0.0942853	0.999961	METTL12	protein_coding	38.9548	71.2214	94.4376	79.4274	57.2949	43.7296	228.613	215.21	41	37	114	78	58	49	225	366
ENSG00000200959	80.2811	0.433904	0.268555	1.67259	0.0944087	0.999961	SNORA74A	snoRNA	52.2564	30.7984	127.574	60.0797	87.9181	70.5028	117.863	95.2571	55	16	154	59	89	79	116	162
ENSG00000251867	6.59392	0.443886	0.291093	1.67199	0.0945253	0.999961	AC009812.1	antisense_RNA	0.950116	0	9.9408	3.0549	2.96353	1.78488	15.2409	18.8162	1	0	12	3	3	2	15	32
ENSG00000170836	4252.2	0.340206	0.202056	1.67123	0.0946763	0.999961	PPM1D	protein_coding	1851.78	1189.59	5797.14	5488.63	1752.43	1819.69	9312.18	6806.18	1949	618	6998	5390	1774	2039	9165	11575
ENSG00000105835	472.825	0.381171	0.236257	1.66998	0.0949237	0.999961	NAMPT	protein_coding	190.023	80.8459	699.17	683.279	195.593	205.261	946.967	781.461	200	42	844	671	198	230	932	1329
ENSG00000155380	249.01	0.342598	0.205481	1.66956	0.0950067	0.999961	SLC16A1	protein_coding	249.881	180.941	222.84	209.77	274.621	248.098	300.753	305.175	263	94	269	206	278	278	296	519
ENSG00000215529	5.77881	0.413342	0.278897	1.66913	0.0950922	0.999961	EFCAB8	protein_coding	0	5.77471	1.6568	4.0732	2.96353	2.67732	13.2088	15.8762	0	3	2	4	3	3	13	27
ENSG00000167112	323.875	-0.344763	0.206766	-1.66871	0.0951749	0.999961	TRUB2	protein_coding	343.942	554.372	289.112	287.16	338.83	360.546	208.292	208.742	362	288	349	282	343	404	205	355
ENSG00000198899	4679.97	0.348965	0.209859	1.6686	0.0951963	0.999961	MT-ATP6	protein_coding	7352	4296.38	2807.45	1778.97	8163.54	7400.12	2734.22	2907.1	7738	2232	3389	1747	8264	8292	2691	4944
ENSG00000198185	33.4787	0.495871	0.311592	1.66831	0.0952543	0.999961	ZNF334	protein_coding	32.3039	5.77471	31.4792	24.4392	45.4408	59.7935	38.6102	29.9883	34	3	38	24	46	67	38	51
ENSG00000224738	100.156	0.444737	0.267297	1.66711	0.0954926	0.999961	AC099850.1	antisense_RNA	78.8596	100.095	81.1832	59.0614	89.8938	96.3836	138.184	157.586	83	52	98	58	91	108	136	268
ENSG00000136026	612.518	-0.335517	0.20109	-1.66686	0.095542	0.999961	CKAP4	protein_coding	590.972	881.605	641.182	670.041	502.812	504.229	539.527	569.778	622	458	774	658	509	565	531	969
ENSG00000151014	114.778	0.402534	0.239243	1.66663	0.0955871	0.999961	NOCT	protein_coding	45.6056	80.8459	125.088	121.178	61.2463	82.997	211.34	189.926	48	42	151	119	62	93	208	323
ENSG00000129474	215.674	0.357372	0.214077	1.66651	0.0956127	0.999961	AJUBA	protein_coding	183.372	180.941	185.562	186.349	208.435	209.724	272.304	298.707	193	94	224	183	211	235	268	508
ENSG00000119471	99.3369	0.438129	0.269752	1.66629	0.0956562	0.999961	HSDL2	protein_coding	101.662	36.5731	106.864	80.4457	133.359	114.232	101.606	119.953	107	19	129	79	135	128	100	204
ENSG00000185624	2951.48	-0.343058	0.205081	-1.66352	0.0962091	0.999961	P4HB	protein_coding	2914.01	5308.88	2683.19	2716.82	2645.45	2773.7	2275.97	2293.81	3067	2758	3239	2668	2678	3108	2240	3901
ENSG00000144591	173.302	-0.37685	0.226955	-1.66166	0.0965807	0.999961	GMPPA	protein_coding	179.572	265.637	174.792	182.276	115.578	151.715	168.666	148.178	189	138	211	179	117	170	166	252
ENSG00000188761	5.03995	0.369345	0.270051	1.66152	0.0966082	0.999961	BCL2L15	protein_coding	3.80046	5.77471	0	1.0183	7.90275	5.35464	11.1767	5.29206	4	3	0	1	8	6	11	9
ENSG00000013563	236.682	-0.349137	0.209725	-1.66116	0.0966813	0.999961	DNASE1L1	protein_coding	256.531	373.431	222.84	233.191	208.435	223.11	181.875	194.042	270	194	269	229	211	250	179	330
ENSG00000170271	32.7936	-0.478538	0.294196	-1.66088	0.0967375	0.999961	FAXDC2	protein_coding	46.5557	53.8973	31.4792	29.5307	35.5624	29.4505	11.1767	24.6963	49	28	38	29	36	33	11	42
ENSG00000124343	20.6236	-0.506157	0.305498	-1.66021	0.0968731	0.999961	XG	protein_coding	37.0545	26.9486	24.852	16.2928	15.8055	21.4186	13.2088	9.4081	39	14	30	16	16	24	13	16
ENSG00000182628	248.394	0.459315	0.292062	1.65993	0.0969276	0.999961	SKA2	protein_coding	444.654	67.3716	164.852	127.287	417.858	406.953	201.18	156.998	468	35	199	125	423	456	198	267
ENSG00000161091	313.138	-0.369093	0.221686	-1.65978	0.0969581	0.999961	MFSD12	protein_coding	315.439	615.969	208.757	317.709	324.013	350.729	173.746	198.746	332	320	252	312	328	393	171	338
ENSG00000163006	34.3996	0.49002	0.302323	1.65923	0.0970688	0.999961	CCDC138	protein_coding	42.7552	11.5494	23.1952	24.4392	50.38	54.4389	39.6263	28.8123	45	6	28	24	51	61	39	49
ENSG00000278771	3242.92	-0.380828	0.232118	-1.65893	0.097129	0.999961	RN7SL3	misc_RNA	2125.41	4386.85	4628.27	3662.82	1675.38	1765.25	4187.18	3512.16	2237	2279	5587	3597	1696	1978	4121	5973
ENSG00000145194	67.4401	-0.422304	0.253591	-1.65861	0.0971935	0.999961	ECE2	protein_coding	46.5557	69.2965	115.148	89.6104	38.5259	41.0523	71.1241	68.2088	49	36	139	88	39	46	70	116
ENSG00000134086	433.239	-0.335964	0.202961	-1.65814	0.09729	0.999961	VHL	protein_coding	439.904	490.85	505.324	520.351	406.004	422.124	310.914	370.444	463	255	610	511	411	473	306	630
ENSG00000106780	386.331	0.351391	0.213733	1.65781	0.0973564	0.999961	MEGF9	protein_coding	624.226	354.182	189.704	191.44	605.548	597.043	250.967	277.539	657	184	229	188	613	669	247	472
ENSG00000130222	126.62	0.514247	0.282056	1.65697	0.097525	0.999961	GADD45G	protein_coding	24.703	21.1739	154.911	120.159	19.7569	21.4186	306.85	343.984	26	11	187	118	20	24	302	585
ENSG00000076003	183.647	0.3773	0.231764	1.65534	0.0978562	0.999961	MCM6	protein_coding	323.039	196.34	67.9288	53.9699	312.159	332.88	104.654	78.2049	340	102	82	53	316	373	103	133
ENSG00000131650	33.8502	0.465632	0.298762	1.65407	0.0981133	0.999961	KREMEN2	protein_coding	37.0545	61.5969	5.7988	8.1464	56.3071	66.933	13.2088	21.7562	39	32	7	8	57	75	13	37
ENSG00000262155	7.99222	-0.494224	0.309584	-1.65385	0.0981572	0.999961	LINC02175	lincRNA	8.55104	15.3992	7.4556	13.2379	2.96353	4.4622	3.04818	8.8201	9	8	9	13	3	5	3	15
ENSG00000175591	44.0207	0.468346	0.302053	1.65202	0.0985313	0.999961	P2RY2	protein_coding	35.1543	78.921	20.71	7.1281	78.0397	78.5348	21.3372	32.3404	37	41	25	7	79	88	21	55
ENSG00000196810	118.579	-0.37464	0.227118	-1.65162	0.0986116	0.999961	CTBP1-AS2	antisense_RNA	129.216	165.542	103.55	148.672	110.638	118.695	78.2366	94.081	136	86	125	146	112	133	77	160
ENSG00000162545	28.8591	0.485915	0.303851	1.65084	0.0987718	0.999961	CAMK2N1	protein_coding	29.4536	38.498	13.2544	8.1464	46.4287	44.622	19.3051	31.1643	31	20	16	8	47	50	19	53
ENSG00000263740	154.5	-0.396518	0.244628	-1.65067	0.0988064	0.999961	RN7SL4P	misc_RNA	106.413	196.34	226.153	176.166	65.1977	91.0289	219.469	155.234	112	102	273	173	66	102	216	264
ENSG00000111341	151.808	-0.406	0.256634	-1.64908	0.0991319	0.999961	MGP	protein_coding	355.343	207.889	83.6684	36.6588	211.399	255.238	43.6905	20.5802	374	108	101	36	214	286	43	35
ENSG00000086619	26.8158	0.50142	0.305809	1.64836	0.0992795	0.999961	ERO1B	protein_coding	10.4513	3.8498	33.9644	26.4758	9.87844	12.4942	60.9635	56.4486	11	2	41	26	10	14	60	96
ENSG00000127928	6.45143	-0.410597	0.285709	-1.64799	0.0993547	0.999961	GNGT1	protein_coding	11.4014	9.62451	11.5976	5.0915	5.92706	2.67732	0	5.29206	12	5	14	5	6	3	0	9
ENSG00000116748	19.6614	0.527527	0.313944	1.64794	0.0993648	0.999961	AMPD1	protein_coding	8.55104	1.9249	21.5384	15.2745	5.92706	7.13952	52.8351	44.1005	9	1	26	15	6	8	52	75
ENSG00000147246	11.3389	-0.484246	0.311797	-1.64784	0.0993854	0.999961	HTR2C	protein_coding	29.4536	11.5494	11.5976	9.1647	12.842	8.03196	1.01606	7.05608	31	6	14	9	13	9	1	12
ENSG00000188191	80.897	0.412288	0.251484	1.64634	0.0996939	0.999961	PRKAR1B	protein_coding	62.7077	88.5455	45.562	73.3176	100.76	99.9533	86.365	89.965	66	46	55	72	102	112	85	153
ENSG00000130517	205.867	-0.364687	0.220433	-1.64369	0.100241	0.999961	PGPEP1	protein_coding	132.066	223.289	259.289	342.149	136.322	154.392	170.698	228.735	139	116	313	336	138	173	168	389
ENSG00000219481	253.049	0.362493	0.220938	1.64352	0.100276	0.999961	NBPF1	protein_coding	249.881	240.613	196.331	180.239	310.183	238.282	289.577	319.288	263	125	237	177	314	267	285	543
ENSG00000124614	184.017	-0.424507	0.256709	-1.64284	0.100417	0.999961	RPS10	protein_coding	137.767	377.281	207.1	169.038	124.468	134.759	201.18	120.541	145	196	250	166	126	151	198	205
ENSG00000137285	5.03371	0.436367	0.286374	1.64279	0.100426	0.999961	TUBB2B	protein_coding	3.80046	0	4.142	2.0366	4.93922	5.35464	11.1767	8.8201	4	0	5	2	5	6	11	15
ENSG00000115295	50.4586	0.448371	0.294847	1.64234	0.100519	0.999961	CLIP4	protein_coding	19.9524	13.4743	64.6152	69.2444	52.3557	43.7296	76.2044	64.0927	21	7	78	68	53	49	75	109
ENSG00000242265	130.057	0.440392	0.301711	1.64155	0.100683	0.999961	PEG10	protein_coding	164.37	179.016	52.1892	37.6771	127.432	143.683	169.682	166.406	173	93	63	37	129	161	167	283
ENSG00000138650	68.288	-0.544797	0.292267	-1.64152	0.10069	0.999961	PCDH10	protein_coding	169.121	190.565	6.6272	3.0549	77.0518	89.244	7.11241	3.52804	178	99	8	3	78	100	7	6
ENSG00000102038	23.7247	0.523042	0.313891	1.64115	0.100767	0.999961	SMARCA1	protein_coding	35.1543	5.77471	10.7692	8.1464	56.3071	50.8691	12.1927	10.5841	37	3	13	8	57	57	12	18
ENSG00000144802	308.105	0.441455	0.261128	1.64059	0.100883	0.999961	NFKBIZ	protein_coding	201.425	202.115	277.514	233.191	200.532	173.133	677.711	499.218	212	105	335	229	203	194	667	849
ENSG00000237054	13.9808	0.599852	0.298195	1.64056	0.100889	0.999961	PRMT5-AS1	antisense_RNA	2.85035	1.9249	9.9408	4.0732	0	4.4622	49.7869	38.8084	3	1	12	4	0	5	49	66
ENSG00000159210	266.165	-0.325207	0.198163	-1.64036	0.100931	0.999961	SNF8	protein_coding	316.389	352.257	254.319	279.014	243.997	248.991	210.324	224.03	333	183	307	274	247	279	207	381
ENSG00000101986	144.806	-0.434048	0.286495	-1.6403	0.100943	0.999961	ABCD1	protein_coding	107.363	205.965	149.94	201.623	43.4651	59.7935	183.907	206.39	113	107	181	198	44	67	181	351
ENSG00000124160	317.763	-0.352728	0.214248	-1.64013	0.100978	0.999961	NCOA5	protein_coding	355.343	533.198	298.224	280.032	304.256	285.581	247.918	237.555	374	277	360	275	308	320	244	404
ENSG00000100612	145.764	0.380939	0.234137	1.63964	0.10108	0.999961	DHRS7	protein_coding	152.969	78.921	143.313	120.159	192.63	160.639	164.602	152.882	161	41	173	118	195	180	162	260
ENSG00000089597	1219.66	-0.31798	0.193561	-1.63932	0.101147	0.999961	GANAB	protein_coding	1570.54	2244.44	830.885	875.738	1487.69	1381.5	657.39	709.136	1653	1166	1003	860	1506	1548	647	1206
ENSG00000054965	393.292	-0.334724	0.203729	-1.63853	0.101312	0.999961	FAM168A	protein_coding	514.963	764.186	236.094	283.087	474.165	463.177	188.987	221.678	542	397	285	278	480	519	186	377
ENSG00000128656	38.3875	0.455631	0.28114	1.63844	0.10133	0.999961	CHN1	protein_coding	33.2541	17.3241	39.7632	30.549	42.4773	33.9127	56.8993	52.9206	35	9	48	30	43	38	56	90
ENSG00000164818	245.528	0.369662	0.228479	1.63791	0.101441	0.999961	DNAAF5	protein_coding	224.227	340.708	146.627	147.653	264.742	330.203	244.87	265.191	236	177	177	145	268	370	241	451
ENSG00000164199	570.631	0.418454	0.289128	1.63686	0.101659	0.999961	ADGRV1	protein_coding	334.441	107.795	850.767	719.938	628.269	554.206	678.727	690.908	352	56	1027	707	636	621	668	1175
ENSG00000115825	134.167	0.469726	0.304551	1.63641	0.101753	0.999961	PRKD3	protein_coding	172.921	25.0237	119.29	85.5372	246.961	220.433	102.622	100.549	182	13	144	84	250	247	101	171
ENSG00000186185	72.3718	0.308217	0.312743	1.63588	0.101865	0.999961	KIF18B	protein_coding	107.363	179.016	6.6272	4.0732	96.8087	122.264	30.4818	32.3404	113	93	8	4	98	137	30	55
ENSG00000158793	94.9146	-0.401013	0.245128	-1.63582	0.101877	0.999961	NIT1	protein_coding	108.313	155.917	101.065	81.464	90.8816	89.244	58.9314	73.5008	114	81	122	80	92	100	58	125
ENSG00000161547	790.56	0.354239	0.217575	1.63555	0.101933	0.999961	SRSF2	protein_coding	796.197	812.309	593.134	530.534	826.825	829.077	1041.46	894.946	838	422	716	521	837	929	1025	1522
ENSG00000156886	8.16026	0.485783	0.296717	1.63539	0.101967	0.999961	ITGAD	protein_coding	0	0	7.4556	9.1647	0.987844	0.89244	20.3212	26.4603	0	0	9	9	1	1	20	45
ENSG00000173221	13.9444	-0.5063	0.313912	-1.6347	0.102112	0.999961	GLRX	protein_coding	11.4014	9.62451	28.1656	23.4209	3.95137	4.4622	15.2409	15.2882	12	5	34	23	4	5	15	26
ENSG00000264229	17.416	0.483705	0.31355	1.63255	0.102564	0.999961	RNU4ATAC	snRNA	8.55104	1.9249	27.3372	11.2013	10.8663	8.9244	37.5942	32.9284	9	1	33	11	11	10	37	56
ENSG00000240204	10.3621	0.494954	0.312272	1.63205	0.102669	0.999961	SMKR1	protein_coding	3.80046	3.8498	10.7692	7.1281	11.8541	20.5261	13.2088	11.7601	4	2	13	7	12	23	13	20
ENSG00000139734	56.7018	0.46509	0.291512	1.63203	0.102673	0.999961	DIAPH3	protein_coding	78.8596	21.1739	41.42	34.6222	87.9181	91.0289	49.7869	48.8045	83	11	50	34	89	102	49	83
ENSG00000168453	152.555	0.40003	0.270906	1.63197	0.102687	0.999961	HR	protein_coding	205.225	294.51	38.9348	29.5307	227.204	261.485	74.1723	89.377	216	153	47	29	230	293	73	152
ENSG00000106004	12.4967	0.508581	0.312014	1.63132	0.102823	0.999961	HOXA5	protein_coding	2.85035	0	12.426	13.2379	2.96353	2.67732	37.5942	28.2243	3	0	15	13	3	3	37	48
ENSG00000132196	47.6664	0.457418	0.284045	1.63129	0.102829	0.999961	HSD17B7	protein_coding	43.7053	26.9486	50.5324	28.5124	47.4165	65.1482	57.9154	61.1527	46	14	61	28	48	73	57	104
ENSG00000100284	163.222	-0.357864	0.221308	-1.62796	0.103533	0.999961	TOM1	protein_coding	114.964	157.842	212.899	252.538	80.0153	97.276	187.971	202.274	121	82	257	248	81	109	185	344
ENSG00000168852	6.76141	0.431629	0.297477	1.62794	0.103537	0.999961	TPTE2P5	transcribed_unprocessed_pseudogene	3.80046	0	9.1124	3.0549	7.90275	8.03196	12.1927	9.99611	4	0	11	3	8	9	12	17
ENSG00000067365	125.53	-0.370711	0.227292	-1.62783	0.10356	0.999961	METTL22	protein_coding	99.7622	155.917	154.082	171.074	90.8816	97.276	111.767	123.481	105	81	186	168	92	109	110	210
ENSG00000081041	4.87207	-0.385286	0.271073	-1.62764	0.1036	0.999961	CXCL2	protein_coding	0.950116	5.77471	14.9112	7.1281	0	0	6.09635	4.11605	1	3	18	7	0	0	6	7
ENSG00000230069	67.7713	0.431765	0.262504	1.62754	0.103623	0.999961	LRRC37A15P	processed_pseudogene	26.6032	26.9486	73.7276	84.5189	29.6353	38.3749	141.232	121.129	28	14	89	83	30	43	139	206
ENSG00000101188	6.15071	0.486363	0.294015	1.62698	0.103741	0.999961	NTSR1	protein_coding	3.80046	1.9249	2.4852	3.0549	2.96353	8.03196	8.12847	18.8162	4	1	3	3	3	9	8	32
ENSG00000213889	6.3144	0.495484	0.301178	1.6252	0.10412	0.999961	PPM1N	protein_coding	2.85035	1.9249	4.142	4.0732	3.95137	8.9244	15.2409	9.4081	3	1	5	4	4	10	15	16
ENSG00000198133	32.5993	0.450561	0.308108	1.62514	0.104133	0.999961	TMEM229B	protein_coding	34.2042	67.3716	4.9704	3.0549	57.2949	68.7179	8.12847	17.0522	36	35	6	3	58	77	8	29
ENSG00000118263	177.406	0.381053	0.239603	1.6251	0.104142	0.999961	KLF7	protein_coding	105.463	80.8459	213.727	216.898	184.727	158.854	223.533	235.203	111	42	258	213	187	178	220	400
ENSG00000025708	4.96695	-0.468313	0.270417	-1.62473	0.10422	0.999961	TYMP	protein_coding	0	11.5494	8.284	13.2379	1.97569	0.89244	2.03212	1.76402	0	6	10	13	2	1	2	3
ENSG00000138002	62.9907	0.416248	0.258991	1.62404	0.104367	0.999961	IFT172	protein_coding	77.9095	80.8459	26.5088	25.4575	100.76	106.2	49.7869	36.4564	82	42	32	25	102	119	49	62
ENSG00000148019	183.7	0.431264	0.263172	1.62385	0.104408	0.999961	CEP78	protein_coding	313.538	113.569	67.1004	88.5921	361.551	344.482	95.5096	85.2609	330	59	81	87	366	386	94	145
ENSG00000165028	4.64662	-0.431155	0.284422	-1.62379	0.104421	0.999961	NIPSNAP3B	protein_coding	8.55104	3.8498	5.7988	9.1647	4.93922	2.67732	1.01606	1.17601	9	2	7	9	5	3	1	2
ENSG00000206573	460.842	0.358885	0.224036	1.62341	0.104501	0.999961	THUMPD3-AS1	antisense_RNA	418.051	167.467	492.898	518.314	384.271	330.203	712.257	663.271	440	87	595	509	389	370	701	1128
ENSG00000237489	5.32966	-0.401384	0.285526	-1.62279	0.104635	0.999961	LINC00959	protein_coding	10.4513	11.5494	4.142	4.0732	5.92706	4.4622	2.03212	0	11	6	5	4	6	5	2	0
ENSG00000165105	440.231	0.325072	0.20268	1.62214	0.104773	0.999961	RASEF	protein_coding	290.735	186.716	564.969	527.479	386.247	300.752	622.844	642.103	306	97	682	518	391	337	613	1092
ENSG00000005302	75.1068	0.426095	0.26263	1.62213	0.104776	0.999961	MSL3	protein_coding	85.5104	48.1226	54.6744	52.9516	103.724	119.587	68.076	68.2088	90	25	66	52	105	134	67	116
ENSG00000123600	74.5573	0.429513	0.270597	1.62117	0.104981	0.999961	METTL8	protein_coding	68.4084	28.8735	79.5264	67.2078	90.8816	86.5667	87.3811	87.613	72	15	96	66	92	97	86	149
ENSG00000146530	72.9641	0.469598	0.299803	1.62072	0.105077	0.999961	VWDE	protein_coding	76.0093	19.249	67.1004	57.0248	122.493	115.125	57.9154	68.7968	80	10	81	56	124	129	57	117
ENSG00000177453	5.10159	0.395478	0.279945	1.62072	0.105077	0.999961	NIM1K	protein_coding	0.950116	0	6.6272	3.0549	5.92706	9.81684	9.14453	5.29206	1	0	8	3	6	11	9	9
ENSG00000182934	577.533	-0.331315	0.204712	-1.62039	0.105148	0.999961	SRPRA	protein_coding	544.416	754.562	639.525	671.059	575.913	545.281	437.921	451.589	573	392	772	659	583	611	431	768
ENSG00000170265	299.7	0.363711	0.224041	1.62007	0.105218	0.999961	ZNF282	protein_coding	188.123	313.759	232.78	281.051	229.18	296.29	416.584	439.829	198	163	281	276	232	332	410	748
ENSG00000173465	121.854	-0.370409	0.228052	-1.61993	0.105247	0.999961	SSSCA1	protein_coding	90.261	150.142	167.337	156.818	81.0032	102.631	106.686	119.953	95	78	202	154	82	115	105	204
ENSG00000180879	761.028	-0.340623	0.209451	-1.61988	0.105257	0.999961	SSR4	protein_coding	572.92	1062.55	1028.04	826.859	593.694	620.246	688.888	695.024	603	552	1241	812	601	695	678	1182
ENSG00000065717	36.0821	0.453404	0.300831	1.61988	0.105258	0.999961	TLE2	protein_coding	29.4536	73.1463	9.9408	10.183	51.3679	64.2557	20.3212	29.9883	31	38	12	10	52	72	20	51
ENSG00000270012	28.4794	-0.484162	0.300656	-1.6197	0.105297	0.999961	AC232271.1	lincRNA	36.1044	59.672	24.852	23.4209	33.5867	20.5261	13.2088	16.4642	38	31	30	23	34	23	13	28
ENSG00000185022	120.925	0.534983	0.297025	1.61871	0.10551	0.999961	MAFF	protein_coding	1.90023	11.5494	144.97	142.562	3.95137	4.4622	332.251	325.756	2	6	175	140	4	5	327	554
ENSG00000183137	35.4511	0.467927	0.311649	1.61856	0.105541	0.999961	CEP57L1	protein_coding	57.9571	5.77471	23.1952	19.3477	58.2828	58.9011	32.5139	27.6363	61	3	28	19	59	66	32	47
ENSG00000213160	51.2637	0.452708	0.285255	1.61842	0.105572	0.999961	KLHL23	protein_coding	71.2587	23.0988	29.8224	38.6954	79.0275	72.2877	51.819	44.1005	75	12	36	38	80	81	51	75
ENSG00000075651	67.4578	-0.462138	0.279915	-1.61824	0.105611	0.999961	PLD1	protein_coding	22.8028	13.4743	140.828	153.763	8.89059	17.8488	98.5577	83.4969	24	7	170	151	9	20	97	142
ENSG00000258498	15.3539	-0.483427	0.314436	-1.61708	0.105861	0.999961	DIO3OS	lincRNA	12.3515	23.0988	19.0532	26.4758	16.7933	12.4942	6.09635	6.46807	13	12	23	26	17	14	6	11
ENSG00000106003	256.229	0.366812	0.227222	1.61626	0.106039	0.999961	LFNG	protein_coding	163.42	242.538	212.899	252.538	327.964	335.558	221.501	293.415	172	126	257	248	332	376	218	499
ENSG00000164136	7.19686	-0.511253	0.305337	-1.61581	0.106136	0.999961	IL15	protein_coding	4.75058	5.77471	17.3964	14.2562	3.95137	2.67732	4.06424	4.70405	5	3	21	14	4	3	4	8
ENSG00000120129	331.13	0.416485	0.244781	1.61576	0.106147	0.999961	DUSP1	protein_coding	76.0093	109.719	418.342	370.661	93.8452	87.4592	791.51	701.492	80	57	505	364	95	98	779	1193
ENSG00000243649	6.13562	0.385065	0.286268	1.61549	0.106204	0.999961	CFB	protein_coding	0	0	7.4556	7.1281	3.95137	1.78488	15.2409	13.5241	0	0	9	7	4	2	15	23
ENSG00000141753	265.469	0.385742	0.240716	1.61511	0.106286	0.999961	IGFBP4	protein_coding	214.726	436.953	140	114.05	470.214	406.06	163.586	178.166	226	227	169	112	476	455	161	303
ENSG00000277152	11.5136	0.427155	0.309061	1.61351	0.106634	0.999961	AC110048.2	lincRNA	17.1021	9.62451	2.4852	3.0549	12.842	14.279	16.2569	16.4642	18	5	3	3	13	16	16	28
ENSG00000221869	40.3728	-0.48168	0.294981	-1.61299	0.106748	0.999961	CEBPD	protein_coding	37.0545	94.3202	45.562	30.549	25.6839	29.4505	27.4336	32.9284	39	49	55	30	26	33	27	56
ENSG00000186832	8.52725	-0.477291	0.309028	-1.61298	0.106749	0.999961	KRT16	protein_coding	6.65081	17.3241	9.1124	14.2562	1.97569	4.4622	9.14453	5.29206	7	9	11	14	2	5	9	9
ENSG00000131153	165.415	0.362511	0.283052	1.61262	0.106827	0.999961	GINS2	protein_coding	269.833	356.107	19.8816	10.183	269.681	309.677	53.8511	34.1044	284	185	24	10	273	347	53	58
ENSG00000164885	64.9608	-0.422203	0.261204	-1.61176	0.107014	0.999961	CDK5	protein_coding	65.558	109.719	77.0412	59.0614	45.4408	51.7615	59.9475	51.1566	69	57	93	58	46	58	59	87
ENSG00000139718	496.414	-0.397068	0.244977	-1.61164	0.107039	0.999961	SETD1B	protein_coding	470.307	912.404	364.496	618.108	333.891	367.685	432.841	471.581	495	474	440	607	338	412	426	802
ENSG00000148290	101.636	-0.374968	0.232405	-1.61127	0.10712	0.999961	SURF1	protein_coding	102.613	150.142	121.775	96.7385	86.9302	94.5987	87.3811	72.9128	108	78	147	95	88	106	86	124
ENSG00000188833	21.6046	-0.559746	0.312585	-1.61102	0.107176	0.999961	ENTPD8	protein_coding	43.7053	69.2965	6.6272	3.0549	18.769	23.2035	4.06424	4.11605	46	36	8	3	19	26	4	7
ENSG00000205808	97.179	-0.439495	0.278323	-1.61077	0.107231	0.999961	PLPP6	protein_coding	133.966	75.0712	127.574	127.287	95.8208	107.093	51.819	58.8007	141	39	154	125	97	120	51	100
ENSG00000166435	62.218	-0.427054	0.263616	-1.61052	0.107284	0.999961	XRRA1	protein_coding	45.6056	69.2965	80.3548	103.867	45.4408	49.0842	44.7066	59.3887	48	36	97	102	46	55	44	101
ENSG00000089048	168.575	0.397312	0.312671	1.61025	0.107343	0.999961	ESF1	protein_coding	158.669	7.69961	191.36	203.66	202.508	171.349	231.661	181.694	167	4	231	200	205	192	228	309
ENSG00000121749	139.226	0.409697	0.300743	1.60976	0.10745	0.999961	TBC1D15	protein_coding	117.814	9.62451	187.218	164.965	133.359	95.4911	237.758	167.582	124	5	226	162	135	107	234	285
ENSG00000175556	11.4622	0.333747	0.300209	1.60858	0.107708	0.999961	LONRF3	protein_coding	0	0	6.6272	28.5124	2.96353	1.78488	29.4657	22.3442	0	0	8	28	3	2	29	38
ENSG00000134575	131.684	-0.388754	0.242492	-1.60832	0.107766	0.999961	ACP2	protein_coding	142.517	256.012	113.491	104.885	126.444	149.038	59.9475	101.137	150	133	137	103	128	167	59	172
ENSG00000046653	4.53874	0.387893	0.272065	1.60681	0.108097	0.999961	GPM6B	protein_coding	5.7007	3.8498	0	0	12.842	10.7093	2.03212	1.17601	6	2	0	0	13	12	2	2
ENSG00000278384	5.85385	-0.454704	0.299154	-1.60658	0.108146	0.999961	AL354822.1	protein_coding	12.3515	7.69961	5.7988	7.1281	6.91491	3.56976	1.01606	2.35203	13	4	7	7	7	4	1	4
ENSG00000152527	133.381	-0.399497	0.243996	-1.60592	0.108291	0.999961	PLEKHH2	protein_coding	117.814	71.2214	247.692	202.642	88.9059	80.3196	136.152	122.305	124	37	299	199	90	90	134	208
ENSG00000274286	6.26806	0.471383	0.296743	1.60504	0.108485	0.999961	ADRA2B	protein_coding	2.85035	5.77471	1.6568	3.0549	3.95137	7.13952	12.1927	13.5241	3	3	2	3	4	8	12	23
ENSG00000106399	45.7316	0.458717	0.282299	1.60475	0.108549	0.999961	RPA3	protein_coding	61.7575	34.6482	22.3668	20.366	84.9546	82.997	37.5942	21.1682	65	18	27	20	86	93	37	36
ENSG00000198736	93.3006	-0.420966	0.261484	-1.60409	0.108694	0.999961	MSRB1	protein_coding	78.8596	169.391	100.236	100.812	82.9789	69.6104	68.076	76.4408	83	88	121	99	84	78	67	130
ENSG00000238160	7.41238	0.568404	0.275065	1.60406	0.108701	0.999961	AC116366.2	antisense_RNA	0	0	4.9704	3.0549	0	0	25.4015	25.8723	0	0	6	3	0	0	25	44
ENSG00000106052	306.181	0.413386	0.279531	1.604	0.108715	0.999961	TAX1BP1	protein_coding	200.474	65.4467	415.857	383.899	278.572	298.968	444.018	362.212	211	34	502	377	282	335	437	616
ENSG00000073910	39.8685	-0.449762	0.285241	-1.60372	0.108776	0.999961	FRY	protein_coding	28.5035	26.9486	72.8992	61.098	16.7933	11.6017	48.7708	52.3326	30	14	88	60	17	13	48	89
ENSG00000172780	13.2885	-0.462103	0.314174	-1.60342	0.108843	0.999961	RAB43	protein_coding	9.50116	23.0988	19.0532	17.3111	1.97569	7.13952	11.1767	17.0522	10	12	23	17	2	8	11	29
ENSG00000108588	771.08	0.434506	0.28212	1.60241	0.109065	0.999961	CCDC47	protein_coding	929.213	229.063	713.252	623.199	1212.08	1133.4	693.968	634.459	978	119	861	612	1227	1270	683	1079
ENSG00000182718	1544.6	0.299442	0.18771	1.60201	0.109154	0.999961	ANXA2	protein_coding	1152.49	1012.5	1824.14	1539.67	1523.26	1544.81	1967.09	1792.83	1213	526	2202	1512	1542	1731	1936	3049
ENSG00000204947	34.6635	-0.451937	0.28283	-1.60148	0.109271	0.999961	ZNF425	protein_coding	35.1543	44.2728	38.1064	50.915	20.7447	25.8808	30.4818	31.7524	37	23	46	50	21	29	30	54
ENSG00000230581	5.1952	-0.445426	0.293704	-1.60093	0.109392	0.999961	ACTG1P14	processed_pseudogene	5.7007	7.69961	7.4556	9.1647	0.987844	1.78488	4.06424	4.70405	6	4	9	9	1	2	4	8
ENSG00000229644	25.2694	0.432881	0.313441	1.60086	0.109409	0.999961	NAMPTP1	processed_pseudogene	2.85035	0	38.9348	36.6588	5.92706	8.9244	62.9957	45.8645	3	0	47	36	6	10	62	78
ENSG00000178922	42.4947	-0.435604	0.272229	-1.60046	0.109496	0.999961	HYI	protein_coding	52.2564	69.2965	35.6212	47.8601	35.5624	39.2674	25.4015	34.6924	55	36	43	47	36	44	25	59
ENSG00000065621	84.1604	0.401345	0.251917	1.59953	0.109703	0.999961	GSTO2	protein_coding	54.1566	80.8459	84.4968	61.098	103.724	105.308	88.3971	95.2571	57	42	102	60	105	118	87	162
ENSG00000136943	50.8802	0.445087	0.290847	1.59939	0.109734	0.999961	CTSV	protein_coding	68.4084	53.8973	25.6804	19.3477	70.1369	53.5464	66.0438	49.9806	72	28	31	19	71	60	65	85
ENSG00000110057	121.234	-0.397158	0.247364	-1.59908	0.109803	0.999961	UNC93B1	protein_coding	133.016	286.81	78.698	80.4457	133.359	141.898	49.7869	65.8567	140	149	95	79	135	159	49	112
ENSG00000106415	133.72	0.364922	0.228279	1.59798	0.110048	0.999961	GLCCI1	protein_coding	116.864	88.5455	130.059	117.104	122.493	123.157	191.019	180.518	123	46	157	115	124	138	188	307
ENSG00000150967	139.449	-0.409949	0.252568	-1.59784	0.110078	0.999961	ABCB9	protein_coding	153.919	329.158	86.982	112.013	125.456	132.974	68.076	107.017	162	171	105	110	127	149	67	182
ENSG00000186354	42.7509	0.445467	0.281333	1.59776	0.110097	0.999961	C9orf47	protein_coding	26.6032	15.3992	53.846	37.6771	37.5381	22.311	68.076	80.5569	28	8	65	37	38	25	67	137
ENSG00000072422	49.885	-0.434748	0.270164	-1.59688	0.110292	0.999961	RHOBTB1	protein_coding	78.8596	82.7708	39.7632	40.732	51.3679	41.0523	34.546	29.9883	83	43	48	40	52	46	34	51
ENSG00000171208	103.046	0.396169	0.249481	1.59676	0.110318	0.999961	NETO2	protein_coding	124.465	63.5218	82.0116	73.3176	136.322	140.113	115.831	88.789	131	33	99	72	138	157	114	151
ENSG00000239305	320.955	0.359915	0.230183	1.59658	0.11036	0.999961	RNF103	protein_coding	220.427	88.5455	399.289	408.338	216.338	193.66	543.592	497.454	232	46	482	401	219	217	535	846
ENSG00000130021	35.8941	0.472179	0.293279	1.59641	0.110397	0.999961	PUDP	protein_coding	29.4536	26.9486	28.994	21.3843	66.1855	49.9767	25.4015	38.8084	31	14	35	21	67	56	25	66
ENSG00000238741	1023.89	0.393048	0.29052	1.5964	0.110399	0.999961	SCARNA7	scaRNA	751.542	119.344	1798.46	1062.09	909.804	721.092	1461.09	1367.7	791	62	2171	1043	921	808	1438	2326
ENSG00000017260	438.047	0.414019	0.275712	1.59559	0.110581	0.999961	ATP2C1	protein_coding	443.704	109.719	482.129	457.216	579.864	473.886	519.206	438.653	467	57	582	449	587	531	511	746
ENSG00000176842	232.545	-0.391078	0.242247	-1.59542	0.110619	0.999961	IRX5	protein_coding	272.683	475.451	170.65	196.532	193.617	203.476	150.377	197.57	287	247	206	193	196	228	148	336
ENSG00000101057	539.379	0.316944	0.299422	1.59491	0.110732	0.999961	MYBL2	protein_coding	736.34	1464.85	60.4732	58.0431	721.126	820.153	257.063	196.982	775	761	73	57	730	919	253	335
ENSG00000250479	57.6637	-0.434976	0.272939	-1.59488	0.110739	0.999961	CHCHD10	protein_coding	26.6032	65.4467	84.4968	99.7934	24.6961	26.7732	55.8833	77.6169	28	34	102	98	25	30	55	132
ENSG00000171617	155.655	0.432372	0.264284	1.59481	0.110755	0.999961	ENC1	protein_coding	99.7622	105.87	156.568	108.958	97.7965	96.3836	324.123	255.783	105	55	189	107	99	108	319	435
ENSG00000117614	147.683	0.384896	0.253103	1.59441	0.110844	0.999961	SYF2	protein_coding	70.3086	34.6482	217.041	199.587	96.8087	94.5987	243.854	224.618	74	18	262	196	98	106	240	382
ENSG00000256612	4.48114	0.472008	0.271981	1.59388	0.110964	0.999961	CYP2B7P	transcribed_unprocessed_pseudogene	0.950116	1.9249	0.8284	2.0366	0.987844	0.89244	11.1767	17.0522	1	1	1	2	1	1	11	29
ENSG00000277287	6.57277	-0.432513	0.295263	-1.59341	0.111069	0.999961	AL109976.1	lincRNA	17.1021	13.4743	3.3136	4.0732	3.95137	7.13952	0	3.52804	18	7	4	4	4	8	0	6
ENSG00000161714	125.445	0.386048	0.247522	1.59314	0.111128	0.999961	PLCD3	protein_coding	101.662	221.364	55.5028	63.1346	176.824	196.337	93.4774	95.2571	107	115	67	62	179	220	92	162
ENSG00000007312	6.36432	0.492585	0.276106	1.59305	0.111148	0.999961	CD79B	protein_coding	0	0	2.4852	7.1281	0.987844	0	20.3212	19.9922	0	0	3	7	1	0	20	34
ENSG00000147231	4.50117	0.388413	0.269232	1.59255	0.111262	0.999961	CXorf57	protein_coding	2.85035	3.8498	1.6568	0	1.97569	8.03196	11.1767	6.46807	3	2	2	0	2	9	11	11
ENSG00000136824	188.221	0.487969	0.304305	1.59244	0.111286	0.999961	SMC2	protein_coding	357.244	46.1977	73.7276	65.1712	413.907	397.136	96.5256	55.8606	376	24	89	64	419	445	95	95
ENSG00000108848	420.642	0.406014	0.26443	1.59152	0.111492	0.999961	LUC7L3	protein_coding	474.108	140.518	427.454	384.917	549.241	506.014	450.114	432.773	499	73	516	378	556	567	443	736
ENSG00000187994	15.5388	0.513217	0.313928	1.59016	0.111798	0.999961	RINL	protein_coding	2.85035	7.69961	13.2544	16.2928	5.92706	8.03196	35.5621	34.6924	3	4	16	16	6	9	35	59
ENSG00000204991	134.67	0.44712	0.289715	1.58987	0.111863	0.999961	SPIRE2	protein_coding	87.4107	182.866	69.5856	84.5189	122.493	106.2	169.682	254.607	92	95	84	83	124	119	167	433
ENSG00000143494	12.9152	0.480495	0.314382	1.58965	0.111915	0.999961	VASH2	protein_coding	16.152	9.62451	6.6272	4.0732	21.7326	15.1715	15.2409	14.7002	17	5	8	4	22	17	15	25
ENSG00000258634	78.4462	-0.402617	0.254189	-1.58947	0.111955	0.999961	AL160006.1	antisense_RNA	81.71	111.644	74.556	100.812	48.4043	60.6859	72.1402	77.6169	86	58	90	99	49	68	71	132
ENSG00000182759	57.684	0.501547	0.314443	1.58904	0.112052	0.999961	MAFA	protein_coding	27.5534	59.672	20.71	27.4941	25.6839	26.7732	137.168	136.418	29	31	25	27	26	30	135	232
ENSG00000119321	388.365	-0.313468	0.19745	-1.58812	0.112259	0.999961	FKBP15	protein_coding	391.448	481.226	444.851	425.649	369.454	348.052	309.898	336.34	412	250	537	418	374	390	305	572
ENSG00000170264	15.2971	0.46873	0.314227	1.5877	0.112355	0.999961	FAM161A	protein_coding	22.8028	5.77471	6.6272	9.1647	21.7326	18.7412	19.3051	18.2282	24	3	8	9	22	21	19	31
ENSG00000152558	368.078	0.450433	0.296614	1.58759	0.11238	0.999961	TMEM123	protein_coding	455.106	88.5455	321.419	269.849	640.123	607.752	300.753	261.075	479	46	388	265	648	681	296	444
ENSG00000006062	42.919	0.437487	0.275557	1.58743	0.112416	0.999961	MAP3K14	protein_coding	24.703	30.7984	35.6212	45.8235	39.5137	39.2674	67.0599	60.5647	26	16	43	45	40	44	66	103
ENSG00000135625	5.4675	0.392041	0.24136	1.58735	0.112434	0.999961	EGR4	protein_coding	1.90023	1.9249	0.8284	0	0	2.67732	15.2409	21.1682	2	1	1	0	0	3	15	36
ENSG00000180801	17.6362	0.453832	0.313856	1.58734	0.112436	0.999961	ARSJ	protein_coding	20.9026	25.0237	4.9704	4.0732	24.6961	29.4505	17.273	14.7002	22	13	6	4	25	33	17	25
ENSG00000179889	686.299	-0.294671	0.185614	-1.5872	0.112468	0.999961	PDXDC1	protein_coding	668.882	694.89	825.086	867.591	525.533	631.848	657.39	619.171	704	361	996	852	532	708	647	1053
ENSG00000234840	12.3798	-0.501816	0.309826	-1.58705	0.112502	0.999961	LINC01239	lincRNA	17.1021	3.8498	29.8224	20.366	8.89059	7.13952	3.04818	8.8201	18	2	36	20	9	8	3	15
ENSG00000103642	88.0815	0.450609	0.287275	1.5865	0.112627	0.999961	LACTB	protein_coding	119.715	38.498	62.13	51.9333	123.48	166.886	80.2687	61.7407	126	20	75	51	125	187	79	105
ENSG00000279095	14.235	0.50294	0.314134	1.58648	0.112631	0.999961	AC243964.3	TEC	1.90023	7.69961	14.9112	11.2013	7.90275	5.35464	39.6263	25.2843	2	4	18	11	8	6	39	43
ENSG00000167680	44.3633	-0.490557	0.291841	-1.58627	0.112678	0.999961	SEMA6B	protein_coding	82.6601	127.044	12.426	12.2196	49.3922	49.0842	9.14453	12.9361	87	66	15	12	50	55	9	22
ENSG00000174136	215.581	0.32229	0.203374	1.58622	0.11269	0.999961	RGMB	protein_coding	152.019	146.293	231.952	223.008	192.63	193.66	309.898	275.187	160	76	280	219	195	217	305	468
ENSG00000103248	162.726	-0.346322	0.21813	-1.58609	0.112719	0.999961	MTHFSD	protein_coding	146.318	202.115	180.591	214.861	136.322	134.759	135.136	151.706	154	105	218	211	138	151	133	258
ENSG00000140682	18.0005	0.477018	0.31341	1.5853	0.112899	0.999961	TGFB1I1	protein_coding	2.85035	23.0988	9.9408	10.183	6.91491	10.7093	42.6745	37.6324	3	12	12	10	7	12	42	64
ENSG00000136153	103.765	0.401614	0.251092	1.58514	0.112936	0.999961	LMO7	protein_coding	111.164	76.9961	63.7868	82.4823	189.666	142.79	87.3811	75.8528	117	40	77	81	192	160	86	129
ENSG00000279594	4.8316	0.41432	0.285797	1.58426	0.113134	0.999961	AL049780.3	TEC	1.90023	0	4.142	4.0732	8.89059	4.4622	8.12847	7.05608	2	0	5	4	9	5	8	12
ENSG00000142627	204.35	0.386795	0.244327	1.58419	0.11315	0.999961	EPHA2	protein_coding	110.213	227.138	160.71	183.294	157.067	182.058	288.561	325.756	116	118	194	180	159	204	284	554
ENSG00000063978	510.363	-0.297782	0.187562	-1.58407	0.113178	0.999961	RNF4	protein_coding	416.151	463.901	709.939	695.499	347.721	404.276	523.27	522.15	438	241	857	683	352	453	515	888
ENSG00000170786	22.0741	-0.492118	0.305782	-1.5839	0.113217	0.999961	SDR16C5	protein_coding	13.3016	15.3992	43.0768	40.732	11.8541	6.24708	25.4015	20.5802	14	8	52	40	12	7	25	35
ENSG00000003137	41.7644	-0.510832	0.303794	-1.58369	0.113265	0.999961	CYP26B1	protein_coding	76.9594	128.968	11.5976	11.2013	44.453	38.3749	6.09635	16.4642	81	67	14	11	45	43	6	28
ENSG00000170631	79.4955	-0.38256	0.240946	-1.58367	0.113269	0.999961	ZNF16	protein_coding	66.5081	73.1463	125.917	103.867	48.4043	56.2237	88.3971	73.5008	70	38	152	102	49	63	87	125
ENSG00000198825	71.6138	0.427801	0.273837	1.58338	0.113335	0.999961	INPP5F	protein_coding	92.1613	36.5731	47.2188	56.0065	99.7722	99.0609	83.3168	58.8007	97	19	57	55	101	111	82	100
ENSG00000132109	50.5587	-0.423572	0.266485	-1.58332	0.113349	0.999961	TRIM21	protein_coding	32.3039	57.7471	73.7276	78.4091	26.6718	39.2674	41.6584	54.6846	34	30	89	77	27	44	41	93
ENSG00000130449	273.816	0.386285	0.236481	1.58324	0.113368	0.999961	ZSWIM6	protein_coding	127.316	105.87	323.076	293.27	115.578	120.479	582.202	522.738	134	55	390	288	117	135	573	889
ENSG00000169047	1244.21	-0.287788	0.181605	-1.58299	0.113423	0.999961	IRS1	protein_coding	1556.29	2121.24	875.619	992.842	1406.69	1492.16	728.514	780.285	1638	1102	1057	975	1424	1672	717	1327
ENSG00000265763	12.9216	0.469441	0.314275	1.58293	0.113437	0.999961	ZNF488	protein_coding	11.4014	17.3241	3.3136	5.0915	13.8298	22.311	14.2248	15.8762	12	9	4	5	14	25	14	27
ENSG00000213626	5.2506	0.134408	0.233707	1.58289	0.113447	0.999961	LBH	protein_coding	0	15.3992	1.6568	0	1.97569	0.89244	9.14453	12.9361	0	8	2	0	2	1	9	22
ENSG00000119862	23.9161	0.462001	0.311012	1.58276	0.113477	0.999961	LGALSL	protein_coding	34.2042	11.5494	17.3964	9.1647	25.6839	33.0203	31.4978	28.8123	36	6	21	9	26	37	31	49
ENSG00000154330	18.0812	0.467508	0.314164	1.58261	0.11351	0.999961	PGM5	protein_coding	22.8028	13.4743	4.142	12.2196	25.6839	18.7412	26.4175	21.1682	24	7	5	12	26	21	26	36
ENSG00000123104	266.821	0.385807	0.241645	1.58249	0.113539	0.999961	ITPR2	protein_coding	395.248	179.016	164.852	134.416	496.885	436.403	166.634	161.114	416	93	199	132	503	489	164	274
ENSG00000115616	154.603	0.35845	0.230161	1.58146	0.113774	0.999961	SLC9A2	protein_coding	220.427	171.316	85.3252	68.2261	238.07	207.939	124.975	120.541	232	89	103	67	241	233	123	205
ENSG00000183722	10.0752	-0.502341	0.310719	-1.57998	0.11411	0.999961	LHFPL6	protein_coding	26.6032	19.249	5.7988	6.1098	3.95137	10.7093	4.06424	4.11605	28	10	7	6	4	12	4	7
ENSG00000163155	60.685	-0.421595	0.266852	-1.57995	0.114119	0.999961	LYSMD1	protein_coding	75.0592	53.8973	87.8104	72.2993	47.4165	52.654	41.6584	54.6846	79	28	106	71	48	59	41	93
ENSG00000262943	141.642	-0.34476	0.218592	-1.5782	0.11452	0.999961	ALOX12P2	transcribed_unprocessed_pseudogene	157.719	171.316	130.059	186.349	113.602	116.017	108.718	149.354	166	89	157	183	115	130	107	254
ENSG00000180817	403.407	0.409844	0.274349	1.57704	0.114786	0.999961	PPA1	protein_coding	456.056	109.719	448.993	358.441	456.384	464.069	531.399	402.196	480	57	542	352	462	520	523	684
ENSG00000144045	8.25682	-0.479127	0.311463	-1.5769	0.114818	0.999961	DQX1	protein_coding	12.3515	13.4743	9.9408	9.1647	5.92706	8.03196	3.04818	4.11605	13	7	12	9	6	9	3	7
ENSG00000167766	275.024	0.416634	0.286677	1.57648	0.114916	0.999961	ZNF83	protein_coding	295.486	55.8222	270.058	311.6	353.648	303.43	292.625	317.524	311	29	326	306	358	340	288	540
ENSG00000164896	290.715	-0.329895	0.208471	-1.57615	0.11499	0.999961	FASTK	protein_coding	311.638	494.7	246.035	277.996	262.766	292.72	216.421	223.442	328	257	297	273	266	328	213	380
ENSG00000120656	81.0016	-0.38698	0.245128	-1.57577	0.115078	0.999961	TAF12	protein_coding	76.9594	82.7708	109.349	108.958	64.2098	67.8255	65.0278	72.9128	81	43	132	107	65	76	64	124
ENSG00000115318	11.3249	0.416875	0.311146	1.5756	0.115117	0.999961	LOXL3	protein_coding	8.55104	23.0988	1.6568	2.0366	17.7812	20.5261	8.12847	8.8201	9	12	2	2	18	23	8	15
ENSG00000121753	25.0337	0.446907	0.311443	1.57486	0.11529	0.999961	ADGRB2	protein_coding	21.8527	46.1977	5.7988	8.1464	35.5624	37.4825	15.2409	29.9883	23	24	7	8	36	42	15	51
ENSG00000144395	26.767	0.434261	0.312341	1.57426	0.115427	0.999961	CCDC150	protein_coding	59.8573	17.3241	4.9704	6.1098	47.4165	50.8691	15.2409	12.3481	63	9	6	6	48	57	15	21
ENSG00000136770	244.843	-0.313177	0.19893	-1.57381	0.115532	0.999961	DNAJC1	protein_coding	343.942	302.21	232.78	220.971	254.864	244.529	181.875	177.578	362	157	281	217	258	274	179	302
ENSG00000149792	384.73	-0.31572	0.200455	-1.57365	0.115568	0.999961	MRPL49	protein_coding	356.293	525.498	400.946	452.125	304.256	331.095	360.701	346.924	375	273	484	444	308	371	355	590
ENSG00000168159	578.938	-0.308916	0.196398	-1.57281	0.115762	0.999961	RNF187	protein_coding	426.602	640.992	697.513	829.914	369.454	425.694	653.326	588.007	449	333	842	815	374	477	643	1000
ENSG00000056050	31.1629	0.416829	0.314424	1.5727	0.115789	0.999961	HPF1	protein_coding	43.7053	0	25.6804	25.4575	52.3557	35.6976	37.5942	28.8123	46	0	31	25	53	40	37	49
ENSG00000132694	610.729	-0.333243	0.211038	-1.5724	0.115858	0.999961	ARHGEF11	protein_coding	661.281	979.775	483.786	674.114	560.107	550.636	492.789	483.341	696	509	584	662	567	617	485	822
ENSG00000130203	13.9837	0.42616	0.312421	1.57224	0.115895	0.999961	APOE	protein_coding	1.90023	19.249	4.9704	15.2745	13.8298	16.0639	22.3533	18.2282	2	10	6	15	14	18	22	31
ENSG00000046647	54.5772	0.414337	0.263706	1.57209	0.115929	0.999961	GEMIN8	protein_coding	54.1566	42.3479	44.7336	36.6588	71.1247	73.1801	53.8511	60.5647	57	22	54	36	72	82	53	103
ENSG00000159842	352.23	-0.335379	0.212861	-1.57127	0.11612	0.999961	ABR	protein_coding	309.738	552.447	350.413	399.173	279.56	300.752	290.593	335.164	326	287	423	392	283	337	286	570
ENSG00000064655	38.624	0.442395	0.281942	1.5706	0.116275	0.999961	EYA2	protein_coding	27.5534	32.7233	24.852	37.6771	50.38	37.4825	47.7548	50.5686	29	17	30	37	51	42	47	86
ENSG00000065457	257.379	-0.335329	0.214874	-1.57041	0.116319	0.999961	ADAT1	protein_coding	287.885	352.257	255.147	261.703	285.487	269.517	152.409	194.63	303	183	308	257	289	302	150	331
ENSG00000135317	331.49	0.419361	0.303664	1.57032	0.11634	0.999961	SNX14	protein_coding	402.849	44.2728	346.271	300.398	483.056	421.232	336.316	317.524	424	23	418	295	489	472	331	540
ENSG00000269891	4.54598	0.342782	0.265961	1.5698	0.116462	0.999961	ARHGAP19-SLIT1	protein_coding	2.85035	7.69961	0	0	13.8298	8.03196	1.01606	2.94003	3	4	0	0	14	9	1	5
ENSG00000170456	49.4964	0.418809	0.270242	1.56924	0.116592	0.999961	DENND5B	protein_coding	24.703	25.0237	50.5324	62.1163	40.5016	41.9447	78.2366	72.9128	26	13	61	61	41	47	77	124
ENSG00000080986	58.6005	0.439336	0.290799	1.56902	0.116643	0.999961	NDC80	protein_coding	125.415	50.0475	8.284	5.0915	126.444	132.081	13.2088	8.23209	132	26	10	5	128	148	13	14
ENSG00000090615	1257.41	-0.321652	0.205498	-1.56848	0.11677	0.999961	GOLGA3	protein_coding	1070.78	1686.21	1325.44	1573.27	879.181	909.397	1179.64	1435.32	1127	876	1600	1545	890	1019	1161	2441
ENSG00000197555	610.242	-0.290687	0.185652	-1.56804	0.116872	0.999961	SIPA1L1	protein_coding	740.14	814.234	584.022	566.175	674.697	619.354	451.13	432.185	779	423	705	556	683	694	444	735
ENSG00000065989	15.6747	-0.491797	0.312912	-1.56803	0.116875	0.999961	PDE4A	protein_coding	9.50116	32.7233	22.3668	18.3294	5.92706	9.81684	13.2088	13.5241	10	17	27	18	6	11	13	23
ENSG00000170006	63.1744	-0.438287	0.287347	-1.56754	0.116989	0.999961	TMEM154	protein_coding	103.563	48.1226	79.5264	70.2627	72.1126	68.7179	32.5139	30.5763	109	25	96	69	73	77	32	52
ENSG00000214814	12.2202	0.405406	0.308284	1.56723	0.117061	0.999961	FER1L6	protein_coding	0	1.9249	12.426	19.3477	4.93922	3.56976	35.5621	19.9922	0	1	15	19	5	4	35	34
ENSG00000161267	56.2293	-0.42585	0.282713	-1.5671	0.117091	0.999961	BDH1	protein_coding	69.3585	132.818	31.4792	31.5673	80.0153	71.3952	13.2088	19.9922	73	69	38	31	81	80	13	34
ENSG00000143320	203.774	-0.4749	0.27991	-1.56701	0.117112	0.999961	CRABP2	protein_coding	317.339	617.894	95.266	69.2444	169.909	175.811	107.702	77.0289	334	321	115	68	172	197	106	131
ENSG00000158406	301.317	-0.303824	0.193834	-1.56695	0.117126	0.999961	HIST1H4H	protein_coding	332.541	373.431	347.928	294.289	261.779	282.904	271.288	246.375	350	194	420	289	265	317	267	419
ENSG00000177519	15.997	0.472387	0.313235	1.56577	0.117402	0.999961	RPRM	protein_coding	10.4513	25.0237	5.7988	7.1281	22.7204	24.9883	14.2248	17.6402	11	13	7	7	23	28	14	30
ENSG00000239521	72.6926	-0.401835	0.264214	-1.56532	0.117509	0.999961	GATS	protein_coding	90.261	121.269	54.6744	68.2261	90.8816	86.5667	24.3854	45.2765	95	63	66	67	92	97	24	77
ENSG00000111788	30.0202	0.404255	0.311753	1.56519	0.117539	0.999961	AC009533.1	unprocessed_pseudogene	38.9548	57.7471	4.142	1.0183	74.0883	46.4069	10.1606	7.64408	41	30	5	1	75	52	10	13
ENSG00000134057	319.22	0.334776	0.212679	1.56482	0.117625	0.999961	CCNB1	protein_coding	512.113	340.708	133.372	103.867	581.84	597.043	155.457	129.361	539	177	161	102	589	669	153	220
ENSG00000122085	182.453	-0.34462	0.220257	-1.56427	0.117755	0.999961	MTERF4	protein_coding	187.173	180.941	207.1	256.611	179.788	146.36	138.184	163.466	197	94	250	252	182	164	136	278
ENSG00000138769	14.3834	0.463808	0.313523	1.56385	0.117852	0.999961	CDKL2	protein_coding	7.60093	0	14.0828	15.2745	6.91491	7.13952	37.5942	26.4603	8	0	17	15	7	8	37	45
ENSG00000269938	16.4194	0.457331	0.313865	1.56315	0.118018	0.999961	AC068790.2	sense_intronic	13.3016	1.9249	19.0532	13.2379	20.7447	14.279	22.3533	26.4603	14	1	23	13	21	16	22	45
ENSG00000253910	43.2331	-0.431759	0.276208	-1.56255	0.118158	0.999961	PCDHGB2	protein_coding	57.007	67.3716	43.9052	40.732	36.5502	34.8052	28.4497	37.0444	60	35	53	40	37	39	28	63
ENSG00000114268	42.9234	-0.458875	0.291474	-1.56233	0.11821	0.999961	PFKFB4	protein_coding	34.2042	86.6206	39.7632	54.9882	30.6232	26.7732	34.546	35.8684	36	45	48	54	31	30	34	61
ENSG00000166845	17.0982	0.500413	0.314168	1.56212	0.118259	0.999961	C18orf54	protein_coding	24.703	5.77471	7.4556	6.1098	41.4894	33.0203	11.1767	7.05608	26	3	9	6	42	37	11	12
ENSG00000198648	114.887	0.361961	0.233706	1.56159	0.118385	0.999961	STK39	protein_coding	78.8596	48.1226	130.887	133.397	93.8452	78.5348	196.099	159.35	83	25	158	131	95	88	193	271
ENSG00000062194	559.475	0.400292	0.287538	1.56148	0.11841	0.999961	GPBP1	protein_coding	518.763	86.6206	719.051	632.364	545.29	496.197	830.12	647.395	546	45	868	621	552	556	817	1101
ENSG00000229358	15.7778	0.460796	0.314009	1.56064	0.118609	0.999961	DPY19L1P1	unprocessed_pseudogene	22.8028	7.69961	10.7692	5.0915	23.7082	19.6337	18.2891	18.2282	24	4	13	5	24	22	18	31
ENSG00000177169	1004.02	-0.29282	0.187874	-1.56041	0.118664	0.999961	ULK1	protein_coding	898.81	1264.66	984.139	1313.61	666.795	868.345	925.63	1110.16	946	657	1188	1290	675	973	911	1888
ENSG00000174799	112.176	0.405838	0.268251	1.56018	0.118717	0.999961	CEP135	protein_coding	156.769	42.3479	86.982	92.6653	152.128	132.974	118.879	114.661	165	22	105	91	154	149	117	195
ENSG00000092931	70.2837	0.406489	0.260212	1.5598	0.118808	0.999961	MFSD11	protein_coding	63.6578	46.1977	60.4732	58.0431	63.222	65.1482	113.799	91.729	67	24	73	57	64	73	112	156
ENSG00000091039	553.15	0.405648	0.301847	1.55967	0.118838	0.999961	OSBPL8	protein_coding	581.471	69.2965	656.093	575.339	632.22	620.246	703.113	587.419	612	36	792	565	640	695	692	999
ENSG00000180596	351.854	-0.352786	0.221661	-1.55951	0.118876	0.999961	HIST1H2BC	protein_coding	440.854	891.23	200.473	145.617	384.271	459.607	153.425	139.358	464	463	242	143	389	515	151	237
ENSG00000198198	289.381	-0.326345	0.208872	-1.55938	0.118907	0.999961	SZT2	protein_coding	262.232	438.878	274.2	341.13	247.949	265.947	215.405	269.307	276	228	331	335	251	298	212	458
ENSG00000101000	15.7929	-0.482823	0.310685	-1.55832	0.119157	0.999961	PROCR	protein_coding	17.1021	26.9486	19.0532	18.3294	8.89059	12.4942	11.1767	12.3481	18	14	23	18	9	14	11	21
ENSG00000115457	388.658	0.384509	0.271656	1.55803	0.119225	0.999961	IGFBP2	protein_coding	426.602	760.336	162.366	94.7019	528.496	554.206	266.207	316.348	449	395	196	93	535	621	262	538
ENSG00000168542	107.405	-0.718279	0.313423	-1.55768	0.11931	0.999961	COL3A1	protein_coding	148.218	585.17	11.5976	5.0915	27.6596	45.5145	25.4015	10.5841	156	304	14	5	28	51	25	18
ENSG00000130038	38.5956	0.436142	0.292286	1.55763	0.119321	0.999961	CRACR2A	protein_coding	35.1543	69.2965	11.5976	14.2562	60.2585	64.2557	23.3694	30.5763	37	36	14	14	61	72	23	52
ENSG00000189350	14.0321	0.472508	0.309685	1.55736	0.119386	0.999961	TOGARAM2	protein_coding	6.65081	15.3992	5.7988	5.0915	8.89059	8.03196	29.4657	32.9284	7	8	7	5	9	9	29	56
ENSG00000197256	357.049	-0.366563	0.22983	-1.55735	0.119388	0.999961	KANK2	protein_coding	491.21	848.882	192.189	190.422	374.393	403.383	159.521	196.394	517	441	232	187	379	452	157	334
ENSG00000105939	421.088	-0.393471	0.252609	-1.5572	0.119424	0.999961	ZC3HAV1	protein_coding	410.45	321.459	617.158	642.547	386.247	393.566	310.914	286.359	432	167	745	631	391	441	306	487
ENSG00000185551	600.986	-0.390815	0.241267	-1.55711	0.119444	0.999961	NR2F2	protein_coding	1203.8	1274.29	295.739	190.422	718.162	663.976	202.196	259.311	1267	662	357	187	727	744	199	441
ENSG00000160917	153.31	-0.365905	0.234417	-1.55693	0.119486	0.999961	CPSF4	protein_coding	135.867	250.237	155.739	171.074	140.274	133.866	118.879	120.541	143	130	188	168	142	150	117	205
ENSG00000173992	114.073	-0.38743	0.248169	-1.55511	0.11992	0.999961	CCS	protein_coding	115.914	202.115	106.035	115.068	103.724	90.1365	84.3329	95.2571	122	105	128	113	105	101	83	162
ENSG00000121316	13.1419	0.459344	0.31442	1.5549	0.11997	0.999961	PLBD1	protein_coding	12.3515	19.249	4.142	3.0549	18.769	24.0959	15.2409	8.23209	13	10	5	3	19	27	15	14
ENSG00000154734	59.6985	0.436847	0.314244	1.55426	0.120122	0.999961	ADAMTS1	protein_coding	46.5557	80.8459	26.5088	16.2928	49.3922	33.9127	122.943	101.137	49	42	32	16	50	38	121	172
ENSG00000146410	23.8651	0.473209	0.306034	1.55338	0.120332	0.999961	MTFR2	protein_coding	20.9026	21.1739	13.2544	15.2745	24.6961	24.9883	40.6424	29.9883	22	11	16	15	25	28	40	51
ENSG00000174151	177.913	-0.340149	0.219294	-1.55289	0.120448	0.999961	CYB561D1	protein_coding	171.971	221.364	197.159	217.916	164.97	173.133	139.2	137.594	181	115	238	214	167	194	137	234
ENSG00000111144	327.675	0.362001	0.235354	1.5527	0.120495	0.999961	LTA4H	protein_coding	376.246	171.316	292.425	285.124	440.578	406.953	331.235	317.524	396	89	353	280	446	456	326	540
ENSG00000178397	133.749	0.36487	0.235107	1.55207	0.120644	0.999961	FAM220A	protein_coding	92.1613	80.8459	130.887	147.653	98.7844	141.006	209.308	169.346	97	42	158	145	100	158	206	288
ENSG00000168461	181.543	-0.369207	0.241544	-1.55071	0.12097	0.999961	RAB31	protein_coding	348.693	202.115	137.514	138.489	211.399	238.282	100.59	75.2648	367	105	166	136	214	267	99	128
ENSG00000167550	9.58351	0.416911	0.30779	1.55065	0.120985	0.999961	RHEBL1	protein_coding	0.950116	1.9249	9.1124	14.2562	5.92706	8.03196	22.3533	14.1122	1	1	11	14	6	9	22	24
ENSG00000260257	14.4395	0.469914	0.314008	1.55049	0.121025	0.999961	AL035071.1	lincRNA	4.75058	3.8498	17.3964	14.2562	12.842	7.13952	22.3533	32.9284	5	2	21	14	13	8	22	56
ENSG00000196632	9.17511	0.442441	0.309833	1.55025	0.121081	0.999961	WNK3	protein_coding	13.3016	3.8498	2.4852	5.0915	13.8298	12.4942	11.1767	11.1721	14	2	3	5	14	14	11	19
ENSG00000065613	610.816	0.384176	0.291595	1.5494	0.121284	0.999961	SLK	protein_coding	373.396	73.1463	849.11	922.579	483.056	456.929	921.566	806.745	393	38	1025	906	489	512	907	1372
ENSG00000228613	17.3294	0.49643	0.313946	1.54899	0.121384	0.999961	AC141930.1	antisense_RNA	11.4014	23.0988	7.4556	4.0732	42.4773	33.0203	7.11241	9.99611	12	12	9	4	43	37	7	17
ENSG00000116661	30.5463	-0.445208	0.299562	-1.54883	0.121422	0.999961	FBXO2	protein_coding	48.4559	42.3479	28.1656	28.5124	31.611	34.8052	8.12847	22.3442	51	22	34	28	32	39	8	38
ENSG00000141026	106.846	-0.375531	0.24137	-1.5488	0.121429	0.999961	MED9	protein_coding	67.4582	113.569	134.201	183.294	63.222	65.1482	113.799	114.073	71	59	162	180	64	73	112	194
ENSG00000083720	71.9401	0.422247	0.279397	1.54808	0.121604	0.999961	OXCT1	protein_coding	118.764	40.4229	37.278	40.732	107.675	113.34	69.092	48.2165	125	21	45	40	109	127	68	82
ENSG00000144648	10.9658	-0.484918	0.312976	-1.54676	0.12192	0.999961	ACKR2	protein_coding	17.1021	26.9486	10.7692	6.1098	3.95137	10.7093	5.0803	7.05608	18	14	13	6	4	12	5	12
ENSG00000210082	126734	0.262821	0.17018	1.54658	0.121964	0.999961	MT-RNR2	Mt_rRNA	151568	120713	109074	77634.1	167800	154066	134781	98238.8	159526	62711	131668	76239	169865	172635	132651	167071
ENSG00000174080	17.2261	0.469633	0.310857	1.54639	0.122011	0.999961	CTSF	protein_coding	15.2019	25.0237	5.7988	6.1098	23.7082	34.8052	14.2248	12.9361	16	13	7	6	24	39	14	22
ENSG00000005059	36.4426	0.458529	0.292091	1.5463	0.122032	0.999961	MCUB	protein_coding	40.855	23.0988	19.0532	25.4575	70.1369	59.7935	28.4497	24.6963	43	12	23	25	71	67	28	42
ENSG00000201998	34.7343	0.410608	0.30903	1.54628	0.122036	0.999961	SNORA23	snoRNA	18.0522	1.9249	71.2424	25.4575	23.7082	18.7412	59.9475	58.8007	19	1	86	25	24	21	59	100
ENSG00000226057	5.97806	-0.456926	0.294826	-1.54553	0.122218	0.999961	PHF2P2	transcribed_unprocessed_pseudogene	3.80046	5.77471	7.4556	18.3294	2.96353	0.89244	5.0803	3.52804	4	3	9	18	3	1	5	6
ENSG00000196998	212.984	-0.323854	0.209067	-1.54547	0.122233	0.999961	WDR45	protein_coding	169.121	219.439	279.999	296.325	156.079	155.285	219.469	208.154	178	114	338	291	158	174	216	354
ENSG00000101311	32.4837	0.432543	0.30568	1.54532	0.12227	0.999961	FERMT1	protein_coding	26.6032	63.5218	9.9408	10.183	51.3679	47.2993	27.4336	23.5203	28	33	12	10	52	53	27	40
ENSG00000136856	137.897	-0.39094	0.247115	-1.54523	0.12229	0.999961	SLC2A8	protein_coding	164.37	338.783	80.3548	90.6287	117.553	153.5	72.1402	85.849	173	176	97	89	119	172	71	146
ENSG00000065320	200.416	-0.443003	0.272712	-1.54516	0.122309	0.999961	NTN1	protein_coding	282.184	546.672	92.7808	118.123	175.836	165.101	98.5577	124.069	297	284	112	116	178	185	97	211
ENSG00000165490	60.2009	0.441021	0.303047	1.54488	0.122375	0.999961	DDIAS	protein_coding	135.867	26.9486	13.2544	20.366	112.614	120.479	31.4978	20.5802	143	14	16	20	114	135	31	35
ENSG00000175063	253.066	0.363924	0.264656	1.54374	0.122651	0.999961	UBE2C	protein_coding	375.296	488.925	56.3312	53.9699	387.235	405.168	134.12	123.481	395	254	68	53	392	454	132	210
ENSG00000164080	218.254	-0.339553	0.219852	-1.54285	0.122866	0.999961	RAD54L2	protein_coding	189.073	273.336	236.922	297.343	199.544	186.52	168.666	194.63	199	142	286	292	202	209	166	331
ENSG00000153250	185.455	0.396916	0.272146	1.54282	0.122874	0.999961	RBMS1	protein_coding	155.819	48.1226	216.212	219.953	211.399	182.058	233.694	216.386	164	25	261	216	214	204	230	368
ENSG00000153339	291.516	0.399382	0.27748	1.5428	0.12288	0.999961	TRAPPC8	protein_coding	283.135	65.4467	336.33	320.764	305.244	290.043	405.408	325.756	298	34	406	315	309	325	399	554
ENSG00000144199	10.9233	0.469639	0.311886	1.54245	0.122965	0.999961	FAHD2B	protein_coding	4.75058	13.4743	4.142	6.1098	7.90275	11.6017	22.3533	17.0522	5	7	5	6	8	13	22	29
ENSG00000011007	370.977	-0.330518	0.213556	-1.54244	0.122966	0.999961	ELOA	protein_coding	277.434	404.229	483.786	526.461	292.402	275.764	386.102	321.64	292	210	584	517	296	309	380	547
ENSG00000121152	112.738	0.37627	0.268544	1.54214	0.123041	0.999961	NCAPH	protein_coding	206.175	175.166	19.0532	15.2745	209.423	201.692	45.7227	29.4003	217	91	23	15	212	226	45	50
ENSG00000140403	120.239	0.347922	0.228279	1.54064	0.123405	0.999961	DNAJA4	protein_coding	55.1067	51.9724	145.798	163.946	78.0397	74.0726	193.051	199.922	58	27	176	161	79	83	190	340
ENSG00000107223	797.875	-0.33558	0.216514	-1.54014	0.123527	0.999961	EDF1	protein_coding	725.889	1416.73	816.802	724.011	643.086	699.673	692.952	663.859	764	736	986	711	651	784	682	1129
ENSG00000158006	44.1103	-0.418974	0.275228	-1.53954	0.123672	0.999961	PAFAH2	protein_coding	45.6056	61.5969	47.2188	54.9882	32.5988	41.0523	23.3694	46.4525	48	32	57	54	33	46	23	79
ENSG00000120837	168.402	0.423283	0.307412	1.53949	0.123685	0.999961	NFYB	protein_coding	221.377	23.0988	152.426	140.525	232.143	252.561	191.019	134.065	233	12	184	138	235	283	188	228
ENSG00000197147	165.278	0.32567	0.212235	1.53909	0.123783	0.999961	LRRC8B	protein_coding	127.316	105.87	183.076	160.891	166.946	148.145	230.645	199.334	134	55	221	158	169	166	227	339
ENSG00000270061	11.0029	0.441847	0.31272	1.53881	0.123851	0.999961	AC068790.5	sense_intronic	3.80046	1.9249	12.426	12.2196	13.8298	9.81684	19.3051	14.7002	4	1	15	12	14	11	19	25
ENSG00000143669	83.8445	0.387581	0.255771	1.53878	0.123859	0.999961	LYST	protein_coding	75.0592	28.8735	98.5796	76.3725	75.0761	58.0086	156.473	102.313	79	15	119	75	76	65	154	174
ENSG00000254416	37.8817	-0.516862	0.300983	-1.53856	0.123911	0.999961	AP000924.1	lincRNA	94.0615	94.3202	12.426	4.0732	38.5259	44.622	9.14453	5.88007	99	49	15	4	39	50	9	10
ENSG00000183833	8.1312	0.422036	0.303446	1.53806	0.124033	0.999961	MAATS1	protein_coding	13.3016	1.9249	1.6568	4.0732	15.8055	14.279	8.12847	5.88007	14	1	2	4	16	16	8	10
ENSG00000138678	58.706	0.398442	0.267135	1.53802	0.124044	0.999961	GPAT3	protein_coding	23.7529	19.249	77.0412	78.4091	38.5259	38.3749	95.5096	98.7851	25	10	93	77	39	43	94	168
ENSG00000140497	487.068	-0.33369	0.2162	-1.53799	0.124052	0.999961	SCAMP2	protein_coding	489.31	881.605	430.768	434.814	501.825	474.778	320.059	363.388	515	458	520	427	508	532	315	618
ENSG00000178381	129.114	0.352244	0.234839	1.53792	0.124069	0.999961	ZFAND2A	protein_coding	37.0545	48.1226	189.704	180.239	63.222	68.7179	219.469	226.383	39	25	229	177	64	77	216	385
ENSG00000274677	11.7397	-0.393922	0.310388	-1.53784	0.124088	0.999961	AC040169.3	sense_intronic	19.9524	23.0988	6.6272	9.1647	18.769	11.6017	0	4.70405	21	12	8	9	19	13	0	8
ENSG00000240857	56.5136	0.414808	0.271442	1.53755	0.124158	0.999961	RDH14	protein_coding	56.0568	30.7984	47.2188	48.8784	72.1126	71.3952	72.1402	53.5086	59	16	57	48	73	80	71	91
ENSG00000197892	106.655	0.370547	0.240595	1.53754	0.124162	0.999961	KIF13B	protein_coding	76.0093	107.795	92.7808	83.5006	93.8452	111.555	144.28	143.474	80	56	112	82	95	125	142	244
ENSG00000283959	5.77451	0.457119	0.297103	1.53717	0.124251	0.999961	AP002851.1	bidirectional_promoter_lncRNA	3.80046	1.9249	3.3136	3.0549	4.93922	4.4622	11.1767	13.5241	4	1	4	3	5	5	11	23
ENSG00000203993	69.944	-0.403856	0.264098	-1.53711	0.124266	0.999961	ARRDC1-AS1	antisense_RNA	59.8573	103.945	82.0116	84.5189	48.4043	46.4069	53.8511	80.5569	63	54	99	83	49	52	53	137
ENSG00000198727	4941.56	0.354177	0.242987	1.53582	0.124583	0.999961	MT-CYB	protein_coding	7933.47	6891.15	2088.4	1231.12	7898.8	7579.5	2513.73	3396.33	8350	3580	2521	1209	7996	8493	2474	5776
ENSG00000215301	2177.2	0.360371	0.244731	1.53528	0.124714	0.999961	DDX3X	protein_coding	1703.56	612.119	2860.47	2595.65	1806.77	1731.33	3372.3	2735.41	1793	318	3453	2549	1829	1940	3319	4652
ENSG00000160298	140.81	0.366666	0.280149	1.535	0.124785	0.999961	C21orf58	protein_coding	190.023	309.909	24.0236	24.4392	216.338	234.712	67.0599	59.9767	200	161	29	24	219	263	66	102
ENSG00000182473	536.23	-0.341353	0.221167	-1.53442	0.124925	0.999961	EXOC7	protein_coding	531.115	981.7	469.703	499.985	517.63	480.133	377.974	431.597	559	510	567	491	524	538	372	734
ENSG00000111846	14.8172	-0.481808	0.312718	-1.53395	0.125042	0.999961	GCNT2	protein_coding	16.152	21.1739	25.6804	14.2562	9.87844	8.03196	12.1927	11.1721	17	11	31	14	10	9	12	19
ENSG00000167110	639.024	-0.310486	0.2033	-1.53356	0.125139	0.999961	GOLGA2	protein_coding	568.169	779.585	724.022	776.963	427.736	458.714	654.342	722.66	598	405	874	763	433	514	644	1229
ENSG00000142961	42.8238	-0.427522	0.277622	-1.5333	0.125202	0.999961	MOB3C	protein_coding	33.2541	59.672	48.0472	66.1895	29.6353	35.6976	36.5781	33.5164	35	31	58	65	30	40	36	57
ENSG00000122694	11.9385	-0.493583	0.314368	-1.5331	0.125251	0.999961	GLIPR2	protein_coding	23.7529	21.1739	13.2544	7.1281	8.89059	7.13952	7.11241	7.05608	25	11	16	7	9	8	7	12
ENSG00000275120	4.94757	0.401537	0.28558	1.53302	0.12527	0.999961	AC048382.5	antisense_RNA	0.950116	0	5.7988	4.0732	2.96353	4.4622	10.1606	11.1721	1	0	7	4	3	5	10	19
ENSG00000158042	125.596	-0.346788	0.22592	-1.53284	0.125315	0.999961	MRPL17	protein_coding	141.567	213.664	121.775	99.7934	121.505	139.221	84.3329	82.9089	149	111	147	98	123	156	83	141
ENSG00000105717	6.99489	0.429254	0.302493	1.5318	0.125571	0.999961	PBX4	protein_coding	6.65081	7.69961	1.6568	2.0366	10.8663	8.9244	8.12847	9.99611	7	4	2	2	11	10	8	17
ENSG00000039139	49.3102	0.406296	0.266215	1.53173	0.125588	0.999961	DNAH5	protein_coding	50.3561	30.7984	41.42	38.6954	69.1491	53.5464	59.9475	50.5686	53	16	50	38	70	60	59	86
ENSG00000100714	332.465	0.328977	0.219441	1.5317	0.125597	0.999961	MTHFD1	protein_coding	429.452	485.075	166.508	124.233	520.594	476.563	232.678	224.618	452	252	201	122	527	534	229	382
ENSG00000272476	7.42889	-0.461733	0.306741	-1.53099	0.125772	0.999961	AL024507.2	antisense_RNA	3.80046	9.62451	19.8816	8.1464	0.987844	3.56976	8.12847	5.29206	4	5	24	8	1	4	8	9
ENSG00000121075	16.752	0.52281	0.31411	1.53048	0.125898	0.999961	TBX4	protein_coding	4.75058	3.8498	9.9408	19.3477	5.92706	2.67732	41.6584	45.8645	5	2	12	19	6	3	41	78
ENSG00000278970	94.3301	-0.387055	0.258382	-1.53038	0.125922	0.999961	HEIH	TEC	75.0592	117.419	118.461	121.178	42.4773	55.3313	107.702	117.013	79	61	143	119	43	62	106	199
ENSG00000133706	476.88	0.392375	0.266706	1.53015	0.125979	0.999961	LARS	protein_coding	443.704	159.767	501.182	523.406	545.29	576.517	588.298	476.873	467	83	605	514	552	646	579	811
ENSG00000162688	101.817	0.420875	0.285257	1.52792	0.126533	0.999961	AGL	protein_coding	124.465	28.8735	93.6092	82.4823	179.788	125.834	92.4614	87.025	131	15	113	81	182	141	91	148
ENSG00000100023	390.383	-0.314946	0.205693	-1.52684	0.1268	0.999961	PPIL2	protein_coding	460.806	760.336	261.774	292.252	441.566	464.069	201.18	241.083	485	395	316	287	447	520	198	410
ENSG00000200312	35.5064	-0.445996	0.312759	-1.52672	0.126831	0.999961	RN7SKP255	misc_RNA	15.2019	76.9961	54.6744	33.6039	8.89059	11.6017	32.5139	50.5686	16	40	66	33	9	13	32	86
ENSG00000146576	159.862	0.358614	0.234512	1.5267	0.126835	0.999961	C7orf26	protein_coding	84.5603	155.917	145.798	155.8	124.468	138.328	223.533	250.491	89	81	176	153	126	155	220	426
ENSG00000005486	211.349	-0.320816	0.209585	-1.52646	0.126895	0.999961	RHBDD2	protein_coding	231.828	352.257	183.076	194.495	192.63	224.003	151.393	161.114	244	183	221	191	195	251	149	274
ENSG00000150672	19.0662	0.514541	0.314384	1.52643	0.126902	0.999961	DLG2	protein_coding	5.7007	11.5494	13.2544	14.2562	9.87844	6.24708	52.8351	38.8084	6	6	16	14	10	7	52	66
ENSG00000149357	338.595	-0.295288	0.193463	-1.52574	0.127075	0.999961	LAMTOR1	protein_coding	308.788	456.202	349.585	398.155	255.852	324.848	289.577	325.756	325	237	422	391	259	364	285	554
ENSG00000100625	489.545	0.337702	0.218043	1.52543	0.127151	0.999961	SIX4	protein_coding	328.74	240.613	535.146	516.278	303.268	283.796	882.955	825.561	346	125	646	507	307	318	869	1404
ENSG00000267898	12.1046	0.504222	0.298707	1.52541	0.127158	0.999961	AC026803.2	lincRNA	0	1.9249	4.9704	15.2745	0.987844	0	43.6905	29.9883	0	1	6	15	1	0	43	51
ENSG00000154429	76.5391	0.400606	0.266969	1.52467	0.127342	0.999961	CCSAP	protein_coding	73.1589	32.7233	72.0708	75.3542	75.0761	85.6743	107.702	90.553	77	17	87	74	76	96	106	154
ENSG00000174353	17.0759	-0.469	0.312109	-1.52455	0.127373	0.999961	STAG3L3	transcribed_unprocessed_pseudogene	23.7529	15.3992	25.6804	22.4026	8.89059	16.9564	11.1767	12.3481	25	8	31	22	9	19	11	21
ENSG00000135451	195.89	0.333495	0.285748	1.52444	0.127399	0.999961	TROAP	protein_coding	309.738	448.502	24.852	14.2562	283.511	371.255	65.0278	49.9806	326	233	30	14	287	416	64	85
ENSG00000215068	28.2702	-0.462244	0.298459	-1.52421	0.127457	0.999961	AC025171.2	antisense_RNA	51.3063	61.5969	15.7396	15.2745	25.6839	32.1279	9.14453	15.2882	54	32	19	15	26	36	9	26
ENSG00000161217	442.414	-0.294316	0.192965	-1.5235	0.127634	0.999961	PCYT1A	protein_coding	433.253	435.028	550.058	557.01	376.368	387.319	403.375	396.904	456	226	664	547	381	434	397	675
ENSG00000107890	124.637	0.420289	0.296965	1.52347	0.127641	0.999961	ANKRD26	protein_coding	191.923	26.9486	111.006	80.4457	194.605	174.026	115.831	102.313	202	14	134	79	197	195	114	174
ENSG00000115339	184.885	0.412383	0.272065	1.52345	0.127646	0.999961	GALNT3	protein_coding	255.581	90.4704	139.171	107.94	287.463	326.633	137.168	134.653	269	47	168	106	291	366	135	229
ENSG00000083642	420.744	0.44821	0.306577	1.52343	0.12765	0.999961	PDS5B	protein_coding	595.723	76.9961	315.62	247.447	842.631	783.563	261.127	242.847	627	40	381	243	853	878	257	413
ENSG00000169689	161.481	0.345539	0.227046	1.52229	0.127937	0.999961	CENPX	protein_coding	141.567	157.842	141.656	114.05	152.128	176.703	221.501	186.398	149	82	171	112	154	198	218	317
ENSG00000068615	25.2262	0.453089	0.304239	1.52177	0.128067	0.999961	REEP1	protein_coding	43.7053	21.1739	8.284	4.0732	60.2585	43.7296	11.1767	9.4081	46	11	10	4	61	49	11	16
ENSG00000141447	245.808	0.34805	0.232776	1.52153	0.128126	0.999961	OSBPL1A	protein_coding	217.577	94.3202	285.798	260.685	217.326	205.261	366.797	318.7	229	49	345	256	220	230	361	542
ENSG00000086189	75.5393	0.413428	0.277908	1.52094	0.128274	0.999961	DIMT1	protein_coding	77.9095	28.8735	74.556	65.1712	96.8087	99.9533	86.365	74.6768	82	15	90	64	98	112	85	127
ENSG00000152061	168.564	0.375324	0.253704	1.52055	0.128374	0.999961	RABGAP1L	protein_coding	148.218	63.5218	202.13	168.019	197.569	173.133	204.228	191.69	156	33	244	165	200	194	201	326
ENSG00000143217	143.409	-0.350867	0.232288	-1.52006	0.128496	0.999961	NECTIN4	protein_coding	153.919	209.814	132.544	155.8	159.043	149.93	94.4935	91.729	162	109	160	153	161	168	93	156
ENSG00000176933	8.7702	-0.393887	0.302536	-1.5199	0.128537	0.999961	TOB2P1	processed_pseudogene	6.65081	17.3241	11.5976	11.2013	13.8298	3.56976	3.04818	2.94003	7	9	14	11	14	4	3	5
ENSG00000122779	508.384	0.295178	0.194717	1.51944	0.128653	0.999961	TRIM24	protein_coding	541.566	367.656	465.561	433.796	564.059	536.357	599.475	558.606	570	191	562	426	571	601	590	950
ENSG00000242622	38.0524	0.446624	0.296555	1.5181	0.128989	0.999961	AC092910.3	lincRNA	40.855	25.0237	23.1952	27.4941	35.5624	33.9127	66.0438	52.3326	43	13	28	27	36	38	65	89
ENSG00000166073	21.2621	-0.45976	0.309247	-1.51808	0.128994	0.999961	GPR176	protein_coding	27.5534	23.0988	23.1952	32.5856	10.8663	16.0639	24.3854	12.3481	29	12	28	32	11	18	24	21
ENSG00000178927	279.385	-0.341824	0.223708	-1.51807	0.128996	0.999961	C17orf62	protein_coding	289.785	521.649	206.272	277.996	276.596	267.732	179.842	215.21	305	271	249	273	280	300	177	366
ENSG00000283160	4.48087	-0.456086	0.28241	-1.51778	0.129071	0.999961	MIR4521	miRNA	8.55104	13.4743	4.9704	1.0183	2.96353	2.67732	1.01606	1.17601	9	7	6	1	3	3	1	2
ENSG00000117115	17.4209	0.261631	0.30789	1.5171	0.129241	0.999961	PADI2	protein_coding	11.4014	53.8973	2.4852	1.0183	29.6353	18.7412	12.1927	9.99611	12	28	3	1	30	21	12	17
ENSG00000109534	27.6915	0.447218	0.295726	1.51624	0.12946	0.999961	GAR1	protein_coding	21.8527	23.0988	15.7396	25.4575	36.5502	30.343	35.5621	32.9284	23	12	19	25	37	34	35	56
ENSG00000015413	6.30025	-0.382796	0.259491	-1.51582	0.129564	0.999961	DPEP1	protein_coding	0.950116	36.5731	1.6568	4.0732	0	0.89244	5.0803	1.17601	1	19	2	4	0	1	5	2
ENSG00000184368	15.4277	0.546926	0.312626	1.51547	0.129653	0.999961	MAP7D2	protein_coding	1.90023	1.9249	14.0828	13.2379	0.987844	1.78488	47.7548	41.7485	2	1	17	13	1	2	47	71
ENSG00000172331	28.487	0.485902	0.311764	1.51533	0.129689	0.999961	BPGM	protein_coding	20.9026	9.62451	26.5088	16.2928	11.8541	16.9564	75.1884	50.5686	22	5	32	16	12	19	74	86
ENSG00000081052	47.647	0.421745	0.278176	1.51469	0.12985	0.999961	COL4A4	protein_coding	32.3039	50.0475	30.6508	40.732	43.4651	49.0842	61.9796	72.9128	34	26	37	40	44	55	61	124
ENSG00000116141	5.2851	0.425743	0.293789	1.5146	0.129874	0.999961	MARK1	protein_coding	1.90023	5.77471	1.6568	3.0549	8.89059	6.24708	7.11241	7.64408	2	3	2	3	9	7	7	13
ENSG00000166436	76.1841	-0.387222	0.262234	-1.51412	0.129995	0.999961	TRIM66	protein_coding	106.413	138.593	41.42	62.1163	108.663	92.8138	29.4657	29.9883	112	72	50	61	110	104	29	51
ENSG00000163710	5.34938	0.379204	0.283845	1.51379	0.13008	0.999961	PCOLCE2	protein_coding	3.80046	5.77471	0	3.0549	9.87844	4.4622	4.06424	11.7601	4	3	0	3	10	5	4	20
ENSG00000160207	5.73091	0.440519	0.298871	1.51378	0.130081	0.999961	HSF2BP	protein_coding	4.75058	3.8498	1.6568	3.0549	8.89059	8.03196	9.14453	6.46807	5	2	2	3	9	9	9	11
ENSG00000198373	383.41	-0.339732	0.22375	-1.5137	0.130103	0.999961	WWP2	protein_coding	326.84	623.668	384.378	428.704	287.463	300.752	344.444	371.032	344	324	464	421	291	337	339	631
ENSG00000144445	250.686	0.368332	0.256663	1.51364	0.130118	0.999961	KANSL1L	protein_coding	131.116	34.6482	395.975	309.563	116.566	107.985	508.03	401.608	138	18	478	304	118	121	500	683
ENSG00000198056	48.7816	0.459771	0.306972	1.51154	0.130652	0.999961	PRIM1	protein_coding	86.4606	21.1739	24.0236	10.183	105.699	103.523	16.2569	22.9323	91	11	29	10	107	116	16	39
ENSG00000184208	60.8569	-0.395843	0.263012	-1.51134	0.130703	0.999961	C22orf46	protein_coding	92.1613	67.3716	51.3608	74.3359	57.2949	65.1482	38.6102	40.5724	97	35	62	73	58	73	38	69
ENSG00000139915	9.51229	-0.475398	0.312141	-1.51121	0.130734	0.999961	MDGA2	protein_coding	21.8527	13.4743	8.284	9.1647	4.93922	6.24708	5.0803	7.05608	23	7	10	9	5	7	5	12
ENSG00000275074	38.4879	-0.434842	0.293795	-1.51116	0.130748	0.999961	NUDT18	protein_coding	43.7053	98.17	27.3372	18.3294	41.4894	54.4389	9.14453	15.2882	46	51	33	18	42	61	9	26
ENSG00000133884	386.078	-0.330834	0.218184	-1.51105	0.130776	0.999961	DPF2	protein_coding	374.346	635.218	363.668	396.119	302.28	329.311	345.46	342.22	394	330	439	389	306	369	340	582
ENSG00000198569	5.0335	0.387031	0.285675	1.51073	0.130857	0.999961	SLC34A3	protein_coding	0.950116	5.77471	4.142	1.0183	6.91491	7.13952	6.09635	8.23209	1	3	5	1	7	8	6	14
ENSG00000139192	69.1777	-0.395566	0.260932	-1.51061	0.130887	0.999961	TAPBPL	protein_coding	62.7077	128.968	64.6152	73.3176	62.2342	63.3633	44.7066	53.5086	66	67	78	72	63	71	44	91
ENSG00000196950	147.428	0.439632	0.302223	1.51058	0.130896	0.999961	SLC39A10	protein_coding	209.976	32.7233	120.118	86.5555	273.633	253.453	118.879	84.0849	221	17	145	85	277	284	117	143
ENSG00000175920	50.1286	0.405638	0.271776	1.51051	0.130912	0.999961	DOK7	protein_coding	53.2065	73.1463	23.1952	18.3294	81.0032	84.7818	31.4978	35.8684	56	38	28	18	82	95	31	61
ENSG00000134247	1260.98	-0.273677	0.181246	-1.51014	0.131008	0.999961	PTGFRN	protein_coding	1394.77	1659.27	1205.32	1312.59	1289.14	1187.84	965.256	1073.7	1468	862	1455	1289	1305	1331	950	1826
ENSG00000156113	20.2711	-0.492077	0.310211	-1.51	0.131043	0.999961	KCNMA1	protein_coding	12.3515	11.5494	48.0472	35.6405	10.8663	9.81684	16.2569	17.6402	13	6	58	35	11	11	16	30
ENSG00000213225	63.6056	-0.390045	0.260915	-1.50955	0.131158	0.999961	NOC2LP1	transcribed_processed_pseudogene	70.3086	102.02	63.7868	60.0797	67.1734	69.6104	33.53	42.3365	74	53	77	59	68	78	33	72
ENSG00000078043	163.369	0.357533	0.241931	1.50805	0.131541	0.999961	PIAS2	protein_coding	170.071	65.4467	167.337	164.965	191.642	153.5	205.244	188.75	179	34	202	162	194	172	202	321
ENSG00000106479	105.44	-0.367107	0.243265	-1.50784	0.131595	0.999961	ZNF862	protein_coding	91.2111	138.593	126.745	132.379	95.8208	81.2121	93.4774	84.0849	96	72	153	130	97	91	92	143
ENSG00000181264	37.7919	0.421809	0.282718	1.50744	0.131698	0.999961	TMEM136	protein_coding	27.5534	19.249	33.9644	40.732	42.4773	41.0523	46.7387	50.5686	29	10	41	40	43	46	46	86
ENSG00000127948	585.711	-0.336858	0.223244	-1.50705	0.131798	0.999961	POR	protein_coding	477.908	943.202	604.732	656.803	399.089	446.22	534.447	623.287	503	490	730	645	404	500	526	1060
ENSG00000232973	26.8889	0.440151	0.294562	1.50696	0.13182	0.999961	CYP1B1-AS1	antisense_RNA	23.7529	13.4743	24.0236	22.4026	34.5745	25.8808	34.546	36.4564	25	7	29	22	35	29	34	62
ENSG00000226137	68.1562	-0.403193	0.269469	-1.50692	0.13183	0.999961	BAIAP2-AS1	lincRNA	84.5603	146.293	29.8224	63.1346	89.8938	74.0726	23.3694	34.1044	89	76	36	62	91	83	23	58
ENSG00000234444	179.317	-0.347888	0.233389	-1.5069	0.131835	0.999961	ZNF736	protein_coding	252.731	182.866	202.958	169.038	216.338	191.875	115.831	102.901	266	95	245	166	219	215	114	175
ENSG00000164404	15.3459	0.478573	0.314238	1.50653	0.131931	0.999961	GDF9	protein_coding	1.90023	3.8498	19.8816	14.2562	4.93922	3.56976	35.5621	38.8084	2	2	24	14	5	4	35	66
ENSG00000137868	12.0505	-0.459168	0.314231	-1.50647	0.131946	0.999961	STRA6	protein_coding	5.7007	11.5494	24.0236	21.3843	2.96353	3.56976	10.1606	17.0522	6	6	29	21	3	4	10	29
ENSG00000146670	175.968	0.365477	0.279408	1.50643	0.131956	0.999961	CDCA5	protein_coding	241.329	352.257	35.6212	46.8418	260.791	258.808	105.67	106.429	254	183	43	46	264	290	104	181
ENSG00000264895	44.8407	0.423348	0.305349	1.50634	0.131979	0.999961	AC006141.1	sense_intronic	55.1067	7.69961	33.9644	46.8418	54.3314	51.7615	61.9796	47.0405	58	4	41	46	55	58	61	80
ENSG00000156463	7.38545	-0.29888	0.280011	-1.50598	0.132073	0.999961	SH3RF2	protein_coding	3.80046	21.1739	8.284	7.1281	0	0.89244	10.1606	7.64408	4	11	10	7	0	1	10	13
ENSG00000134215	396.074	-0.410569	0.275038	-1.50547	0.132203	0.999961	VAV3	protein_coding	886.458	215.589	456.448	358.441	432.676	409.63	234.71	174.638	933	112	551	352	438	459	231	297
ENSG00000215440	157.371	-0.330932	0.220275	-1.5053	0.132247	0.999961	NPEPL1	protein_coding	199.524	259.862	130.887	124.233	158.055	187.412	84.3329	114.661	210	135	158	122	160	210	83	195
ENSG00000196911	65.2748	0.40618	0.306228	1.50526	0.132257	0.999961	KPNA5	protein_coding	92.1613	7.69961	69.5856	47.8601	83.9667	72.2877	79.2526	69.3848	97	4	84	47	85	81	78	118
ENSG00000140450	192.72	0.388077	0.271401	1.50499	0.132327	0.999961	ARRDC4	protein_coding	147.268	57.7471	237.751	223.008	217.326	205.261	238.774	214.622	155	30	287	219	220	230	235	365
ENSG00000146826	134.533	-0.335767	0.223111	-1.50471	0.132398	0.999961	C7orf43	protein_coding	127.316	186.716	142.485	156.818	102.736	116.017	114.815	129.361	134	97	172	154	104	130	113	220
ENSG00000163435	513.123	0.347786	0.226488	1.5047	0.132401	0.999961	ELF3	protein_coding	116.864	244.463	677.631	630.327	171.885	196.337	1045.52	1021.96	123	127	818	619	174	220	1029	1738
ENSG00000137845	386.544	0.387337	0.279758	1.50367	0.132667	0.999961	ADAM10	protein_coding	373.396	82.7708	463.076	431.759	485.031	377.502	434.873	443.945	393	43	559	424	491	423	428	755
ENSG00000130733	333.521	-0.312992	0.207992	-1.50323	0.13278	0.999961	YIPF2	protein_coding	315.439	496.625	352.898	342.149	286.475	307	252.999	314.583	332	258	426	336	290	344	249	535
ENSG00000123219	33.6332	0.449282	0.30935	1.50299	0.132841	0.999961	CENPK	protein_coding	72.2088	9.62451	12.426	9.1647	79.0275	58.0086	16.2569	12.3481	76	5	15	9	80	65	16	21
ENSG00000277443	238.904	0.322802	0.216377	1.50197	0.133104	0.999961	MARCKS	protein_coding	165.32	153.992	247.692	274.941	241.034	248.098	281.448	298.707	174	80	299	270	244	278	277	508
ENSG00000153922	534.242	0.384655	0.279166	1.50146	0.133237	0.999961	CHD1	protein_coding	532.065	109.719	628.756	604.87	576.901	508.691	721.402	591.535	560	57	759	594	584	570	710	1006
ENSG00000114107	66.2965	0.423481	0.306639	1.50127	0.133285	0.999961	CEP70	protein_coding	91.2111	11.5494	64.6152	42.7686	103.724	97.276	56.8993	62.3287	96	6	78	42	105	109	56	106
ENSG00000139631	157.215	-0.347392	0.229715	-1.501	0.133356	0.999961	CSAD	protein_coding	209.976	311.834	104.378	106.921	167.933	175.811	76.2044	104.665	221	162	126	105	170	197	75	178
ENSG00000172831	137.493	-0.360026	0.238204	-1.50094	0.13337	0.999961	CES2	protein_coding	141.567	250.237	104.378	147.653	118.541	131.189	104.654	101.725	149	130	126	145	120	147	103	173
ENSG00000106688	17.8218	0.369962	0.313861	1.50088	0.133388	0.999961	SLC1A1	protein_coding	38.0046	19.249	2.4852	1.0183	35.5624	28.5581	7.11241	10.5841	40	10	3	1	36	32	7	18
ENSG00000122641	36.9455	-0.482597	0.301066	-1.50048	0.133491	0.999961	INHBA	protein_coding	93.1114	71.2214	19.0532	14.2562	34.5745	29.4505	16.2569	17.6402	98	37	23	14	35	33	16	30
ENSG00000116954	78.865	0.381852	0.288626	1.50017	0.133569	0.999961	RRAGC	protein_coding	20.9026	3.8498	120.946	129.324	26.6718	27.6657	179.842	121.717	22	2	146	127	27	31	177	207
ENSG00000110274	233.171	-0.324462	0.216183	-1.49951	0.133742	0.999961	CEP164	protein_coding	209.026	329.158	244.378	275.959	216.338	212.401	182.891	195.218	220	171	295	271	219	238	180	332
ENSG00000006652	469.946	0.300311	0.201105	1.49939	0.133773	0.999961	IFRD1	protein_coding	147.268	98.17	733.962	657.821	155.091	142.79	1024.19	800.277	155	51	886	646	157	160	1008	1361
ENSG00000204272	86.1406	-0.369919	0.246402	-1.49931	0.133793	0.999961	NBDY	protein_coding	92.1613	134.743	90.2956	84.5189	70.1369	73.1801	67.0599	77.0289	97	70	109	83	71	82	66	131
ENSG00000258860	8.21399	0.534721	0.293966	1.49861	0.133975	0.999961	AL133163.2	lincRNA	0.950116	0	4.142	8.1464	0.987844	0	20.3212	31.1643	1	0	5	8	1	0	20	53
ENSG00000108433	320.069	-0.310632	0.206205	-1.49784	0.134176	0.999961	GOSR2	protein_coding	287.885	236.763	449.821	476.564	225.228	239.174	317.01	328.108	303	123	543	468	228	268	312	558
ENSG00000173013	7.77107	0.397977	0.299365	1.49759	0.134241	0.999961	CCDC96	protein_coding	5.7007	0	3.3136	10.183	5.92706	6.24708	17.273	13.5241	6	0	4	10	6	7	17	23
ENSG00000040608	61.5809	0.427864	0.280656	1.49755	0.134249	0.999961	RTN4R	protein_coding	29.4536	55.8222	49.704	54.9882	38.5259	44.622	110.75	108.781	31	29	60	54	39	50	109	185
ENSG00000134318	419.138	0.390529	0.280586	1.49703	0.134385	0.999961	ROCK2	protein_coding	462.706	98.17	456.448	429.722	490.958	463.177	512.094	439.829	487	51	551	422	497	519	504	748
ENSG00000185710	85.1781	0.384097	0.272275	1.49668	0.134476	0.999961	SMG1P4	transcribed_unprocessed_pseudogene	59.8573	19.249	115.976	100.812	92.8573	60.6859	113.799	118.189	63	10	140	99	94	68	112	201
ENSG00000178722	5.96933	0.476684	0.276599	1.49632	0.134571	0.999961	C5orf64	processed_transcript	0	0	4.142	5.0915	0.987844	0	19.3051	18.2282	0	0	5	5	1	0	19	31
ENSG00000226476	5.08099	-0.412427	0.290843	-1.49563	0.134751	0.999961	LINC01748	lincRNA	3.80046	9.62451	7.4556	8.1464	1.97569	1.78488	6.09635	1.76402	4	5	9	8	2	2	6	3
ENSG00000174485	154.372	0.393975	0.301491	1.49537	0.134818	0.999961	DENND4A	protein_coding	168.171	19.249	188.047	150.708	201.52	162.424	184.923	159.938	177	10	227	148	204	182	182	272
ENSG00000162148	6.53641	-0.303317	0.278657	-1.49401	0.135174	0.999961	PPP1R32	protein_coding	6.65081	11.5494	10.7692	6.1098	1.97569	0	4.06424	11.1721	7	6	13	6	2	0	4	19
ENSG00000146587	296.856	0.3858	0.297537	1.4934	0.135332	0.999961	RBAK	protein_coding	215.676	46.1977	399.289	377.789	345.745	307	377.974	305.175	227	24	482	371	350	344	372	519
ENSG00000182993	19.9779	-0.52895	0.314437	-1.49278	0.135494	0.999961	C12orf60	protein_coding	60.8074	42.3479	7.4556	6.1098	11.8541	16.0639	8.12847	7.05608	64	22	9	6	12	18	8	12
ENSG00000117000	318.626	0.368367	0.276856	1.49255	0.135555	0.999961	RLF	protein_coding	211.876	40.4229	457.277	440.924	237.082	182.058	573.057	406.313	223	21	552	433	240	204	564	691
ENSG00000147065	9.19308	-0.0136092	0.260465	1.49226	0.135631	0.999961	MSN	protein_coding	0.950116	48.1226	0	1.0183	3.95137	3.56976	7.11241	8.8201	1	25	0	1	4	4	7	15
ENSG00000130956	102.758	0.422001	0.278237	1.49223	0.135639	0.999961	HABP4	protein_coding	57.007	92.3953	65.4436	101.83	68.1612	70.5028	187.971	178.754	60	48	79	100	69	79	185	304
ENSG00000059588	79.835	0.369035	0.250569	1.49196	0.135711	0.999961	TARBP1	protein_coding	74.109	36.5731	72.0708	88.5921	107.675	67.8255	92.4614	99.3731	78	19	87	87	109	76	91	169
ENSG00000149201	8.41723	0.411076	0.306639	1.49136	0.135866	0.999961	CCDC81	protein_coding	4.75058	0	8.284	9.1647	11.8541	7.13952	13.2088	12.9361	5	0	10	9	12	8	13	22
ENSG00000157600	526.131	-0.364699	0.229695	-1.49098	0.135968	0.999961	TMEM164	protein_coding	1009.97	1407.1	98.5796	97.7568	709.272	691.641	96.5256	98.1971	1063	731	119	96	718	775	95	167
ENSG00000196502	32.2053	-0.437641	0.290653	-1.49097	0.135969	0.999961	SULT1A1	protein_coding	42.7552	82.7708	15.7396	19.3477	29.6353	41.9447	10.1606	15.2882	45	43	19	19	30	47	10	26
ENSG00000106400	187.898	-0.337124	0.225877	-1.49061	0.136063	0.999961	ZNHIT1	protein_coding	176.722	273.336	227.81	182.276	155.091	157.962	152.409	177.578	186	142	275	179	157	177	150	302
ENSG00000185989	94.56	0.377331	0.266548	1.49029	0.136148	0.999961	RASA3	protein_coding	114.014	155.917	36.4496	32.5856	147.189	130.296	74.1723	65.8567	120	81	44	32	149	146	73	112
ENSG00000259826	5.99447	0.438626	0.297867	1.49026	0.136155	0.999961	AC072061.1	antisense_RNA	1.90023	3.8498	5.7988	2.0366	4.93922	4.4622	13.2088	11.7601	2	2	7	2	5	5	13	20
ENSG00000085788	114.433	0.403313	0.286835	1.49015	0.136185	0.999961	DDHD2	protein_coding	136.817	28.8735	112.662	104.885	135.335	138.328	139.2	119.365	144	15	136	103	137	155	137	203
ENSG00000259398	5.10316	-0.370703	0.285567	-1.48959	0.136332	0.999961	AC090970.1	sense_intronic	3.80046	11.5494	7.4556	6.1098	0	3.56976	3.04818	5.29206	4	6	9	6	0	4	3	9
ENSG00000171443	51.5904	0.414689	0.275459	1.48941	0.13638	0.999961	ZNF524	protein_coding	16.152	36.5731	55.5028	54.9882	25.6839	33.9127	93.4774	96.4331	17	19	67	54	26	38	92	164
ENSG00000233461	7.80194	0.423992	0.304082	1.48895	0.1365	0.999961	AL445524.1	antisense_RNA	6.65081	7.69961	4.142	1.0183	7.90275	9.81684	19.3051	5.88007	7	4	5	1	8	11	19	10
ENSG00000144029	284.138	0.299704	0.201068	1.48885	0.136527	0.999961	MRPS5	protein_coding	228.978	256.012	262.603	253.557	268.693	290.936	349.524	362.8	241	133	317	249	272	326	344	617
ENSG00000088305	100.108	0.367055	0.254292	1.48875	0.136553	0.999961	DNMT3B	protein_coding	131.116	138.593	47.2188	37.6771	155.091	136.543	82.3008	72.3248	138	72	57	37	157	153	81	123
ENSG00000104812	209.3	-0.370567	0.244309	-1.48839	0.136647	0.999961	GYS1	protein_coding	274.584	438.878	144.142	147.653	177.812	200.799	134.12	156.41	289	228	174	145	180	225	132	266
ENSG00000159164	8.51754	0.465804	0.302356	1.48797	0.136759	0.999961	SV2A	protein_coding	3.80046	5.77471	2.4852	6.1098	5.92706	3.56976	19.3051	21.1682	4	3	3	6	6	4	19	36
ENSG00000103966	106.938	0.358308	0.241226	1.48769	0.136832	0.999961	EHD4	protein_coding	76.0093	107.795	96.9228	84.5189	124.468	105.308	127.007	133.477	80	56	117	83	126	118	125	227
ENSG00000272533	20.1939	0.418133	0.313819	1.48742	0.136905	0.999961	SNORA28	snoRNA	15.2019	1.9249	29.8224	15.2745	26.6718	20.5261	27.4336	24.6963	16	1	36	15	27	23	27	42
ENSG00000200156	40.5515	0.353973	0.314245	1.48675	0.137082	0.999961	RNU5B-1	snRNA	21.8527	0	78.698	40.732	36.5502	30.343	60.9635	55.2726	23	0	95	40	37	34	60	94
ENSG00000006611	6.57348	-0.438541	0.265031	-1.48671	0.137092	0.999961	USH1C	protein_coding	0.950116	40.4229	3.3136	2.0366	0	0.89244	2.03212	2.94003	1	21	4	2	0	1	2	5
ENSG00000168310	74.9429	-0.369518	0.248619	-1.48671	0.137092	0.999961	IRF2	protein_coding	83.6102	75.0712	94.4376	93.6836	67.1734	64.2557	54.8672	66.4447	88	39	114	92	68	72	54	113
ENSG00000130024	132.377	0.396462	0.272557	1.48667	0.137101	0.999961	PHF10	protein_coding	176.722	48.1226	109.349	103.867	225.228	169.564	120.911	105.253	186	25	132	102	228	190	119	179
ENSG00000183853	5.71783	0.176521	0.254758	1.48657	0.137129	0.999961	KIRREL1	protein_coding	0.950116	17.3241	0	1.0183	1.97569	3.56976	9.14453	11.7601	1	9	0	1	2	4	9	20
ENSG00000135605	17.1953	0.442792	0.311846	1.48653	0.137138	0.999961	TEC	protein_coding	10.4513	3.8498	20.71	16.2928	17.7812	15.1715	27.4336	25.8723	11	2	25	16	18	17	27	44
ENSG00000184845	11.8222	-0.476891	0.313807	-1.48645	0.13716	0.999961	DRD1	protein_coding	6.65081	11.5494	24.852	21.3843	8.89059	4.4622	9.14453	7.64408	7	6	30	21	9	5	9	13
ENSG00000112293	24.9956	0.467715	0.30468	1.4861	0.137253	0.999961	GPLD1	protein_coding	10.4513	11.5494	24.852	23.4209	13.8298	11.6017	54.8672	49.3925	11	6	30	23	14	13	54	84
ENSG00000073282	21.6576	0.469948	0.314331	1.4861	0.137254	0.999961	TP63	protein_coding	15.2019	7.69961	23.1952	9.1647	52.3557	38.3749	17.273	9.99611	16	4	28	9	53	43	17	17
ENSG00000074370	235.957	0.354447	0.262785	1.48543	0.137431	0.999961	ATP2A3	protein_coding	295.486	490.85	61.3016	53.9699	351.672	384.642	105.67	144.062	311	255	74	53	356	431	104	245
ENSG00000137177	436.408	-0.278676	0.187927	-1.48513	0.13751	0.999961	KIF13A	protein_coding	522.564	546.672	417.514	439.905	425.761	476.563	331.235	331.048	550	284	504	432	431	534	326	563
ENSG00000272888	210.305	0.395376	0.30165	1.4849	0.137569	0.999961	LINC01578	processed_transcript	277.434	30.7984	209.585	193.477	263.754	256.13	244.87	206.39	292	16	253	190	267	287	241	351
ENSG00000012232	200.111	-0.323367	0.217722	-1.48482	0.137591	0.999961	EXTL3	protein_coding	172.921	256.012	221.183	256.611	160.031	149.93	177.81	206.39	182	133	267	252	162	168	175	351
ENSG00000261889	20.8108	-0.459877	0.313303	-1.48423	0.137748	0.999961	AC108134.2	lincRNA	24.703	17.3241	43.9052	22.4026	14.8177	18.7412	8.12847	16.4642	26	9	53	22	15	21	8	28
ENSG00000276633	5.84658	-0.450222	0.301804	-1.48374	0.137879	0.999961	AJ011931.1	sense_intronic	12.3515	7.69961	4.9704	8.1464	4.93922	2.67732	3.04818	2.94003	13	4	6	8	5	3	3	5
ENSG00000163694	287.218	-0.294429	0.198398	-1.48342	0.137962	0.999961	RBM47	protein_coding	336.341	359.957	307.336	279.014	274.621	253.453	241.822	245.199	354	187	371	274	278	284	238	417
ENSG00000140464	132.486	-0.362789	0.245839	-1.48339	0.13797	0.999961	PML	protein_coding	83.6102	175.166	163.195	187.367	72.1126	77.6423	136.152	164.642	88	91	197	184	73	87	134	280
ENSG00000165929	257.796	0.39042	0.296676	1.48325	0.138007	0.999961	TC2N	protein_coding	273.633	40.4229	320.591	251.52	325.001	282.904	300.753	267.543	288	21	387	247	329	317	296	455
ENSG00000142224	5.80104	0.489391	0.271729	1.48311	0.138046	0.999961	IL19	protein_coding	0.950116	1.9249	2.4852	1.0183	0	0.89244	20.3212	18.8162	1	1	3	1	0	1	20	32
ENSG00000185641	8.01426	0.319504	0.292636	1.48222	0.138282	0.999961	AC034236.1	processed_pseudogene	0.950116	0	11.5976	10.183	9.87844	8.03196	15.2409	8.23209	1	0	14	10	10	9	15	14
ENSG00000131171	719.276	0.407231	0.294424	1.48146	0.138483	0.999961	SH3BGRL	protein_coding	1409.97	192.49	520.235	292.252	1239.74	1210.15	483.644	405.724	1484	100	628	287	1255	1356	476	690
ENSG00000016082	5.68609	0.420502	0.293481	1.48124	0.138543	0.999961	ISL1	protein_coding	2.85035	5.77471	3.3136	1.0183	3.95137	7.13952	13.2088	8.23209	3	3	4	1	4	8	13	14
ENSG00000168564	101.304	0.363521	0.253244	1.48097	0.138615	0.999961	CDKN2AIP	protein_coding	63.6578	25.0237	148.284	112.013	69.1491	59.7935	184.923	147.59	67	13	179	110	70	67	182	251
ENSG00000184445	358.339	0.329832	0.225694	1.48025	0.138807	0.999961	KNTC1	protein_coding	715.437	333.008	128.402	101.83	659.88	623.816	169.682	134.653	753	173	155	100	668	699	167	229
ENSG00000257315	64.1985	-0.426531	0.279617	-1.47992	0.138894	0.999961	ZBED6	protein_coding	70.3086	171.316	43.9052	38.6954	60.2585	58.9011	39.6263	30.5763	74	89	53	38	61	66	39	52
ENSG00000074935	45.355	0.409865	0.29296	1.47967	0.13896	0.999961	TUBE1	protein_coding	53.2065	9.62451	45.562	40.732	62.2342	42.8371	56.8993	51.7446	56	5	55	40	63	48	56	88
ENSG00000183665	234.917	-0.31717	0.214287	-1.4793	0.139061	0.999961	TRMT12	protein_coding	239.429	227.138	304.851	288.179	210.411	215.971	209.308	184.046	252	118	368	283	213	242	206	313
ENSG00000170275	522.683	-0.323269	0.216464	-1.47929	0.139064	0.999961	CRTAP	protein_coding	706.886	883.53	425.798	395.1	477.129	495.304	408.456	389.26	744	459	514	388	483	555	402	662
ENSG00000171724	6.37522	0.438674	0.298122	1.47907	0.139122	0.999961	VAT1L	protein_coding	8.55104	1.9249	0.8284	3.0549	18.769	10.7093	3.04818	4.11605	9	1	1	3	19	12	3	7
ENSG00000083097	196.278	0.406859	0.298481	1.47818	0.13936	0.999961	DOPEY1	protein_coding	249.881	38.498	204.615	150.708	310.183	270.409	181.875	164.054	263	20	247	148	314	303	179	279
ENSG00000188916	10.6627	-0.459287	0.312692	-1.47809	0.139382	0.999961	FAM196A	protein_coding	3.80046	5.77471	19.8816	27.4941	0.987844	3.56976	13.2088	10.5841	4	3	24	27	1	4	13	18
ENSG00000127337	60.8024	0.40224	0.275636	1.47741	0.139567	0.999961	YEATS4	protein_coding	73.1589	26.9486	57.1596	40.732	95.8208	77.6423	69.092	45.8645	77	14	69	40	97	87	68	78
ENSG00000143933	1245.25	0.39882	0.297462	1.47715	0.139635	0.999961	CALM2	protein_coding	1640.85	244.463	1391.71	892.03	1722.8	1786.67	1283.28	1000.2	1727	127	1680	876	1744	2002	1263	1701
ENSG00000106268	38.2011	0.408439	0.302721	1.47668	0.139762	0.999961	NUDT1	protein_coding	36.1044	63.5218	23.1952	7.1281	57.2949	52.654	34.546	31.1643	38	33	28	7	58	59	34	53
ENSG00000150455	36.5165	-0.424996	0.289419	-1.47637	0.139845	0.999961	TIRAP	protein_coding	37.0545	57.7471	26.5088	56.0065	38.5259	32.1279	18.2891	25.8723	39	30	32	55	39	36	18	44
ENSG00000122786	26.5217	0.49781	0.313486	1.47628	0.13987	0.999961	CALD1	protein_coding	11.4014	15.3992	24.0236	14.2562	17.7812	7.13952	68.076	54.0966	12	8	29	14	18	8	67	92
ENSG00000257542	6.16614	0.462917	0.294611	1.47567	0.140034	0.999961	OR7E47P	transcribed_unprocessed_pseudogene	0.950116	3.8498	3.3136	4.0732	1.97569	3.56976	12.1927	19.4042	1	2	4	4	2	4	12	33
ENSG00000109323	272.294	0.297219	0.201649	1.47513	0.140179	0.999961	MANBA	protein_coding	247.03	179.016	265.088	269.849	267.706	237.389	364.765	347.512	260	93	320	265	271	266	359	591
ENSG00000187098	59.927	0.39153	0.264825	1.47463	0.140312	0.999961	MITF	protein_coding	44.6555	28.8735	57.988	62.1163	50.38	38.3749	111.767	85.2609	47	15	70	61	51	43	110	145
ENSG00000171791	127.578	0.338169	0.286308	1.47401	0.140478	0.999961	BCL2	protein_coding	278.384	198.265	9.9408	6.1098	243.997	239.174	29.4657	15.2882	293	103	12	6	247	268	29	26
ENSG00000167325	242.627	0.371316	0.252637	1.4738	0.140534	0.999961	RRM1	protein_coding	404.749	157.842	131.716	122.196	394.15	422.124	174.762	133.477	426	82	159	120	399	473	172	227
ENSG00000163348	295.063	-0.310288	0.209915	-1.47326	0.140682	0.999961	PYGO2	protein_coding	295.486	479.301	246.863	316.691	261.779	301.645	234.71	224.03	311	249	298	311	265	338	231	381
ENSG00000084112	211.203	-0.339833	0.229964	-1.47262	0.140852	0.999961	SSH1	protein_coding	182.422	342.633	216.212	232.172	166.946	168.671	185.939	194.63	192	178	261	228	169	189	183	331
ENSG00000162396	43.9701	-0.409245	0.277672	-1.47253	0.140879	0.999961	PARS2	protein_coding	36.1044	46.1977	57.1596	70.2627	26.6718	35.6976	46.7387	32.9284	38	24	69	69	27	40	46	56
ENSG00000181830	310.668	-0.309084	0.208079	-1.47249	0.140888	0.999961	SLC35C1	protein_coding	418.051	639.068	175.621	191.44	362.539	385.534	151.393	161.702	440	332	212	188	367	432	149	275
ENSG00000138376	120.568	0.3923	0.277764	1.47237	0.140922	0.999961	BARD1	protein_coding	243.23	50.0475	70.414	52.9516	212.386	175.811	87.3811	72.3248	256	26	85	52	215	197	86	123
ENSG00000245680	67.338	-0.396556	0.266086	-1.472	0.141021	0.999961	ZNF585B	protein_coding	69.3585	42.3479	103.55	105.903	47.4165	49.0842	52.8351	68.2088	73	22	125	104	48	55	52	116
ENSG00000156853	112.941	-0.33986	0.23053	-1.47157	0.141137	0.999961	ZNF689	protein_coding	103.563	186.716	118.461	109.976	79.0275	115.125	103.638	87.025	109	97	143	108	80	129	102	148
ENSG00000262621	10.033	-0.404833	0.30973	-1.47111	0.141262	0.999961	AC025283.2	protein_coding	7.60093	5.77471	19.0532	18.3294	0.987844	1.78488	13.2088	13.5241	8	3	23	18	1	2	13	23
ENSG00000119185	98.7664	0.345315	0.234903	1.47101	0.141288	0.999961	ITGB1BP1	protein_coding	98.8121	90.4704	68.7572	81.464	113.602	125.834	107.702	103.489	104	47	83	80	115	141	106	176
ENSG00000055044	350.098	0.39768	0.295988	1.47074	0.141363	0.999961	NOP58	protein_coding	379.096	69.2965	396.804	325.856	465.274	465.854	388.135	310.467	399	36	479	320	471	522	382	528
ENSG00000164850	127.963	-0.596087	0.304779	-1.47028	0.141485	0.999961	GPER1	protein_coding	248.93	506.249	16.568	7.1281	95.8208	116.017	18.2891	14.7002	262	263	20	7	97	130	18	25
ENSG00000094804	143.55	0.340404	0.235156	1.47001	0.14156	0.999961	CDC6	protein_coding	195.724	159.767	69.5856	83.5006	195.593	198.122	124.975	121.129	206	83	84	82	198	222	123	206
ENSG00000188610	11.3416	0.421351	0.31224	1.46987	0.141597	0.999961	FAM72B	protein_coding	20.9026	1.9249	3.3136	6.1098	28.6475	11.6017	11.1767	7.05608	22	1	4	6	29	13	11	12
ENSG00000109501	377.997	-0.34842	0.234189	-1.46845	0.141983	0.999961	WFS1	protein_coding	422.802	756.487	299.881	302.435	326.976	338.235	274.336	302.823	445	393	362	297	331	379	270	515
ENSG00000162913	12.8567	-0.46862	0.314372	-1.46836	0.142007	0.999961	OBSCN-AS1	protein_coding	27.5534	25.0237	10.7692	6.1098	8.89059	13.3866	4.06424	7.05608	29	13	13	6	9	15	4	12
ENSG00000102781	60.1216	0.39248	0.271937	1.46829	0.142025	0.999961	KATNAL1	protein_coding	85.5104	55.8222	26.5088	34.6222	92.8573	80.3196	62.9957	42.3365	90	29	32	34	94	90	62	72
ENSG00000154957	39.3938	-0.405144	0.279435	-1.46764	0.142202	0.999961	ZNF18	protein_coding	60.8074	55.8222	33.9644	34.6222	46.4287	41.0523	25.4015	17.0522	64	29	41	34	47	46	25	29
ENSG00000101638	5.95858	0.435531	0.290355	1.46743	0.14226	0.999961	ST8SIA5	protein_coding	0.950116	0	4.9704	6.1098	0.987844	2.67732	17.273	14.7002	1	0	6	6	1	3	17	25
ENSG00000182263	82.58	0.390365	0.264467	1.46708	0.142353	0.999961	FIGN	protein_coding	134.916	55.8222	43.0768	35.6405	167.933	128.511	40.6424	54.0966	142	29	52	35	170	144	40	92
ENSG00000114770	883.786	0.326224	0.227431	1.467	0.142375	0.999961	ABCC5	protein_coding	1158.19	1104.89	513.608	411.393	1213.07	1083.42	703.113	882.598	1219	574	620	404	1228	1214	692	1501
ENSG00000173145	94.1149	0.389293	0.312368	1.46674	0.142447	0.999961	NOC3L	protein_coding	85.5104	7.69961	111.006	99.7934	123.48	125.834	117.863	81.7329	90	4	134	98	125	141	116	139
ENSG00000201512	9.9733	-0.461954	0.313401	-1.46656	0.142496	0.999961	SNORA71C	snoRNA	8.55104	25.0237	10.7692	10.183	3.95137	7.13952	7.11241	7.05608	9	13	13	10	4	8	7	12
ENSG00000176624	381.791	0.322338	0.220313	1.46626	0.142578	0.999961	MEX3C	protein_coding	263.182	157.842	404.259	491.839	267.706	240.066	710.225	519.21	277	82	488	483	271	269	699	883
ENSG00000064195	17.3039	0.41681	0.313249	1.46618	0.142599	0.999961	DLX3	protein_coding	5.7007	25.0237	14.9112	4.0732	11.8541	12.4942	35.5621	28.8123	6	13	18	4	12	14	35	49
ENSG00000121057	549.837	0.287734	0.196951	1.4659	0.142675	0.999961	AKAP1	protein_coding	484.559	712.214	376.094	401.21	703.345	706.813	495.837	518.622	510	370	454	394	712	792	488	882
ENSG00000106565	6.72374	-0.434528	0.23777	-1.46577	0.142712	0.999961	TMEM176B	protein_coding	0	48.1226	2.4852	1.0183	0.987844	0	0	1.17601	0	25	3	1	1	0	0	2
ENSG00000090621	381.189	0.297688	0.203041	1.46574	0.14272	0.999961	PABPC4	protein_coding	310.688	373.431	346.271	315.673	382.296	375.717	467.387	478.049	327	194	418	310	387	421	460	813
ENSG00000049860	372.621	0.363991	0.257912	1.46565	0.142744	0.999961	HEXB	protein_coding	340.142	125.119	405.088	431.759	375.381	392.674	485.676	425.129	358	65	489	424	380	440	478	723
ENSG00000106012	288.777	0.326554	0.225132	1.46563	0.142748	0.999961	IQCE	protein_coding	258.432	384.98	188.047	193.477	318.086	344.482	298.721	323.992	272	200	227	190	322	386	294	551
ENSG00000182621	214.654	0.324232	0.224823	1.46488	0.142953	0.999961	PLCB1	protein_coding	163.42	84.6957	281.656	229.117	181.763	157.07	307.866	311.643	172	44	340	225	184	176	303	530
ENSG00000109758	15.5883	0.458481	0.312942	1.46487	0.142956	0.999961	HGFAC	protein_coding	5.7007	5.77471	12.426	20.366	7.90275	12.4942	29.4657	30.5763	6	3	15	20	8	14	29	52
ENSG00000144848	301.63	0.332085	0.231225	1.46463	0.143021	0.999961	ATG3	protein_coding	238.479	105.87	362.839	356.405	235.107	229.357	470.435	414.545	251	55	438	350	238	257	463	705
ENSG00000085276	46.1552	0.413131	0.285412	1.46416	0.143151	0.999961	MECOM	protein_coding	50.3561	51.9724	31.4792	15.2745	81.991	68.7179	29.4657	39.9844	53	27	38	15	83	77	29	68
ENSG00000116396	33.0144	-0.431042	0.295883	-1.46388	0.143226	0.999961	KCNC4	protein_coding	21.8527	53.8973	41.42	44.8052	17.7812	17.8488	29.4657	37.0444	23	28	50	44	18	20	29	63
ENSG00000154262	22.8639	0.415139	0.306903	1.46378	0.143254	0.999961	ABCA6	protein_coding	23.7529	1.9249	28.994	16.2928	28.6475	8.9244	46.7387	27.6363	25	1	35	16	29	10	46	47
ENSG00000266869	7.95238	-0.412771	0.305318	-1.46368	0.143282	0.999961	AC005993.1	lincRNA	11.4014	13.4743	9.9408	8.1464	8.89059	2.67732	2.03212	7.05608	12	7	12	8	9	3	2	12
ENSG00000239039	35.7978	0.410864	0.305084	1.46365	0.143291	0.999961	SNORD13	snoRNA	37.0545	5.77471	46.3904	26.4758	35.5624	33.9127	51.819	49.3925	39	3	56	26	36	38	51	84
ENSG00000196132	4.66424	0.407373	0.282254	1.4636	0.143303	0.999961	MYT1	protein_coding	2.85035	1.9249	3.3136	1.0183	2.96353	5.35464	8.12847	11.7601	3	1	4	1	3	6	8	20
ENSG00000174099	15.2449	0.420197	0.31102	1.46325	0.143399	0.999961	MSRB3	protein_coding	1.90023	17.3241	14.0828	7.1281	8.89059	7.13952	28.4497	37.0444	2	9	17	7	9	8	28	63
ENSG00000179562	307.379	-0.295698	0.201648	-1.46315	0.143426	0.999961	GCC1	protein_coding	174.821	198.265	484.614	514.241	153.116	143.683	425.729	364.564	184	103	585	505	155	161	419	620
ENSG00000115290	60.508	0.416609	0.285831	1.46315	0.143427	0.999961	GRB14	protein_coding	105.463	36.5731	29.8224	20.366	108.663	118.695	38.6102	25.8723	111	19	36	20	110	133	38	44
ENSG00000215790	40.0751	-0.422359	0.283706	-1.463	0.143466	0.999961	SLC35E2	protein_coding	43.7053	94.3202	22.3668	38.6954	31.611	41.9447	20.3212	27.6363	46	49	27	38	32	47	20	47
ENSG00000081692	163.658	-0.329938	0.225611	-1.46239	0.143633	0.999961	JMJD4	protein_coding	152.969	217.514	168.994	204.678	144.225	150.822	148.345	121.717	161	113	204	201	146	169	146	207
ENSG00000228716	72.9584	0.367185	0.256978	1.46194	0.143759	0.999961	DHFR	protein_coding	114.964	98.17	19.8816	20.366	146.201	118.695	36.5781	28.8123	121	51	24	20	148	133	36	49
ENSG00000163938	368.071	0.363798	0.268828	1.46173	0.143816	0.999961	GNL3	protein_coding	238.479	84.6957	531.004	473.509	313.146	312.354	530.383	460.997	251	44	641	465	317	350	522	784
ENSG00000147255	108.89	-0.5028	0.290283	-1.46151	0.143876	0.999961	IGSF1	protein_coding	231.828	348.407	13.2544	6.1098	126.444	123.157	10.1606	11.7601	244	181	16	6	128	138	10	20
ENSG00000168350	77.5517	-0.424299	0.274164	-1.46126	0.143945	0.999961	DEGS2	protein_coding	119.715	238.688	19.8816	19.3477	77.0518	107.985	14.2248	23.5203	126	124	24	19	78	121	14	40
ENSG00000118997	26.0824	0.437962	0.30858	1.4611	0.143989	0.999961	DNAH7	protein_coding	25.6531	15.3992	27.3372	10.183	19.7569	30.343	44.7066	35.2804	27	8	33	10	20	34	44	60
ENSG00000135362	9.05775	-0.483832	0.308716	-1.46089	0.144045	0.999961	PRR5L	protein_coding	13.3016	30.7984	3.3136	6.1098	4.93922	6.24708	3.04818	4.70405	14	16	4	6	5	7	3	8
ENSG00000171658	7.65753	-0.440597	0.299786	-1.46071	0.144095	0.999961	NMRAL2P	transcribed_unprocessed_pseudogene	1.90023	1.9249	18.2248	20.366	0.987844	0	6.09635	11.7601	2	1	22	20	1	0	6	20
ENSG00000171067	195.293	-0.308664	0.211615	-1.45986	0.14433	0.999961	C11orf24	protein_coding	181.472	275.261	193.846	227.081	171.885	210.616	142.248	159.938	191	143	234	223	174	236	140	272
ENSG00000198892	37.3346	-0.410209	0.280641	-1.45985	0.144331	0.999961	SHISA4	protein_coding	31.3538	59.672	39.7632	48.8784	27.6596	33.0203	25.4015	32.9284	33	31	48	48	28	37	25	56
ENSG00000131831	9.3315	0.441851	0.307853	1.45973	0.144363	0.999961	RAI2	protein_coding	4.75058	9.62451	5.7988	3.0549	8.89059	7.13952	14.2248	21.1682	5	5	7	3	9	8	14	36
ENSG00000198502	20.8791	0.432806	0.309036	1.45965	0.144387	0.999961	HLA-DRB5	protein_coding	19.9524	36.5731	4.142	6.1098	36.5502	41.9447	11.1767	10.5841	21	19	5	6	37	47	11	18
ENSG00000206567	18.5748	-0.442241	0.311668	-1.45951	0.144425	0.999961	AC022007.1	lincRNA	24.703	28.8735	21.5384	18.3294	20.7447	9.81684	8.12847	16.4642	26	15	26	18	21	11	8	28
ENSG00000182534	28.4424	0.460344	0.314448	1.45854	0.144691	0.999961	MXRA7	protein_coding	10.4513	28.8735	10.7692	22.4026	17.7812	10.7093	58.9314	67.6207	11	15	13	22	18	12	58	115
ENSG00000241357	11.5001	0.479113	0.303465	1.45792	0.144863	0.999961	AC092849.2	antisense_RNA	5.7007	7.69961	4.9704	4.0732	2.96353	7.13952	29.4657	29.9883	6	4	6	4	3	8	29	51
ENSG00000261971	26.6872	-0.449524	0.305155	-1.45722	0.145056	0.999961	MMP25-AS1	antisense_RNA	31.3538	69.2965	17.3964	19.3477	28.6475	21.4186	10.1606	15.8762	33	36	21	19	29	24	10	27
ENSG00000197566	47.4583	0.40154	0.312741	1.45694	0.145132	0.999961	ZNF624	protein_coding	44.6555	3.8498	53.0176	47.8601	52.3557	64.2557	66.0438	47.6285	47	2	64	47	53	72	65	81
ENSG00000235106	128.915	-0.325508	0.224005	-1.45531	0.145583	0.999961	LINC00094	protein_coding	182.422	229.063	82.0116	90.6287	151.14	164.209	70.1081	61.7407	192	119	99	89	153	184	69	105
ENSG00000137942	327.793	0.377684	0.272724	1.45483	0.145717	0.999961	FNBP1L	protein_coding	351.543	98.17	347.1	331.966	379.332	388.212	382.038	343.984	370	51	419	326	384	435	376	585
ENSG00000174718	321.147	0.387515	0.305977	1.45477	0.145732	0.999961	KIAA1551	protein_coding	359.144	42.3479	353.727	315.673	415.882	432.834	348.508	301.059	378	22	427	310	421	485	343	512
ENSG00000031698	1223.61	-0.272284	0.186146	-1.45433	0.145855	0.999961	SARS	protein_coding	698.335	989.4	1924.37	1853.31	693.466	749.65	1499.7	1380.64	735	514	2323	1820	702	840	1476	2348
ENSG00000108055	294.99	0.389717	0.295025	1.4542	0.14589	0.999961	SMC3	protein_coding	355.343	55.8222	302.366	286.142	398.101	364.116	332.251	265.779	374	29	365	281	403	408	327	452
ENSG00000075275	922.686	-0.345556	0.232627	-1.45411	0.145916	0.999961	CELSR1	protein_coding	1143.94	1974.95	558.342	717.901	846.582	869.237	564.929	705.608	1204	1026	674	705	857	974	556	1200
ENSG00000271882	7.47279	0.427724	0.299563	1.45338	0.146117	0.999961	AP001330.5	lincRNA	0.950116	0	9.9408	6.1098	2.96353	0.89244	25.4015	13.5241	1	0	12	6	3	1	25	23
ENSG00000197406	29.3033	0.430378	0.306855	1.45316	0.146181	0.999961	DIO3	protein_coding	7.60093	28.8735	27.3372	27.4941	29.6353	21.4186	42.6745	49.3925	8	15	33	27	30	24	42	84
ENSG00000176244	29.3385	0.347792	0.314298	1.45314	0.146184	0.999961	ACBD7	protein_coding	45.6056	48.1226	9.1124	2.0366	42.4773	41.0523	23.3694	22.9323	48	25	11	2	43	46	23	39
ENSG00000088538	22.2991	0.414475	0.311178	1.45288	0.146256	0.999961	DOCK3	protein_coding	34.2042	23.0988	9.1124	6.1098	31.611	29.4505	25.4015	19.4042	36	12	11	6	32	33	25	33
ENSG00000105388	71.2709	0.0830372	0.310311	1.45281	0.146277	0.999961	CEACAM5	protein_coding	19.0023	356.107	6.6272	8.1464	34.5745	45.5145	50.803	49.3925	20	185	8	8	35	51	50	84
ENSG00000167775	64.5114	0.389954	0.287216	1.45278	0.146284	0.999961	CD320	protein_coding	57.9571	117.419	26.5088	26.4758	77.0518	85.6743	65.0278	59.9767	61	61	32	26	78	96	64	102
ENSG00000188559	391.137	-0.294775	0.20293	-1.45242	0.146385	0.999961	RALGAPA2	protein_coding	367.695	425.403	447.336	507.113	371.429	341.805	307.866	360.448	387	221	540	498	376	383	303	613
ENSG00000140853	49.2263	-0.440747	0.314484	-1.45239	0.146394	0.999961	NLRC5	protein_coding	6.65081	78.921	57.988	108.958	8.89059	4.4622	53.8511	74.0888	7	41	70	107	9	5	53	126
ENSG00000122565	533.516	0.408269	0.299164	1.45208	0.146479	0.999961	CBX3	protein_coding	643.229	117.419	492.07	446.015	866.339	854.958	469.419	378.676	677	61	594	438	877	958	462	644
ENSG00000231584	34.3416	0.423693	0.301361	1.45202	0.146496	0.999961	FAHD2CP	transcribed_unprocessed_pseudogene	34.2042	40.4229	23.1952	12.2196	45.4408	39.2674	33.53	46.4525	36	21	28	12	46	44	33	79
ENSG00000255647	5.22698	0.335726	0.279493	1.45136	0.146679	0.999961	AC093510.1	processed_transcript	4.75058	0	6.6272	1.0183	6.91491	8.9244	7.11241	6.46807	5	0	8	1	7	10	7	11
ENSG00000107372	473.87	0.306549	0.217474	1.45108	0.146759	0.999961	ZFAND5	protein_coding	232.778	142.443	667.69	694.48	292.402	275.764	765.092	720.308	245	74	806	682	296	309	753	1225
ENSG00000106266	138.395	0.376381	0.253951	1.45042	0.146941	0.999961	SNX8	protein_coding	66.5081	103.945	109.349	163.946	72.1126	97.276	245.886	248.139	70	54	132	161	73	109	242	422
ENSG00000177613	173.942	-0.309095	0.215223	-1.45035	0.146961	0.999961	CSTF2T	protein_coding	257.481	252.162	125.917	134.416	226.216	213.293	87.3811	94.669	271	131	152	132	229	239	86	161
ENSG00000171206	437.001	-0.371776	0.252524	-1.45008	0.147035	0.999961	TRIM8	protein_coding	567.219	873.906	291.597	363.533	303.268	378.395	335.3	382.792	597	454	352	357	307	424	330	651
ENSG00000242715	4.55805	0.382469	0.285235	1.44997	0.147067	0.999961	CCDC169	protein_coding	2.85035	0	4.142	3.0549	6.91491	3.56976	7.11241	8.8201	3	0	5	3	7	4	7	15
ENSG00000227911	12.6564	0.401966	0.309781	1.44894	0.147355	0.999961	LINC02344	lincRNA	19.0023	17.3241	0	0	33.5867	28.5581	1.01606	1.76402	20	9	0	0	34	32	1	3
ENSG00000178202	37.6618	0.413719	0.301217	1.44838	0.14751	0.999961	KDELC2	protein_coding	58.9072	13.4743	27.3372	22.4026	48.4043	52.654	41.6584	36.4564	62	7	33	22	49	59	41	62
ENSG00000260996	16.1553	0.547701	0.304362	1.44805	0.147602	0.999961	BX255925.1	sense_overlapping	0.950116	5.77471	10.7692	9.1647	1.97569	0.89244	53.8511	45.8645	1	3	13	9	2	1	53	78
ENSG00000198380	558.016	-0.372824	0.244569	-1.44798	0.147622	0.999961	GFPT1	protein_coding	342.992	173.241	1140.71	1094.67	268.693	241.851	615.732	586.242	361	90	1377	1075	272	271	606	997
ENSG00000273162	9.0819	-0.489672	0.308769	-1.44763	0.147719	0.999961	AL133215.2	lincRNA	13.3016	32.7233	4.9704	1.0183	4.93922	12.4942	2.03212	1.17601	14	17	6	1	5	14	2	2
ENSG00000065183	274.81	0.386553	0.278108	1.44701	0.147895	0.999961	WDR3	protein_coding	271.733	90.4704	308.993	251.52	363.526	373.933	289.577	248.727	286	47	373	247	368	419	285	423
ENSG00000099204	309.57	-0.401171	0.269132	-1.44696	0.147909	0.999961	ABLIM1	protein_coding	191.923	200.19	597.276	543.772	220.289	240.959	231.661	250.491	202	104	721	534	223	270	228	426
ENSG00000234685	6.88269	0.388117	0.296616	1.44684	0.147942	0.999961	NUS1P2	processed_pseudogene	9.50116	7.69961	0.8284	0	17.7812	14.279	2.03212	2.94003	10	4	1	0	18	16	2	5
ENSG00000279453	21.1127	0.415934	0.314414	1.44624	0.148109	0.999961	Z99129.4	TEC	18.0522	3.8498	13.2544	26.4758	33.5867	25.8808	32.5139	15.2882	19	2	16	26	34	29	32	26
ENSG00000103995	70.6577	0.394237	0.274969	1.44622	0.148117	0.999961	CEP152	protein_coding	116.864	36.5731	41.42	37.6771	130.395	106.2	46.7387	49.3925	123	19	50	37	132	119	46	84
ENSG00000139998	331.422	0.323519	0.229744	1.44556	0.148301	0.999961	RAB15	protein_coding	384.797	496.625	168.165	157.836	408.967	469.424	273.32	292.239	405	258	203	155	414	526	269	497
ENSG00000136099	7.55705	-0.363679	0.298835	-1.44535	0.148361	0.999961	PCDH8	protein_coding	7.60093	19.249	6.6272	7.1281	0.987844	6.24708	2.03212	10.5841	8	10	8	7	1	7	2	18
ENSG00000196465	95.8616	-0.368136	0.253065	-1.44518	0.148409	0.999961	MYL6B	protein_coding	114.964	161.692	100.236	74.3359	86.9302	74.965	80.2687	73.5008	121	84	121	73	88	84	79	125
ENSG00000134909	258.135	-0.304325	0.212106	-1.44503	0.148448	0.999961	ARHGAP32	protein_coding	307.838	348.407	224.496	263.74	284.499	303.43	172.73	159.938	324	181	271	259	288	340	170	272
ENSG00000138821	132.758	0.353087	0.264604	1.44469	0.148544	0.999961	SLC39A8	protein_coding	335.391	105.87	37.278	21.3843	265.73	199.907	51.819	44.6885	353	55	45	21	269	224	51	76
ENSG00000151849	154.866	0.370262	0.259751	1.44459	0.148574	0.999961	CENPJ	protein_coding	220.427	73.1463	115.976	114.05	243.01	206.154	154.441	111.721	232	38	140	112	246	231	152	190
ENSG00000129173	56.3907	0.336427	0.303391	1.44447	0.148607	0.999961	E2F8	protein_coding	111.164	96.2451	4.9704	3.0549	109.651	97.276	15.2409	13.5241	117	50	6	3	111	109	15	23
ENSG00000167088	179.483	0.365135	0.25493	1.44443	0.148619	0.999961	SNRPD1	protein_coding	187.173	98.17	188.047	130.342	264.742	242.744	156.473	168.17	197	51	227	128	268	272	154	286
ENSG00000277151	21.5583	0.425023	0.312909	1.44426	0.148666	0.999961	AL138820.1	lincRNA	40.855	7.69961	5.7988	12.2196	40.5016	37.4825	13.2088	14.7002	43	4	7	12	41	42	13	25
ENSG00000126778	59.6176	0.384219	0.267265	1.44421	0.148681	0.999961	SIX1	protein_coding	44.6555	57.7471	58.8164	37.6771	67.1734	60.6859	73.1563	77.0289	47	30	71	37	68	68	72	131
ENSG00000255135	17.7173	0.444161	0.309854	1.44401	0.148737	0.999961	AP002360.2	lincRNA	16.152	15.3992	12.426	9.1647	21.7326	21.4186	21.3372	24.1083	17	8	15	9	22	24	21	41
ENSG00000064787	273.443	0.394155	0.286899	1.44398	0.148745	0.999961	BCAS1	protein_coding	271.733	352.257	182.248	103.867	271.657	243.636	350.54	411.605	286	183	220	102	275	273	345	700
ENSG00000276182	20.4886	0.392138	0.314383	1.44368	0.14883	0.999961	AL163051.2	sense_intronic	19.9524	0	23.1952	20.366	24.6961	17.8488	28.4497	29.4003	21	0	28	20	25	20	28	50
ENSG00000241157	27.9989	-0.426522	0.299384	-1.44232	0.149212	0.999961	AC104763.1	processed_pseudogene	25.6531	34.6482	37.278	38.6954	22.7204	12.4942	21.3372	31.1643	27	18	45	38	23	14	21	53
ENSG00000154310	14.8195	0.430217	0.314388	1.4423	0.149217	0.999961	TNIK	protein_coding	3.80046	7.69961	17.3964	14.2562	20.7447	10.7093	23.3694	20.5802	4	4	21	14	21	12	23	35
ENSG00000099337	262.877	-0.303502	0.209897	-1.442	0.149302	0.999961	KCNK6	protein_coding	347.742	456.202	198.816	185.331	313.146	285.581	150.377	165.818	366	237	240	182	317	320	148	282
ENSG00000166881	241.705	0.388941	0.27137	1.44177	0.149368	0.999961	NEMP1	protein_coding	368.645	113.569	154.911	153.763	395.137	408.738	193.051	145.826	388	59	187	151	400	458	190	248
ENSG00000250999	4.77401	-0.417032	0.293386	-1.44037	0.149763	0.999961	AC136604.3	antisense_RNA	5.7007	5.77471	6.6272	9.1647	1.97569	1.78488	3.04818	4.11605	6	3	8	9	2	2	3	7
ENSG00000145247	89.6475	-0.354417	0.246013	-1.44006	0.149851	0.999961	OCIAD2	protein_coding	100.712	84.6957	122.603	104.885	76.064	79.4272	67.0599	81.7329	106	44	148	103	77	89	66	139
ENSG00000126790	48.6504	0.398059	0.284643	1.44005	0.149855	0.999961	L3HYPDH	protein_coding	39.9049	17.3241	57.1596	45.8235	53.3436	54.4389	62.9957	58.2126	42	9	69	45	54	61	62	99
ENSG00000158301	43.8268	-0.407101	0.285784	-1.43983	0.149917	0.999961	GPRASP2	protein_coding	60.8074	38.498	48.0472	61.098	36.5502	48.1918	27.4336	29.9883	64	20	58	60	37	54	27	51
ENSG00000132300	312.456	0.368299	0.261117	1.4395	0.15001	0.999961	PTCD3	protein_coding	323.99	132.818	319.762	283.087	419.834	418.555	317.01	284.595	341	69	386	278	425	469	312	484
ENSG00000160310	406.122	0.275642	0.192028	1.43925	0.15008	0.999961	PRMT2	protein_coding	450.355	446.577	288.283	277.996	515.654	511.368	387.119	371.62	474	232	348	273	522	573	381	632
ENSG00000105649	32.1287	0.415493	0.313711	1.43804	0.150421	0.999961	RAB3A	protein_coding	25.6531	48.1226	9.9408	14.2562	20.7447	34.8052	44.7066	58.8007	27	25	12	14	21	39	44	100
ENSG00000135316	632.17	0.382243	0.292355	1.4379	0.150462	0.999961	SYNCRIP	protein_coding	770.544	127.044	703.312	563.12	875.23	780.885	675.679	561.546	811	66	849	553	886	875	665	955
ENSG00000012822	380.619	-0.311673	0.218273	-1.43757	0.150556	0.999961	CALCOCO1	protein_coding	373.396	496.625	385.206	443.979	414.894	404.276	240.806	285.771	393	258	465	436	420	453	237	486
ENSG00000178796	6.69737	0.515831	0.270999	1.43739	0.150607	0.999961	RIIAD1	protein_coding	0	0	4.9704	3.0549	0	0	24.3854	21.1682	0	0	6	3	0	0	24	36
ENSG00000223891	38.9043	0.44585	0.296565	1.43723	0.150652	0.999961	OSER1-AS1	lincRNA	20.9026	17.3241	36.4496	35.6405	21.7326	16.0639	73.1563	89.965	22	9	44	35	22	18	72	153
ENSG00000005513	5.86568	0.353883	0.273579	1.43675	0.15079	0.999961	SOX8	protein_coding	0	7.69961	1.6568	3.0549	0.987844	2.67732	13.2088	17.6402	0	4	2	3	1	3	13	30
ENSG00000149043	14.0629	0.315979	0.308527	1.43661	0.150829	0.999961	SYT8	protein_coding	13.3016	34.6482	0	0	31.611	28.5581	2.03212	2.35203	14	18	0	0	32	32	2	4
ENSG00000271254	149.94	0.336504	0.235325	1.4363	0.150917	0.999961	AC240274.1	protein_coding	123.515	180.941	120.946	95.7202	209.423	172.241	143.264	153.47	130	94	146	94	212	193	141	261
ENSG00000196427	18.8446	-0.42697	0.309508	-1.43564	0.151106	0.999961	NBPF4	protein_coding	24.703	28.8735	19.0532	19.3477	21.7326	20.5261	7.11241	9.4081	26	15	23	19	22	23	7	16
ENSG00000169100	1247.97	0.354744	0.245799	1.43544	0.151161	0.999961	SLC25A6	protein_coding	698.335	1330.11	1081.89	1026.45	896.962	936.17	1937.62	2076.25	735	691	1306	1008	908	1049	1907	3531
ENSG00000123124	615.475	0.379726	0.288623	1.43543	0.151164	0.999961	WWP1	protein_coding	577.671	144.368	812.66	581.449	878.193	730.909	607.603	590.947	608	75	981	571	889	819	598	1005
ENSG00000174851	249.147	-0.308203	0.214469	-1.43493	0.151307	0.999961	YIF1A	protein_coding	213.776	327.233	289.112	294.289	218.313	203.476	223.533	223.442	225	170	349	289	221	228	220	380
ENSG00000273783	11.2582	0.402717	0.308025	1.43432	0.151482	0.999961	AL136040.2	antisense_RNA	9.50116	0	10.7692	9.1647	6.91491	12.4942	18.2891	22.9323	10	0	13	9	7	14	18	39
ENSG00000139910	27.9386	-0.425035	0.300357	-1.43365	0.151671	0.999961	NOVA1	protein_coding	41.8051	23.0988	31.4792	38.6954	34.5745	22.311	16.2569	15.2882	44	12	38	38	35	25	16	26
ENSG00000155256	173.366	-0.320387	0.223339	-1.433	0.151859	0.999961	ZFYVE27	protein_coding	146.318	242.538	179.763	218.934	154.104	164.209	127.007	154.058	154	126	217	215	156	184	125	262
ENSG00000252010	267.329	0.343714	0.251643	1.43291	0.151883	0.999961	SCARNA5	scaRNA	107.363	130.893	535.146	209.77	206.459	183.843	391.183	373.972	113	68	646	206	209	206	385	636
ENSG00000069011	49.5093	0.4047	0.303917	1.43288	0.151893	0.999961	PITX1	protein_coding	19.9524	86.6206	28.994	29.5307	40.5016	44.622	67.0599	78.7929	21	45	35	29	41	50	66	134
ENSG00000112378	761.619	0.272417	0.190417	1.43173	0.15222	0.999961	PERP	protein_coding	793.347	608.269	696.684	630.327	849.546	907.612	876.859	730.304	835	316	841	619	860	1017	863	1242
ENSG00000164078	17.676	-0.523713	0.313313	-1.43112	0.152395	0.999961	MST1R	protein_coding	19.0023	78.921	4.9704	6.1098	9.87844	10.7093	7.11241	4.70405	20	41	6	6	10	12	7	8
ENSG00000172175	117.765	0.377149	0.277903	1.43064	0.152533	0.999961	MALT1	protein_coding	103.563	32.7233	133.372	134.416	141.262	124.049	146.313	126.421	109	17	161	132	143	139	144	215
ENSG00000149743	120.059	-0.339646	0.236774	-1.43021	0.152658	0.999961	TRPT1	protein_coding	119.715	205.965	113.491	115.068	82.9789	116.017	106.686	100.549	126	107	137	113	84	130	105	171
ENSG00000172458	7.91518	0.411237	0.3071	1.4301	0.152688	0.999961	IL17D	protein_coding	6.65081	9.62451	3.3136	2.0366	10.8663	9.81684	12.1927	8.8201	7	5	4	2	11	11	12	15
ENSG00000167130	216.18	-0.298629	0.209106	-1.42978	0.15278	0.999961	DOLPP1	protein_coding	240.379	321.459	186.39	218.934	224.241	231.142	153.425	153.47	253	167	225	215	227	259	151	261
ENSG00000100852	829.976	0.351105	0.305805	1.4296	0.152832	0.999961	ARHGAP5	protein_coding	782.896	76.9961	1144.02	954.147	871.278	802.304	1097.34	910.822	824	40	1381	937	882	899	1080	1549
ENSG00000273588	31.0041	-0.433806	0.31247	-1.42955	0.152845	0.999961	AC093838.1	unprocessed_pseudogene	85.5104	13.4743	24.852	35.6405	32.5988	33.0203	11.1767	11.7601	90	7	30	35	33	37	11	20
ENSG00000130612	4.56167	0.374406	0.27653	1.42809	0.153267	0.999961	CYP2G1P	transcribed_unprocessed_pseudogene	0.950116	0	4.9704	3.0549	1.97569	3.56976	6.09635	15.8762	1	0	6	3	2	4	6	27
ENSG00000133121	200.026	0.355603	0.2547	1.42747	0.153445	0.999961	STARD13	protein_coding	299.287	336.858	31.4792	14.2562	434.651	421.232	25.4015	37.0444	315	175	38	14	440	472	25	63
ENSG00000159131	221.662	0.287118	0.201219	1.4267	0.153665	0.999961	GART	protein_coding	233.729	240.613	169.822	143.58	293.39	298.968	210.324	182.87	246	125	205	141	297	335	207	311
ENSG00000138119	1574.7	0.305998	0.224644	1.42631	0.15378	0.999961	MYOF	protein_coding	2520.66	2323.36	675.146	405.283	2589.14	2333.73	882.955	867.31	2653	1207	815	398	2621	2615	869	1475
ENSG00000158773	189.254	-0.316542	0.221994	-1.42588	0.153904	0.999961	USF1	protein_coding	178.622	263.712	205.443	208.751	184.727	163.317	148.345	161.114	188	137	248	205	187	183	146	274
ENSG00000170558	30.0955	-0.426609	0.298687	-1.42491	0.154182	0.999961	CDH2	protein_coding	53.2065	32.7233	34.7928	27.4941	17.7812	24.9883	27.4336	22.3442	56	17	42	27	18	28	27	38
ENSG00000157353	139.061	-0.328673	0.229994	-1.42374	0.154523	0.999961	FUK	protein_coding	153.919	227.138	118.461	138.489	130.395	128.511	109.734	105.841	162	118	143	136	132	144	108	180
ENSG00000276043	209.598	0.145227	0.31175	1.42318	0.154685	0.999961	UHRF1	protein_coding	328.74	650.617	8.284	8.1464	269.681	318.601	49.7869	42.9245	346	338	10	8	273	357	49	73
ENSG00000244306	36.7106	-0.39795	0.283822	-1.4231	0.154707	0.999961	DUXAP10	transcribed_processed_pseudogene	45.6056	57.7471	34.7928	35.6405	35.5624	39.2674	16.2569	28.8123	48	30	42	35	36	44	16	49
ENSG00000117322	8.98026	0.472798	0.304023	1.42305	0.154723	0.999961	CR2	protein_coding	3.80046	1.9249	4.9704	7.1281	3.95137	1.78488	29.4657	18.8162	4	1	6	7	4	2	29	32
ENSG00000007314	21.0715	0.550689	0.306241	1.42286	0.154776	0.999961	SCN4A	protein_coding	0	3.8498	21.5384	12.2196	0.987844	0	67.0599	62.9167	0	2	26	12	1	0	66	107
ENSG00000120158	135.337	-0.317287	0.223452	-1.42283	0.154785	0.999961	RCL1	protein_coding	160.57	148.217	157.396	142.562	135.335	132.081	103.638	102.901	169	77	190	140	137	148	102	175
ENSG00000167604	63.9396	0.450062	0.305123	1.42261	0.154848	0.999961	NFKBID	protein_coding	40.855	55.8222	34.7928	44.8052	35.5624	37.4825	131.072	131.125	43	29	42	44	36	42	129	223
ENSG00000107021	161.826	-0.31922	0.223948	-1.42206	0.155009	0.999961	TBC1D13	protein_coding	134.916	234.838	169.822	196.532	132.371	153.5	143.264	129.361	142	122	205	193	134	172	141	220
ENSG00000124702	309.973	-0.320931	0.222705	-1.42174	0.155102	0.999961	KLHDC3	protein_coding	351.543	662.166	202.958	227.081	317.098	342.697	191.019	185.222	370	344	245	223	321	384	188	315
ENSG00000112312	65.2483	0.390788	0.281344	1.42109	0.155291	0.999961	GMNN	protein_coding	114.964	44.2728	28.1656	30.549	97.7965	120.479	41.6584	44.1005	121	23	34	30	99	135	41	75
ENSG00000149485	773.593	-0.364801	0.257712	-1.42104	0.155304	0.999961	FADS1	protein_coding	674.582	658.317	1002.36	1286.11	776.445	751.435	527.335	512.154	710	342	1210	1263	786	842	519	871
ENSG00000076864	84.5245	0.454711	0.294679	1.42076	0.155387	0.999961	RAP1GAP	protein_coding	20.9026	48.1226	80.3548	77.3908	28.6475	25.8808	192.035	202.862	22	25	97	76	29	29	189	345
ENSG00000066117	350.416	-0.276934	0.194541	-1.42043	0.155483	0.999961	SMARCD1	protein_coding	399.049	544.747	318.934	299.38	333.891	381.965	267.224	258.135	420	283	385	294	338	428	263	439
ENSG00000139144	5.55494	0.272468	0.275445	1.42002	0.155602	0.999961	PIK3C2G	protein_coding	10.4513	0	4.9704	0	12.842	7.13952	6.09635	2.94003	11	0	6	0	13	8	6	5
ENSG00000271020	8.60101	0.395047	0.303883	1.41897	0.155907	0.999961	AC112220.2	lincRNA	7.60093	0	8.284	6.1098	12.842	13.3866	11.1767	9.4081	8	0	10	6	13	15	11	16
ENSG00000169020	278.915	0.312301	0.219936	1.41847	0.156055	0.999961	ATP5I	protein_coding	209.976	252.162	302.366	206.715	253.876	243.636	396.263	366.328	221	131	365	203	257	273	390	623
ENSG00000248231	15.6648	-0.425626	0.313329	-1.41841	0.15607	0.999961	KRT8P4	processed_pseudogene	18.0522	28.8735	14.9112	16.2928	19.7569	14.279	6.09635	7.05608	19	15	18	16	20	16	6	12
ENSG00000143552	63.8411	0.369233	0.267316	1.41833	0.156095	0.999961	NUP210L	protein_coding	50.3561	23.0988	70.414	73.3176	67.1734	55.3313	86.365	84.6729	53	12	85	72	68	62	85	144
ENSG00000150961	413.378	-0.295859	0.206773	-1.41817	0.156141	0.999961	SEC24D	protein_coding	311.638	315.684	637.04	611.998	283.511	310.569	426.745	409.841	328	164	769	601	287	348	420	697
ENSG00000135698	79.2071	0.403933	0.301979	1.41817	0.156141	0.999961	MPHOSPH6	protein_coding	90.261	17.3241	82.84	62.1163	123.48	116.91	77.2205	63.5047	95	9	100	61	125	131	76	108
ENSG00000089692	14.4994	0.456288	0.312853	1.41677	0.156549	0.999961	LAG3	protein_coding	8.55104	13.4743	6.6272	7.1281	6.91491	11.6017	26.4175	35.2804	9	7	8	7	7	13	26	60
ENSG00000240211	5.29939	0.374413	0.272145	1.41659	0.156603	0.999961	AC092849.1	antisense_RNA	3.80046	0	2.4852	3.0549	0.987844	3.56976	13.2088	15.2882	4	0	3	3	1	4	13	26
ENSG00000228106	8.7111	-0.427756	0.309795	-1.41601	0.156773	0.999961	AL392172.1	lincRNA	16.152	9.62451	9.9408	11.2013	2.96353	4.4622	7.11241	8.23209	17	5	12	11	3	5	7	14
ENSG00000172531	709.262	-0.292111	0.204296	-1.41592	0.156797	0.999961	PPP1CA	protein_coding	781.945	1420.58	523.549	513.223	701.369	818.368	439.954	475.109	823	738	632	504	710	917	433	808
ENSG00000198208	148.211	0.312109	0.220844	1.4159	0.156805	0.999961	RPS6KL1	protein_coding	91.2111	138.593	127.574	163.946	130.395	158.854	186.955	188.162	96	72	154	161	132	178	184	320
ENSG00000249364	15.0006	0.453298	0.313113	1.4158	0.156833	0.999961	AC112206.2	lincRNA	30.4037	7.69961	1.6568	1.0183	46.4287	27.6657	1.01606	4.11605	32	4	2	1	47	31	1	7
ENSG00000151422	99.8103	0.385566	0.302025	1.41564	0.156882	0.999961	FER	protein_coding	122.565	15.3992	105.207	90.6287	146.201	119.587	103.638	95.2571	129	8	127	89	148	134	102	162
ENSG00000171314	147.621	-0.30234	0.214177	-1.41517	0.15702	0.999961	PGAM1	protein_coding	173.871	209.814	130.887	145.617	138.298	171.349	100.59	110.545	183	109	158	143	140	192	99	188
ENSG00000100036	33.4021	-0.405346	0.293461	-1.41465	0.157172	0.999961	SLC35E4	protein_coding	36.1044	50.0475	35.6212	37.6771	14.8177	30.343	24.3854	38.2204	38	26	43	37	15	34	24	65
ENSG00000205426	23.8926	0.427138	0.309922	1.41458	0.157191	0.999961	KRT81	protein_coding	9.50116	9.62451	34.7928	17.3111	16.7933	15.1715	31.4978	56.4486	10	5	42	17	17	17	31	96
ENSG00000100311	189.888	-0.352911	0.246068	-1.41437	0.157253	0.999961	PDGFB	protein_coding	114.964	194.415	263.431	320.764	147.189	142.79	165.618	169.934	121	101	318	315	149	160	163	289
ENSG00000101096	129.293	-0.334637	0.235625	-1.41428	0.15728	0.999961	NFATC2	protein_coding	188.123	182.866	115.148	108.958	104.711	130.296	99.5738	104.665	198	95	139	107	106	146	98	178
ENSG00000133401	5.0728	-0.419274	0.286736	-1.41428	0.15728	0.999961	PDZD2	protein_coding	8.55104	15.3992	4.9704	2.0366	1.97569	2.67732	2.03212	2.94003	9	8	6	2	2	3	2	5
[truncated: 35,302 more rows]
