# Supplementary material for: Catechol-O-methyl transferase suppresses cell invasion and interplays with MET signaling in estrogen dependent breast cancer
Source: Sci Rep. 2023 Jan 23;13:1285. doi: 10.1038/s41598-023-28078-1 (PMC9870911; doi:10.1038/s41598-023-28078-1)
Supplement: Supplementary file 6 — Supplementary Information 6. [file 41598_2023_28078_MOESM6_ESM.xlsx]

## Sheet: Legend for S6
Supplementary Data S6. Results from gene set enrichment analysis (GSEA) conducted upon RNA-Seq and directDIA-MS/MS data for MCF7-GFP-COMT/MCF7-GFP comparison using a priori defined pathways from Reactome database.
Legend:
Name	Name of the pathway
Size	Number of genes in the pathway
ES	Enrichment score
NES	Normalized enrichment score
Nom. p-val	Nominal p-value statistic
FDR q-val	False discovery rate statistic
FWER p-val	Familywise-error rate statistic
Rank at max	Value of the ranking metric corresponding to enrichment score
Leading Edge	Gene subset contributing most to the enrichment score
Cluster	Name of the biological cluster displayed in EnrichmentMap using Cytoscape
Contributing genes	Genes contributing to the enrichment of the pathway

## Sheet: S6A GSEA transcriptomics
Supplementary Data S6A. Results from gene set enrichment analysis (GSEA) conducted upon RNA-Seq data for MCF7-GFP-COMT/MCF7-GFP comparison using a priori defined pathways from Reactome database.
Name	Size	ES	NES	Nom. p-val	FDR q-val	FWER p-val	Rank at max	Leading Edge
REACTOME_BINDING_AND_UPTAKE_OF_LIGANDS_BY_SCAVENGER_RECEPTORS	35	0.819584	2.23666	0	0	0	1231	tags=57%, list=8%, signal=62%
REACTOME_IMMUNOREGULATORY_INTERACTIONS_BETWEEN_A_LYMPHOID_AND_A_NON_LYMPHOID_CELL	77	0.715086	2.17984	0	0	0	1426	tags=43%, list=9%, signal=47%
REACTOME_DISEASES_ASSOCIATED_WITH_O_GLYCOSYLATION_OF_PROTEINS	61	0.738761	2.17707	0	0	0	1645	tags=41%, list=10%, signal=46%
REACTOME_INTERLEUKIN_4_AND_INTERLEUKIN_13_SIGNALING	91	0.6906	2.11132	0	0.000519224	0.003	1855	tags=33%, list=12%, signal=37%
REACTOME_O_LINKED_GLYCOSYLATION	100	0.683343	2.10786	0	0.000415379	0.003	1509	tags=31%, list=9%, signal=34%
REACTOME_COLLAGEN_CHAIN_TRIMERIZATION	37	0.755293	2.07919	0	0.000578242	0.005	1914	tags=51%, list=12%, signal=58%
REACTOME_COLLAGEN_DEGRADATION	56	0.717664	2.0732	0	0.000597704	0.006	1995	tags=45%, list=12%, signal=51%
REACTOME_DEGRADATION_OF_THE_EXTRACELLULAR_MATRIX	117	0.665007	2.0675	0	0.000522991	0.006	1995	tags=37%, list=12%, signal=42%
REACTOME_ASSEMBLY_OF_COLLAGEN_FIBRILS_AND_OTHER_MULTIMERIC_STRUCTURES	55	0.706852	2.0557	0	0.000542296	0.007	1853	tags=42%, list=12%, signal=47%
REACTOME_INTERLEUKIN_10_SIGNALING	36	0.765442	2.04942	0	0.000488066	0.007	2551	tags=67%, list=16%, signal=79%
REACTOME_COLLAGEN_BIOSYNTHESIS_AND_MODIFYING_ENZYMES	59	0.699825	2.03344	0	0.000698188	0.011	1914	tags=42%, list=12%, signal=48%
REACTOME_ECM_PROTEOGLYCANS	67	0.683633	2.02109	0	0.000871544	0.015	1714	tags=46%, list=11%, signal=52%
REACTOME_TERMINATION_OF_O_GLYCAN_BIOSYNTHESIS	20	0.836	2.01982	0	0.000965294	0.018	619	tags=50%, list=4%, signal=52%
REACTOME_CHEMOKINE_RECEPTORS_BIND_CHEMOKINES	36	0.746395	2.0158	0	0.000946307	0.019	1531	tags=56%, list=10%, signal=61%
REACTOME_DISEASES_OF_GLYCOSYLATION	132	0.639829	2.01491	0	0.00102349	0.022	1509	tags=25%, list=9%, signal=27%
REACTOME_INTERFERON_ALPHA_BETA_SIGNALING	55	0.68855	2.00086	0	0.00104633	0.024	2683	tags=44%, list=17%, signal=52%
REACTOME_COLLAGEN_FORMATION	81	0.651492	1.99704	0	0.000984781	0.024	1914	tags=37%, list=12%, signal=42%
REACTOME_O_GLYCOSYLATION_OF_TSR_DOMAIN_CONTAINING_PROTEINS	35	0.729539	1.98616	0	0.00100724	0.026	1509	tags=43%, list=9%, signal=47%
REACTOME_SCAVENGING_BY_CLASS_A_RECEPTORS	17	0.83876	1.98279	0	0.000954228	0.026	1231	tags=53%, list=8%, signal=57%
REACTOME_O_LINKED_GLYCOSYLATION_OF_MUCINS	55	0.680945	1.96468	0	0.00122214	0.035	1266	tags=29%, list=8%, signal=31%
REACTOME_PEPTIDE_LIGAND_BINDING_RECEPTORS	115	0.612488	1.94264	0	0.00196026	0.057	2151	tags=47%, list=13%, signal=54%
REACTOME_INTEGRIN_CELL_SURFACE_INTERACTIONS	77	0.635918	1.93314	0	0.00241308	0.072	1922	tags=38%, list=12%, signal=43%
REACTOME_DECTIN_2_FAMILY	18	0.823768	1.92905	0	0.00258529	0.08	619	tags=50%, list=4%, signal=52%
REACTOME_GENERATION_OF_SECOND_MESSENGER_MOLECULES	31	0.733591	1.90404	0	0.00413753	0.13	1655	tags=48%, list=10%, signal=54%
REACTOME_EXTRACELLULAR_MATRIX_ORGANIZATION	265	0.570628	1.89651	0	0.00492365	0.157	2136	tags=34%, list=13%, signal=38%
REACTOME_SYNDECAN_INTERACTIONS	27	0.718048	1.87347	0	0.00674766	0.219	1221	tags=22%, list=8%, signal=24%
REACTOME_GPVI_MEDIATED_ACTIVATION_CASCADE	33	0.691483	1.85223	0	0.00929176	0.295	1750	tags=27%, list=11%, signal=31%
REACTOME_CROSSLINKING_OF_COLLAGEN_FIBRILS	17	0.774356	1.84408	0	0.010385	0.333	1805	tags=41%, list=11%, signal=46%
REACTOME_SIGNALING_BY_PDGF	53	0.629636	1.83612	0.00236127	0.0112809	0.366	1663	tags=26%, list=10%, signal=29%
REACTOME_NON_INTEGRIN_MEMBRANE_ECM_INTERACTIONS	57	0.6254	1.82341	0.00118624	0.0133809	0.429	1853	tags=28%, list=12%, signal=32%
REACTOME_OTHER_INTERLEUKIN_SIGNALING	23	0.71229	1.81363	0.00269179	0.0150926	0.483	1747	tags=35%, list=11%, signal=39%
REACTOME_MET_ACTIVATES_PTK2_SIGNALING	30	0.693796	1.81119	0	0.0149485	0.492	1537	tags=33%, list=10%, signal=37%
REACTOME_MET_PROMOTES_CELL_MOTILITY	41	0.647533	1.80003	0.00123609	0.0169757	0.544	1562	tags=27%, list=10%, signal=30%
REACTOME_DISEASES_OF_METABOLISM	220	0.544652	1.78702	0	0.0195181	0.603	1509	tags=19%, list=9%, signal=21%
REACTOME_ANTIMICROBIAL_PEPTIDES	30	0.664979	1.74868	0.00138122	0.0316254	0.782	669	tags=40%, list=4%, signal=42%
REACTOME_METABOLISM_OF_PORPHYRINS	23	0.705583	1.74712	0.00294551	0.0316366	0.791	24	tags=9%, list=0%, signal=9%
REACTOME_INTERLEUKIN_2_FAMILY_SIGNALING	37	0.629738	1.72755	0.00758534	0.0400587	0.879	3669	tags=54%, list=23%, signal=70%
REACTOME_REGULATION_OF_BETA_CELL_DEVELOPMENT	34	0.637859	1.71348	0.00391645	0.0465115	0.91	1188	tags=26%, list=7%, signal=29%
REACTOME_CELL_JUNCTION_ORGANIZATION	78	0.56257	1.71341	0	0.0453368	0.91	3614	tags=42%, list=23%, signal=54%
REACTOME_CELL_SURFACE_INTERACTIONS_AT_THE_VASCULAR_WALL	113	0.54527	1.71209	0.00109051	0.0450074	0.915	1945	tags=27%, list=12%, signal=30%
REACTOME_INTERFERON_GAMMA_SIGNALING	83	0.563391	1.7064	0	0.0471146	0.928	2683	tags=36%, list=17%, signal=43%
REACTOME_CLASS_A_1_RHODOPSIN_LIKE_RECEPTORS	196	0.520152	1.70508	0	0.0466581	0.93	2151	tags=39%, list=13%, signal=45%
REACTOME_RECEPTOR_TYPE_TYROSINE_PROTEIN_PHOSPHATASES	17	0.723446	1.69852	0.00686813	0.0491141	0.944	617	tags=18%, list=4%, signal=18%
REACTOME_CELL_CELL_JUNCTION_ORGANIZATION	53	0.592972	1.69338	0.00121359	0.0510629	0.952	3596	tags=42%, list=22%, signal=53%
REACTOME_COMPLEMENT_CASCADE	40	0.610642	1.67993	0.00258398	0.0578913	0.969	1478	tags=38%, list=9%, signal=41%
REACTOME_INITIAL_TRIGGERING_OF_COMPLEMENT	18	0.70071	1.67928	0.00290698	0.0571181	0.971	1473	tags=56%, list=9%, signal=61%
REACTOME_SMOOTH_MUSCLE_CONTRACTION	33	0.610475	1.64066	0.0077821	0.0848317	0.994	2915	tags=45%, list=18%, signal=55%
REACTOME_PLATELET_AGGREGATION_PLUG_FORMATION	32	0.617994	1.63405	0.0108548	0.0892452	0.997	2166	tags=25%, list=14%, signal=29%
REACTOME_SURFACTANT_METABOLISM	24	0.640418	1.62373	0.0178082	0.0976212	0.999	373	tags=21%, list=2%, signal=21%
REACTOME_ADHERENS_JUNCTIONS_INTERACTIONS	29	0.62147	1.61582	0.0136054	0.103858	0.999	3546	tags=45%, list=22%, signal=57%
REACTOME_PD_1_SIGNALING	19	0.676475	1.61363	0.0129496	0.104248	0.999	1655	tags=58%, list=10%, signal=65%
REACTOME_NEUTROPHIL_DEGRANULATION	417	0.48499	1.60835	0	0.107941	1	1746	tags=17%, list=11%, signal=18%
REACTOME_CELLULAR_HEXOSE_TRANSPORT	17	0.691945	1.60605	0.0121212	0.108186	1	2970	tags=47%, list=19%, signal=58%
REACTOME_PLATELET_ACTIVATION_SIGNALING_AND_AGGREGATION	220	0.486958	1.60214	0	0.110651	1	2057	tags=22%, list=13%, signal=25%
REACTOME_CHAPERONE_MEDIATED_AUTOPHAGY	20	0.672256	1.60138	0.0185714	0.109554	1	327	tags=15%, list=2%, signal=15%
REACTOME_KERATAN_SULFATE_BIOSYNTHESIS	25	0.62017	1.59888	0.0211082	0.11018	1	1658	tags=28%, list=10%, signal=31%
REACTOME_INTERLEUKIN_RECEPTOR_SHC_SIGNALING	22	0.63402	1.58027	0.0217391	0.130497	1	3009	tags=50%, list=19%, signal=62%
REACTOME_REGULATION_OF_GENE_EXPRESSION_IN_BETA_CELLS	16	0.678817	1.57655	0.0315638	0.132891	1	1672	tags=38%, list=10%, signal=42%
REACTOME_RESPONSE_TO_ELEVATED_PLATELET_CYTOSOLIC_CA2	108	0.504279	1.57608	0.00111235	0.131207	1	2057	tags=25%, list=13%, signal=28%
REACTOME_TRANSCRIPTIONAL_REGULATION_OF_GRANULOPOIESIS	29	0.599887	1.57314	0.015748	0.132667	1	455	tags=14%, list=3%, signal=14%
REACTOME_TRANSPORT_OF_BILE_SALTS_AND_ORGANIC_ACIDS_METAL_IONS_AND_AMINE_COMPOUNDS	63	0.536988	1.57218	0.00236127	0.131956	1	946	tags=24%, list=6%, signal=25%
REACTOME_DISEASES_ASSOCIATED_WITH_GLYCOSAMINOGLYCAN_METABOLISM	37	0.570961	1.55922	0.0187735	0.146468	1	1471	tags=24%, list=9%, signal=27%
REACTOME_SIGNALING_BY_INTERLEUKINS	381	0.468476	1.55659	0	0.147717	1	1924	tags=19%, list=12%, signal=21%
REACTOME_INTERFERON_SIGNALING	177	0.474492	1.55355	0.00208768	0.149521	1	2576	tags=25%, list=16%, signal=30%
REACTOME_KERATINIZATION	87	0.500409	1.5423	0.0124434	0.162808	1	1908	tags=36%, list=12%, signal=40%
REACTOME_SYNTHESIS_OF_IP3_AND_IP4_IN_THE_CYTOSOL	26	0.604008	1.53482	0.0294906	0.17193	1	3162	tags=42%, list=20%, signal=53%
REACTOME_SLC_MEDIATED_TRANSMEMBRANE_TRANSPORT	203	0.467323	1.5346	0.00310559	0.169718	1	1835	tags=21%, list=11%, signal=24%
REACTOME_SYNTHESIS_OF_VERY_LONG_CHAIN_FATTY_ACYL_COAS	23	0.606039	1.52642	0.0347222	0.179217	1	1277	tags=26%, list=8%, signal=28%
REACTOME_ACTIVATION_OF_KAINATE_RECEPTORS_UPON_GLUTAMATE_BINDING	27	0.601291	1.52349	0.0242261	0.181546	1	2889	tags=48%, list=18%, signal=59%
REACTOME_LAMININ_INTERACTIONS	30	0.581905	1.52213	0.0265604	0.181306	1	3237	tags=53%, list=20%, signal=67%
REACTOME_FORMATION_OF_FIBRIN_CLOT_CLOTTING_CASCADE	25	0.594472	1.52212	0.0283505	0.178811	1	2185	tags=40%, list=14%, signal=46%
REACTOME_TRIGLYCERIDE_METABOLISM	26	0.588034	1.52023	0.0336022	0.179725	1	1369	tags=19%, list=9%, signal=21%
REACTOME_GPCR_LIGAND_BINDING	287	0.4595	1.51472	0	0.186025	1	2151	tags=34%, list=13%, signal=38%
REACTOME_EPHA_MEDIATED_GROWTH_CONE_COLLAPSE	29	0.574207	1.51212	0.0388889	0.187432	1	1802	tags=21%, list=11%, signal=23%
REACTOME_SEMA4D_INDUCED_CELL_MIGRATION_AND_GROWTH_CONE_COLLAPSE	20	0.612963	1.51056	0.042522	0.187638	1	155	tags=10%, list=1%, signal=10%
REACTOME_DAP12_INTERACTIONS	34	0.55958	1.50988	0.0297158	0.186246	1	1533	tags=29%, list=10%, signal=32%
REACTOME_DETOXIFICATION_OF_REACTIVE_OXYGEN_SPECIES	33	0.560896	1.50911	0.0347938	0.185281	1	835	tags=18%, list=5%, signal=19%
REACTOME_METAL_ION_SLC_TRANSPORTERS	24	0.605156	1.50715	0.0413223	0.186015	1	946	tags=25%, list=6%, signal=27%
REACTOME_DISEASES_OF_IMMUNE_SYSTEM	24	0.593278	1.50283	0.0336022	0.190452	1	1425	tags=25%, list=9%, signal=27%
REACTOME_FORMATION_OF_THE_CORNIFIED_ENVELOPE	71	0.499982	1.49863	0.0231214	0.194901	1	1908	tags=32%, list=12%, signal=37%
REACTOME_SIGNALING_BY_MET	79	0.504804	1.49808	0.0090703	0.193381	1	1853	tags=16%, list=12%, signal=19%
REACTOME_MUSCLE_CONTRACTION	156	0.459124	1.49764	0.0063358	0.191662	1	2691	tags=31%, list=17%, signal=37%
REACTOME_ACTIVATION_OF_MATRIX_METALLOPROTEINASES	23	0.597271	1.49595	0.037448	0.192395	1	2860	tags=48%, list=18%, signal=58%
REACTOME_CELL_CELL_COMMUNICATION	111	0.469936	1.49422	0.0140086	0.192833	1	3614	tags=38%, list=23%, signal=49%
REACTOME_C_TYPE_LECTIN_RECEPTORS_CLRS	128	0.468494	1.48376	0.0107066	0.207311	1	2061	tags=16%, list=13%, signal=18%
REACTOME_RUNX2_REGULATES_BONE_DEVELOPMENT	31	0.559771	1.47717	0.0437086	0.216008	1	3745	tags=39%, list=23%, signal=50%
REACTOME_VOLTAGE_GATED_POTASSIUM_CHANNELS	30	0.57073	1.47453	0.0409605	0.218516	1	2094	tags=43%, list=13%, signal=50%
REACTOME_TIGHT_JUNCTION_INTERACTIONS	22	0.594719	1.47304	0.0517483	0.218947	1	1345	tags=18%, list=8%, signal=20%
REACTOME_COSTIMULATION_BY_THE_CD28_FAMILY	63	0.497411	1.46521	0.0278422	0.230591	1	1750	tags=27%, list=11%, signal=30%
REACTOME_REGULATION_OF_GENE_EXPRESSION_IN_LATE_STAGE_BRANCHING_MORPHOGENESIS_PANCREATIC_BUD_PRECURSOR_CELLS	15	0.636611	1.46046	0.0588235	0.236338	1	1188	tags=20%, list=7%, signal=22%
REACTOME_RHO_GTPASES_ACTIVATE_ROCKS	19	0.595293	1.45939	0.074184	0.235646	1	155	tags=11%, list=1%, signal=11%
REACTOME_TRIGLYCERIDE_CATABOLISM	17	0.621804	1.45509	0.0457143	0.241537	1	817	tags=18%, list=5%, signal=19%
REACTOME_SENSORY_PROCESSING_OF_SOUND_BY_OUTER_HAIR_CELLS_OF_THE_COCHLEA	46	0.521621	1.45508	0.0353228	0.238947	1	2484	tags=35%, list=16%, signal=41%
REACTOME_CHONDROITIN_SULFATE_BIOSYNTHESIS	19	0.604309	1.45497	0.0690647	0.236688	1	2872	tags=37%, list=18%, signal=45%
REACTOME_INTERLEUKIN_3_INTERLEUKIN_5_AND_GM_CSF_SIGNALING	43	0.516893	1.45232	0.0519802	0.239177	1	3669	tags=42%, list=23%, signal=54%
REACTOME_DAP12_SIGNALING	27	0.556895	1.44885	0.0554822	0.243001	1	1533	tags=26%, list=10%, signal=29%
REACTOME_GLUCURONIDATION	18	0.61677	1.4481	0.0602582	0.241987	1	1861	tags=33%, list=12%, signal=38%
REACTOME_PURINERGIC_SIGNALING_IN_LEISHMANIASIS_INFECTION	21	0.584117	1.44681	0.0572626	0.241964	1	2571	tags=38%, list=16%, signal=45%
REACTOME_KERATAN_SULFATE_KERATIN_METABOLISM	31	0.54793	1.44575	0.0574413	0.241681	1	2529	tags=29%, list=16%, signal=34%
REACTOME_COMMON_PATHWAY_OF_FIBRIN_CLOT_FORMATION	15	0.618697	1.44355	0.0726744	0.243303	1	2028	tags=40%, list=13%, signal=46%
REACTOME_STRIATED_MUSCLE_CONTRACTION	27	0.55411	1.43866	0.0648148	0.250255	1	2305	tags=37%, list=14%, signal=43%
REACTOME_SENSORY_PROCESSING_OF_SOUND	66	0.479189	1.43787	0.0375147	0.249276	1	2484	tags=29%, list=16%, signal=34%
REACTOME_G_ALPHA_I_SIGNALLING_EVENTS	217	0.4364	1.42963	0.00719425	0.262568	1	2115	tags=25%, list=13%, signal=29%
REACTOME_G_PROTEIN_BETA_GAMMA_SIGNALLING	28	0.556532	1.42779	0.0672948	0.263693	1	2889	tags=43%, list=18%, signal=52%
REACTOME_PEPTIDE_HORMONE_METABOLISM	66	0.481498	1.42525	0.0434272	0.26628	1	1701	tags=27%, list=11%, signal=30%
REACTOME_INOSITOL_PHOSPHATE_METABOLISM	47	0.500794	1.42215	0.0564226	0.270032	1	3162	tags=30%, list=20%, signal=37%
REACTOME_AQUAPORIN_MEDIATED_TRANSPORT	42	0.508532	1.42075	0.0632754	0.270316	1	1961	tags=31%, list=12%, signal=35%
REACTOME_SEMA4D_IN_SEMAPHORIN_SIGNALING	24	0.572352	1.41894	0.0677233	0.271248	1	155	tags=8%, list=1%, signal=8%
REACTOME_NCAM1_INTERACTIONS	38	0.512848	1.41632	0.0654686	0.273486	1	2973	tags=42%, list=19%, signal=52%
REACTOME_RHO_GTPASES_ACTIVATE_PAKS	21	0.563578	1.41423	0.0742297	0.274967	1	1731	tags=19%, list=11%, signal=21%
REACTOME_TNFS_BIND_THEIR_PHYSIOLOGICAL_RECEPTORS	22	0.555702	1.41247	0.0925414	0.275894	1	883	tags=27%, list=6%, signal=29%
REACTOME_MECP2_REGULATES_NEURONAL_RECEPTORS_AND_CHANNELS	15	0.618794	1.41122	0.0823171	0.275796	1	1440	tags=27%, list=9%, signal=29%
REACTOME_CASPASE_ACTIVATION_VIA_EXTRINSIC_APOPTOTIC_SIGNALLING_PATHWAY	23	0.567925	1.40552	0.0879121	0.285068	1	3255	tags=43%, list=20%, signal=55%
REACTOME_TCR_SIGNALING	113	0.448163	1.40413	0.0352941	0.285322	1	1655	tags=17%, list=10%, signal=19%
REACTOME_HEMOSTASIS	500	0.417098	1.40375	0	0.28362	1	2215	tags=19%, list=14%, signal=22%
REACTOME_LATE_ENDOSOMAL_MICROAUTOPHAGY	33	0.522055	1.40304	0.0820312	0.28268	1	327	tags=9%, list=2%, signal=9%
REACTOME_RHO_GTPASES_ACTIVATE_NADPH_OXIDASES	22	0.562595	1.40304	0.0883191	0.28027	1	803	tags=18%, list=5%, signal=19%
REACTOME_NITRIC_OXIDE_STIMULATES_GUANYLATE_CYCLASE	18	0.591921	1.39743	0.0913044	0.289109	1	1970	tags=28%, list=12%, signal=32%
REACTOME_RHO_GTPASES_ACTIVATE_CIT	19	0.580421	1.39698	0.0995733	0.287563	1	1443	tags=16%, list=9%, signal=17%
REACTOME_BIOLOGICAL_OXIDATIONS	162	0.429781	1.39484	0.0186528	0.289246	1	2721	tags=29%, list=17%, signal=35%
REACTOME_REGULATION_OF_INSULIN_LIKE_GROWTH_FACTOR_IGF_TRANSPORT_AND_UPTAKE_BY_INSULIN_LIKE_GROWTH_FACTOR_BINDING_PROTEINS_IGFBPS	93	0.445508	1.39305	0.0492721	0.290744	1	2021	tags=28%, list=13%, signal=32%
REACTOME_ACTIVATION_OF_SMO	17	0.594994	1.39164	0.111929	0.291165	1	2481	tags=35%, list=16%, signal=42%
REACTOME_AMINO_ACID_TRANSPORT_ACROSS_THE_PLASMA_MEMBRANE	28	0.536643	1.39135	0.0777626	0.289378	1	1835	tags=29%, list=11%, signal=32%
REACTOME_FATTY_ACYL_COA_BIOSYNTHESIS	35	0.513501	1.38717	0.0932312	0.295821	1	1277	tags=17%, list=8%, signal=19%
REACTOME_ARACHIDONIC_ACID_METABOLISM	44	0.486475	1.38262	0.0783354	0.302827	1	2250	tags=32%, list=14%, signal=37%
REACTOME_INCRETIN_SYNTHESIS_SECRETION_AND_INACTIVATION	17	0.597194	1.37759	0.0846954	0.310877	1	1007	tags=24%, list=6%, signal=25%
REACTOME_PRESYNAPTIC_FUNCTION_OF_KAINATE_RECEPTORS	18	0.564189	1.37127	0.125	0.322494	1	2889	tags=44%, list=18%, signal=54%
REACTOME_PHASE_I_FUNCTIONALIZATION_OF_COMPOUNDS	75	0.460531	1.36314	0.0756208	0.338239	1	2232	tags=28%, list=14%, signal=32%
REACTOME_TRP_CHANNELS	21	0.551299	1.36276	0.115599	0.336587	1	2025	tags=29%, list=13%, signal=33%
REACTOME_DISEASES_OF_CARBOHYDRATE_METABOLISM	33	0.500807	1.35112	0.108073	0.360892	1	3633	tags=36%, list=23%, signal=47%
REACTOME_NICOTINAMIDE_SALVAGING	16	0.58651	1.34972	0.116959	0.361428	1	2250	tags=25%, list=14%, signal=29%
REACTOME_BLOOD_GROUP_SYSTEMS_BIOSYNTHESIS	19	0.563966	1.34694	0.105915	0.365144	1	371	tags=16%, list=2%, signal=16%
REACTOME_PLATELET_HOMEOSTASIS	71	0.449009	1.33845	0.0778032	0.383423	1	2889	tags=30%, list=18%, signal=36%
REACTOME_TRANSPORT_OF_VITAMINS_NUCLEOSIDES_AND_RELATED_MOLECULES	35	0.490887	1.33727	0.121099	0.383378	1	565	tags=9%, list=4%, signal=9%
REACTOME_INTERACTION_BETWEEN_L1_AND_ANKYRINS	26	0.515707	1.33684	0.122973	0.381578	1	2396	tags=35%, list=15%, signal=41%
REACTOME_SEMAPHORIN_INTERACTIONS	64	0.452321	1.32953	0.0937866	0.397224	1	3301	tags=36%, list=21%, signal=45%
REACTOME_N_GLYCAN_ANTENNAE_ELONGATION_IN_THE_MEDIAL_TRANS_GOLGI	23	0.530518	1.32619	0.145863	0.402746	1	1501	tags=17%, list=9%, signal=19%
REACTOME_INFLAMMASOMES	17	0.566498	1.32383	0.150585	0.405832	1	457	tags=12%, list=3%, signal=12%
REACTOME_TRAF6_MEDIATED_INDUCTION_OF_TAK1_COMPLEX_WITHIN_TLR4_COMPLEX	15	0.566391	1.32208	0.152941	0.407276	1	3388	tags=47%, list=21%, signal=59%
REACTOME_G_PROTEIN_ACTIVATION	18	0.552139	1.32109	0.132857	0.406762	1	3440	tags=56%, list=22%, signal=71%
REACTOME_RHO_GTPASES_ACTIVATE_PKNS	32	0.49397	1.32044	0.125984	0.405572	1	2828	tags=22%, list=18%, signal=27%
REACTOME_LONG_TERM_POTENTIATION	19	0.550412	1.32017	0.156385	0.403473	1	1774	tags=32%, list=11%, signal=35%
REACTOME_ACTIVATION_OF_IRF3_IRF7_MEDIATED_BY_TBK1_IKK_EPSILON	16	0.569993	1.31625	0.140271	0.410431	1	3388	tags=44%, list=21%, signal=55%
REACTOME_G_BETA_GAMMA_SIGNALLING_THROUGH_PI3KGAMMA	21	0.522937	1.31492	0.153639	0.410795	1	3256	tags=43%, list=20%, signal=54%
REACTOME_G_BETA_GAMMA_SIGNALLING_THROUGH_CDC42	17	0.562553	1.31488	0.144315	0.408073	1	2889	tags=53%, list=18%, signal=65%
REACTOME_CYTOSOLIC_SULFONATION_OF_SMALL_MOLECULES	17	0.553344	1.31218	0.150862	0.412386	1	2556	tags=35%, list=16%, signal=42%
REACTOME_CLASS_B_2_SECRETIN_FAMILY_RECEPTORS	67	0.441353	1.31088	0.0946746	0.41298	1	2712	tags=39%, list=17%, signal=47%
REACTOME_SLC_TRANSPORTER_DISORDERS	80	0.432686	1.31059	0.094579	0.410947	1	1687	tags=16%, list=11%, signal=18%
REACTOME_DOWNSTREAM_SIGNAL_TRANSDUCTION	29	0.509515	1.30988	0.140136	0.410106	1	439	tags=10%, list=3%, signal=11%
REACTOME_ACYL_CHAIN_REMODELLING_OF_PC	19	0.543586	1.30917	0.148415	0.409103	1	2031	tags=26%, list=13%, signal=30%
REACTOME_ADP_SIGNALLING_THROUGH_P2Y_PURINOCEPTOR_1	21	0.524559	1.30858	0.146307	0.407943	1	2889	tags=48%, list=18%, signal=58%
REACTOME_GLUCONEOGENESIS	31	0.495822	1.30381	0.142484	0.417226	1	3472	tags=35%, list=22%, signal=45%
REACTOME_THROMBOXANE_SIGNALLING_THROUGH_TP_RECEPTOR	21	0.529674	1.29531	0.154494	0.436364	1	2889	tags=48%, list=18%, signal=58%
REACTOME_TRANSPORT_OF_INORGANIC_CATIONS_ANIONS_AND_AMINO_ACIDS_OLIGOPEPTIDES	94	0.420602	1.29139	0.0966292	0.443568	1	2217	tags=24%, list=14%, signal=28%
REACTOME_ZINC_TRANSPORTERS	16	0.552957	1.28886	0.168331	0.447268	1	946	tags=19%, list=6%, signal=20%
REACTOME_PLASMA_LIPOPROTEIN_CLEARANCE	27	0.503042	1.28707	0.14654	0.449422	1	1656	tags=19%, list=10%, signal=21%
REACTOME_METABOLISM_OF_WATER_SOLUBLE_VITAMINS_AND_COFACTORS	106	0.409361	1.28077	0.122807	0.463089	1	1678	tags=12%, list=10%, signal=14%
REACTOME_NCAM_SIGNALING_FOR_NEURITE_OUT_GROWTH	58	0.443481	1.27949	0.132371	0.463535	1	2973	tags=31%, list=19%, signal=38%
REACTOME_CONSTITUTIVE_SIGNALING_BY_ABERRANT_PI3K_IN_CANCER	66	0.427943	1.27631	0.135321	0.469253	1	2829	tags=32%, list=18%, signal=38%
REACTOME_TRANSCRIPTIONAL_REGULATION_OF_PLURIPOTENT_STEM_CELLS	28	0.494421	1.27357	0.159722	0.473991	1	2296	tags=36%, list=14%, signal=42%
REACTOME_BILE_ACID_AND_BILE_SALT_METABOLISM	35	0.465956	1.26753	0.168814	0.487779	1	1878	tags=23%, list=12%, signal=26%
REACTOME_INACTIVATION_OF_CSF3_G_CSF_SIGNALING	25	0.495044	1.26716	0.168691	0.485675	1	2236	tags=20%, list=14%, signal=23%
REACTOME_DARPP_32_EVENTS	23	0.506849	1.26639	0.175583	0.48491	1	1606	tags=13%, list=10%, signal=14%
REACTOME_SYNTHESIS_OF_LEUKOTRIENES_LT_AND_EOXINS_EX	16	0.538067	1.26284	0.18963	0.49174	1	2164	tags=38%, list=14%, signal=43%
REACTOME_SIGNALING_BY_RECEPTOR_TYROSINE_KINASES	484	0.375423	1.26146	0.011011	0.492609	1	3388	tags=26%, list=21%, signal=32%
REACTOME_ANTI_INFLAMMATORY_RESPONSE_FAVOURING_LEISHMANIA_PARASITE_INFECTION	112	0.399882	1.26018	0.116883	0.493136	1	2236	tags=28%, list=14%, signal=32%
REACTOME_PROSTACYCLIN_SIGNALLING_THROUGH_PROSTACYCLIN_RECEPTOR	15	0.548476	1.25923	0.218101	0.492766	1	2889	tags=47%, list=18%, signal=57%
REACTOME_OTHER_SEMAPHORIN_INTERACTIONS	19	0.521277	1.25729	0.191819	0.495473	1	2182	tags=42%, list=14%, signal=49%
REACTOME_G_ALPHA_Q_SIGNALLING_EVENTS	152	0.388067	1.25065	0.10582	0.510883	1	2647	tags=31%, list=17%, signal=37%
REACTOME_GLYCOSAMINOGLYCAN_METABOLISM	112	0.394579	1.25064	0.116022	0.507911	1	3633	tags=32%, list=23%, signal=41%
REACTOME_ROLE_OF_PHOSPHOLIPIDS_IN_PHAGOCYTOSIS	24	0.491762	1.24767	0.195918	0.512964	1	1772	tags=21%, list=11%, signal=23%
REACTOME_LEISHMANIA_INFECTION	191	0.38334	1.24732	0.085595	0.510941	1	2988	tags=28%, list=19%, signal=34%
REACTOME_OPIOID_SIGNALLING	78	0.408652	1.23707	0.16443	0.537676	1	2647	tags=22%, list=17%, signal=26%
REACTOME_THE_ROLE_OF_NEF_IN_HIV_1_REPLICATION_AND_DISEASE_PATHOGENESIS	27	0.473793	1.23276	0.186813	0.54719	1	4544	tags=52%, list=28%, signal=72%
REACTOME_LDL_CLEARANCE	17	0.521325	1.22965	0.223373	0.553197	1	644	tags=12%, list=4%, signal=12%
REACTOME_MYOGENESIS	26	0.474972	1.2181	0.213483	0.583852	1	2534	tags=31%, list=16%, signal=37%
REACTOME_UNBLOCKING_OF_NMDA_RECEPTORS_GLUTAMATE_BINDING_AND_ACTIVATION	15	0.530447	1.21386	0.240059	0.593621	1	1774	tags=33%, list=11%, signal=37%
REACTOME_SYNAPTIC_ADHESION_LIKE_MOLECULES	17	0.507652	1.20902	0.241935	0.604891	1	3243	tags=47%, list=20%, signal=59%
REACTOME_PURINE_CATABOLISM	15	0.526464	1.20605	0.267751	0.610617	1	426	tags=13%, list=3%, signal=14%
REACTOME_RUNX2_REGULATES_OSTEOBLAST_DIFFERENTIATION	24	0.478638	1.20559	0.221458	0.608557	1	4055	tags=42%, list=25%, signal=56%
REACTOME_NUCLEAR_RECEPTOR_TRANSCRIPTION_PATHWAY	47	0.428937	1.20338	0.234279	0.611972	1	3329	tags=34%, list=21%, signal=43%
REACTOME_THROMBIN_SIGNALLING_THROUGH_PROTEINASE_ACTIVATED_RECEPTORS_PARS	27	0.471421	1.20234	0.233202	0.61186	1	3440	tags=44%, list=22%, signal=57%
REACTOME_PROTEIN_PROTEIN_INTERACTIONS_AT_SYNAPSES	73	0.405317	1.19518	0.204313	0.630015	1	1871	tags=19%, list=12%, signal=22%
REACTOME_DEFECTIVE_B4GALT7_CAUSES_EDS_PROGEROID_TYPE	19	0.496566	1.19058	0.246088	0.640917	1	1962	tags=26%, list=12%, signal=30%
REACTOME_RA_BIOSYNTHESIS_PATHWAY	20	0.484831	1.18795	0.258571	0.646045	1	564	tags=15%, list=4%, signal=16%
REACTOME_CYTOCHROME_P450_ARRANGED_BY_SUBSTRATE_TYPE	45	0.414854	1.18526	0.24505	0.651315	1	718	tags=18%, list=4%, signal=19%
REACTOME_SIGNAL_AMPLIFICATION	27	0.469184	1.18504	0.25	0.648487	1	3547	tags=48%, list=22%, signal=62%
REACTOME_INTERLEUKIN_20_FAMILY_SIGNALING	21	0.482559	1.1849	0.270922	0.645527	1	1833	tags=24%, list=11%, signal=27%
REACTOME_NEGATIVE_REGULATION_OF_THE_PI3K_AKT_NETWORK	100	0.381887	1.18238	0.201542	0.649975	1	2829	tags=25%, list=18%, signal=30%
REACTOME_INTERLEUKIN_7_SIGNALING	19	0.484754	1.1783	0.296296	0.659537	1	2184	tags=26%, list=14%, signal=30%
REACTOME_EPH_EPHRIN_MEDIATED_REPULSION_OF_CELLS	51	0.409975	1.17743	0.238394	0.658868	1	4572	tags=39%, list=29%, signal=55%
REACTOME_CELLULAR_RESPONSE_TO_CHEMICAL_STRESS	153	0.368712	1.17704	0.17176	0.656785	1	835	tags=7%, list=5%, signal=8%
REACTOME_G_ALPHA_S_SIGNALLING_EVENTS	94	0.380913	1.17678	0.205817	0.654229	1	2151	tags=27%, list=13%, signal=31%
REACTOME_G_ALPHA_12_13_SIGNALLING_EVENTS	76	0.393516	1.17571	0.233485	0.654207	1	3385	tags=37%, list=21%, signal=47%
REACTOME_DISORDERS_OF_TRANSMEMBRANE_TRANSPORTERS	152	0.366956	1.17325	0.189474	0.658752	1	1687	tags=11%, list=11%, signal=12%
REACTOME_FCGR3A_MEDIATED_IL10_SYNTHESIS	35	0.437562	1.17279	0.238882	0.656875	1	1750	tags=20%, list=11%, signal=22%
REACTOME_POST_TRANSLATIONAL_MODIFICATION_SYNTHESIS_OF_GPI_ANCHORED_PROTEINS	71	0.387802	1.17274	0.232346	0.653699	1	2051	tags=25%, list=13%, signal=29%
REACTOME_CARDIAC_CONDUCTION	102	0.373848	1.16845	0.22049	0.663863	1	2473	tags=25%, list=15%, signal=30%
REACTOME_CARGO_CONCENTRATION_IN_THE_ER	31	0.448979	1.16416	0.279101	0.674385	1	1171	tags=13%, list=7%, signal=14%
REACTOME_EPH_EPHRIN_SIGNALING	92	0.375116	1.15554	0.231195	0.698454	1	3746	tags=25%, list=23%, signal=32%
REACTOME_HEME_SIGNALING	44	0.412729	1.15361	0.263223	0.701121	1	2598	tags=20%, list=16%, signal=24%
REACTOME_ADRENALINE_NORADRENALINE_INHIBITS_INSULIN_SECRETION	25	0.452429	1.14872	0.293405	0.713508	1	2889	tags=36%, list=18%, signal=44%
REACTOME_A_TETRASACCHARIDE_LINKER_SEQUENCE_IS_REQUIRED_FOR_GAG_SYNTHESIS	24	0.458438	1.14716	0.298343	0.714828	1	2944	tags=33%, list=18%, signal=41%
REACTOME_PHASE_0_RAPID_DEPOLARISATION	25	0.447489	1.14678	0.30251	0.712551	1	2877	tags=32%, list=18%, signal=39%
REACTOME_ROS_AND_RNS_PRODUCTION_IN_PHAGOCYTES	34	0.424767	1.14527	0.272969	0.713925	1	669	tags=12%, list=4%, signal=12%
REACTOME_SYNTHESIS_OF_BILE_ACIDS_AND_BILE_SALTS	29	0.437615	1.13869	0.298667	0.732553	1	2920	tags=31%, list=18%, signal=38%
REACTOME_PLASMA_LIPOPROTEIN_ASSEMBLY_REMODELING_AND_CLEARANCE	53	0.400315	1.13812	0.274038	0.73089	1	1656	tags=17%, list=10%, signal=19%
REACTOME_AMYLOID_FIBER_FORMATION	40	0.413626	1.13768	0.277635	0.728877	1	3388	tags=25%, list=21%, signal=32%
REACTOME_GAP_JUNCTION_ASSEMBLY	28	0.434285	1.13618	0.306452	0.730276	1	2466	tags=29%, list=15%, signal=34%
REACTOME_SIGNALING_BY_NTRK3_TRKC	17	0.472003	1.1288	0.318927	0.750887	1	449	tags=12%, list=3%, signal=12%
REACTOME_SENSORY_PERCEPTION	185	0.346204	1.12457	0.241201	0.761123	1	1806	tags=19%, list=11%, signal=22%
REACTOME_ION_TRANSPORT_BY_P_TYPE_ATPASES	43	0.407787	1.12215	0.325	0.765647	1	1167	tags=9%, list=7%, signal=10%
REACTOME_STIMULI_SENSING_CHANNELS	86	0.366254	1.12098	0.29425	0.765879	1	2908	tags=27%, list=18%, signal=33%
REACTOME_REGULATION_OF_INSULIN_SECRETION	65	0.372262	1.12098	0.31653	0.76231	1	2647	tags=25%, list=17%, signal=29%
REACTOME_NRAGE_SIGNALS_DEATH_THROUGH_JNK	58	0.383825	1.11596	0.299879	0.775214	1	4288	tags=43%, list=27%, signal=59%
REACTOME_PI3K_AKT_SIGNALING_IN_CANCER	93	0.363483	1.11183	0.279558	0.785327	1	2937	tags=26%, list=18%, signal=31%
REACTOME_APOPTOTIC_CLEAVAGE_OF_CELLULAR_PROTEINS	36	0.412782	1.1101	0.324641	0.787356	1	524	tags=8%, list=3%, signal=9%
REACTOME_SIGNALING_BY_CSF3_G_CSF	30	0.420506	1.10922	0.361538	0.786597	1	3840	tags=30%, list=24%, signal=39%
REACTOME_SIGNALING_BY_BMP	24	0.43883	1.1092	0.349185	0.783066	1	3174	tags=29%, list=20%, signal=36%
REACTOME_NEURONAL_SYSTEM	323	0.333984	1.1066	0.246964	0.787943	1	2113	tags=20%, list=13%, signal=22%
REACTOME_ATF4_ACTIVATES_GENES_IN_RESPONSE_TO_ENDOPLASMIC_RETICULUM_STRESS	26	0.432138	1.10549	0.349398	0.787983	1	286	tags=8%, list=2%, signal=8%
REACTOME_METABOLISM_OF_CARBOHYDRATES	270	0.332405	1.10124	0.265451	0.798285	1	3486	tags=24%, list=22%, signal=31%
REACTOME_ADP_SIGNALLING_THROUGH_P2Y_PURINOCEPTOR_12	17	0.477547	1.10077	0.351312	0.796115	1	2889	tags=41%, list=18%, signal=50%
REACTOME_POTASSIUM_CHANNELS	76	0.367968	1.09877	0.31549	0.799	1	2094	tags=29%, list=13%, signal=33%
REACTOME_REGULATION_OF_KIT_SIGNALING	16	0.469108	1.09325	0.370158	0.813005	1	3507	tags=38%, list=22%, signal=48%
REACTOME_HDMS_DEMETHYLATE_HISTONES	22	0.441962	1.08536	0.345794	0.835214	1	1836	tags=14%, list=11%, signal=15%
REACTOME_RUNX1_REGULATES_GENES_INVOLVED_IN_MEGAKARYOCYTE_DIFFERENTIATION_AND_PLATELET_FUNCTION	36	0.393513	1.0847	0.354061	0.833694	1	3216	tags=22%, list=20%, signal=28%
REACTOME_CHONDROITIN_SULFATE_DERMATAN_SULFATE_METABOLISM	48	0.37531	1.07873	0.373508	0.849204	1	3589	tags=33%, list=22%, signal=43%
REACTOME_MHC_CLASS_II_ANTIGEN_PRESENTATION	116	0.342938	1.07637	0.339764	0.853306	1	1655	tags=10%, list=10%, signal=11%
REACTOME_FCGAMMA_RECEPTOR_FCGR_DEPENDENT_PHAGOCYTOSIS	84	0.348843	1.07445	0.368187	0.855572	1	4725	tags=37%, list=30%, signal=52%
REACTOME_NUCLEOTIDE_BINDING_DOMAIN_LEUCINE_RICH_REPEAT_CONTAINING_RECEPTOR_NLR_SIGNALING_PATHWAYS	52	0.370412	1.07435	0.379762	0.852241	1	2571	tags=19%, list=16%, signal=23%
REACTOME_AMINE_LIGAND_BINDING_RECEPTORS	26	0.417491	1.07107	0.384211	0.859122	1	2111	tags=35%, list=13%, signal=40%
REACTOME_NICOTINATE_METABOLISM	25	0.416964	1.06741	0.382038	0.86727	1	2250	tags=16%, list=14%, signal=19%
REACTOME_METABOLISM_OF_VITAMINS_AND_COFACTORS	162	0.33082	1.06629	0.351153	0.867209	1	1678	tags=12%, list=10%, signal=13%
REACTOME_NEF_MEDIATES_DOWN_MODULATION_OF_CELL_SURFACE_RECEPTORS_BY_RECRUITING_THEM_TO_CLATHRIN_ADAPTERS	20	0.426887	1.06313	0.395184	0.874066	1	4544	tags=55%, list=28%, signal=77%
REACTOME_ACYL_CHAIN_REMODELLING_OF_PE	17	0.464361	1.06159	0.394203	0.875604	1	2673	tags=24%, list=17%, signal=28%
REACTOME_PARASITE_INFECTION	58	0.370044	1.06131	0.39576	0.87281	1	3324	tags=24%, list=21%, signal=30%
REACTOME_IKK_COMPLEX_RECRUITMENT_MEDIATED_BY_RIP1	21	0.428419	1.05094	0.418256	0.902875	1	359	tags=10%, list=2%, signal=10%
REACTOME_SYNTHESIS_OF_BILE_ACIDS_AND_BILE_SALTS_VIA_7ALPHA_HYDROXYCHOLESTEROL	20	0.427517	1.05074	0.449358	0.899764	1	2920	tags=35%, list=18%, signal=43%
REACTOME_FCERI_MEDIATED_CA_2_MOBILIZATION	29	0.39856	1.0502	0.405954	0.897667	1	1750	tags=17%, list=11%, signal=19%
REACTOME_ADORA2B_MEDIATED_ANTI_INFLAMMATORY_CYTOKINES_PRODUCTION	82	0.345365	1.04891	0.399772	0.89827	1	2151	tags=27%, list=13%, signal=31%
REACTOME_PHASE_II_CONJUGATION_OF_COMPOUNDS	82	0.344154	1.04774	0.401806	0.898346	1	2670	tags=23%, list=17%, signal=28%
REACTOME_GABA_RECEPTOR_ACTIVATION	41	0.371877	1.04663	0.388409	0.898329	1	2889	tags=34%, list=18%, signal=42%
REACTOME_FATTY_ACID_METABOLISM	155	0.325218	1.04478	0.410714	0.900896	1	2319	tags=18%, list=15%, signal=21%
REACTOME_HEPARAN_SULFATE_HEPARIN_HS_GAG_METABOLISM	48	0.364641	1.04195	0.407911	0.906293	1	3031	tags=25%, list=19%, signal=31%
REACTOME_IRON_UPTAKE_AND_TRANSPORT	56	0.358659	1.04181	0.415366	0.903056	1	116	tags=5%, list=1%, signal=5%
REACTOME_CELL_EXTRACELLULAR_MATRIX_INTERACTIONS	18	0.447146	1.04168	0.453102	0.899812	1	3614	tags=39%, list=23%, signal=50%
REACTOME_GAP_JUNCTION_TRAFFICKING_AND_REGULATION	41	0.37569	1.03967	0.42875	0.902359	1	2466	tags=22%, list=15%, signal=26%
REACTOME_NEUREXINS_AND_NEUROLIGINS	48	0.361745	1.03646	0.415162	0.908855	1	2113	tags=25%, list=13%, signal=29%
REACTOME_COOPERATION_OF_PDCL_PHLP1_AND_TRIC_CCT_IN_G_PROTEIN_BETA_FOLDING	34	0.382073	1.03602	0.409091	0.90666	1	2889	tags=29%, list=18%, signal=36%
REACTOME_INTEGRATION_OF_ENERGY_METABOLISM	94	0.336915	1.03183	0.430493	0.916023	1	2714	tags=23%, list=17%, signal=28%
REACTOME_PERK_REGULATES_GENE_EXPRESSION	31	0.387454	1.02547	0.436986	0.932536	1	286	tags=6%, list=2%, signal=7%
REACTOME_MOLECULES_ASSOCIATED_WITH_ELASTIC_FIBRES	36	0.383024	1.02472	0.43099	0.931126	1	3141	tags=36%, list=20%, signal=45%
REACTOME_CD28_CO_STIMULATION	32	0.394212	1.02452	0.430052	0.928143	1	3256	tags=38%, list=20%, signal=47%
REACTOME_GLUTAMATE_NEUROTRANSMITTER_RELEASE_CYCLE	24	0.399596	1.01952	0.456825	0.94025	1	768	tags=13%, list=5%, signal=13%
REACTOME_ELASTIC_FIBRE_FORMATION	43	0.365766	1.01857	0.464557	0.939633	1	2187	tags=26%, list=14%, signal=30%
REACTOME_PYROPTOSIS	22	0.409297	1.01719	0.453537	0.940218	1	431	tags=9%, list=3%, signal=9%
REACTOME_APOPTOTIC_EXECUTION_PHASE	44	0.365076	1.01348	0.467081	0.947929	1	524	tags=7%, list=3%, signal=7%
REACTOME_HYALURONAN_METABOLISM	15	0.434914	1.00778	0.458874	0.962004	1	1885	tags=27%, list=12%, signal=30%
REACTOME_SIGNALING_BY_RETINOIC_ACID	38	0.363488	1.00703	0.439451	0.960753	1	3346	tags=32%, list=21%, signal=40%
REACTOME_GLUCAGON_SIGNALING_IN_METABOLIC_REGULATION	26	0.384982	1.00121	0.467041	0.975097	1	2889	tags=27%, list=18%, signal=33%
REACTOME_TOLL_LIKE_RECEPTOR_CASCADES	138	0.313134	0.998227	0.49947	0.980545	1	3954	tags=28%, list=25%, signal=37%
REACTOME_ION_CHANNEL_TRANSPORT	150	0.310417	0.99648	0.498416	0.982379	1	2039	tags=14%, list=13%, signal=16%
REACTOME_RAC1_GTPASE_CYCLE	181	0.309809	0.994399	0.513116	0.985227	1	2607	tags=18%, list=16%, signal=22%
REACTOME_SIGNALING_BY_NTRKS	128	0.312565	0.993212	0.503185	0.985283	1	3812	tags=30%, list=24%, signal=39%
REACTOME_SIGNALING_BY_NODAL	17	0.422197	0.989363	0.50366	0.993168	1	1053	tags=12%, list=7%, signal=13%
REACTOME_NEGATIVE_REGULATION_OF_FLT3	15	0.424628	0.988366	0.488789	0.992508	1	4911	tags=60%, list=31%, signal=87%
REACTOME_ABERRANT_REGULATION_OF_MITOTIC_G1_S_TRANSITION_IN_CANCER_DUE_TO_RB1_DEFECTS	17	0.421254	0.987151	0.501479	0.992769	1	204	tags=6%, list=1%, signal=6%
REACTOME_SIGNALING_BY_ACTIVIN	15	0.43426	0.983977	0.508671	0.998759	1	1938	tags=20%, list=12%, signal=23%
REACTOME_RND3_GTPASE_CYCLE	41	0.358302	0.982841	0.521793	0.998404	1	2306	tags=15%, list=14%, signal=17%
REACTOME_NGF_STIMULATED_TRANSCRIPTION	38	0.363516	0.982785	0.509235	0.994839	1	4542	tags=45%, list=28%, signal=62%
REACTOME_CELL_DEATH_SIGNALLING_VIA_NRAGE_NRIF_AND_NADE	75	0.326922	0.981782	0.509091	0.994274	1	4288	tags=36%, list=27%, signal=49%
REACTOME_CD209_DC_SIGN_SIGNALING	19	0.403505	0.979271	0.510791	0.998082	1	4639	tags=53%, list=29%, signal=74%
REACTOME_THE_CANONICAL_RETINOID_CYCLE_IN_RODS_TWILIGHT_VISION	20	0.408256	0.975654	0.507184	1	1	2195	tags=35%, list=14%, signal=41%
REACTOME_RND2_GTPASE_CYCLE	43	0.351205	0.971652	0.525851	1	1	710	tags=7%, list=4%, signal=7%
REACTOME_CA2_PATHWAY	58	0.334752	0.969725	0.548157	1	1	2889	tags=26%, list=18%, signal=31%
REACTOME_BASIGIN_INTERACTIONS	23	0.394955	0.968904	0.532394	1	1	1167	tags=17%, list=7%, signal=19%
REACTOME_REGULATION_OF_RUNX1_EXPRESSION_AND_ACTIVITY	17	0.414472	0.968885	0.506667	1	1	3216	tags=24%, list=20%, signal=29%
REACTOME_NUCLEOTIDE_CATABOLISM	31	0.368826	0.962932	0.514839	1	1	1657	tags=16%, list=10%, signal=18%
REACTOME_VASOPRESSIN_REGULATES_RENAL_WATER_HOMEOSTASIS_VIA_AQUAPORINS	35	0.361428	0.959054	0.525965	1	1	3062	tags=31%, list=19%, signal=39%
REACTOME_DEFECTS_IN_VITAMIN_AND_COFACTOR_METABOLISM	19	0.392782	0.954731	0.526706	1	1	1460	tags=11%, list=9%, signal=12%
REACTOME_EXTRA_NUCLEAR_ESTROGEN_SIGNALING	70	0.321334	0.953803	0.565469	1	1	3553	tags=31%, list=22%, signal=40%
REACTOME_TRANSCRIPTIONAL_REGULATION_BY_MECP2	52	0.330991	0.951701	0.556901	1	1	2295	tags=15%, list=14%, signal=18%
REACTOME_FORMATION_OF_THE_BETA_CATENIN_TCF_TRANSACTIVATING_COMPLEX	31	0.359018	0.949077	0.524675	1	1	6136	tags=58%, list=38%, signal=94%
REACTOME_TOLL_LIKE_RECEPTOR_TLR1_TLR2_CASCADE	94	0.305732	0.948108	0.571587	1	1	2700	tags=17%, list=17%, signal=20%
REACTOME_TRANSMISSION_ACROSS_CHEMICAL_SYNAPSES	212	0.287728	0.946634	0.590349	1	1	1999	tags=16%, list=13%, signal=18%
REACTOME_INTEGRIN_SIGNALING	24	0.379437	0.94637	0.54054	1	1	3956	tags=46%, list=25%, signal=61%
REACTOME_NUCLEAR_SIGNALING_BY_ERBB4	29	0.361804	0.943121	0.558704	1	1	2829	tags=24%, list=18%, signal=29%
REACTOME_RAC3_GTPASE_CYCLE	90	0.306139	0.943058	0.560789	1	1	2607	tags=17%, list=16%, signal=20%
REACTOME_PLATELET_CALCIUM_HOMEOSTASIS	23	0.378825	0.940743	0.575714	1	1	4090	tags=39%, list=26%, signal=53%
REACTOME_VEGFR2_MEDIATED_VASCULAR_PERMEABILITY	27	0.357459	0.932335	0.574932	1	1	3256	tags=30%, list=20%, signal=37%
REACTOME_FCERI_MEDIATED_MAPK_ACTIVATION	30	0.347987	0.931298	0.58421	1	1	4572	tags=40%, list=29%, signal=56%
REACTOME_INSULIN_PROCESSING	25	0.360828	0.928107	0.556	1	1	2160	tags=20%, list=14%, signal=23%
REACTOME_METABOLISM_OF_NITRIC_OXIDE_NOS3_ACTIVATION_AND_REGULATION	15	0.400966	0.927966	0.58193	1	1	1541	tags=13%, list=10%, signal=15%
REACTOME_NR1H2_AND_NR1H3_MEDIATED_SIGNALING	42	0.32434	0.922012	0.579897	1	1	3364	tags=21%, list=21%, signal=27%
REACTOME_RHO_GTPASE_CYCLE	441	0.27432	0.916365	0.746747	1	1	2939	tags=17%, list=18%, signal=20%
REACTOME_SIGNALING_BY_VEGF	105	0.294702	0.915986	0.638889	1	1	3374	tags=26%, list=21%, signal=32%
REACTOME_SIGNALING_BY_ALK	26	0.355066	0.911222	0.595687	1	1	2967	tags=31%, list=19%, signal=38%
REACTOME_CYTOPROTECTION_BY_HMOX1	121	0.288664	0.910842	0.644086	1	1	497	tags=4%, list=3%, signal=4%
REACTOME_ANTIGEN_PROCESSING_CROSS_PRESENTATION	97	0.297451	0.909881	0.650655	1	1	1425	tags=8%, list=9%, signal=9%
REACTOME_NETRIN_1_SIGNALING	45	0.321148	0.908929	0.602439	1	1	2829	tags=27%, list=18%, signal=32%
REACTOME_RESPONSE_OF_MTB_TO_PHAGOCYTOSIS	22	0.363892	0.900094	0.610372	1	1	260	tags=5%, list=2%, signal=5%
REACTOME_REGULATION_OF_FZD_BY_UBIQUITINATION	19	0.374873	0.89881	0.620979	1	1	1536	tags=16%, list=10%, signal=17%
REACTOME_FERTILIZATION	20	0.364618	0.896554	0.604683	1	1	2960	tags=35%, list=19%, signal=43%
REACTOME_L1CAM_INTERACTIONS	108	0.286227	0.893707	0.651885	1	1	3090	tags=24%, list=19%, signal=30%
REACTOME_GLUCAGON_TYPE_LIGAND_RECEPTORS	20	0.369292	0.892533	0.617852	1	1	2889	tags=40%, list=18%, signal=49%
REACTOME_NOTCH3_ACTIVATION_AND_TRANSMISSION_OF_SIGNAL_TO_THE_NUCLEUS	25	0.357093	0.891259	0.644357	1	1	6257	tags=60%, list=39%, signal=98%
REACTOME_ABC_TRANSPORTER_DISORDERS	72	0.297958	0.889083	0.675029	1	1	234	tags=4%, list=1%, signal=4%
REACTOME_GABA_SYNTHESIS_RELEASE_REUPTAKE_AND_DEGRADATION	15	0.386973	0.888759	0.612156	1	1	389	tags=7%, list=2%, signal=7%
REACTOME_SENSORY_PERCEPTION_OF_TASTE	36	0.326039	0.887266	0.628647	1	1	1289	tags=14%, list=8%, signal=15%
REACTOME_UPTAKE_AND_ACTIONS_OF_BACTERIAL_TOXINS	29	0.334193	0.882227	0.632334	1	1	2716	tags=24%, list=17%, signal=29%
REACTOME_WNT_LIGAND_BIOGENESIS_AND_TRAFFICKING	22	0.353685	0.880324	0.631868	1	1	2540	tags=27%, list=16%, signal=32%
REACTOME_SEMA3A_PAK_DEPENDENT_AXON_REPULSION	16	0.380338	0.879631	0.610465	1	1	3301	tags=38%, list=21%, signal=47%
REACTOME_PLATELET_SENSITIZATION_BY_LDL	15	0.380275	0.87925	0.633041	1	1	1165	tags=13%, list=7%, signal=14%
REACTOME_MAPK_FAMILY_SIGNALING_CASCADES	292	0.265308	0.879109	0.763875	1	1	2632	tags=15%, list=16%, signal=18%
REACTOME_CRMPS_IN_SEMA3A_SIGNALING	16	0.38204	0.87615	0.669255	1	1	3178	tags=44%, list=20%, signal=55%
REACTOME_SIGNALING_BY_NUCLEAR_RECEPTORS	221	0.266457	0.87481	0.759959	1	1	3555	tags=24%, list=22%, signal=30%
REACTOME_DDX58_IFIH1_MEDIATED_INDUCTION_OF_INTERFERON_ALPHA_BETA	66	0.292572	0.87238	0.680556	1	1	2639	tags=17%, list=17%, signal=20%
REACTOME_ACTIVATED_TAK1_MEDIATES_P38_MAPK_ACTIVATION	23	0.341685	0.870212	0.648725	1	1	3607	tags=30%, list=23%, signal=39%
REACTOME_HSF1_DEPENDENT_TRANSACTIVATION	34	0.32501	0.868374	0.655886	1	1	4719	tags=44%, list=30%, signal=62%
REACTOME_ATTENUATION_PHASE	25	0.339	0.868175	0.65857	1	1	4639	tags=44%, list=29%, signal=62%
REACTOME_NEUROTRANSMITTER_RECEPTORS_AND_POSTSYNAPTIC_SIGNAL_TRANSMISSION	157	0.268558	0.867446	0.73817	1	1	1999	tags=16%, list=13%, signal=18%
REACTOME_EGR2_AND_SOX10_MEDIATED_INITIATION_OF_SCHWANN_CELL_MYELINATION	28	0.334144	0.866839	0.655405	1	1	1537	tags=14%, list=10%, signal=16%
REACTOME_TNFR2_NON_CANONICAL_NF_KB_PATHWAY	91	0.282178	0.865059	0.711732	1	1	883	tags=8%, list=6%, signal=8%
REACTOME_GLUCAGON_LIKE_PEPTIDE_1_GLP1_REGULATES_INSULIN_SECRETION	33	0.321631	0.864593	0.664042	1	1	2889	tags=27%, list=18%, signal=33%
REACTOME_GABA_B_RECEPTOR_ACTIVATION	33	0.327127	0.861722	0.682642	1	1	2889	tags=33%, list=18%, signal=41%
REACTOME_EPHRIN_SIGNALING	19	0.356186	0.85921	0.660405	1	1	3584	tags=42%, list=22%, signal=54%
REACTOME_INWARDLY_RECTIFYING_K_CHANNELS	26	0.330835	0.856824	0.665757	1	1	3125	tags=38%, list=20%, signal=48%
REACTOME_METABOLISM_OF_FOLATE_AND_PTERINES	16	0.365498	0.852334	0.66306	1	1	546	tags=6%, list=3%, signal=6%
REACTOME_SIGNALING_BY_SCF_KIT	42	0.311836	0.852084	0.697352	1	1	4532	tags=38%, list=28%, signal=53%
REACTOME_FOXO_MEDIATED_TRANSCRIPTION_OF_OXIDATIVE_STRESS_METABOLIC_AND_NEURONAL_GENES	22	0.342507	0.849488	0.670391	1	1	1059	tags=9%, list=7%, signal=10%
REACTOME_ACETYLCHOLINE_NEUROTRANSMITTER_RELEASE_CYCLE	15	0.365488	0.84605	0.663677	1	1	2468	tags=13%, list=15%, signal=16%
REACTOME_FLT3_SIGNALING	38	0.308524	0.842362	0.701044	1	1	4532	tags=42%, list=28%, signal=59%
REACTOME_SIGNALING_BY_NOTCH1_HD_DOMAIN_MUTANTS_IN_CANCER	15	0.355937	0.841524	0.684049	1	1	4005	tags=40%, list=25%, signal=53%
REACTOME_ANTIVIRAL_MECHANISM_BY_IFN_STIMULATED_GENES	80	0.274008	0.841259	0.729425	1	1	1783	tags=9%, list=11%, signal=10%
REACTOME_RHOA_GTPASE_CYCLE	145	0.262345	0.84008	0.784878	1	1	3287	tags=22%, list=21%, signal=28%
REACTOME_SIGNALING_BY_TYPE_1_INSULIN_LIKE_GROWTH_FACTOR_1_RECEPTOR_IGF1R	44	0.301278	0.838091	0.694957	1	1	2076	tags=20%, list=13%, signal=23%
REACTOME_P75NTR_SIGNALS_VIA_NF_KB	15	0.366983	0.83582	0.676692	1	1	5879	tags=67%, list=37%, signal=105%
REACTOME_NEUROTRANSMITTER_RELEASE_CYCLE	43	0.302688	0.835747	0.72	1	1	1681	tags=14%, list=11%, signal=16%
REACTOME_NUCLEAR_EVENTS_KINASE_AND_TRANSCRIPTION_FACTOR_ACTIVATION	60	0.282435	0.832867	0.726092	1	1	3812	tags=30%, list=24%, signal=39%
REACTOME_SIGNALING_BY_ERBB4	50	0.289842	0.831444	0.735294	1	1	3388	tags=24%, list=21%, signal=30%
REACTOME_RND1_GTPASE_CYCLE	41	0.301931	0.830915	0.707654	1	1	1533	tags=10%, list=10%, signal=11%
REACTOME_COPII_MEDIATED_VESICLE_TRANSPORT	67	0.278869	0.829725	0.753231	1	1	1271	tags=7%, list=8%, signal=8%
REACTOME_PINK1_PRKN_MEDIATED_MITOPHAGY	21	0.336819	0.829492	0.700855	1	1	104	tags=5%, list=1%, signal=5%
REACTOME_SYNTHESIS_OF_PIPS_AT_THE_PLASMA_MEMBRANE	51	0.288853	0.826961	0.72795	1	1	3047	tags=20%, list=19%, signal=24%
REACTOME_SEROTONIN_NEUROTRANSMITTER_RELEASE_CYCLE	17	0.349595	0.825541	0.685879	1	1	1112	tags=12%, list=7%, signal=13%
REACTOME_SIGNALING_BY_PDGFR_IN_DISEASE	20	0.34103	0.823893	0.716667	1	1	1851	tags=20%, list=12%, signal=23%
REACTOME_CYTOSOLIC_SENSORS_OF_PATHOGEN_ASSOCIATED_DNA	57	0.286201	0.823838	0.745742	1	1	1093	tags=7%, list=7%, signal=8%
REACTOME_SIGNALING_BY_WNT	252	0.250346	0.821305	0.880612	1	1	2035	tags=11%, list=13%, signal=12%
REACTOME_SIALIC_ACID_METABOLISM	30	0.311193	0.81647	0.727273	1	1	1438	tags=10%, list=9%, signal=11%
REACTOME_ACTIVATION_OF_ANTERIOR_HOX_GENES_IN_HINDBRAIN_DEVELOPMENT_DURING_EARLY_EMBRYOGENESIS	58	0.281924	0.813817	0.750296	1	1	1444	tags=9%, list=9%, signal=9%
REACTOME_G_ALPHA_Z_SIGNALLING_EVENTS	41	0.290066	0.811094	0.741573	1	1	2889	tags=27%, list=18%, signal=33%
REACTOME_SENESCENCE_ASSOCIATED_SECRETORY_PHENOTYPE_SASP	51	0.281019	0.807301	0.764706	1	1	1288	tags=8%, list=8%, signal=9%
REACTOME_NEGATIVE_REGULATION_OF_FGFR1_SIGNALING	26	0.310395	0.802457	0.744595	1	1	3388	tags=31%, list=21%, signal=39%
REACTOME_APOPTOTIC_FACTOR_MEDIATED_RESPONSE	18	0.333299	0.802247	0.723099	1	1	158	tags=6%, list=1%, signal=6%
REACTOME_NEGATIVE_REGULATORS_OF_DDX58_IFIH1_SIGNALING	35	0.303482	0.802171	0.733503	1	1	1487	tags=9%, list=9%, signal=9%
REACTOME_PI_METABOLISM	80	0.262295	0.799321	0.782212	1	1	3047	tags=19%, list=19%, signal=23%
REACTOME_DEFECTIVE_CFTR_CAUSES_CYSTIC_FIBROSIS	59	0.271079	0.797438	0.791866	1	1	234	tags=3%, list=1%, signal=3%
REACTOME_RORA_ACTIVATES_GENE_EXPRESSION	18	0.335871	0.795621	0.733051	1	1	2672	tags=28%, list=17%, signal=33%
REACTOME_G_PROTEIN_MEDIATED_EVENTS	48	0.280527	0.79075	0.76377	1	1	1707	tags=10%, list=11%, signal=12%
REACTOME_TP53_REGULATES_TRANSCRIPTION_OF_CELL_DEATH_GENES	42	0.280223	0.79004	0.774595	1	1	224	tags=5%, list=1%, signal=5%
REACTOME_RET_SIGNALING	35	0.293446	0.785261	0.767442	1	1	5467	tags=54%, list=34%, signal=82%
REACTOME_DEATH_RECEPTOR_SIGNALLING	138	0.245614	0.778593	0.863441	1	1	3839	tags=26%, list=24%, signal=34%
REACTOME_METABOLISM_OF_AMINO_ACIDS_AND_DERIVATIVES	333	0.233828	0.7774	0.940524	1	1	2306	tags=11%, list=14%, signal=13%
REACTOME_TRANSPORT_TO_THE_GOLGI_AND_SUBSEQUENT_MODIFICATION	174	0.241616	0.775696	0.874097	1	1	1551	tags=7%, list=10%, signal=8%
REACTOME_ABC_FAMILY_PROTEINS_MEDIATED_TRANSPORT	96	0.249482	0.774292	0.847755	1	1	469	tags=4%, list=3%, signal=4%
REACTOME_EUKARYOTIC_TRANSLATION_ELONGATION	91	0.249235	0.771561	0.839207	1	1	5348	tags=38%, list=33%, signal=57%
REACTOME_ACTIVATED_NOTCH1_TRANSMITS_SIGNAL_TO_THE_NUCLEUS	30	0.295655	0.769964	0.785252	1	1	4298	tags=30%, list=27%, signal=41%
REACTOME_DOWNSTREAM_SIGNALING_OF_ACTIVATED_FGFR1	24	0.299482	0.769916	0.781818	1	1	2004	tags=21%, list=13%, signal=24%
REACTOME_FRS_MEDIATED_FGFR1_SIGNALING	16	0.333802	0.76822	0.752149	1	1	2004	tags=25%, list=13%, signal=29%
REACTOME_REGULATION_OF_SIGNALING_BY_CBL	22	0.307556	0.766466	0.754768	1	1	4911	tags=45%, list=31%, signal=66%
REACTOME_TAK1_ACTIVATES_NFKB_BY_PHOSPHORYLATION_AND_ACTIVATION_OF_IKKS_COMPLEX	30	0.288609	0.764585	0.775538	1	1	3607	tags=27%, list=23%, signal=34%
REACTOME_MAP2K_AND_MAPK_ACTIVATION	36	0.286604	0.764537	0.832468	1	1	5712	tags=50%, list=36%, signal=78%
REACTOME_PHOSPHOLIPID_METABOLISM	188	0.235047	0.762426	0.89648	1	1	3425	tags=20%, list=21%, signal=25%
REACTOME_CDC42_GTPASE_CYCLE	153	0.235027	0.761872	0.871875	1	1	3411	tags=23%, list=21%, signal=29%
REACTOME_ANTIGEN_ACTIVATES_B_CELL_RECEPTOR_BCR_LEADING_TO_GENERATION_OF_SECOND_MESSENGERS	28	0.292106	0.760991	0.776774	1	1	4503	tags=43%, list=28%, signal=60%
REACTOME_INFECTION_WITH_MYCOBACTERIUM_TUBERCULOSIS	25	0.298217	0.760961	0.793842	1	1	260	tags=4%, list=2%, signal=4%
REACTOME_SIGNALING_BY_MODERATE_KINASE_ACTIVITY_BRAF_MUTANTS	40	0.273107	0.759135	0.805378	1	1	4532	tags=33%, list=28%, signal=45%
REACTOME_INTERLEUKIN_1_FAMILY_SIGNALING	121	0.238899	0.754978	0.887689	1	1	1490	tags=8%, list=9%, signal=9%
REACTOME_SIGNALING_BY_NTRK2_TRKB	25	0.293764	0.7501	0.798875	1	1	3106	tags=32%, list=19%, signal=40%
REACTOME_SYNTHESIS_OF_PA	30	0.28314	0.748418	0.809459	1	1	71	tags=3%, list=0%, signal=3%
REACTOME_MATURATION_OF_SARS_COV_2_NUCLEOPROTEIN	15	0.322328	0.744214	0.787597	1	1	1081	tags=7%, list=7%, signal=7%
REACTOME_SUMOYLATION_OF_INTRACELLULAR_RECEPTORS	29	0.28452	0.744013	0.819559	1	1	3739	tags=34%, list=23%, signal=45%
REACTOME_ERBB2_REGULATES_CELL_MOTILITY	15	0.326073	0.735235	0.786982	1	1	2382	tags=20%, list=15%, signal=23%
REACTOME_INSULIN_RECEPTOR_SIGNALLING_CASCADE	44	0.260848	0.735112	0.838272	1	1	2076	tags=18%, list=13%, signal=21%
REACTOME_MYD88_INDEPENDENT_TLR4_CASCADE	93	0.240593	0.731515	0.887387	1	1	3812	tags=24%, list=24%, signal=31%
REACTOME_REGULATION_OF_TP53_ACTIVITY_THROUGH_ACETYLATION	29	0.278693	0.726616	0.833111	1	1	6040	tags=52%, list=38%, signal=83%
REACTOME_APOPTOSIS	163	0.225089	0.72399	0.929916	1	1	524	tags=4%, list=3%, signal=4%
REACTOME_AGGREPHAGY	38	0.267662	0.723367	0.852868	1	1	2466	tags=13%, list=15%, signal=16%
REACTOME_SIGNALING_BY_NOTCH2	31	0.270577	0.722167	0.85026	1	1	839	tags=6%, list=5%, signal=7%
REACTOME_P75_NTR_RECEPTOR_MEDIATED_SIGNALLING	95	0.234558	0.722136	0.894444	1	1	3839	tags=27%, list=24%, signal=36%
REACTOME_PEROXISOMAL_PROTEIN_IMPORT	59	0.243706	0.720085	0.878077	1	1	597	tags=5%, list=4%, signal=5%
REACTOME_CD28_DEPENDENT_PI3K_AKT_SIGNALING	21	0.29314	0.719557	0.800289	1	1	3256	tags=29%, list=20%, signal=36%
REACTOME_NOTCH2_ACTIVATION_AND_TRANSMISSION_OF_SIGNAL_TO_THE_NUCLEUS	22	0.291719	0.719115	0.834025	1	1	6257	tags=50%, list=39%, signal=82%
REACTOME_PROGRAMMED_CELL_DEATH	188	0.220255	0.7185	0.936983	1	1	524	tags=4%, list=3%, signal=4%
REACTOME_SIGNALLING_TO_RAS	18	0.298259	0.718129	0.813333	1	1	4532	tags=44%, list=28%, signal=62%
REACTOME_TRAFFICKING_OF_AMPA_RECEPTORS	24	0.282695	0.717731	0.83427	1	1	1443	tags=8%, list=9%, signal=9%
REACTOME_SIGNALING_BY_NOTCH3	46	0.253684	0.717213	0.875931	1	1	4911	tags=33%, list=31%, signal=47%
REACTOME_RAC2_GTPASE_CYCLE	87	0.234647	0.716237	0.90677	1	1	4340	tags=26%, list=27%, signal=36%
REACTOME_CTLA4_INHIBITORY_SIGNALING	19	0.299258	0.715228	0.823864	1	1	3256	tags=26%, list=20%, signal=33%
REACTOME_HSF1_ACTIVATION	28	0.272535	0.714601	0.842457	1	1	4362	tags=36%, list=27%, signal=49%
REACTOME_METALLOPROTEASE_DUBS	20	0.288864	0.712702	0.845599	1	1	457	tags=5%, list=3%, signal=5%
REACTOME_RAF_INDEPENDENT_MAPK1_3_ACTIVATION	23	0.283613	0.710484	0.861823	1	1	3787	tags=35%, list=24%, signal=46%
REACTOME_MITOPHAGY	28	0.277364	0.709765	0.829071	1	1	104	tags=4%, list=1%, signal=4%
REACTOME_NEGATIVE_REGULATION_OF_NMDA_RECEPTOR_MEDIATED_NEURONAL_TRANSMISSION	18	0.297648	0.703105	0.836858	1	1	1774	tags=22%, list=11%, signal=25%
REACTOME_SIGNALING_BY_KIT_IN_DISEASE	20	0.292057	0.702848	0.843441	1	1	1750	tags=15%, list=11%, signal=17%
REACTOME_PI_3K_CASCADE_FGFR2	15	0.305463	0.698517	0.838461	1	1	2004	tags=27%, list=13%, signal=30%
REACTOME_REGULATION_OF_LIPID_METABOLISM_BY_PPARALPHA	112	0.220728	0.697322	0.939459	1	1	729	tags=4%, list=5%, signal=4%
REACTOME_ESR_MEDIATED_SIGNALING	155	0.217145	0.694828	0.952731	1	1	3618	tags=22%, list=23%, signal=28%
REACTOME_NOD1_2_SIGNALING_PATHWAY	35	0.250545	0.691069	0.887898	1	1	3607	tags=26%, list=23%, signal=33%
REACTOME_BETA_CATENIN_INDEPENDENT_WNT_SIGNALING	139	0.216528	0.690337	0.944386	1	1	2663	tags=14%, list=17%, signal=16%
REACTOME_GLYCEROPHOSPHOLIPID_BIOSYNTHESIS	109	0.221107	0.688884	0.928956	1	1	3425	tags=20%, list=21%, signal=26%
REACTOME_ONCOGENE_INDUCED_SENESCENCE	33	0.260909	0.687579	0.885073	1	1	3388	tags=24%, list=21%, signal=31%
REACTOME_NUCLEOTIDE_SALVAGE	21	0.280463	0.685583	0.865651	1	1	4974	tags=38%, list=31%, signal=55%
REACTOME_TRANSCRIPTIONAL_REGULATION_BY_RUNX1	165	0.213443	0.685206	0.956476	1	1	4209	tags=24%, list=26%, signal=32%
REACTOME_GLYOXYLATE_METABOLISM_AND_GLYCINE_DEGRADATION	25	0.262725	0.684137	0.88664	1	1	3749	tags=28%, list=23%, signal=37%
REACTOME_IRS_MEDIATED_SIGNALLING	38	0.251236	0.683277	0.887056	1	1	2076	tags=18%, list=13%, signal=21%
REACTOME_NEGATIVE_REGULATION_OF_FGFR2_SIGNALING	26	0.264543	0.680694	0.893387	1	1	3388	tags=31%, list=21%, signal=39%
REACTOME_AUTOPHAGY	141	0.209916	0.676066	0.96852	1	1	327	tags=3%, list=2%, signal=3%
REACTOME_SIGNALING_BY_TGFB_FAMILY_MEMBERS	99	0.218816	0.674194	0.944994	1	1	3388	tags=17%, list=21%, signal=22%
REACTOME_LYSOSOME_VESICLE_BIOGENESIS	33	0.252644	0.671332	0.904402	1	1	4878	tags=36%, list=31%, signal=52%
REACTOME_JNK_C_JUN_KINASES_PHOSPHORYLATION_AND_ACTIVATION_MEDIATED_BY_ACTIVATED_HUMAN_TAK1	22	0.272718	0.67067	0.864598	1	1	3607	tags=27%, list=23%, signal=35%
REACTOME_NOREPINEPHRINE_NEUROTRANSMITTER_RELEASE_CYCLE	17	0.286029	0.670162	0.879603	1	1	1681	tags=12%, list=11%, signal=13%
REACTOME_PIWI_INTERACTING_RNA_PIRNA_BIOGENESIS	21	0.270378	0.669124	0.873418	1	1	2421	tags=14%, list=15%, signal=17%
REACTOME_REGULATED_NECROSIS	49	0.237483	0.668769	0.909646	1	1	1148	tags=6%, list=7%, signal=7%
REACTOME_TOLL_LIKE_RECEPTOR_9_TLR9_CASCADE	90	0.217124	0.668642	0.944758	1	1	3812	tags=23%, list=24%, signal=30%
REACTOME_NOTCH4_INTRACELLULAR_DOMAIN_REGULATES_TRANSCRIPTION	19	0.273365	0.664427	0.881356	1	1	2774	tags=16%, list=17%, signal=19%
REACTOME_TRANSCRIPTIONAL_REGULATION_BY_RUNX2	116	0.211143	0.662647	0.965921	1	1	1929	tags=9%, list=12%, signal=10%
REACTOME_TCF_DEPENDENT_SIGNALING_IN_RESPONSE_TO_WNT	162	0.205714	0.662468	0.972917	1	1	2287	tags=10%, list=14%, signal=11%
REACTOME_PKA_ACTIVATION_IN_GLUCAGON_SIGNALLING	15	0.282299	0.657499	0.872993	1	1	1707	tags=13%, list=11%, signal=15%
REACTOME_PRE_NOTCH_PROCESSING_IN_GOLGI	18	0.274029	0.657175	0.879699	1	1	4119	tags=33%, list=26%, signal=45%
REACTOME_FRS_MEDIATED_FGFR2_SIGNALING	17	0.280164	0.65587	0.872648	1	1	2004	tags=24%, list=13%, signal=27%
REACTOME_RHO_GTPASE_EFFECTORS	252	0.198811	0.653405	0.985714	1	1	2607	tags=10%, list=16%, signal=12%
REACTOME_FGFR2_MUTANT_RECEPTOR_ACTIVATION	24	0.258433	0.649124	0.891034	1	1	2421	tags=21%, list=15%, signal=25%
REACTOME_TRANSLATION_OF_SARS_COV_1_STRUCTURAL_PROTEINS	29	0.246014	0.649034	0.920378	1	1	4999	tags=38%, list=31%, signal=55%
REACTOME_DEACTIVATION_OF_THE_BETA_CATENIN_TRANSACTIVATING_COMPLEX	39	0.24093	0.648922	0.931385	1	1	6136	tags=54%, list=38%, signal=87%
REACTOME_SULFUR_AMINO_ACID_METABOLISM	26	0.247609	0.647125	0.917355	1	1	3582	tags=31%, list=22%, signal=40%
REACTOME_INTERLEUKIN_1_SIGNALING	97	0.202842	0.63837	0.972005	1	1	1124	tags=6%, list=7%, signal=7%
REACTOME_MAPK6_MAPK4_SIGNALING	84	0.20855	0.637912	0.976457	1	1	2632	tags=11%, list=16%, signal=13%
REACTOME_SUMOYLATION_OF_DNA_METHYLATION_PROTEINS	16	0.276813	0.637234	0.890244	1	1	4562	tags=50%, list=29%, signal=70%
REACTOME_CA_DEPENDENT_EVENTS	32	0.241551	0.635433	0.912484	1	1	1707	tags=9%, list=11%, signal=10%
REACTOME_GLYCOGEN_STORAGE_DISEASES	15	0.27514	0.634111	0.910198	1	1	3598	tags=33%, list=23%, signal=43%
REACTOME_PI3K_EVENTS_IN_ERBB2_SIGNALING	16	0.273612	0.632215	0.917151	1	1	271	tags=6%, list=2%, signal=6%
REACTOME_SELECTIVE_AUTOPHAGY	74	0.209889	0.630005	0.954386	1	1	234	tags=3%, list=1%, signal=3%
REACTOME_INTRACELLULAR_SIGNALING_BY_SECOND_MESSENGERS	287	0.189209	0.623632	0.992872	1	1	3677	tags=19%, list=23%, signal=24%
REACTOME_TERMINATION_OF_TRANSLESION_DNA_SYNTHESIS	32	0.23396	0.618384	0.935233	1	1	143	tags=3%, list=1%, signal=3%
REACTOME_GLUCOSE_METABOLISM	85	0.203005	0.61798	0.975637	1	1	690	tags=4%, list=4%, signal=4%
REACTOME_GRB2_EVENTS_IN_ERBB2_SIGNALING	16	0.270252	0.617856	0.901306	1	1	271	tags=6%, list=2%, signal=6%
REACTOME_SIGNALING_BY_FGFR1	43	0.221005	0.617044	0.943305	1	1	4532	tags=37%, list=28%, signal=52%
REACTOME_RHOU_GTPASE_CYCLE	40	0.225552	0.616767	0.955112	1	1	3161	tags=23%, list=20%, signal=28%
REACTOME_TRANSCRIPTIONAL_REGULATION_BY_RUNX3	94	0.197214	0.616673	0.969432	1	1	1924	tags=7%, list=12%, signal=8%
REACTOME_PROTEIN_FOLDING	88	0.202383	0.615677	0.976985	1	1	3440	tags=18%, list=22%, signal=23%
REACTOME_INTERLEUKIN_12_FAMILY_SIGNALING	47	0.216734	0.611345	0.960832	1	1	1245	tags=9%, list=8%, signal=9%
REACTOME_SYNTHESIS_OF_SUBSTRATES_IN_N_GLYCAN_BIOSYTHESIS	58	0.209878	0.61083	0.967742	1	1	4128	tags=26%, list=26%, signal=35%
REACTOME_DISEASES_OF_SIGNAL_TRANSDUCTION_BY_GROWTH_FACTOR_RECEPTORS_AND_SECOND_MESSENGERS	404	0.181594	0.608226	1	1	1	3716	tags=18%, list=23%, signal=23%
REACTOME_ASPARAGINE_N_LINKED_GLYCOSYLATION	286	0.182307	0.604131	0.99798	1	1	1551	tags=5%, list=10%, signal=6%
REACTOME_ER_TO_GOLGI_ANTEROGRADE_TRANSPORT	146	0.188615	0.603769	0.992639	1	1	3469	tags=16%, list=22%, signal=21%
REACTOME_DAG_AND_IP3_SIGNALING	37	0.215402	0.589859	0.966752	1	1	660	tags=5%, list=4%, signal=6%
REACTOME_NOTCH_HLH_TRANSCRIPTION_PATHWAY	28	0.234012	0.589333	0.956464	1	1	6490	tags=50%, list=41%, signal=84%
REACTOME_EPHB_MEDIATED_FORWARD_SIGNALING	42	0.208739	0.58365	0.9725	1	1	3400	tags=26%, list=21%, signal=33%
REACTOME_SELENOAMINO_ACID_METABOLISM	106	0.18552	0.582804	0.990121	1	1	5348	tags=35%, list=33%, signal=52%
REACTOME_TRANSCRIPTIONAL_REGULATION_OF_WHITE_ADIPOCYTE_DIFFERENTIATION	80	0.19285	0.581791	0.981818	1	1	2970	tags=18%, list=19%, signal=21%
REACTOME_GLUTATHIONE_CONJUGATION	31	0.216101	0.575937	0.955405	1	1	5395	tags=48%, list=34%, signal=73%
REACTOME_IRE1ALPHA_ACTIVATES_CHAPERONES	50	0.202325	0.575856	0.984356	1	1	5846	tags=48%, list=37%, signal=75%
REACTOME_ASSEMBLY_OF_THE_HIV_VIRION	16	0.245256	0.575304	0.930781	1	1	6243	tags=56%, list=39%, signal=92%
REACTOME_SYNTHESIS_OF_PC	28	0.222246	0.571151	0.961282	1	1	1694	tags=11%, list=11%, signal=12%
REACTOME_RHOB_GTPASE_CYCLE	70	0.189635	0.5677	0.990762	1	1	4288	tags=30%, list=27%, signal=41%
REACTOME_RIP_MEDIATED_NFKB_ACTIVATION_VIA_ZBP1	16	0.238995	0.563852	0.945245	1	1	2637	tags=19%, list=16%, signal=22%
REACTOME_RESPONSE_OF_EIF2AK4_GCN2_TO_AMINO_ACID_DEFICIENCY	100	0.181539	0.563198	0.99779	1	1	5865	tags=39%, list=37%, signal=61%
REACTOME_SIGNAL_TRANSDUCTION_BY_L1	21	0.229709	0.559688	0.951289	1	1	3490	tags=29%, list=22%, signal=36%
REACTOME_RHOF_GTPASE_CYCLE	42	0.201189	0.558095	0.987437	1	1	1533	tags=7%, list=10%, signal=8%
REACTOME_NR1H3_NR1H2_REGULATE_GENE_EXPRESSION_LINKED_TO_CHOLESTEROL_TRANSPORT_AND_EFFLUX	33	0.207902	0.557851	0.969536	1	1	2598	tags=15%, list=16%, signal=18%
REACTOME_RUNX1_INTERACTS_WITH_CO_FACTORS_WHOSE_PRECISE_EFFECT_ON_RUNX1_TARGETS_IS_NOT_KNOWN	36	0.209679	0.557314	0.973316	1	1	6040	tags=50%, list=38%, signal=80%
REACTOME_METABOLISM_OF_NUCLEOTIDES	89	0.181772	0.556801	0.992135	1	1	1657	tags=8%, list=10%, signal=9%
REACTOME_SPRY_REGULATION_OF_FGF_SIGNALING	16	0.236772	0.553842	0.952167	1	1	4911	tags=44%, list=31%, signal=63%
REACTOME_SIGNALING_BY_PTK6	53	0.190439	0.55098	0.98533	1	1	3388	tags=21%, list=21%, signal=26%
REACTOME_TRANSLESION_SYNTHESIS_BY_Y_FAMILY_DNA_POLYMERASES_BYPASSES_LESIONS_ON_DNA_TEMPLATE	39	0.202552	0.550591	0.979849	1	1	143	tags=3%, list=1%, signal=3%
REACTOME_FACTORS_INVOLVED_IN_MEGAKARYOCYTE_DEVELOPMENT_AND_PLATELET_PRODUCTION	129	0.172295	0.543467	0.99787	1	1	3507	tags=18%, list=22%, signal=23%
REACTOME_INTERLEUKIN_6_FAMILY_SIGNALING	21	0.223241	0.543117	0.974684	1	1	3190	tags=24%, list=20%, signal=30%
REACTOME_ION_HOMEOSTASIS	43	0.19466	0.541342	0.983482	1	1	3356	tags=23%, list=21%, signal=29%
REACTOME_TBC_RABGAPS	42	0.192486	0.538507	0.997512	1	1	6247	tags=40%, list=39%, signal=66%
REACTOME_HEDGEHOG_LIGAND_BIOGENESIS	63	0.185411	0.537245	0.990621	1	1	30	tags=2%, list=0%, signal=2%
REACTOME_HEDGEHOG_ON_STATE	83	0.176045	0.535294	0.994413	1	1	1924	tags=7%, list=12%, signal=8%
REACTOME_ACTIVATION_OF_GENE_EXPRESSION_BY_SREBF_SREBP	42	0.189314	0.531868	0.987805	1	1	4639	tags=33%, list=29%, signal=47%
REACTOME_RHO_GTPASES_ACTIVATE_WASPS_AND_WAVES	36	0.19149	0.518199	0.987342	1	1	4503	tags=25%, list=28%, signal=35%
REACTOME_GROWTH_HORMONE_RECEPTOR_SIGNALING	21	0.21124	0.517594	0.964387	1	1	5581	tags=38%, list=35%, signal=58%
REACTOME_TRAF6_MEDIATED_NF_KB_ACTIVATION	23	0.210578	0.516493	0.976454	1	1	2639	tags=13%, list=17%, signal=16%
REACTOME_UNFOLDED_PROTEIN_RESPONSE_UPR	90	0.167473	0.514894	0.998889	1	1	286	tags=2%, list=2%, signal=2%
REACTOME_RESPONSE_OF_EIF2AK1_HRI_TO_HEME_DEFICIENCY	15	0.223961	0.513668	0.966907	1	1	12412	tags=100%, list=78%, signal=446%
REACTOME_SIGNALING_BY_ROBO_RECEPTORS	210	0.1571	0.513037	1	1	1	4764	tags=26%, list=30%, signal=36%
REACTOME_CELLULAR_SENESCENCE	127	0.15966	0.509387	0.998937	1	1	4072	tags=23%, list=25%, signal=30%
REACTOME_REGULATION_OF_TNFR1_SIGNALING	35	0.185438	0.503974	0.992248	1	1	5895	tags=46%, list=37%, signal=72%
REACTOME_ANTIGEN_PRESENTATION_FOLDING_ASSEMBLY_AND_PEPTIDE_LOADING_OF_CLASS_I_MHC	24	0.196163	0.500664	0.987838	1	1	4473	tags=38%, list=28%, signal=52%
REACTOME_FOXO_MEDIATED_TRANSCRIPTION_OF_CELL_DEATH_GENES	15	0.215845	0.500143	0.968023	1	1	6040	tags=60%, list=38%, signal=96%
REACTOME_RHO_GTPASES_ACTIVATE_IQGAPS	27	0.186866	0.481807	0.990789	1	1	2466	tags=15%, list=15%, signal=17%
REACTOME_RHOQ_GTPASE_CYCLE	59	0.16488	0.481632	1	1	1	5148	tags=32%, list=32%, signal=47%
REACTOME_NONSENSE_MEDIATED_DECAY_NMD	113	0.155808	0.481566	0.998917	1	1	5903	tags=38%, list=37%, signal=60%
REACTOME_CONSTITUTIVE_SIGNALING_BY_AKT1_E17K_IN_CANCER	26	0.187069	0.480905	0.986301	1	1	6236	tags=54%, list=39%, signal=88%
REACTOME_TNFR1_INDUCED_NFKAPPAB_SIGNALING_PATHWAY	30	0.18384	0.480293	0.993289	1	1	4911	tags=37%, list=31%, signal=53%
REACTOME_CYCLIN_D_ASSOCIATED_EVENTS_IN_G1	47	0.167496	0.478375	0.996346	1	1	1750	tags=6%, list=11%, signal=7%
REACTOME_INSERTION_OF_TAIL_ANCHORED_PROTEINS_INTO_THE_ENDOPLASMIC_RETICULUM_MEMBRANE	20	0.192161	0.470803	0.984507	1	1	12921	tags=100%, list=81%, signal=520%
REACTOME_VITAMIN_B5_PANTOTHENATE_METABOLISM	15	0.201015	0.465698	0.98913	1	1	3760	tags=27%, list=24%, signal=35%
REACTOME_SMAD2_SMAD3_SMAD4_HETEROTRIMER_REGULATES_TRANSCRIPTION	32	0.171345	0.4638	0.990741	1	1	1209	tags=6%, list=8%, signal=7%
REACTOME_SIGNALING_BY_WNT_IN_CANCER	33	0.172082	0.463163	0.992366	1	1	5224	tags=36%, list=33%, signal=54%
REACTOME_FOXO_MEDIATED_TRANSCRIPTION	56	0.161227	0.46273	1	1	1	1059	tags=4%, list=7%, signal=4%
REACTOME_NOTCH3_INTRACELLULAR_DOMAIN_REGULATES_TRANSCRIPTION	22	0.184795	0.461143	0.991781	1	1	4639	tags=27%, list=29%, signal=38%
REACTOME_NRIF_SIGNALS_CELL_DEATH_FROM_THE_NUCLEUS	15	0.198624	0.458868	0.988304	1	1	6097	tags=47%, list=38%, signal=75%
REACTOME_CLEC7A_DECTIN_1_SIGNALING	98	0.146483	0.456082	1	1	1	1521	tags=5%, list=10%, signal=6%
REACTOME_GAMMA_CARBOXYLATION_HYPUSINE_FORMATION_AND_ARYLSULFATASE_ACTIVATION	35	0.167383	0.455258	0.995979	1	1	2896	tags=14%, list=18%, signal=17%
REACTOME_ACTIVATION_OF_THE_MRNA_UPON_BINDING_OF_THE_CAP_BINDING_COMPLEX_AND_EIFS_AND_SUBSEQUENT_BINDING_TO_43S	59	0.152233	0.448006	1	1	1	5348	tags=34%, list=33%, signal=51%
REACTOME_SIGNALLING_TO_ERKS	31	0.167614	0.442918	0.996094	1	1	3490	tags=26%, list=22%, signal=33%
REACTOME_REGULATION_OF_EXPRESSION_OF_SLITS_AND_ROBOS	166	0.137088	0.441034	1	1	1	5605	tags=33%, list=35%, signal=50%
REACTOME_CELLULAR_RESPONSE_TO_STARVATION	153	0.132874	0.432557	1	1	1	5508	tags=36%, list=34%, signal=54%
REACTOME_SIGNALING_BY_NOTCH1	72	0.143353	0.425725	1	1	1	2846	tags=11%, list=18%, signal=13%
REACTOME_ENDOSOMAL_SORTING_COMPLEX_REQUIRED_FOR_TRANSPORT_ESCRT	31	0.164323	0.424969	0.998638	1	1	4978	tags=42%, list=31%, signal=61%
REACTOME_RMTS_METHYLATE_HISTONE_ARGININES	29	0.161291	0.420153	0.994681	1	1	6148	tags=45%, list=38%, signal=73%
REACTOME_TRANSLATION_OF_SARS_COV_2_STRUCTURAL_PROTEINS	48	0.147091	0.416253	1	1	1	1081	tags=4%, list=7%, signal=4%
REACTOME_PRE_NOTCH_EXPRESSION_AND_PROCESSING	49	0.145171	0.411012	0.997549	1	1	4984	tags=29%, list=31%, signal=41%
REACTOME_MATURATION_OF_SARS_COV_2_SPIKE_PROTEIN	28	0.159309	0.408399	0.99734	1	1	4999	tags=36%, list=31%, signal=52%
REACTOME_NEGATIVE_REGULATION_OF_MAPK_PATHWAY	43	0.145911	0.4081	1	1	1	4593	tags=28%, list=29%, signal=39%
REACTOME_ONCOGENIC_MAPK_SIGNALING	76	0.136516	0.407369	1	1	1	4532	tags=26%, list=28%, signal=37%
REACTOME_BUDDING_AND_MATURATION_OF_HIV_VIRION	28	0.153761	0.407086	0.998679	1	1	4978	tags=39%, list=31%, signal=57%
REACTOME_SARS_COV_1_INFECTION	50	0.142274	0.403663	1	1	1	4999	tags=30%, list=31%, signal=44%
REACTOME_NEGATIVE_REGULATION_OF_MET_ACTIVITY	21	0.163173	0.400216	0.995787	1	1	4911	tags=33%, list=31%, signal=48%
REACTOME_TRAF6_MEDIATED_IRF7_ACTIVATION	16	0.170652	0.393449	1	1	1	6040	tags=44%, list=38%, signal=70%
REACTOME_TNF_SIGNALING	44	0.141634	0.392046	1	1	1	5895	tags=43%, list=37%, signal=68%
REACTOME_ABORTIVE_ELONGATION_OF_HIV_1_TRANSCRIPT_IN_THE_ABSENCE_OF_TAT	22	0.154088	0.38391	0.994398	1	1	5847	tags=45%, list=37%, signal=72%
REACTOME_EUKARYOTIC_TRANSLATION_INITIATION	118	0.11986	0.376525	1	1	1	5348	tags=31%, list=33%, signal=47%
REACTOME_SIGNALING_BY_NOTCH	171	0.116188	0.375376	1	1	1	4005	tags=16%, list=25%, signal=21%
REACTOME_SRP_DEPENDENT_COTRANSLATIONAL_PROTEIN_TARGETING_TO_MEMBRANE	111	0.119281	0.371571	1	1	1	5348	tags=31%, list=33%, signal=46%
REACTOME_CHROMATIN_MODIFYING_ENZYMES	203	0.111323	0.361608	1	1	1	6040	tags=36%, list=38%, signal=58%
REACTOME_SPHINGOLIPID_METABOLISM	81	0.117381	0.356867	1	1	1	3289	tags=16%, list=21%, signal=20%
REACTOME_SIGNALING_BY_BRAF_AND_RAF1_FUSIONS	59	0.118655	0.350985	1	0.99973	1	4532	tags=24%, list=28%, signal=33%
REACTOME_OVARIAN_TUMOR_DOMAIN_PROTEASES	38	-0.106802	-0.36082	1	0.99987	1	3931	tags=21%, list=25%, signal=28%
REACTOME_HDACS_DEACETYLATE_HISTONES	32	-0.133125	-0.459941	1	0.999415	1	6264	tags=38%, list=39%, signal=62%
REACTOME_SIGNALING_BY_NOTCH1_PEST_DOMAIN_MUTANTS_IN_CANCER	57	-0.125815	-0.487392	1	0.999357	1	3020	tags=19%, list=19%, signal=24%
REACTOME_COPI_MEDIATED_ANTEROGRADE_TRANSPORT	95	-0.12299	-0.510399	1	0.999148	1	4918	tags=28%, list=31%, signal=41%
REACTOME_GLYCOSPHINGOLIPID_METABOLISM	39	-0.142639	-0.512208	0.994924	1	1	2188	tags=13%, list=14%, signal=15%
REACTOME_RAB_REGULATION_OF_TRAFFICKING	118	-0.116803	-0.51325	1	1	1	4187	tags=26%, list=26%, signal=35%
REACTOME_CITRIC_ACID_CYCLE_TCA_CYCLE	22	-0.173652	-0.524326	0.977941	1	1	5978	tags=45%, list=37%, signal=72%
REACTOME_PROTEIN_METHYLATION	17	-0.188469	-0.532577	0.975862	1	1	4972	tags=29%, list=31%, signal=43%
REACTOME_TP53_REGULATES_TRANSCRIPTION_OF_GENES_INVOLVED_IN_G2_CELL_CYCLE_ARREST	18	-0.186872	-0.541566	0.980456	1	1	5662	tags=39%, list=35%, signal=60%
REACTOME_OXIDATIVE_STRESS_INDUCED_SENESCENCE	63	-0.137926	-0.5487	1	1	1	1844	tags=10%, list=12%, signal=11%
REACTOME_DOWNREGULATION_OF_SMAD2_3_SMAD4_TRANSCRIPTIONAL_ACTIVITY	27	-0.174761	-0.558295	0.992032	1	1	5147	tags=44%, list=32%, signal=65%
REACTOME_HSP90_CHAPERONE_CYCLE_FOR_STEROID_HORMONE_RECEPTORS_SHR_IN_THE_PRESENCE_OF_LIGAND	51	-0.15034	-0.562254	0.99435	1	1	4107	tags=24%, list=26%, signal=32%
REACTOME_POST_CHAPERONIN_TUBULIN_FOLDING_PATHWAY	19	-0.189413	-0.563702	0.989619	1	1	1260	tags=11%, list=8%, signal=11%
REACTOME_LISTERIA_MONOCYTOGENES_ENTRY_INTO_HOST_CELLS	20	-0.194011	-0.570015	0.959559	1	1	2944	tags=20%, list=18%, signal=24%
REACTOME_SARS_COV_2_INFECTION	70	-0.140907	-0.572426	1	1	1	5459	tags=37%, list=34%, signal=56%
REACTOME_INTRA_GOLGI_TRAFFIC	43	-0.160673	-0.576109	0.985294	1	1	3845	tags=21%, list=24%, signal=27%
REACTOME_TGF_BETA_RECEPTOR_SIGNALING_IN_EMT_EPITHELIAL_TO_MESENCHYMAL_TRANSITION	16	-0.20491	-0.577723	0.967846	1	1	2944	tags=19%, list=18%, signal=23%
REACTOME_MEIOTIC_SYNAPSIS	29	-0.173282	-0.581507	0.982906	1	1	5186	tags=41%, list=32%, signal=61%
REACTOME_SARS_COV_INFECTIONS	149	-0.131206	-0.586419	1	1	1	3279	tags=21%, list=21%, signal=26%
REACTOME_DISASSEMBLY_OF_THE_DESTRUCTION_COMPLEX_AND_RECRUITMENT_OF_AXIN_TO_THE_MEMBRANE	29	-0.179489	-0.589787	0.98062	1	1	13127	tags=100%, list=82%, signal=557%
REACTOME_RHOJ_GTPASE_CYCLE	55	-0.153643	-0.601856	0.982353	1	1	5305	tags=42%, list=33%, signal=62%
REACTOME_GLYCOLYSIS	67	-0.151517	-0.603082	0.973684	1	1	4512	tags=33%, list=28%, signal=46%
REACTOME_ERK_MAPK_TARGETS	22	-0.198785	-0.605711	0.964029	1	1	753	tags=9%, list=5%, signal=10%
REACTOME_TRANS_GOLGI_NETWORK_VESICLE_BUDDING	70	-0.15713	-0.613921	0.977778	1	1	5138	tags=34%, list=32%, signal=50%
REACTOME_REGULATION_OF_TP53_ACTIVITY_THROUGH_METHYLATION	19	-0.212121	-0.617766	0.953947	1	1	12604	tags=100%, list=79%, signal=472%
REACTOME_SPHINGOLIPID_DE_NOVO_BIOSYNTHESIS	42	-0.17852	-0.634653	0.973333	1	1	5368	tags=40%, list=34%, signal=61%
REACTOME_HIV_ELONGATION_ARREST_AND_RECOVERY	32	-0.191974	-0.636681	0.960474	1	1	3181	tags=19%, list=20%, signal=23%
REACTOME_GLYCOGEN_SYNTHESIS	16	-0.233371	-0.639814	0.923304	1	1	2944	tags=31%, list=18%, signal=38%
REACTOME_DOWNREGULATION_OF_ERBB2_SIGNALING	29	-0.194256	-0.643899	0.96087	1	1	2944	tags=24%, list=18%, signal=30%
REACTOME_PKA_MEDIATED_PHOSPHORYLATION_OF_CREB	18	-0.222857	-0.645074	0.912052	1	1	4782	tags=50%, list=30%, signal=71%
REACTOME_BIOSYNTHESIS_OF_THE_N_GLYCAN_PRECURSOR_DOLICHOL_LIPID_LINKED_OLIGOSACCHARIDE_LLO_AND_TRANSFER_TO_A_NASCENT_PROTEIN	73	-0.164444	-0.646521	1	1	1	2112	tags=15%, list=13%, signal=17%
REACTOME_MITOCHONDRIAL_TRNA_AMINOACYLATION	18	-0.22946	-0.651639	0.949405	1	1	5756	tags=44%, list=36%, signal=69%
REACTOME_SIGNALING_BY_ERYTHROPOIETIN	24	-0.208937	-0.653796	0.935714	1	1	3221	tags=25%, list=20%, signal=31%
REACTOME_ESTROGEN_DEPENDENT_GENE_EXPRESSION	89	-0.155118	-0.659	0.990909	1	1	4535	tags=28%, list=28%, signal=39%
REACTOME_SEALING_OF_THE_NUCLEAR_ENVELOPE_NE_BY_ESCRT_III	27	-0.208512	-0.66042	0.944444	1	1	1825	tags=15%, list=11%, signal=17%
REACTOME_ZBP1_DAI_MEDIATED_INDUCTION_OF_TYPE_I_IFNS	19	-0.223135	-0.662602	0.902027	1	1	3151	tags=26%, list=20%, signal=33%
REACTOME_TRANSCRIPTIONAL_ACTIVITY_OF_SMAD2_SMAD3_SMAD4_HETEROTRIMER	45	-0.17993	-0.668273	0.969231	1	1	5174	tags=44%, list=32%, signal=66%
REACTOME_BMAL1_CLOCK_NPAS2_ACTIVATES_CIRCADIAN_GENE_EXPRESSION	26	-0.219944	-0.670785	0.913208	1	1	2272	tags=15%, list=14%, signal=18%
REACTOME_NEGATIVE_REGULATION_OF_FGFR4_SIGNALING	24	-0.220947	-0.672714	0.918644	1	1	4888	tags=46%, list=31%, signal=66%
REACTOME_NOTCH1_INTRACELLULAR_DOMAIN_REGULATES_TRANSCRIPTION	47	-0.180734	-0.672871	0.989474	1	1	5090	tags=36%, list=32%, signal=53%
REACTOME_NUCLEAR_EVENTS_STIMULATED_BY_ALK_SIGNALING_IN_CANCER	18	-0.231467	-0.674855	0.893103	1	1	4941	tags=44%, list=31%, signal=64%
REACTOME_REGULATION_OF_MECP2_EXPRESSION_AND_ACTIVITY	30	-0.204054	-0.675403	0.934156	1	1	4808	tags=30%, list=30%, signal=43%
REACTOME_GLYCOGEN_METABOLISM	27	-0.21191	-0.677986	0.932075	1	1	4419	tags=37%, list=28%, signal=51%
REACTOME_RUNX1_REGULATES_TRANSCRIPTION_OF_GENES_INVOLVED_IN_DIFFERENTIATION_OF_HSCS	67	-0.17327	-0.679556	1	1	1	3084	tags=22%, list=19%, signal=28%
REACTOME_REGULATION_OF_CHOLESTEROL_BIOSYNTHESIS_BY_SREBP_SREBF	55	-0.174977	-0.679854	1	1	1	2633	tags=16%, list=16%, signal=20%
REACTOME_RIPK1_MEDIATED_REGULATED_NECROSIS	27	-0.211974	-0.684402	0.894531	1	1	4420	tags=33%, list=28%, signal=46%
REACTOME_TRANSCRIPTIONAL_REGULATION_BY_THE_AP_2_TFAP2_FAMILY_OF_TRANSCRIPTION_FACTORS	34	-0.206581	-0.686183	0.943878	1	1	3154	tags=29%, list=20%, signal=37%
REACTOME_SIGNALING_BY_HIPPO	20	-0.235565	-0.688453	0.883333	1	1	5323	tags=40%, list=33%, signal=60%
REACTOME_RAB_GEFS_EXCHANGE_GTP_FOR_GDP_ON_RABS	88	-0.164899	-0.688545	0.966942	1	1	4329	tags=33%, list=27%, signal=45%
REACTOME_ERCC6_CSB_AND_EHMT2_G9A_POSITIVELY_REGULATE_RRNA_EXPRESSION	16	-0.247984	-0.697901	0.835017	1	1	2837	tags=19%, list=18%, signal=23%
REACTOME_NEGATIVE_REGULATION_OF_FGFR3_SIGNALING	23	-0.223352	-0.702109	0.899628	1	1	4121	tags=39%, list=26%, signal=53%
REACTOME_INTERLEUKIN_17_SIGNALING	68	-0.175285	-0.702585	0.992	1	1	4941	tags=38%, list=31%, signal=55%
REACTOME_RHOG_GTPASE_CYCLE	73	-0.175994	-0.705368	0.960317	1	1	4933	tags=33%, list=31%, signal=47%
REACTOME_INTRINSIC_PATHWAY_FOR_APOPTOSIS	52	-0.188837	-0.70661	0.942197	1	1	4888	tags=33%, list=31%, signal=47%
REACTOME_SIGNALING_BY_ALK_IN_CANCER	52	-0.189319	-0.716683	0.934132	1	1	4133	tags=35%, list=26%, signal=47%
REACTOME_DEGRADATION_OF_BETA_CATENIN_BY_THE_DESTRUCTION_COMPLEX	82	-0.174363	-0.716759	0.966942	1	1	4253	tags=27%, list=27%, signal=36%
REACTOME_HOST_INTERACTIONS_OF_HIV_FACTORS	127	-0.16024	-0.716857	0.969697	1	1	3774	tags=27%, list=24%, signal=35%
REACTOME_SHC1_EVENTS_IN_ERBB2_SIGNALING	22	-0.235441	-0.717988	0.884892	1	1	3221	tags=32%, list=20%, signal=40%
REACTOME_SIGNALING_BY_CYTOSOLIC_FGFR1_FUSION_MUTANTS	17	-0.254772	-0.721925	0.865031	1	1	4629	tags=35%, list=29%, signal=50%
REACTOME_DISEASES_ASSOCIATED_WITH_GLYCOSYLATION_PRECURSOR_BIOSYNTHESIS	18	-0.248795	-0.73066	0.844885	1	1	12018	tags=100%, list=75%, signal=402%
REACTOME_POTENTIAL_THERAPEUTICS_FOR_SARS	81	-0.175467	-0.739604	0.964912	1	1	3226	tags=26%, list=20%, signal=32%
REACTOME_INLB_MEDIATED_ENTRY_OF_LISTERIA_MONOCYTOGENES_INTO_HOST_CELL	15	-0.275913	-0.741575	0.787692	1	1	2944	tags=27%, list=18%, signal=33%
REACTOME_PROTEIN_LOCALIZATION	150	-0.166048	-0.74879	0.982143	1	1	4968	tags=37%, list=31%, signal=54%
REACTOME_TP53_REGULATES_TRANSCRIPTION_OF_ADDITIONAL_CELL_CYCLE_GENES_WHOSE_EXACT_ROLE_IN_THE_P53_PATHWAY_REMAIN_UNCERTAIN	21	-0.24781	-0.750266	0.836299	1	1	5036	tags=43%, list=31%, signal=62%
REACTOME_TRANSCRIPTIONAL_REGULATION_BY_VENTX	39	-0.205414	-0.751004	0.913265	1	1	4409	tags=31%, list=28%, signal=42%
REACTOME_FANCONI_ANEMIA_PATHWAY	39	-0.216684	-0.752842	0.890995	1	1	3053	tags=28%, list=19%, signal=35%
REACTOME_DEFECTIVE_INTRINSIC_PATHWAY_FOR_APOPTOSIS	23	-0.245357	-0.755281	0.849265	1	1	1168	tags=9%, list=7%, signal=9%
REACTOME_PKMTS_METHYLATE_HISTONE_LYSINES	44	-0.204771	-0.756089	0.888889	1	1	4828	tags=36%, list=30%, signal=52%
REACTOME_SIGNALING_BY_FGFR2_IIIA_TM	18	-0.262953	-0.757077	0.796053	1	1	1837	tags=22%, list=11%, signal=25%
REACTOME_SIGNALING_BY_ERBB2	50	-0.2048	-0.758454	0.892473	1	1	3221	tags=26%, list=20%, signal=32%
REACTOME_RHOH_GTPASE_CYCLE	37	-0.218716	-0.762334	0.869369	1	1	3208	tags=32%, list=20%, signal=40%
REACTOME_PCP_CE_PATHWAY	89	-0.178171	-0.764208	0.963636	1	1	3593	tags=26%, list=22%, signal=33%
REACTOME_SIGNALING_BY_CTNNB1_PHOSPHO_SITE_MUTANTS	15	-0.28136	-0.766328	0.798722	1	1	11497	tags=100%, list=72%, signal=355%
REACTOME_HATS_ACETYLATE_HISTONES	79	-0.186903	-0.767018	0.93913	1	1	13018	tags=100%, list=81%, signal=535%
REACTOME_TRANSPORT_OF_CONNEXONS_TO_THE_PLASMA_MEMBRANE	16	-0.270246	-0.767148	0.768072	1	1	1825	tags=19%, list=11%, signal=21%
REACTOME_TICAM1_RIP1_MEDIATED_IKK_COMPLEX_RECRUITMENT	18	-0.265281	-0.769699	0.812709	1	1	4921	tags=50%, list=31%, signal=72%
REACTOME_CLASS_I_MHC_MEDIATED_ANTIGEN_PROCESSING_PRESENTATION	353	-0.157	-0.77155	1	1	1	4811	tags=33%, list=30%, signal=46%
REACTOME_PYRUVATE_METABOLISM_AND_CITRIC_ACID_TCA_CYCLE	51	-0.208164	-0.774411	0.918605	1	1	5402	tags=43%, list=34%, signal=65%
REACTOME_DEGRADATION_OF_DVL	55	-0.201164	-0.777019	0.901235	1	1	3058	tags=25%, list=19%, signal=31%
REACTOME_FC_EPSILON_RECEPTOR_FCERI_SIGNALING	126	-0.175876	-0.77784	0.892308	1	1	3598	tags=28%, list=23%, signal=36%
REACTOME_HCMV_LATE_EVENTS	53	-0.207659	-0.77953	0.875	1	1	5460	tags=42%, list=34%, signal=63%
REACTOME_INTERLEUKIN_37_SIGNALING	19	-0.267432	-0.78362	0.765472	1	1	3192	tags=37%, list=20%, signal=46%
REACTOME_RETROGRADE_TRANSPORT_AT_THE_TRANS_GOLGI_NETWORK	49	-0.212943	-0.784423	0.899441	1	1	4933	tags=37%, list=31%, signal=53%
REACTOME_MICRORNA_MIRNA_BIOGENESIS	23	-0.248977	-0.786943	0.78022	1	1	5648	tags=35%, list=35%, signal=54%
REACTOME_N_GLYCAN_TRIMMING_IN_THE_ER_AND_CALNEXIN_CALRETICULIN_CYCLE	34	-0.228357	-0.788543	0.838428	1	1	4395	tags=35%, list=27%, signal=49%
REACTOME_BETA_CATENIN_PHOSPHORYLATION_CASCADE	17	-0.273883	-0.788653	0.762069	1	1	11617	tags=100%, list=73%, signal=365%
REACTOME_BASE_EXCISION_REPAIR_AP_SITE_FORMATION	17	-0.28345	-0.792889	0.753846	1	1	6392	tags=53%, list=40%, signal=88%
REACTOME_SIGNALING_BY_FLT3_ITD_AND_TKD_MUTANTS	15	-0.279932	-0.794083	0.75976	1	1	4040	tags=40%, list=25%, signal=53%
REACTOME_SIGNALING_BY_NOTCH4	81	-0.191425	-0.797457	0.879032	1	1	5773	tags=38%, list=36%, signal=60%
REACTOME_SIGNALING_BY_HEDGEHOG	143	-0.177845	-0.802028	0.984615	1	1	3058	tags=21%, list=19%, signal=26%
REACTOME_MAPK_TARGETS_NUCLEAR_EVENTS_MEDIATED_BY_MAP_KINASES	31	-0.235851	-0.803295	0.821739	1	1	5896	tags=48%, list=37%, signal=76%
REACTOME_SIGNALING_BY_TGF_BETA_RECEPTOR_COMPLEX	74	-0.198214	-0.804527	0.925373	1	1	5174	tags=38%, list=32%, signal=56%
REACTOME_INTERCONVERSION_OF_NUCLEOTIDE_DI_AND_TRIPHOSPHATES	28	-0.25039	-0.805213	0.754237	1	1	3501	tags=29%, list=22%, signal=37%
REACTOME_SIGNALING_BY_INSULIN_RECEPTOR	67	-0.205434	-0.80558	0.86	1	1	3279	tags=30%, list=21%, signal=37%
REACTOME_REGULATION_OF_PYRUVATE_DEHYDROGENASE_PDH_COMPLEX	15	-0.28613	-0.809319	0.721362	1	1	5729	tags=53%, list=36%, signal=83%
REACTOME_CIRCADIAN_CLOCK	69	-0.19837	-0.81254	0.886525	1	1	3393	tags=23%, list=21%, signal=29%
REACTOME_INTERLEUKIN_12_SIGNALING	40	-0.229791	-0.813144	0.78673	1	1	180	tags=5%, list=1%, signal=5%
REACTOME_AMINO_ACIDS_REGULATE_MTORC1	53	-0.217834	-0.814296	0.801282	1	1	3242	tags=23%, list=20%, signal=28%
REACTOME_CARBOXYTERMINAL_POST_TRANSLATIONAL_MODIFICATIONS_OF_TUBULIN	37	-0.231033	-0.817688	0.774468	1	1	2301	tags=19%, list=14%, signal=22%
REACTOME_DISEASES_OF_PROGRAMMED_CELL_DEATH	40	-0.231359	-0.818497	0.809091	1	1	5423	tags=38%, list=34%, signal=57%
REACTOME_RECYCLING_PATHWAY_OF_L1	44	-0.224782	-0.819836	0.781095	1	1	1825	tags=14%, list=11%, signal=15%
REACTOME_PTEN_REGULATION	136	-0.18866	-0.8293	0.875	0.992854	1	4495	tags=28%, list=28%, signal=39%
REACTOME_FORMATION_OF_TUBULIN_FOLDING_INTERMEDIATES_BY_CCT_TRIC	22	-0.266873	-0.831069	0.734219	0.992443	1	4020	tags=32%, list=25%, signal=42%
REACTOME_FORMATION_OF_THE_EARLY_ELONGATION_COMPLEX	32	-0.248861	-0.832663	0.731602	0.992128	1	4455	tags=31%, list=28%, signal=43%
REACTOME_CLASS_I_PEROXISOMAL_MEMBRANE_PROTEIN_IMPORT	19	-0.285161	-0.833022	0.702341	0.994408	1	5262	tags=47%, list=33%, signal=71%
REACTOME_ACTIVATION_OF_AMPK_DOWNSTREAM_OF_NMDARS	23	-0.275059	-0.836891	0.714815	0.989312	1	4074	tags=35%, list=25%, signal=47%
REACTOME_INITIATION_OF_NUCLEAR_ENVELOPE_NE_REFORMATION	19	-0.290925	-0.839673	0.726115	0.986465	1	4926	tags=42%, list=31%, signal=61%
REACTOME_METABOLISM_OF_COFACTORS	19	-0.287165	-0.840685	0.699367	0.987265	1	4279	tags=42%, list=27%, signal=57%
REACTOME_INFLUENZA_INFECTION	153	-0.186297	-0.843209	0.954545	0.984605	1	4535	tags=29%, list=28%, signal=41%
REACTOME_GLYCOGEN_BREAKDOWN_GLYCOGENOLYSIS	15	-0.3073	-0.845156	0.677326	0.983402	1	4419	tags=40%, list=28%, signal=55%
REACTOME_DOWNSTREAM_SIGNALING_OF_ACTIVATED_FGFR2	22	-0.268271	-0.847125	0.692015	0.982211	1	3221	tags=45%, list=20%, signal=57%
REACTOME_SUMOYLATION_OF_TRANSCRIPTION_COFACTORS	42	-0.230842	-0.848991	0.75576	0.981033	1	4895	tags=33%, list=31%, signal=48%
REACTOME_METABOLISM_OF_STEROIDS	129	-0.19633	-0.850333	0.862069	0.981322	1	3129	tags=24%, list=20%, signal=30%
REACTOME_HCMV_INFECTION	94	-0.195271	-0.850355	0.86087	0.984437	1	5266	tags=37%, list=33%, signal=55%
REACTOME_FGFR1_MUTANT_RECEPTOR_ACTIVATION	24	-0.268861	-0.85232	0.681818	0.98307	1	2881	tags=25%, list=18%, signal=30%
REACTOME_DISEASES_OF_MITOTIC_CELL_CYCLE	38	-0.242937	-0.853181	0.757732	0.984303	1	4287	tags=37%, list=27%, signal=50%
REACTOME_DNA_DAMAGE_BYPASS	48	-0.224698	-0.854855	0.718919	0.983644	1	3448	tags=33%, list=22%, signal=42%
REACTOME_SIGNALING_BY_FGFR_IN_DISEASE	53	-0.22831	-0.85604	0.742515	0.983963	1	3221	tags=28%, list=20%, signal=35%
REACTOME_METABOLISM_OF_POLYAMINES	57	-0.223159	-0.860626	0.75	0.976314	1	3058	tags=23%, list=19%, signal=28%
REACTOME_HEDGEHOG_OFF_STATE	107	-0.200016	-0.86412	0.848101	0.970834	1	5339	tags=38%, list=33%, signal=57%
REACTOME_SIGNALING_BY_FGFR	76	-0.206789	-0.865352	0.75969	0.971257	1	3224	tags=26%, list=20%, signal=33%
REACTOME_DNA_DAMAGE_RECOGNITION_IN_GG_NER	38	-0.240983	-0.867781	0.7343	0.96896	1	6401	tags=47%, list=40%, signal=79%
REACTOME_RAB_GERANYLGERANYLATION	63	-0.222371	-0.874366	0.730769	0.95559	1	3456	tags=29%, list=22%, signal=36%
REACTOME_NEPHRIN_FAMILY_INTERACTIONS	20	-0.293254	-0.879393	0.648208	0.946106	1	4055	tags=45%, list=25%, signal=60%
REACTOME_TP53_REGULATES_TRANSCRIPTION_OF_CELL_CYCLE_GENES	49	-0.239813	-0.886004	0.713542	0.932454	1	4325	tags=33%, list=27%, signal=45%
REACTOME_SIGNALING_BY_FGFR4	34	-0.262092	-0.886746	0.628319	0.93362	1	4888	tags=50%, list=31%, signal=72%
REACTOME_KINESINS	55	-0.226935	-0.887083	0.650888	0.935944	1	2783	tags=27%, list=17%, signal=33%
REACTOME_COOPERATION_OF_PREFOLDIN_AND_TRIC_CCT_IN_ACTIN_AND_TUBULIN_FOLDING	29	-0.274313	-0.892357	0.612245	0.925415	1	4340	tags=31%, list=27%, signal=43%
REACTOME_INSULIN_RECEPTOR_RECYCLING	25	-0.277483	-0.895757	0.616487	0.919903	1	3068	tags=24%, list=19%, signal=30%
REACTOME_RHOC_GTPASE_CYCLE	73	-0.223947	-0.901678	0.717742	0.907596	1	4132	tags=34%, list=26%, signal=46%
REACTOME_ACTIVATION_OF_BAD_AND_TRANSLOCATION_TO_MITOCHONDRIA	15	-0.329391	-0.90321	0.613833	0.906316	1	4596	tags=47%, list=29%, signal=65%
REACTOME_CELLULAR_RESPONSE_TO_HEAT_STRESS	96	-0.210187	-0.91012	0.682927	0.891046	1	4370	tags=33%, list=27%, signal=46%
REACTOME_HIV_INFECTION	225	-0.196184	-0.910483	0.8	0.893307	1	4495	tags=32%, list=28%, signal=43%
REACTOME_FORMATION_OF_RNA_POL_II_ELONGATION_COMPLEX	57	-0.234072	-0.912004	0.66875	0.892215	1	4821	tags=33%, list=30%, signal=48%
REACTOME_SYNTHESIS_OF_PIPS_AT_THE_GOLGI_MEMBRANE	18	-0.309806	-0.912522	0.580071	0.893954	1	5311	tags=50%, list=33%, signal=75%
REACTOME_CELLULAR_RESPONSE_TO_HYPOXIA	73	-0.22234	-0.91445	0.717557	0.891885	1	4606	tags=33%, list=29%, signal=46%
REACTOME_FGFR2_ALTERNATIVE_SPLICING	26	-0.289535	-0.915362	0.579365	0.892555	1	4613	tags=35%, list=29%, signal=49%
REACTOME_RESOLUTION_OF_ABASIC_SITES_AP_SITES	37	-0.255789	-0.916096	0.64186	0.893868	1	6047	tags=43%, list=38%, signal=69%
REACTOME_FLT3_SIGNALING_IN_DISEASE	27	-0.279275	-0.916682	0.579151	0.895512	1	3221	tags=33%, list=20%, signal=42%
REACTOME_DECTIN_1_MEDIATED_NONCANONICAL_NF_KB_SIGNALING	60	-0.238298	-0.917396	0.644737	0.89668	1	3521	tags=28%, list=22%, signal=36%
REACTOME_GENE_AND_PROTEIN_EXPRESSION_BY_JAK_STAT_SIGNALING_AFTER_INTERLEUKIN_12_STIMULATION	33	-0.270017	-0.919645	0.640351	0.893992	1	180	tags=6%, list=1%, signal=6%
REACTOME_DEGRADATION_OF_AXIN	53	-0.239467	-0.920703	0.658683	0.894303	1	4731	tags=32%, list=30%, signal=45%
REACTOME_COPI_INDEPENDENT_GOLGI_TO_ER_RETROGRADE_TRAFFIC	46	-0.243657	-0.921805	0.62	0.894431	1	6236	tags=48%, list=39%, signal=78%
REACTOME_PLASMA_LIPOPROTEIN_REMODELING	20	-0.302223	-0.923193	0.559105	0.893597	1	1058	tags=30%, list=7%, signal=32%
REACTOME_MRNA_DECAY_BY_3_TO_5_EXORIBONUCLEASE	16	-0.341394	-0.924132	0.558559	0.893818	1	4821	tags=44%, list=30%, signal=63%
REACTOME_SIGNALING_BY_FGFR3	34	-0.276325	-0.924367	0.590909	0.896454	1	4121	tags=44%, list=26%, signal=59%
REACTOME_REGULATION_OF_RAS_BY_GAPS	66	-0.23589	-0.924978	0.610465	0.897945	1	4495	tags=36%, list=28%, signal=50%
REACTOME_REGULATION_OF_PTEN_STABILITY_AND_ACTIVITY	66	-0.232293	-0.925306	0.573529	0.90023	1	4495	tags=29%, list=28%, signal=40%
REACTOME_MITOCHONDRIAL_FATTY_ACID_BETA_OXIDATION	34	-0.268984	-0.931323	0.561404	0.886693	1	732	tags=12%, list=5%, signal=12%
REACTOME_HIV_TRANSCRIPTION_ELONGATION	42	-0.261792	-0.937301	0.591133	0.872684	1	4606	tags=33%, list=29%, signal=47%
REACTOME_GAP_FILLING_DNA_REPAIR_SYNTHESIS_AND_LIGATION_IN_GG_NER	25	-0.299657	-0.942256	0.579545	0.861914	1	4661	tags=36%, list=29%, signal=51%
REACTOME_REPRODUCTION	73	-0.235809	-0.942675	0.616667	0.863767	1	3901	tags=36%, list=24%, signal=47%
REACTOME_COPI_DEPENDENT_GOLGI_TO_ER_RETROGRADE_TRAFFIC	94	-0.221248	-0.942829	0.618557	0.86655	1	4872	tags=40%, list=30%, signal=58%
REACTOME_SIGNALING_BY_FGFR2_IN_DISEASE	34	-0.280418	-0.943382	0.530516	0.868171	1	3221	tags=38%, list=20%, signal=48%
REACTOME_SIGNALING_BY_FGFR2	63	-0.239252	-0.946276	0.588957	0.863426	1	4621	tags=40%, list=29%, signal=56%
REACTOME_TRANSLATION	271	-0.190009	-0.947036	0.692308	0.864472	1	5841	tags=39%, list=37%, signal=60%
REACTOME_MAP3K8_TPL2_DEPENDENT_MAPK1_3_ACTIVATION	16	-0.342429	-0.953452	0.526946	0.849459	1	4941	tags=44%, list=31%, signal=63%
REACTOME_SUMOYLATION_OF_CHROMATIN_ORGANIZATION_PROTEINS	56	-0.249382	-0.956947	0.588608	0.842457	1	4843	tags=41%, list=30%, signal=59%
REACTOME_ASSOCIATION_OF_TRIC_CCT_WITH_TARGET_PROTEINS_DURING_BIOSYNTHESIS	37	-0.272404	-0.957316	0.492683	0.844603	1	4293	tags=32%, list=27%, signal=44%
REACTOME_REGULATION_OF_PTEN_GENE_TRANSCRIPTION	61	-0.241935	-0.957404	0.496855	0.847525	1	3364	tags=28%, list=21%, signal=35%
REACTOME_REGULATION_OF_RUNX3_EXPRESSION_AND_ACTIVITY	55	-0.246533	-0.959209	0.594118	0.846024	1	3058	tags=22%, list=19%, signal=27%
REACTOME_ACTIVATION_OF_BH3_ONLY_PROTEINS	30	-0.299036	-0.966261	0.501992	0.827821	1	4686	tags=37%, list=29%, signal=52%
REACTOME_DEPOLYMERISATION_OF_THE_NUCLEAR_LAMINA	15	-0.361296	-0.966739	0.474164	0.829556	1	1066	tags=13%, list=7%, signal=14%
REACTOME_PYRUVATE_METABOLISM	27	-0.292574	-0.968833	0.519531	0.826518	1	5248	tags=52%, list=33%, signal=77%
REACTOME_ASYMMETRIC_LOCALIZATION_OF_PCP_PROTEINS	62	-0.251805	-0.972621	0.510067	0.818759	1	3058	tags=24%, list=19%, signal=30%
REACTOME_COMPLEX_I_BIOGENESIS	57	-0.260103	-0.983307	0.497041	0.790344	1	6223	tags=47%, list=39%, signal=77%
REACTOME_RHOBTB2_GTPASE_CYCLE	23	-0.319785	-0.98724	0.438597	0.782327	1	5789	tags=57%, list=36%, signal=88%
REACTOME_EFFECTS_OF_PIP2_HYDROLYSIS	24	-0.311989	-0.987322	0.457831	0.785141	1	3444	tags=29%, list=22%, signal=37%
REACTOME_CALNEXIN_CALRETICULIN_CYCLE	25	-0.298425	-0.98794	0.479087	0.786281	1	4849	tags=48%, list=30%, signal=69%
REACTOME_RAF_ACTIVATION	33	-0.291372	-0.990397	0.462222	0.782043	1	4312	tags=36%, list=27%, signal=50%
REACTOME_FRS_MEDIATED_FGFR4_SIGNALING	15	-0.362218	-0.994194	0.483582	0.773827	1	3221	tags=47%, list=20%, signal=58%
REACTOME_REGULATION_OF_HSF1_MEDIATED_HEAT_SHOCK_RESPONSE	78	-0.241588	-0.994259	0.496183	0.776733	1	4275	tags=36%, list=27%, signal=49%
REACTOME_NEGATIVE_REGULATION_OF_NOTCH4_SIGNALING	54	-0.257888	-0.994777	0.494382	0.778303	1	4495	tags=33%, list=28%, signal=46%
REACTOME_MTORC1_MEDIATED_SIGNALLING	24	-0.329617	-0.996563	0.468254	0.776691	1	3242	tags=38%, list=20%, signal=47%
REACTOME_ER_QUALITY_CONTROL_COMPARTMENT_ERQC	20	-0.342657	-1.00028	0.439446	0.768795	1	4849	tags=50%, list=30%, signal=72%
REACTOME_GOLGI_TO_ER_RETROGRADE_TRANSPORT	126	-0.230717	-1.00459	0.356164	0.758665	1	4916	tags=39%, list=31%, signal=56%
REACTOME_RNA_POLYMERASE_III_CHAIN_ELONGATION	17	-0.360939	-1.01092	0.429487	0.743303	1	5469	tags=41%, list=34%, signal=63%
REACTOME_KSRP_KHSRP_BINDS_AND_DESTABILIZES_MRNA	17	-0.35232	-1.01248	0.457413	0.741889	1	5880	tags=59%, list=37%, signal=93%
REACTOME_RRNA_PROCESSING	198	-0.21238	-1.01302	0.34375	0.743374	1	5264	tags=34%, list=33%, signal=51%
REACTOME_SIGNALING_BY_FGFR1_IN_DISEASE	31	-0.3044	-1.01709	0.399123	0.734552	1	3221	tags=32%, list=20%, signal=40%
REACTOME_CONSTITUTIVE_SIGNALING_BY_LIGAND_RESPONSIVE_EGFR_CANCER_VARIANTS	19	-0.343367	-1.01759	0.436823	0.736093	1	3221	tags=37%, list=20%, signal=46%
REACTOME_FOXO_MEDIATED_TRANSCRIPTION_OF_CELL_CYCLE_GENES	16	-0.358313	-1.02046	0.427692	0.731069	1	5662	tags=50%, list=35%, signal=77%
REACTOME_SIGNALING_BY_ERBB2_IN_CANCER	26	-0.315003	-1.02099	0.457031	0.732468	1	3221	tags=42%, list=20%, signal=53%
REACTOME_ACTIVATION_OF_NMDA_RECEPTORS_AND_POSTSYNAPTIC_EVENTS	79	-0.24792	-1.02916	0.445455	0.712143	1	2733	tags=23%, list=17%, signal=27%
REACTOME_INTRA_GOLGI_AND_RETROGRADE_GOLGI_TO_ER_TRAFFIC	194	-0.213325	-1.03772	0.37037	0.690057	1	4956	tags=37%, list=31%, signal=52%
REACTOME_RAP1_SIGNALLING	15	-0.375954	-1.03798	0.4	0.692209	1	3304	tags=40%, list=21%, signal=50%
REACTOME_AUF1_HNRNP_D0_BINDS_AND_DESTABILIZES_MRNA	53	-0.278407	-1.03969	0.377049	0.690497	1	3058	tags=25%, list=19%, signal=30%
REACTOME_CLATHRIN_MEDIATED_ENDOCYTOSIS	139	-0.232182	-1.04074	0.323077	0.690722	1	2961	tags=22%, list=19%, signal=26%
REACTOME_DOWNREGULATION_OF_TGF_BETA_RECEPTOR_SIGNALING	26	-0.323897	-1.04213	0.436426	0.68967	1	3141	tags=31%, list=20%, signal=38%
REACTOME_DOWNSTREAM_SIGNALING_OF_ACTIVATED_FGFR4	20	-0.355704	-1.04696	0.384354	0.678719	1	4656	tags=60%, list=29%, signal=85%
REACTOME_MISCELLANEOUS_TRANSPORT_AND_BINDING_EVENTS	21	-0.347683	-1.04877	0.368243	0.67616	1	5315	tags=57%, list=33%, signal=85%
REACTOME_DOWNSTREAM_SIGNALING_OF_ACTIVATED_FGFR3	19	-0.361521	-1.05109	0.389655	0.672983	1	3221	tags=47%, list=20%, signal=59%
REACTOME_BASE_EXCISION_REPAIR	44	-0.28835	-1.05156	0.385714	0.674519	1	6047	tags=45%, list=38%, signal=73%
REACTOME_POLYMERASE_SWITCHING_ON_THE_C_STRAND_OF_THE_TELOMERE	26	-0.337177	-1.05398	0.40856	0.670814	1	3708	tags=35%, list=23%, signal=45%
REACTOME_MITOCHONDRIAL_PROTEIN_IMPORT	58	-0.277636	-1.05584	0.360544	0.668405	1	4968	tags=41%, list=31%, signal=60%
REACTOME_SIGNALING_BY_THE_B_CELL_RECEPTOR_BCR	106	-0.245595	-1.05832	0.266667	0.66418	1	3573	tags=28%, list=22%, signal=36%
REACTOME_RHOBTB_GTPASE_CYCLE	35	-0.312448	-1.06137	0.353982	0.658675	1	4908	tags=46%, list=31%, signal=66%
REACTOME_MITOCHONDRIAL_TRANSLATION	94	-0.261351	-1.07254	0.330709	0.631009	1	6214	tags=47%, list=39%, signal=76%
REACTOME_TRANSCRIPTIONAL_ACTIVATION_OF_MITOCHONDRIAL_BIOGENESIS	54	-0.284841	-1.07274	0.349693	0.633204	1	2235	tags=19%, list=14%, signal=21%
REACTOME_GENE_SILENCING_BY_RNA	70	-0.268954	-1.07353	0.294964	0.633991	1	5648	tags=49%, list=35%, signal=75%
REACTOME_TIE2_SIGNALING	15	-0.394502	-1.07758	0.402439	0.62658	1	4040	tags=60%, list=25%, signal=80%
REACTOME_THE_PHOTOTRANSDUCTION_CASCADE	28	-0.328234	-1.07988	0.309278	0.623382	1	1763	tags=25%, list=11%, signal=28%
REACTOME_TP53_REGULATES_METABOLIC_GENES	86	-0.269033	-1.08566	0.266055	0.610507	1	5334	tags=45%, list=33%, signal=68%
REACTOME_PCNA_DEPENDENT_LONG_PATCH_BASE_EXCISION_REPAIR	21	-0.365809	-1.08636	0.327402	0.611418	1	5763	tags=48%, list=36%, signal=74%
REACTOME_GOLGI_ASSOCIATED_VESICLE_BIOGENESIS	56	-0.283646	-1.08976	0.291429	0.605759	1	5138	tags=41%, list=32%, signal=60%
REACTOME_TGF_BETA_RECEPTOR_SIGNALING_ACTIVATES_SMADS	32	-0.32402	-1.09014	0.32766	0.607696	1	3141	tags=28%, list=20%, signal=35%
REACTOME_CONSTITUTIVE_SIGNALING_BY_EGFRVIII	15	-0.38935	-1.09155	0.336336	0.606725	1	3221	tags=40%, list=20%, signal=50%
REACTOME_TRNA_AMINOACYLATION	24	-0.35975	-1.09265	0.30662	0.60653	1	5784	tags=54%, list=36%, signal=85%
REACTOME_RNA_POLYMERASE_III_TRANSCRIPTION	40	-0.308095	-1.09306	0.313131	0.60829	1	3803	tags=28%, list=24%, signal=36%
REACTOME_ASSEMBLY_AND_CELL_SURFACE_PRESENTATION_OF_NMDA_RECEPTORS	35	-0.32153	-1.09516	0.313636	0.605632	1	2968	tags=29%, list=19%, signal=35%
REACTOME_DOPAMINE_NEUROTRANSMITTER_RELEASE_CYCLE	22	-0.360616	-1.09643	0.346939	0.604889	1	99	tags=9%, list=1%, signal=9%
REACTOME_RAS_ACTIVATION_UPON_CA2_INFLUX_THROUGH_NMDA_RECEPTOR	18	-0.372606	-1.09832	0.351974	0.602596	1	2464	tags=28%, list=15%, signal=33%
REACTOME_BRANCHED_CHAIN_AMINO_ACID_CATABOLISM	21	-0.368133	-1.0992	0.321678	0.603155	1	4917	tags=43%, list=31%, signal=62%
REACTOME_TNF_RECEPTOR_SUPERFAMILY_TNFSF_MEMBERS_MEDIATING_NON_CANONICAL_NF_KB_PATHWAY	16	-0.388125	-1.10063	0.327922	0.602207	1	2377	tags=38%, list=15%, signal=44%
REACTOME_RNA_POLYMERASE_III_TRANSCRIPTION_TERMINATION	22	-0.362275	-1.10191	0.30855	0.601645	1	2125	tags=23%, list=13%, signal=26%
REACTOME_ANTIGEN_PROCESSING_UBIQUITINATION_PROTEASOME_DEGRADATION	291	-0.225991	-1.10305	0.181818	0.601663	1	4941	tags=35%, list=31%, signal=50%
REACTOME_RNA_POLYMERASE_III_TRANSCRIPTION_INITIATION_FROM_TYPE_1_PROMOTER	27	-0.337948	-1.10529	0.301653	0.598495	1	6528	tags=56%, list=41%, signal=94%
REACTOME_GASTRIN_CREB_SIGNALLING_PATHWAY_VIA_PKC_AND_MAPK	17	-0.391742	-1.10704	0.330189	0.596891	1	3221	tags=35%, list=20%, signal=44%
REACTOME_WNT5A_DEPENDENT_INTERNALIZATION_OF_FZD4	15	-0.396745	-1.10765	0.33945	0.598403	1	1710	tags=20%, list=11%, signal=22%
REACTOME_RNA_POLYMERASE_I_TRANSCRIPTION_INITIATION	43	-0.305278	-1.10852	0.26087	0.598919	1	3974	tags=30%, list=25%, signal=40%
REACTOME_HIV_TRANSCRIPTION_INITIATION	46	-0.300938	-1.10953	0.288372	0.599045	1	4455	tags=37%, list=28%, signal=51%
REACTOME_PROCESSING_OF_INTRONLESS_PRE_MRNAS	19	-0.373007	-1.11669	0.308511	0.583074	1	5497	tags=53%, list=34%, signal=80%
REACTOME_RNA_POLYMERASE_III_TRANSCRIPTION_INITIATION_FROM_TYPE_3_PROMOTER	27	-0.349995	-1.12081	0.275093	0.575453	1	6528	tags=52%, list=41%, signal=87%
REACTOME_METABOLISM_OF_FAT_SOLUBLE_VITAMINS	38	-0.316704	-1.12091	0.280952	0.577988	1	1413	tags=26%, list=9%, signal=29%
REACTOME_INHIBITION_OF_DNA_RECOMBINATION_AT_TELOMERE	19	-0.384093	-1.12258	0.291096	0.576642	1	1945	tags=21%, list=12%, signal=24%
REACTOME_TRISTETRAPROLIN_TTP_ZFP36_BINDS_AND_DESTABILIZES_MRNA	17	-0.401639	-1.12803	0.28481	0.565349	1	4085	tags=47%, list=26%, signal=63%
REACTOME_REGULATION_OF_MRNA_STABILITY_BY_PROTEINS_THAT_BIND_AU_RICH_ELEMENTS	85	-0.261304	-1.12919	0.179245	0.565087	1	3703	tags=29%, list=23%, signal=38%
REACTOME_DEUBIQUITINATION	235	-0.247105	-1.12944	0.153846	0.567533	1	4009	tags=29%, list=25%, signal=38%
REACTOME_RNA_POLYMERASE_I_TRANSCRIPTION	47	-0.311077	-1.13715	0.248485	0.549727	1	3974	tags=32%, list=25%, signal=42%
REACTOME_NUCLEAR_ENVELOPE_NE_REASSEMBLY	71	-0.285538	-1.14179	0.176	0.541045	1	4141	tags=34%, list=26%, signal=45%
REACTOME_MITOCHONDRIAL_BIOGENESIS	75	-0.280043	-1.1421	0.201439	0.543077	1	4377	tags=32%, list=27%, signal=44%
REACTOME_CROSS_PRESENTATION_OF_SOLUBLE_EXOGENOUS_ANTIGENS_ENDOSOMES	48	-0.307432	-1.14338	0.222892	0.542573	1	3058	tags=27%, list=19%, signal=33%
REACTOME_RHOBTB1_GTPASE_CYCLE	23	-0.364309	-1.14545	0.242308	0.539893	1	4908	tags=52%, list=31%, signal=75%
REACTOME_THE_CITRIC_ACID_TCA_CYCLE_AND_RESPIRATORY_ELECTRON_TRANSPORT	156	-0.248549	-1.14751	0.132075	0.537413	1	6106	tags=47%, list=38%, signal=76%
REACTOME_RNA_POLYMERASE_I_TRANSCRIPTION_TERMINATION	27	-0.35463	-1.14786	0.228374	0.539516	1	3974	tags=37%, list=25%, signal=49%
REACTOME_SIGNALING_BY_ERBB2_ECD_MUTANTS	16	-0.415835	-1.14903	0.26	0.539715	1	3221	tags=44%, list=20%, signal=55%
REACTOME_SYNTHESIS_OF_GLYCOSYLPHOSPHATIDYLINOSITOL_GPI	17	-0.390677	-1.15063	0.294304	0.538721	1	5972	tags=65%, list=37%, signal=103%
REACTOME_DNA_DOUBLE_STRAND_BREAK_RESPONSE	44	-0.306543	-1.15209	0.163043	0.53834	1	5122	tags=45%, list=32%, signal=67%
REACTOME_MRNA_CAPPING	28	-0.353404	-1.15235	0.25	0.540507	1	4455	tags=43%, list=28%, signal=59%
REACTOME_E3_UBIQUITIN_LIGASES_UBIQUITINATE_TARGET_PROTEINS	44	-0.320644	-1.15472	0.228856	0.537787	1	5847	tags=52%, list=37%, signal=82%
REACTOME_RNA_POLYMERASE_II_TRANSCRIBES_SNRNA_GENES	73	-0.288759	-1.16048	0.173913	0.527366	1	4532	tags=37%, list=28%, signal=51%
REACTOME_BBSOME_MEDIATED_CARGO_TARGETING_TO_CILIUM	21	-0.382549	-1.16219	0.2589	0.526036	1	4020	tags=57%, list=25%, signal=76%
REACTOME_DEADENYLATION_OF_MRNA	23	-0.375224	-1.16226	0.213287	0.528762	1	5199	tags=48%, list=33%, signal=71%
REACTOME_ENDOGENOUS_STEROLS	20	-0.379164	-1.16541	0.22963	0.523867	1	1377	tags=40%, list=9%, signal=44%
REACTOME_SCF_SKP2_MEDIATED_DEGRADATION_OF_P27_P21	60	-0.290977	-1.16599	0.166667	0.52529	1	3058	tags=25%, list=19%, signal=31%
REACTOME_CHOLESTEROL_BIOSYNTHESIS	25	-0.367771	-1.16735	0.214844	0.52527	1	3129	tags=32%, list=20%, signal=40%
REACTOME_CARGO_TRAFFICKING_TO_THE_PERICILIARY_MEMBRANE	48	-0.315566	-1.17187	0.190476	0.516774	1	4020	tags=42%, list=25%, signal=55%
REACTOME_CARGO_RECOGNITION_FOR_CLATHRIN_MEDIATED_ENDOCYTOSIS	99	-0.272696	-1.17253	0.0898876	0.518233	1	2944	tags=24%, list=18%, signal=30%
REACTOME_HIV_LIFE_CYCLE	146	-0.260703	-1.17563	0.0925926	0.51371	1	4455	tags=34%, list=28%, signal=47%
REACTOME_MTOR_SIGNALLING	40	-0.327983	-1.17626	0.190698	0.515301	1	4038	tags=40%, list=25%, signal=53%
REACTOME_RHOV_GTPASE_CYCLE	37	-0.332029	-1.17688	0.165217	0.516658	1	4841	tags=43%, list=30%, signal=62%
REACTOME_DEGRADATION_OF_GLI1_BY_THE_PROTEASOME	57	-0.306671	-1.17968	0.176471	0.512788	1	3058	tags=26%, list=19%, signal=32%
REACTOME_POSITIVE_EPIGENETIC_REGULATION_OF_RRNA_EXPRESSION	42	-0.332127	-1.18059	0.192661	0.51333	1	5026	tags=38%, list=31%, signal=55%
REACTOME_MRNA_SPLICING_MINOR_PATHWAY	51	-0.310831	-1.18132	0.156757	0.514508	1	5576	tags=39%, list=35%, signal=60%
REACTOME_THE_ROLE_OF_GTSE1_IN_G2_M_PROGRESSION_AFTER_G2_CHECKPOINT	72	-0.297241	-1.18306	0.158333	0.513288	1	3188	tags=26%, list=20%, signal=33%
REACTOME_HCMV_EARLY_EVENTS	70	-0.292702	-1.18441	0.15942	0.51327	1	4806	tags=40%, list=30%, signal=57%
REACTOME_SIGNALING_BY_EGFR	50	-0.315079	-1.1857	0.168605	0.513072	1	3599	tags=36%, list=23%, signal=46%
REACTOME_DISEASES_ASSOCIATED_WITH_N_GLYCOSYLATION_OF_PROTEINS	17	-0.424976	-1.18657	0.224561	0.513697	1	6356	tags=65%, list=40%, signal=107%
REACTOME_VEGFR2_MEDIATED_CELL_PROLIFERATION	19	-0.395227	-1.18809	0.236842	0.513322	1	4696	tags=42%, list=29%, signal=60%
REACTOME_TRANSLESION_SYNTHESIS_BY_POLH	19	-0.40862	-1.19135	0.274914	0.508244	1	3448	tags=37%, list=22%, signal=47%
REACTOME_MEIOSIS	53	-0.318243	-1.19609	0.164835	0.499252	1	5358	tags=53%, list=34%, signal=79%
REACTOME_MITOTIC_G1_PHASE_AND_G1_S_TRANSITION	149	-0.273518	-1.19766	0.0625	0.498463	1	4394	tags=36%, list=27%, signal=49%
REACTOME_HS_GAG_DEGRADATION	21	-0.396817	-1.2016	0.216981	0.491944	1	1092	tags=19%, list=7%, signal=20%
REACTOME_FORMATION_OF_TC_NER_PRE_INCISION_COMPLEX	52	-0.323484	-1.20341	0.178808	0.490941	1	3990	tags=37%, list=25%, signal=49%
REACTOME_VISUAL_PHOTOTRANSDUCTION	77	-0.300362	-1.20548	0.110236	0.48929	1	1771	tags=27%, list=11%, signal=31%
REACTOME_SUMOYLATION	169	-0.258812	-1.20792	0.0769231	0.486474	1	4236	tags=32%, list=26%, signal=43%
REACTOME_RESPIRATORY_ELECTRON_TRANSPORT_ATP_SYNTHESIS_BY_CHEMIOSMOTIC_COUPLING_AND_HEAT_PRODUCTION_BY_UNCOUPLING_PROTEINS	109	-0.279725	-1.20974	0.129032	0.485196	1	6429	tags=51%, list=40%, signal=85%
REACTOME_TRANSCRIPTIONAL_REGULATION_BY_TP53	357	-0.245696	-1.21025	0	0.487193	1	5363	tags=41%, list=34%, signal=61%
REACTOME_POLO_LIKE_KINASE_MEDIATED_EVENTS	16	-0.433759	-1.21088	0.244776	0.489028	1	5002	tags=56%, list=31%, signal=82%
REACTOME_NEDDYLATION	218	-0.247977	-1.21094	0	0.492031	1	4253	tags=29%, list=27%, signal=39%
REACTOME_RESOLUTION_OF_AP_SITES_VIA_THE_MULTIPLE_NUCLEOTIDE_PATCH_REPLACEMENT_PATHWAY	24	-0.38992	-1.21352	0.188192	0.488716	1	5763	tags=50%, list=36%, signal=78%
REACTOME_ESTROGEN_DEPENDENT_NUCLEAR_EVENTS_DOWNSTREAM_OF_ESR_MEMBRANE_SIGNALING	24	-0.389144	-1.215	0.230483	0.48834	1	2061	tags=21%, list=13%, signal=24%
REACTOME_HS_GAG_BIOSYNTHESIS	27	-0.379817	-1.21604	0.207317	0.489203	1	1092	tags=22%, list=7%, signal=24%
REACTOME_TRANSCRIPTION_OF_THE_HIV_GENOME	69	-0.299193	-1.21814	0.0902256	0.487684	1	4790	tags=39%, list=30%, signal=56%
REACTOME_ENERGY_DEPENDENT_REGULATION_OF_MTOR_BY_LKB1_AMPK	28	-0.378029	-1.21907	0.174603	0.48862	1	4038	tags=43%, list=25%, signal=57%
REACTOME_RECRUITMENT_OF_NUMA_TO_MITOTIC_CENTROSOMES	89	-0.29181	-1.23051	0.0787402	0.465375	1	5389	tags=42%, list=34%, signal=62%
REACTOME_TRANSLESION_SYNTHESIS_BY_POLK	17	-0.43559	-1.2306	0.187898	0.468336	1	4283	tags=53%, list=27%, signal=72%
REACTOME_RHOD_GTPASE_CYCLE	53	-0.329953	-1.23145	0.136646	0.469799	1	4118	tags=38%, list=26%, signal=51%
REACTOME_MITOTIC_PROPHASE	81	-0.304694	-1.23685	0.06	0.460492	1	4142	tags=36%, list=26%, signal=48%
REACTOME_CYCLIN_A_CDK2_ASSOCIATED_EVENTS_AT_S_PHASE_ENTRY	85	-0.290578	-1.23848	0.125	0.459854	1	4287	tags=33%, list=27%, signal=45%
REACTOME_TELOMERE_EXTENSION_BY_TELOMERASE	23	-0.409756	-1.24291	0.189655	0.453172	1	3783	tags=39%, list=24%, signal=51%
REACTOME_SUMOYLATION_OF_TRANSCRIPTION_FACTORS	19	-0.416861	-1.24657	0.192308	0.448549	1	310	tags=11%, list=2%, signal=11%
REACTOME_RECRUITMENT_OF_MITOTIC_CENTROSOME_PROTEINS_AND_COMPLEXES	80	-0.307799	-1.24831	0.107692	0.447744	1	5389	tags=43%, list=34%, signal=64%
REACTOME_RNA_POLYMERASE_II_TRANSCRIPTION_TERMINATION	65	-0.3099	-1.25172	0.0902256	0.443418	1	5576	tags=42%, list=35%, signal=64%
REACTOME_TP53_REGULATES_TRANSCRIPTION_OF_DNA_REPAIR_GENES	61	-0.322383	-1.25466	0.0993789	0.44015	1	4694	tags=38%, list=29%, signal=53%
REACTOME_GAB1_SIGNALOSOME	17	-0.446875	-1.25801	0.174051	0.436523	1	1940	tags=29%, list=12%, signal=33%
REACTOME_NEGATIVE_EPIGENETIC_REGULATION_OF_RRNA_EXPRESSION	45	-0.356825	-1.25818	0.158824	0.439253	1	4166	tags=36%, list=26%, signal=48%
REACTOME_TRANSCRIPTION_COUPLED_NUCLEOTIDE_EXCISION_REPAIR_TC_NER	77	-0.315639	-1.25963	0.0789474	0.439816	1	4716	tags=39%, list=29%, signal=55%
REACTOME_SUMOYLATION_OF_RNA_BINDING_PROTEINS	46	-0.333753	-1.26095	0.118812	0.44031	1	4142	tags=39%, list=26%, signal=53%
REACTOME_TRNA_MODIFICATION_IN_THE_NUCLEUS_AND_CYTOSOL	41	-0.353499	-1.2627	0.128571	0.439527	1	6033	tags=49%, list=38%, signal=78%
REACTOME_VIRAL_MESSENGER_RNA_SYNTHESIS	42	-0.356108	-1.26556	0.109005	0.436629	1	4455	tags=40%, list=28%, signal=56%
REACTOME_RESPIRATORY_ELECTRON_TRANSPORT	103	-0.290855	-1.26745	0.0535714	0.435256	1	6429	tags=51%, list=40%, signal=85%
REACTOME_PROCESSING_OF_CAPPED_INTRONLESS_PRE_MRNA	28	-0.387656	-1.26985	0.149533	0.433536	1	5497	tags=50%, list=34%, signal=76%
REACTOME_STABILIZATION_OF_P53	54	-0.334134	-1.2703	0.115385	0.43592	1	3058	tags=24%, list=19%, signal=30%
REACTOME_UB_SPECIFIC_PROCESSING_PROTEASES	159	-0.284277	-1.27967	0.0172414	0.418206	1	4009	tags=33%, list=25%, signal=43%
REACTOME_NUCLEOTIDE_EXCISION_REPAIR	109	-0.29804	-1.27991	0.0967742	0.420916	1	4843	tags=37%, list=30%, signal=52%
REACTOME_SYNTHESIS_OF_ACTIVE_UBIQUITIN_ROLES_OF_E1_AND_E2_ENZYMES	30	-0.385638	-1.28024	0.130252	0.423635	1	5237	tags=53%, list=33%, signal=79%
REACTOME_TRANSCRIPTION_OF_E2F_TARGETS_UNDER_NEGATIVE_CONTROL_BY_DREAM_COMPLEX	19	-0.451216	-1.28168	0.182131	0.423526	1	5002	tags=53%, list=31%, signal=76%
REACTOME_REGULATION_OF_HMOX1_EXPRESSION_AND_ACTIVITY	63	-0.321062	-1.28489	0.0592593	0.420328	1	5773	tags=44%, list=36%, signal=69%
REACTOME_PROCESSIVE_SYNTHESIS_ON_THE_C_STRAND_OF_THE_TELOMERE	19	-0.432518	-1.28909	0.129693	0.41435	1	5217	tags=47%, list=33%, signal=70%
REACTOME_FCERI_MEDIATED_NF_KB_ACTIVATION	76	-0.306923	-1.28967	0.0559441	0.416414	1	3521	tags=30%, list=22%, signal=39%
REACTOME_TRANSCRIPTION_OF_E2F_TARGETS_UNDER_NEGATIVE_CONTROL_BY_P107_RBL1_AND_P130_RBL2_IN_COMPLEX_WITH_HDAC1	16	-0.46352	-1.29776	0.160772	0.401681	1	2931	tags=38%, list=18%, signal=46%
REACTOME_FORMATION_OF_INCISION_COMPLEX_IN_GG_NER	43	-0.364885	-1.30048	0.0990099	0.398974	1	5277	tags=49%, list=33%, signal=73%
REACTOME_DOWNSTREAM_SIGNALING_EVENTS_OF_B_CELL_RECEPTOR_BCR	79	-0.318634	-1.30616	0.0476191	0.390385	1	3573	tags=32%, list=22%, signal=41%
REACTOME_TRANSLOCATION_OF_SLC2A4_GLUT4_TO_THE_PLASMA_MEMBRANE	66	-0.328358	-1.30827	0.0344828	0.38954	1	4187	tags=38%, list=26%, signal=51%
REACTOME_NUCLEAR_ENVELOPE_BREAKDOWN	52	-0.344092	-1.30892	0.0546448	0.391443	1	4142	tags=38%, list=26%, signal=52%
REACTOME_DNA_STRAND_ELONGATION	32	-0.391666	-1.31686	0.117155	0.378471	1	3708	tags=31%, list=23%, signal=41%
REACTOME_EPIGENETIC_REGULATION_OF_GENE_EXPRESSION	83	-0.320618	-1.31713	0.0476191	0.381286	1	4166	tags=34%, list=26%, signal=45%
REACTOME_CREB1_PHOSPHORYLATION_THROUGH_NMDA_RECEPTOR_MEDIATED_ACTIVATION_OF_RAS_SIGNALING	26	-0.414757	-1.3189	0.12	0.380758	1	1432	tags=19%, list=9%, signal=21%
REACTOME_SIGNALING_BY_FLT3_FUSION_PROTEINS	18	-0.44797	-1.31891	0.124161	0.384077	1	3221	tags=44%, list=20%, signal=56%
REACTOME_RESOLUTION_OF_D_LOOP_STRUCTURES	34	-0.377812	-1.3222	0.0883534	0.380268	1	5069	tags=65%, list=32%, signal=95%
REACTOME_PROCESSIVE_SYNTHESIS_ON_THE_LAGGING_STRAND	15	-0.479458	-1.32843	0.155963	0.370888	1	5217	tags=53%, list=33%, signal=79%
REACTOME_GLOBAL_GENOME_NUCLEOTIDE_EXCISION_REPAIR_GG_NER	84	-0.318385	-1.33041	0.0583333	0.370458	1	4843	tags=38%, list=30%, signal=54%
REACTOME_DUAL_INCISION_IN_TC_NER	64	-0.333428	-1.33114	0.0273973	0.372368	1	4716	tags=41%, list=29%, signal=57%
REACTOME_METABOLISM_OF_STEROID_HORMONES	23	-0.42961	-1.33271	0.111888	0.372907	1	2877	tags=48%, list=18%, signal=58%
REACTOME_TRANSFERRIN_ENDOCYTOSIS_AND_RECYCLING	30	-0.393506	-1.33728	0.0905172	0.366636	1	1948	tags=23%, list=12%, signal=27%
REACTOME_EGFR_DOWNREGULATION	31	-0.40237	-1.33759	0.0808511	0.369497	1	2944	tags=32%, list=18%, signal=39%
REACTOME_VXPX_CARGO_TARGETING_TO_CILIUM	20	-0.43994	-1.33883	0.118243	0.370603	1	3474	tags=40%, list=22%, signal=51%
REACTOME_TRANSPORT_OF_MATURE_TRANSCRIPT_TO_CYTOPLASM	80	-0.326768	-1.33956	0.038835	0.372534	1	5576	tags=44%, list=35%, signal=67%
REACTOME_CONVERSION_FROM_APC_C_CDC20_TO_APC_C_CDH1_IN_LATE_ANAPHASE	20	-0.439473	-1.34037	0.0957447	0.374356	1	4215	tags=45%, list=26%, signal=61%
REACTOME_G1_S_DNA_DAMAGE_CHECKPOINTS	65	-0.33749	-1.34065	0.0457143	0.377357	1	3058	tags=26%, list=19%, signal=32%
REACTOME_CDT1_ASSOCIATION_WITH_THE_CDC6_ORC_ORIGIN_COMPLEX	57	-0.35642	-1.3407	0.0696202	0.380993	1	4495	tags=39%, list=28%, signal=53%
REACTOME_MISMATCH_REPAIR	15	-0.493434	-1.34364	0.115512	0.37859	1	5217	tags=67%, list=33%, signal=99%
REACTOME_DUAL_INCISION_IN_GG_NER	41	-0.375798	-1.34389	0.0657277	0.381963	1	4716	tags=44%, list=29%, signal=62%
REACTOME_PEROXISOMAL_LIPID_METABOLISM	27	-0.402591	-1.34659	0.0763359	0.379895	1	3988	tags=37%, list=25%, signal=49%
REACTOME_MRNA_SPLICING	186	-0.292096	-1.34924	0	0.377903	1	5576	tags=41%, list=35%, signal=62%
REACTOME_CYCLIN_A_B1_B2_ASSOCIATED_EVENTS_DURING_G2_M_TRANSITION	25	-0.430635	-1.34931	0.111524	0.381663	1	5002	tags=56%, list=31%, signal=81%
REACTOME_B_WICH_COMPLEX_POSITIVELY_REGULATES_RRNA_EXPRESSION	27	-0.408886	-1.35161	0.0827068	0.380832	1	4080	tags=37%, list=26%, signal=50%
REACTOME_TP53_REGULATES_TRANSCRIPTION_OF_GENES_INVOLVED_IN_CYTOCHROME_C_RELEASE	20	-0.445656	-1.35955	0.0777778	0.368592	1	4686	tags=50%, list=29%, signal=71%
REACTOME_APC_C_CDH1_MEDIATED_DEGRADATION_OF_CDC20_AND_OTHER_APC_C_CDH1_TARGETED_PROTEINS_IN_LATE_MITOSIS_EARLY_G1	72	-0.336624	-1.36122	0.02	0.369298	1	4253	tags=35%, list=27%, signal=47%
REACTOME_MITOCHONDRIAL_CALCIUM_ION_TRANSPORT	23	-0.4404	-1.36143	0.0965517	0.372806	1	6112	tags=57%, list=38%, signal=91%
REACTOME_ANCHORING_OF_THE_BASAL_BODY_TO_THE_PLASMA_MEMBRANE	95	-0.327494	-1.36785	0.0337079	0.363285	1	5418	tags=46%, list=34%, signal=70%
REACTOME_REGULATION_OF_TP53_EXPRESSION_AND_DEGRADATION	37	-0.388136	-1.36814	0.087156	0.366712	1	4121	tags=35%, list=26%, signal=47%
REACTOME_PROCESSING_OF_SMDT1	16	-0.49961	-1.38198	0.110738	0.343019	1	4480	tags=44%, list=28%, signal=61%
REACTOME_SUMOYLATION_OF_UBIQUITINYLATION_PROTEINS	38	-0.379707	-1.38532	0.0536585	0.340443	1	4142	tags=42%, list=26%, signal=57%
REACTOME_RHO_GTPASES_ACTIVATE_FORMINS	133	-0.312949	-1.38759	0	0.339718	1	4214	tags=37%, list=26%, signal=50%
REACTOME_UCH_PROTEINASES	83	-0.336565	-1.38809	0.034188	0.342587	1	3581	tags=27%, list=22%, signal=34%
REACTOME_ORC1_REMOVAL_FROM_CHROMATIN	69	-0.35669	-1.39338	0.0518518	0.335436	1	3734	tags=33%, list=23%, signal=43%
REACTOME_ABERRANT_REGULATION_OF_MITOTIC_EXIT_IN_CANCER_DUE_TO_RB1_DEFECTS	20	-0.478269	-1.39695	0.0753425	0.332394	1	4215	tags=50%, list=26%, signal=68%
REACTOME_PROTEIN_UBIQUITINATION	64	-0.349028	-1.39806	0.0140845	0.334532	1	5262	tags=48%, list=33%, signal=72%
REACTOME_NUCLEAR_PORE_COMPLEX_NPC_DISASSEMBLY	35	-0.415264	-1.40364	0.0595745	0.327768	1	4142	tags=51%, list=26%, signal=69%
REACTOME_MITOTIC_G2_G2_M_PHASES	192	-0.298756	-1.40791	0	0.322881	1	5664	tags=45%, list=35%, signal=69%
REACTOME_METABOLIC_DISORDERS_OF_BIOLOGICAL_OXIDATION_ENZYMES	29	-0.439398	-1.41515	0.0632411	0.313118	1	1377	tags=24%, list=9%, signal=26%
REACTOME_BUTYRATE_RESPONSE_FACTOR_1_BRF1_BINDS_AND_DESTABILIZES_MRNA	17	-0.494742	-1.41626	0.0707395	0.315233	1	4085	tags=47%, list=26%, signal=63%
REACTOME_TELOMERE_C_STRAND_LAGGING_STRAND_SYNTHESIS	34	-0.40558	-1.41758	0.0528455	0.316716	1	3708	tags=38%, list=23%, signal=50%
REACTOME_DNA_REPAIR	284	-0.29498	-1.42629	0	0.304223	1	4716	tags=39%, list=29%, signal=55%
REACTOME_TRANSPORT_OF_MATURE_MRNAS_DERIVED_FROM_INTRONLESS_TRANSCRIPTS	42	-0.412094	-1.42647	0.0594595	0.307777	1	4349	tags=45%, list=27%, signal=62%
REACTOME_APC_C_CDC20_MEDIATED_DEGRADATION_OF_CYCLIN_B	24	-0.464337	-1.42648	0.0833333	0.311797	1	4215	tags=50%, list=26%, signal=68%
REACTOME_MRNA_DECAY_BY_5_TO_3_EXORIBONUCLEASE	15	-0.518211	-1.42871	0.0764706	0.311074	1	4196	tags=53%, list=26%, signal=72%
REACTOME_INTRAFLAGELLAR_TRANSPORT	47	-0.387004	-1.43224	0.03125	0.308443	1	5339	tags=43%, list=33%, signal=64%
REACTOME_G1_S_SPECIFIC_TRANSCRIPTION	29	-0.429598	-1.43608	0.0658915	0.304608	1	5662	tags=59%, list=35%, signal=91%
REACTOME_SYNTHESIS_OF_PIPS_AT_THE_EARLY_ENDOSOME_MEMBRANE	16	-0.509977	-1.43977	0.0685358	0.302829	1	6464	tags=75%, list=40%, signal=126%
REACTOME_REGULATION_OF_TP53_ACTIVITY	157	-0.317725	-1.44593	0	0.296411	1	4233	tags=34%, list=26%, signal=45%
REACTOME_SUMOYLATION_OF_DNA_REPLICATION_PROTEINS	45	-0.396331	-1.44617	0.0168539	0.300022	1	4142	tags=42%, list=26%, signal=57%
REACTOME_REGULATION_OF_GLUCOKINASE_BY_GLUCOKINASE_REGULATORY_PROTEIN	29	-0.446313	-1.44687	0.0630252	0.30295	1	4142	tags=48%, list=26%, signal=65%
REACTOME_INTERACTIONS_OF_VPR_WITH_HOST_CELLULAR_PROTEINS	36	-0.416667	-1.45096	0.0560345	0.299077	1	4142	tags=42%, list=26%, signal=56%
REACTOME_TRANSCRIPTIONAL_REGULATION_BY_SMALL_RNAS	45	-0.404995	-1.45652	0.035	0.293717	1	4142	tags=40%, list=26%, signal=54%
REACTOME_ORGANELLE_BIOGENESIS_AND_MAINTENANCE	262	-0.297938	-1.45988	0	0.291749	1	5339	tags=43%, list=33%, signal=64%
REACTOME_RECOGNITION_OF_DNA_DAMAGE_BY_PCNA_CONTAINING_REPLICATION_COMPLEX	30	-0.443604	-1.47048	0.0283401	0.278398	1	3448	tags=40%, list=22%, signal=51%
REACTOME_DNA_REPLICATION_PRE_INITIATION	86	-0.35431	-1.47224	0.00833333	0.280082	1	3734	tags=31%, list=23%, signal=41%
REACTOME_RAS_PROCESSING	23	-0.479129	-1.47297	0.0559702	0.283213	1	4074	tags=48%, list=25%, signal=64%
REACTOME_LAGGING_STRAND_SYNTHESIS	20	-0.508666	-1.47844	0.0315789	0.277993	0.999	3708	tags=45%, list=23%, signal=59%
REACTOME_DEADENYLATION_DEPENDENT_MRNA_DECAY	54	-0.392656	-1.48552	0.0372671	0.269365	0.999	4257	tags=43%, list=27%, signal=58%
REACTOME_POSTMITOTIC_NUCLEAR_PORE_COMPLEX_NPC_REFORMATION	27	-0.472233	-1.49127	0.0344828	0.26366	0.999	4141	tags=48%, list=26%, signal=65%
REACTOME_TRNA_PROCESSING	103	-0.347317	-1.49336	0.010989	0.264335	0.999	5189	tags=43%, list=32%, signal=63%
REACTOME_REGULATION_OF_PLK1_ACTIVITY_AT_G2_M_TRANSITION	86	-0.356671	-1.49568	0.00854701	0.26513	0.999	5336	tags=48%, list=33%, signal=71%
REACTOME_SUMOYLATION_OF_SUMOYLATION_PROTEINS	34	-0.439069	-1.49897	0.0130435	0.265053	0.999	4142	tags=47%, list=26%, signal=63%
REACTOME_APC_CDC20_MEDIATED_DEGRADATION_OF_NEK2A	26	-0.475376	-1.50103	0.0265152	0.266305	0.999	4362	tags=54%, list=27%, signal=74%
REACTOME_RNA_POLYMERASE_I_PROMOTER_ESCAPE	27	-0.464973	-1.50287	0.0315315	0.268958	0.999	3974	tags=44%, list=25%, signal=59%
REACTOME_CILIUM_ASSEMBLY	187	-0.316819	-1.50613	0	0.268365	0.999	5339	tags=46%, list=33%, signal=68%
REACTOME_AURKA_ACTIVATION_BY_TPX2	71	-0.368618	-1.51574	0.00793651	0.256969	0.997	5336	tags=48%, list=33%, signal=72%
REACTOME_ACTIVATION_OF_THE_PRE_REPLICATIVE_COMPLEX	33	-0.45789	-1.52978	0.0165975	0.240505	0.994	3734	tags=39%, list=23%, signal=51%
REACTOME_REGULATION_OF_RUNX2_EXPRESSION_AND_ACTIVITY	70	-0.378967	-1.53138	0.0258065	0.242353	0.994	3058	tags=29%, list=19%, signal=35%
REACTOME_HDR_THROUGH_HOMOLOGOUS_RECOMBINATION_HRR	67	-0.377934	-1.53193	0.0162602	0.246467	0.993	3944	tags=43%, list=25%, signal=57%
REACTOME_G0_AND_EARLY_G1	27	-0.471831	-1.53206	0.0387597	0.251414	0.993	5002	tags=56%, list=31%, signal=81%
REACTOME_TELOMERE_MAINTENANCE	64	-0.395108	-1.53308	0.0131579	0.254642	0.993	3783	tags=38%, list=24%, signal=49%
REACTOME_MEIOTIC_RECOMBINATION	25	-0.476622	-1.53442	0.0438247	0.257856	0.993	4694	tags=60%, list=29%, signal=85%
REACTOME_TRNA_PROCESSING_IN_THE_NUCLEUS	56	-0.389244	-1.53767	0.00598802	0.257171	0.993	4142	tags=41%, list=26%, signal=55%
REACTOME_DNA_DAMAGE_TELOMERE_STRESS_INDUCED_SENESCENCE	28	-0.461085	-1.54288	0.0344828	0.254179	0.991	4287	tags=43%, list=27%, signal=58%
REACTOME_EXPORT_OF_VIRAL_RIBONUCLEOPROTEINS_FROM_NUCLEUS	32	-0.466524	-1.55163	0.0168067	0.244226	0.989	4142	tags=50%, list=26%, signal=67%
REACTOME_NUCLEAR_IMPORT_OF_REV_PROTEIN	33	-0.450059	-1.55228	0.0202429	0.248678	0.989	4142	tags=48%, list=26%, signal=65%
REACTOME_PROCESSING_OF_CAPPED_INTRON_CONTAINING_PRE_MRNA	236	-0.314605	-1.55288	0	0.253411	0.989	5576	tags=43%, list=35%, signal=65%
REACTOME_INTERACTIONS_OF_REV_WITH_HOST_CELLULAR_PROTEINS	36	-0.449588	-1.56292	0.0125523	0.240036	0.986	4142	tags=47%, list=26%, signal=64%
REACTOME_SUMOYLATION_OF_DNA_DAMAGE_RESPONSE_AND_REPAIR_PROTEINS	76	-0.390042	-1.56354	0	0.245065	0.986	4469	tags=43%, list=28%, signal=60%
REACTOME_SWITCHING_OF_ORIGINS_TO_A_POST_REPLICATIVE_STATE	89	-0.379897	-1.5669	0.00980392	0.245536	0.986	4287	tags=39%, list=27%, signal=53%
REACTOME_EXTENSION_OF_TELOMERES	51	-0.418638	-1.56942	0.0126582	0.247364	0.985	3783	tags=41%, list=24%, signal=54%
REACTOME_TRANSPORT_OF_THE_SLBP_DEPENDANT_MATURE_MRNA	35	-0.439797	-1.58283	0.0327103	0.230437	0.978	4349	tags=49%, list=27%, signal=67%
REACTOME_TRANSCRIPTIONAL_REGULATION_BY_E2F6	34	-0.45731	-1.58611	0.0222222	0.232289	0.978	4975	tags=59%, list=31%, signal=85%
REACTOME_PHASE_4_RESTING_MEMBRANE_POTENTIAL	16	-0.571557	-1.58713	0.0480769	0.237141	0.978	347	tags=25%, list=2%, signal=26%
REACTOME_PHOSPHORYLATION_OF_THE_APC_C	20	-0.538643	-1.59413	0.0209059	0.23123	0.977	4215	tags=55%, list=26%, signal=75%
REACTOME_HOMOLOGY_DIRECTED_REPAIR	104	-0.366162	-1.59495	0.0125	0.236463	0.977	4698	tags=45%, list=29%, signal=64%
REACTOME_REGULATION_OF_TP53_ACTIVITY_THROUGH_PHOSPHORYLATION	91	-0.377739	-1.59659	0	0.241353	0.974	4177	tags=41%, list=26%, signal=55%
REACTOME_SIGNALING_BY_EGFR_IN_CANCER	25	-0.485953	-1.60332	0.0300752	0.237618	0.968	3221	tags=44%, list=20%, signal=55%
REACTOME_DNA_DOUBLE_STRAND_BREAK_REPAIR	133	-0.366333	-1.61073	0	0.232267	0.959	4698	tags=45%, list=29%, signal=63%
REACTOME_CELL_CYCLE_MITOTIC	490	-0.309134	-1.61108	0	0.240123	0.959	4519	tags=37%, list=28%, signal=50%
REACTOME_INHIBITION_OF_THE_PROTEOLYTIC_ACTIVITY_OF_APC_C_REQUIRED_FOR_THE_ONSET_OF_ANAPHASE_BY_MITOTIC_SPINDLE_CHECKPOINT_COMPONENTS	21	-0.530008	-1.61591	0.0176678	0.239392	0.956	4362	tags=57%, list=27%, signal=78%
REACTOME_RRNA_MODIFICATION_IN_THE_NUCLEUS_AND_CYTOSOL	59	-0.418854	-1.62179	0	0.23699	0.947	4728	tags=42%, list=30%, signal=60%
REACTOME_APC_C_MEDIATED_DEGRADATION_OF_CELL_CYCLE_PROTEINS	86	-0.3937	-1.6494	0	0.201448	0.907	4495	tags=42%, list=28%, signal=58%
REACTOME_ACTIVATION_OF_ATR_IN_RESPONSE_TO_REPLICATION_STRESS	37	-0.478705	-1.658	0.0144928	0.192353	0.892	3734	tags=41%, list=23%, signal=53%
REACTOME_NS1_MEDIATED_EFFECTS_ON_HOST_PATHWAYS	40	-0.468099	-1.68099	0	0.166968	0.836	4535	tags=52%, list=28%, signal=73%
REACTOME_SYNTHESIS_OF_DNA	118	-0.388578	-1.70624	0	0.140924	0.765	3819	tags=36%, list=24%, signal=46%
REACTOME_M_PHASE	346	-0.347303	-1.70751	0	0.145236	0.76	4498	tags=39%, list=28%, signal=54%
REACTOME_DNA_REPLICATION	129	-0.38885	-1.71586	0	0.141022	0.726	4311	tags=38%, list=27%, signal=52%
REACTOME_HDR_THROUGH_SINGLE_STRAND_ANNEALING_SSA	37	-0.485853	-1.7163	0.0046083	0.147483	0.724	3944	tags=49%, list=25%, signal=64%
REACTOME_DEPOSITION_OF_NEW_CENPA_CONTAINING_NUCLEOSOMES_AT_THE_CENTROMERE	28	-0.537429	-1.75155	0.00406504	0.117342	0.634	6344	tags=79%, list=40%, signal=130%
REACTOME_MITOTIC_PROMETAPHASE	196	-0.380418	-1.75267	0	0.122525	0.63	4227	tags=41%, list=26%, signal=55%
REACTOME_NONHOMOLOGOUS_END_JOINING_NHEJ	35	-0.499581	-1.7542	0.00406504	0.127945	0.623	5658	tags=63%, list=35%, signal=97%
REACTOME_CHROMOSOME_MAINTENANCE	91	-0.413188	-1.75594	0	0.133498	0.619	4794	tags=46%, list=30%, signal=66%
REACTOME_E2F_MEDIATED_REGULATION_OF_DNA_REPLICATION	22	-0.577886	-1.77202	0.00727273	0.124131	0.573	4627	tags=68%, list=29%, signal=96%
REACTOME_SEPARATION_OF_SISTER_CHROMATIDS	183	-0.382334	-1.78018	0	0.122877	0.541	4495	tags=41%, list=28%, signal=56%
REACTOME_S_PHASE	160	-0.389994	-1.79707	0	0.112271	0.485	4287	tags=39%, list=27%, signal=53%
REACTOME_MITOTIC_METAPHASE_AND_ANAPHASE	228	-0.369845	-1.81106	0	0.104962	0.442	4495	tags=41%, list=28%, signal=56%
REACTOME_RESOLUTION_OF_SISTER_CHROMATID_COHESION	120	-0.412447	-1.81373	0	0.112585	0.436	4806	tags=48%, list=30%, signal=67%
REACTOME_RESOLUTION_OF_D_LOOP_STRUCTURES_THROUGH_SYNTHESIS_DEPENDENT_STRAND_ANNEALING_SDSA	26	-0.581984	-1.8454	0.00358423	0.0907396	0.347	5069	tags=81%, list=32%, signal=118%
REACTOME_MITOTIC_SPINDLE_CHECKPOINT	110	-0.430867	-1.86478	0	0.0817376	0.294	4806	tags=48%, list=30%, signal=68%
REACTOME_PROCESSING_OF_DNA_DOUBLE_STRAND_BREAK_ENDS	64	-0.473436	-1.87453	0	0.083446	0.271	4062	tags=47%, list=25%, signal=63%
REACTOME_SNRNP_ASSEMBLY	53	-0.490202	-1.89579	0	0.07376	0.211	4665	tags=58%, list=29%, signal=82%
REACTOME_G2_M_CHECKPOINTS	132	-0.428903	-1.95387	0	0.0443194	0.111	4253	tags=42%, list=27%, signal=56%
REACTOME_CLASS_C_3_METABOTROPIC_GLUTAMATE_PHEROMONE_RECEPTORS	24	-0.643212	-1.95789	0	0.0502748	0.104	1713	tags=46%, list=11%, signal=51%
REACTOME_HOMOLOGOUS_DNA_PAIRING_AND_STRAND_EXCHANGE	42	-0.538218	-1.97191	0	0.0520509	0.089	3944	tags=57%, list=25%, signal=76%
REACTOME_DISEASES_OF_DNA_REPAIR	34	-0.588565	-1.9839	0	0.06091	0.077	5069	tags=79%, list=32%, signal=116%
REACTOME_CELL_CYCLE_CHECKPOINTS	254	-0.426424	-2.01214	0	0.0653946	0.055	4287	tags=43%, list=27%, signal=57%
REACTOME_G2_M_DNA_DAMAGE_CHECKPOINT	61	-0.513322	-2.06091	0	0.0538944	0.023	4187	tags=51%, list=26%, signal=69%

## Sheet: S6B GSEA proteomics
Supplementary Data S6B. Results from gene set enrichment analysis (GSEA) conducted upon directDIA-MS/MS data for MCF7-GFP-COMT/MCF7-GFP comparison using a priori defined pathways from Reactome database.
Name	Size	ES	NES	Nom. p-val	FDR q-val	FWER p-val	Rank at max	Leading Edge
REACTOME_COPI_INDEPENDENT_GOLGI_TO_ER_RETROGRADE_TRAFFIC	33	0.618761	1.81372	0.0071048	0.4778	0.383	918	tags=55%, list=27%, signal=74%
REACTOME_ASPARAGINE_N_LINKED_GLYCOSYLATION	147	0.47333	1.77973	0	0.368408	0.537	850	tags=44%, list=25%, signal=55%
REACTOME_PROTEIN_PROTEIN_INTERACTIONS_AT_SYNAPSES	15	0.709639	1.76074	0.0111732	0.306144	0.616	509	tags=60%, list=15%, signal=70%
REACTOME_NEURONAL_SYSTEM	69	0.495053	1.66103	0.00168634	0.63568	0.911	429	tags=25%, list=12%, signal=28%
REACTOME_HSP90_CHAPERONE_CYCLE_FOR_STEROID_HORMONE_RECEPTORS_SHR_IN_THE_PRESENCE_OF_LIGAND	38	0.52931	1.61841	0.0088968	0.753934	0.969	757	tags=37%, list=22%, signal=47%
REACTOME_SLC_MEDIATED_TRANSMEMBRANE_TRANSPORT	33	0.538173	1.6118	0.00894454	0.665233	0.976	249	tags=36%, list=7%, signal=39%
REACTOME_TRANSPORT_TO_THE_GOLGI_AND_SUBSEQUENT_MODIFICATION	98	0.44747	1.60326	0.00499168	0.612071	0.982	838	tags=40%, list=24%, signal=51%
REACTOME_AGGREPHAGY	20	0.594702	1.60227	0.0195312	0.539648	0.983	757	tags=40%, list=22%, signal=51%
REACTOME_INTRA_GOLGI_AND_RETROGRADE_GOLGI_TO_ER_TRAFFIC	101	0.442614	1.59443	0.00332779	0.515451	0.986	1111	tags=52%, list=32%, signal=75%
REACTOME_GPCR_LIGAND_BINDING	15	0.644758	1.57467	0.0355731	0.545889	0.994	443	tags=27%, list=13%, signal=30%
REACTOME_COSTIMULATION_BY_THE_CD28_FAMILY	20	0.598267	1.57242	0.0330739	0.505943	0.995	798	tags=50%, list=23%, signal=65%
REACTOME_RECRUITMENT_OF_NUMA_TO_MITOTIC_CENTROSOMES	30	0.546618	1.56649	0.0255474	0.484976	0.996	838	tags=50%, list=24%, signal=65%
REACTOME_INTRA_GOLGI_TRAFFIC	21	0.572519	1.54895	0.0426716	0.5111	0.998	427	tags=43%, list=12%, signal=49%
REACTOME_PHASE_II_CONJUGATION_OF_COMPOUNDS	30	0.525975	1.54472	0.0269784	0.49055	0.999	177	tags=20%, list=5%, signal=21%
REACTOME_RHOU_GTPASE_CYCLE	19	0.576344	1.54342	0.0381818	0.462593	0.999	300	tags=21%, list=9%, signal=23%
REACTOME_BIOLOGICAL_OXIDATIONS	44	0.490741	1.53869	0.0315236	0.448476	0.999	423	tags=30%, list=12%, signal=33%
REACTOME_TRANSLATION_OF_SARS_COV_2_STRUCTURAL_PROTEINS	21	0.567112	1.52879	0.0447761	0.454395	1	955	tags=62%, list=28%, signal=85%
REACTOME_ER_TO_GOLGI_ANTEROGRADE_TRANSPORT	94	0.421958	1.5136	0.00792393	0.477836	1	838	tags=38%, list=24%, signal=49%
REACTOME_RHOH_GTPASE_CYCLE	21	0.562143	1.50494	0.0571429	0.482589	1	353	tags=24%, list=10%, signal=26%
REACTOME_GOLGI_TO_ER_RETROGRADE_TRANSPORT	71	0.440536	1.50384	0.0144144	0.462157	1	1096	tags=49%, list=32%, signal=71%
REACTOME_N_GLYCAN_TRIMMING_IN_THE_ER_AND_CALNEXIN_CALRETICULIN_CYCLE	16	0.599617	1.47556	0.0680529	0.537125	1	1190	tags=75%, list=34%, signal=114%
REACTOME_NEGATIVE_REGULATION_OF_THE_PI3K_AKT_NETWORK	23	0.529643	1.44681	0.0831826	0.619852	1	798	tags=52%, list=23%, signal=67%
REACTOME_RND1_GTPASE_CYCLE	15	0.582628	1.4373	0.077193	0.630153	1	923	tags=67%, list=27%, signal=91%
REACTOME_GLYCOSAMINOGLYCAN_METABOLISM	16	0.560302	1.4214	0.100569	0.669798	1	351	tags=38%, list=10%, signal=42%
REACTOME_SULFUR_AMINO_ACID_METABOLISM	15	0.557742	1.41915	0.10076	0.651747	1	252	tags=27%, list=7%, signal=29%
REACTOME_COPI_MEDIATED_ANTEROGRADE_TRANSPORT	65	0.425128	1.4183	0.044964	0.629781	1	838	tags=40%, list=24%, signal=52%
REACTOME_SARS_COV_INFECTIONS	71	0.418131	1.40972	0.0342342	0.638508	1	955	tags=41%, list=28%, signal=55%
REACTOME_SYNTHESIS_OF_SUBSTRATES_IN_N_GLYCAN_BIOSYTHESIS	23	0.49869	1.40471	0.097561	0.63513	1	583	tags=43%, list=17%, signal=52%
REACTOME_VISUAL_PHOTOTRANSDUCTION	15	0.580556	1.39304	0.104396	0.658822	1	700	tags=47%, list=20%, signal=58%
REACTOME_VESICLE_MEDIATED_TRANSPORT	300	0.339371	1.39242	0.0103858	0.638751	1	942	tags=38%, list=27%, signal=48%
REACTOME_MEMBRANE_TRAFFICKING	291	0.339449	1.38666	0.00618238	0.639766	1	942	tags=38%, list=27%, signal=48%
REACTOME_IRE1ALPHA_ACTIVATES_CHAPERONES	24	0.515577	1.38408	0.0996441	0.630197	1	1214	tags=58%, list=35%, signal=89%
REACTOME_RUNX1_INTERACTS_WITH_CO_FACTORS_WHOSE_PRECISE_EFFECT_ON_RUNX1_TARGETS_IS_NOT_KNOWN	18	0.53712	1.38373	0.108059	0.612388	1	595	tags=50%, list=17%, signal=60%
REACTOME_RAB_GERANYLGERANYLATION	27	0.490258	1.37895	0.111913	0.611025	1	1165	tags=67%, list=34%, signal=100%
REACTOME_RAF_ACTIVATION	19	0.525106	1.37681	0.112299	0.599935	1	972	tags=58%, list=28%, signal=80%
REACTOME_TRANSMISSION_ACROSS_CHEMICAL_SYNAPSES	59	0.419137	1.36869	0.0844828	0.610693	1	321	tags=15%, list=9%, signal=17%
REACTOME_RHOBTB_GTPASE_CYCLE	28	0.466876	1.36557	0.0989209	0.604474	1	353	tags=18%, list=10%, signal=20%
REACTOME_HEDGEHOG_LIGAND_BIOGENESIS	44	0.433243	1.36163	0.0802048	0.602755	1	521	tags=14%, list=15%, signal=16%
REACTOME_RAB_REGULATION_OF_TRAFFICKING	37	0.445095	1.36098	0.0674956	0.589493	1	990	tags=51%, list=29%, signal=71%
REACTOME_AURKA_ACTIVATION_BY_TPX2	24	0.490925	1.34624	0.117647	0.624117	1	838	tags=50%, list=24%, signal=66%
REACTOME_CILIUM_ASSEMBLY	51	0.41848	1.34477	0.0706714	0.614386	1	838	tags=37%, list=24%, signal=48%
REACTOME_TRANSPORT_OF_SMALL_MOLECULES	173	0.34831	1.34293	0.041868	0.605822	1	671	tags=24%, list=19%, signal=29%
REACTOME_RHO_GTPASES_ACTIVATE_ROCKS	15	0.527674	1.33946	0.142596	0.602915	1	285	tags=13%, list=8%, signal=14%
REACTOME_RMTS_METHYLATE_HISTONE_ARGININES	19	0.497689	1.30952	0.147541	0.693055	1	595	tags=47%, list=17%, signal=57%
REACTOME_POTENTIAL_THERAPEUTICS_FOR_SARS	41	0.421588	1.30741	0.125227	0.68485	1	908	tags=34%, list=26%, signal=46%
REACTOME_BIOSYNTHESIS_OF_THE_N_GLYCAN_PRECURSOR_DOLICHOL_LIPID_LINKED_OLIGOSACCHARIDE_LLO_AND_TRANSFER_TO_A_NASCENT_PROTEIN	27	0.463828	1.29854	0.124783	0.702309	1	583	tags=37%, list=17%, signal=44%
REACTOME_RECRUITMENT_OF_MITOTIC_CENTROSOME_PROTEINS_AND_COMPLEXES	25	0.467215	1.2947	0.15625	0.701702	1	838	tags=48%, list=24%, signal=63%
REACTOME_CARGO_CONCENTRATION_IN_THE_ER	20	0.48288	1.29374	0.148084	0.69063	1	1090	tags=60%, list=31%, signal=87%
REACTOME_EPHB_MEDIATED_FORWARD_SIGNALING	17	0.509129	1.29368	0.151408	0.676692	1	295	tags=24%, list=9%, signal=26%
REACTOME_MITOTIC_SPINDLE_CHECKPOINT	46	0.40757	1.29248	0.129371	0.666856	1	806	tags=41%, list=23%, signal=53%
REACTOME_SIGNALING_BY_HEDGEHOG	62	0.383387	1.27687	0.118531	0.709256	1	881	tags=24%, list=25%, signal=32%
REACTOME_INTERFERON_GAMMA_SIGNALING	18	0.492505	1.27631	0.177858	0.697663	1	947	tags=56%, list=27%, signal=76%
REACTOME_REGULATION_OF_PLK1_ACTIVITY_AT_G2_M_TRANSITION	30	0.437646	1.27424	0.169257	0.691714	1	881	tags=43%, list=25%, signal=58%
REACTOME_PYRUVATE_METABOLISM	17	0.492703	1.26498	0.196721	0.712181	1	932	tags=47%, list=27%, signal=64%
REACTOME_TCF_DEPENDENT_SIGNALING_IN_RESPONSE_TO_WNT	68	0.369571	1.26002	0.135091	0.716734	1	984	tags=37%, list=28%, signal=50%
REACTOME_MITOTIC_PROMETAPHASE	79	0.362157	1.25591	0.119377	0.718394	1	969	tags=37%, list=28%, signal=50%
REACTOME_SARS_COV_2_INFECTION	30	0.431037	1.25056	0.178819	0.724569	1	955	tags=50%, list=28%, signal=68%
REACTOME_COPII_MEDIATED_VESICLE_TRANSPORT	40	0.407028	1.24898	0.163636	0.71751	1	1090	tags=48%, list=31%, signal=69%
REACTOME_SIGNALING_BY_GPCR	67	0.366398	1.24346	0.136207	0.724996	1	610	tags=27%, list=18%, signal=32%
REACTOME_MITOTIC_G2_G2_M_PHASES	85	0.354351	1.24191	0.127586	0.718007	1	984	tags=35%, list=28%, signal=48%
REACTOME_EXTRA_NUCLEAR_ESTROGEN_SIGNALING	25	0.438636	1.24067	0.190305	0.710503	1	1097	tags=56%, list=32%, signal=81%
REACTOME_AUTOPHAGY	65	0.36541	1.24009	0.149385	0.701031	1	757	tags=32%, list=22%, signal=41%
REACTOME_EXTRACELLULAR_MATRIX_ORGANIZATION	43	0.389856	1.23706	0.187605	0.700188	1	355	tags=23%, list=10%, signal=26%
REACTOME_G_ALPHA_I_SIGNALLING_EVENTS	39	0.408595	1.23705	0.16958	0.689263	1	443	tags=21%, list=13%, signal=23%
REACTOME_SIGNALING_BY_ERBB2	18	0.466996	1.23642	0.201139	0.680825	1	278	tags=22%, list=8%, signal=24%
REACTOME_RHOBTB2_GTPASE_CYCLE	21	0.46289	1.22807	0.205607	0.698632	1	353	tags=19%, list=10%, signal=21%
REACTOME_ANCHORING_OF_THE_BASAL_BODY_TO_THE_PLASMA_MEMBRANE	26	0.439185	1.21972	0.207547	0.717075	1	838	tags=46%, list=24%, signal=60%
REACTOME_RHO_GTPASES_ACTIVATE_PAKS	15	0.485906	1.21828	0.244742	0.711136	1	6	tags=7%, list=0%, signal=7%
REACTOME_RAB_GEFS_EXCHANGE_GTP_FOR_GDP_ON_RABS	31	0.422	1.21532	0.208791	0.710269	1	918	tags=45%, list=27%, signal=61%
REACTOME_TRANSCRIPTIONAL_ACTIVITY_OF_SMAD2_SMAD3_SMAD4_HETEROTRIMER	15	0.495349	1.21027	0.229508	0.717048	1	1067	tags=53%, list=31%, signal=77%
REACTOME_RESOLUTION_OF_SISTER_CHROMATID_COHESION	57	0.366859	1.19585	0.200358	0.754472	1	969	tags=39%, list=28%, signal=53%
REACTOME_SIGNALING_BY_INSULIN_RECEPTOR	22	0.445943	1.19573	0.246575	0.744337	1	610	tags=23%, list=18%, signal=27%
REACTOME_BUDDING_AND_MATURATION_OF_HIV_VIRION	18	0.460947	1.19323	0.265306	0.742697	1	1095	tags=50%, list=32%, signal=73%
REACTOME_SEPARATION_OF_SISTER_CHROMATIDS	100	0.319652	1.17541	0.177316	0.792939	1	984	tags=34%, list=28%, signal=46%
REACTOME_REGULATION_OF_TP53_ACTIVITY_THROUGH_ACETYLATION	16	0.468451	1.17227	0.259058	0.792201	1	1365	tags=75%, list=39%, signal=123%
REACTOME_DDX58_IFIH1_MEDIATED_INDUCTION_OF_INTERFERON_ALPHA_BETA	23	0.434659	1.17002	0.25	0.789525	1	1352	tags=74%, list=39%, signal=120%
REACTOME_UNFOLDED_PROTEIN_RESPONSE_UPR	42	0.377591	1.16277	0.25	0.805165	1	863	tags=33%, list=25%, signal=44%
REACTOME_RETROGRADE_TRANSPORT_AT_THE_TRANS_GOLGI_NETWORK	23	0.425625	1.155	0.284133	0.822114	1	452	tags=26%, list=13%, signal=30%
REACTOME_PROGRAMMED_CELL_DEATH	109	0.312276	1.15147	0.204392	0.824706	1	1095	tags=41%, list=32%, signal=58%
REACTOME_RND3_GTPASE_CYCLE	16	0.456584	1.14267	0.295413	0.844893	1	744	tags=63%, list=21%, signal=79%
REACTOME_INTERFERON_SIGNALING	75	0.330766	1.13952	0.236014	0.844818	1	395	tags=17%, list=11%, signal=19%
REACTOME_SELECTIVE_AUTOPHAGY	37	0.377306	1.13735	0.274475	0.841954	1	757	tags=32%, list=22%, signal=41%
REACTOME_RAC3_GTPASE_CYCLE	39	0.373629	1.13731	0.278169	0.831938	1	744	tags=41%, list=21%, signal=52%
REACTOME_PI3K_AKT_SIGNALING_IN_CANCER	19	0.433708	1.1335	0.297196	0.834958	1	784	tags=37%, list=23%, signal=47%
REACTOME_SIGNALING_BY_NUCLEAR_RECEPTORS	79	0.325173	1.13172	0.262712	0.831093	1	978	tags=41%, list=28%, signal=55%
REACTOME_RHO_GTPASE_CYCLE	150	0.298795	1.13038	0.2096	0.825906	1	744	tags=30%, list=21%, signal=37%
REACTOME_NEGATIVE_REGULATION_OF_MAPK_PATHWAY	17	0.448688	1.12706	0.307692	0.8279	1	1067	tags=53%, list=31%, signal=76%
REACTOME_ESR_MEDIATED_SIGNALING	62	0.334927	1.11865	0.270833	0.846596	1	978	tags=39%, list=28%, signal=53%
REACTOME_TRANSCRIPTIONAL_REGULATION_BY_MECP2	18	0.435976	1.1149	0.342644	0.850883	1	968	tags=56%, list=28%, signal=77%
REACTOME_POST_TRANSLATIONAL_PROTEIN_MODIFICATION	439	0.26032	1.11264	0.164653	0.848918	1	808	tags=26%, list=23%, signal=30%
REACTOME_MAPK_FAMILY_SIGNALING_CASCADES	102	0.308913	1.11174	0.281924	0.842703	1	798	tags=25%, list=23%, signal=31%
REACTOME_APOPTOSIS	95	0.306484	1.10413	0.288961	0.859102	1	996	tags=37%, list=29%, signal=50%
REACTOME_APOPTOTIC_EXECUTION_PHASE	29	0.384322	1.09723	0.322404	0.87394	1	996	tags=55%, list=29%, signal=77%
REACTOME_FC_EPSILON_RECEPTOR_FCERI_SIGNALING	64	0.323925	1.08915	0.327556	0.892467	1	777	tags=22%, list=22%, signal=28%
REACTOME_MHC_CLASS_II_ANTIGEN_PRESENTATION	61	0.333127	1.08689	0.319149	0.890661	1	933	tags=39%, list=27%, signal=53%
REACTOME_SEALING_OF_THE_NUCLEAR_ENVELOPE_NE_BY_ESCRT_III	17	0.428776	1.08571	0.381038	0.88543	1	657	tags=24%, list=19%, signal=29%
REACTOME_METABOLISM_OF_STEROIDS	46	0.335047	1.08357	0.306595	0.883624	1	124	tags=11%, list=4%, signal=11%
REACTOME_RHO_GTPASES_ACTIVATE_PKNS	23	0.412599	1.08345	0.351301	0.874972	1	683	tags=26%, list=20%, signal=32%
REACTOME_ACTIVATION_OF_NMDA_RECEPTORS_AND_POSTSYNAPTIC_EVENTS	31	0.37386	1.08213	0.352518	0.871037	1	321	tags=19%, list=9%, signal=21%
REACTOME_RESPONSE_OF_MTB_TO_PHAGOCYTOSIS	15	0.429272	1.07818	0.350534	0.87557	1	1459	tags=67%, list=42%, signal=115%
REACTOME_ATTENUATION_PHASE	15	0.44536	1.07783	0.385435	0.867875	1	245	tags=20%, list=7%, signal=21%
REACTOME_SIGNALING_BY_RECEPTOR_TYROSINE_KINASES	146	0.285038	1.07584	0.311321	0.866064	1	839	tags=28%, list=24%, signal=36%
REACTOME_COPI_DEPENDENT_GOLGI_TO_ER_RETROGRADE_TRAFFIC	46	0.341282	1.07497	0.34087	0.860513	1	1096	tags=43%, list=32%, signal=63%
REACTOME_RAC2_GTPASE_CYCLE	40	0.347151	1.06974	0.356021	0.869447	1	744	tags=38%, list=21%, signal=47%
REACTOME_SIGNALLING_TO_ERKS	15	0.432012	1.06435	0.372881	0.878422	1	972	tags=33%, list=28%, signal=46%
REACTOME_SIGNALING_BY_ALK_IN_CANCER	36	0.356633	1.05867	0.387611	0.888696	1	647	tags=25%, list=19%, signal=30%
REACTOME_DEGRADATION_OF_THE_EXTRACELLULAR_MATRIX	16	0.42448	1.05817	0.395018	0.881847	1	355	tags=31%, list=10%, signal=35%
REACTOME_PI_METABOLISM	18	0.403996	1.05503	0.392857	0.883902	1	987	tags=61%, list=29%, signal=85%
REACTOME_TRANSCRIPTIONAL_REGULATION_BY_RUNX1	73	0.314027	1.04809	0.366554	0.898208	1	615	tags=23%, list=18%, signal=28%
REACTOME_APOPTOTIC_CLEAVAGE_OF_CELLULAR_PROTEINS	22	0.387887	1.04809	0.398496	0.890042	1	923	tags=55%, list=27%, signal=74%
REACTOME_SIGNALING_BY_RHO_GTPASES_MIRO_GTPASES_AND_RHOBTB3	246	0.257759	1.04087	0.355049	0.905328	1	758	tags=28%, list=22%, signal=33%
REACTOME_DISEASES_OF_SIGNAL_TRANSDUCTION_BY_GROWTH_FACTOR_RECEPTORS_AND_SECOND_MESSENGERS	169	0.263652	1.03374	0.382489	0.920587	1	985	tags=34%, list=28%, signal=45%
REACTOME_SIGNALING_BY_FGFR_IN_DISEASE	24	0.375173	1.03002	0.426025	0.924449	1	825	tags=42%, list=24%, signal=54%
REACTOME_GAP_JUNCTION_TRAFFICKING_AND_REGULATION	17	0.39836	1.0241	0.425494	0.936605	1	321	tags=24%, list=9%, signal=26%
REACTOME_FCGAMMA_RECEPTOR_FCGR_DEPENDENT_PHAGOCYTOSIS	34	0.344852	1.02208	0.43964	0.935153	1	295	tags=12%, list=9%, signal=13%
REACTOME_MAPK6_MAPK4_SIGNALING	51	0.319324	1.02196	0.438687	0.927566	1	521	tags=12%, list=15%, signal=14%
REACTOME_RHOBTB1_GTPASE_CYCLE	18	0.395892	1.01984	0.429104	0.926669	1	353	tags=17%, list=10%, signal=18%
REACTOME_SIGNALING_BY_MET	27	0.359772	1.01812	0.401447	0.924177	1	616	tags=30%, list=18%, signal=36%
REACTOME_ADAPTIVE_IMMUNE_SYSTEM	222	0.255117	1.01646	0.389803	0.921622	1	936	tags=35%, list=27%, signal=44%
REACTOME_TCR_SIGNALING	56	0.312375	1.01057	0.427826	0.932938	1	984	tags=27%, list=28%, signal=37%
REACTOME_SIGNALING_BY_VEGF	40	0.325066	1.00936	0.430796	0.929131	1	285	tags=15%, list=8%, signal=16%
REACTOME_C_TYPE_LECTIN_RECEPTORS_CLRS	62	0.303046	1.00606	0.460345	0.932027	1	521	tags=15%, list=15%, signal=17%
REACTOME_PLATELET_ACTIVATION_SIGNALING_AND_AGGREGATION	93	0.285504	1.00581	0.445578	0.925136	1	694	tags=26%, list=20%, signal=31%
REACTOME_RAC1_GTPASE_CYCLE	44	0.320114	1.00355	0.462766	0.92475	1	744	tags=36%, list=21%, signal=46%
REACTOME_RHOA_GTPASE_CYCLE	47	0.318564	1.00328	0.445407	0.918109	1	744	tags=40%, list=21%, signal=51%
REACTOME_SIGNALING_BY_EGFR	19	0.378583	1.00055	0.458491	0.919141	1	251	tags=16%, list=7%, signal=17%
REACTOME_CHROMATIN_MODIFYING_ENZYMES	56	0.305819	0.999715	0.458685	0.914441	1	508	tags=23%, list=15%, signal=27%
REACTOME_SIGNALING_BY_NTRKS	43	0.311374	0.990501	0.466102	0.934756	1	798	tags=28%, list=23%, signal=36%
REACTOME_RHOV_GTPASE_CYCLE	17	0.383079	0.988712	0.48893	0.933119	1	6	tags=6%, list=0%, signal=6%
REACTOME_ENDOSOMAL_SORTING_COMPLEX_REQUIRED_FOR_TRANSPORT_ESCRT	20	0.376978	0.987955	0.475379	0.928013	1	1095	tags=40%, list=32%, signal=58%
REACTOME_SENSORY_PERCEPTION	37	0.321452	0.979271	0.508137	0.947675	1	869	tags=41%, list=25%, signal=54%
REACTOME_NEUROTRANSMITTER_RECEPTORS_AND_POSTSYNAPTIC_SIGNAL_TRANSMISSION	48	0.312164	0.977224	0.498276	0.946945	1	429	tags=17%, list=12%, signal=19%
REACTOME_RESPONSE_TO_ELEVATED_PLATELET_CYTOSOLIC_CA2	53	0.30383	0.974959	0.494526	0.946713	1	731	tags=26%, list=21%, signal=33%
REACTOME_ION_CHANNEL_TRANSPORT	33	0.325919	0.966822	0.518584	0.963805	1	829	tags=36%, list=24%, signal=47%
REACTOME_RHO_GTPASES_ACTIVATE_FORMINS	62	0.291742	0.966436	0.509934	0.957977	1	899	tags=35%, list=26%, signal=47%
REACTOME_EPH_EPHRIN_SIGNALING	38	0.320537	0.965579	0.508621	0.95372	1	340	tags=16%, list=10%, signal=17%
REACTOME_ABC_FAMILY_PROTEINS_MEDIATED_TRANSPORT	53	0.303993	0.963899	0.52007	0.951815	1	521	tags=15%, list=15%, signal=17%
REACTOME_SIGNALING_BY_WNT	99	0.271462	0.963378	0.515411	0.94652	1	984	tags=34%, list=28%, signal=47%
REACTOME_HEMOSTASIS	173	0.24566	0.961733	0.523511	0.944525	1	694	tags=26%, list=20%, signal=31%
REACTOME_UB_SPECIFIC_PROCESSING_PROTEASES	69	0.283889	0.960458	0.525974	0.941636	1	582	tags=14%, list=17%, signal=17%
REACTOME_HSF1_ACTIVATION	19	0.366847	0.959786	0.480072	0.936845	1	245	tags=16%, list=7%, signal=17%
REACTOME_DEFECTIVE_CFTR_CAUSES_CYSTIC_FIBROSIS	45	0.306362	0.954605	0.523381	0.944956	1	984	tags=27%, list=28%, signal=37%
REACTOME_ABC_TRANSPORTER_DISORDERS	46	0.300001	0.951001	0.547945	0.948905	1	984	tags=26%, list=28%, signal=36%
REACTOME_TRANS_GOLGI_NETWORK_VESICLE_BUDDING	49	0.293301	0.942575	0.528814	0.966573	1	865	tags=37%, list=25%, signal=48%
REACTOME_DEGRADATION_OF_BETA_CATENIN_BY_THE_DESTRUCTION_COMPLEX	54	0.287583	0.937222	0.561644	0.975666	1	1385	tags=52%, list=40%, signal=85%
REACTOME_RHOD_GTPASE_CYCLE	24	0.338117	0.9359	0.560886	0.97271	1	904	tags=42%, list=26%, signal=56%
REACTOME_RND2_GTPASE_CYCLE	17	0.375669	0.933383	0.549213	0.973287	1	744	tags=59%, list=21%, signal=75%
REACTOME_CELL_CYCLE_CHECKPOINTS	120	0.254908	0.932769	0.608197	0.968486	1	984	tags=31%, list=28%, signal=42%
REACTOME_ANTIGEN_PRESENTATION_FOLDING_ASSEMBLY_AND_PEPTIDE_LOADING_OF_CLASS_I_MHC	19	0.353694	0.929696	0.545977	0.970541	1	913	tags=37%, list=26%, signal=50%
REACTOME_SIGNALING_BY_PTK6	16	0.371023	0.929247	0.552102	0.965233	1	1067	tags=56%, list=31%, signal=81%
REACTOME_INFECTION_WITH_MYCOBACTERIUM_TUBERCULOSIS	17	0.360359	0.918727	0.577735	0.988953	1	1459	tags=65%, list=42%, signal=111%
REACTOME_TRANSCRIPTIONAL_REGULATION_OF_WHITE_ADIPOCYTE_DIFFERENTIATION	16	0.361818	0.912055	0.575045	1	1	59	tags=13%, list=2%, signal=13%
REACTOME_RHO_GTPASE_EFFECTORS	119	0.248318	0.906459	0.619529	1	1	935	tags=31%, list=27%, signal=41%
REACTOME_DISEASES_OF_GLYCOSYLATION	27	0.313926	0.897665	0.572233	1	1	495	tags=19%, list=14%, signal=21%
REACTOME_GOLGI_ASSOCIATED_VESICLE_BIOGENESIS	38	0.295489	0.897295	0.618875	1	1	591	tags=29%, list=17%, signal=35%
REACTOME_NUCLEAR_EVENTS_KINASE_AND_TRANSCRIPTION_FACTOR_ACTIVATION	15	0.361837	0.893919	0.613208	1	1	798	tags=40%, list=23%, signal=52%
REACTOME_CELL_CELL_COMMUNICATION	37	0.301613	0.893239	0.601375	1	1	688	tags=27%, list=20%, signal=33%
REACTOME_FACTORS_INVOLVED_IN_MEGAKARYOCYTE_DEVELOPMENT_AND_PLATELET_PRODUCTION	43	0.286117	0.892677	0.620072	1	1	659	tags=23%, list=19%, signal=28%
REACTOME_SEMAPHORIN_INTERACTIONS	25	0.317973	0.887516	0.607011	1	1	6	tags=4%, list=0%, signal=4%
REACTOME_TRANSLOCATION_OF_SLC2A4_GLUT4_TO_THE_PLASMA_MEMBRANE	41	0.288447	0.878203	0.67193	1	1	683	tags=29%, list=20%, signal=36%
REACTOME_PERK_REGULATES_GENE_EXPRESSION	17	0.347499	0.877417	0.63227	1	1	373	tags=18%, list=11%, signal=20%
REACTOME_INTRINSIC_PATHWAY_FOR_APOPTOSIS	24	0.320899	0.877287	0.617216	1	1	935	tags=46%, list=27%, signal=62%
REACTOME_FORMATION_OF_THE_CORNIFIED_ENVELOPE	19	0.33942	0.875824	0.628846	1	1	336	tags=26%, list=10%, signal=29%
REACTOME_REGULATION_OF_PTEN_STABILITY_AND_ACTIVITY	47	0.276718	0.875383	0.651327	1	1	984	tags=26%, list=28%, signal=35%
REACTOME_KERATINIZATION	19	0.33942	0.874987	0.602564	1	1	336	tags=26%, list=10%, signal=29%
REACTOME_ESTROGEN_DEPENDENT_GENE_EXPRESSION	36	0.288824	0.862782	0.669078	1	1	536	tags=17%, list=15%, signal=20%
REACTOME_DEATH_RECEPTOR_SIGNALLING	29	0.302527	0.859795	0.671756	1	1	726	tags=34%, list=21%, signal=43%
REACTOME_PYRUVATE_METABOLISM_AND_CITRIC_ACID_TCA_CYCLE	37	0.28381	0.852051	0.686542	1	1	764	tags=27%, list=22%, signal=34%
REACTOME_AMINO_ACIDS_REGULATE_MTORC1	20	0.318068	0.842684	0.675485	1	1	829	tags=25%, list=24%, signal=33%
REACTOME_INITIATION_OF_NUCLEAR_ENVELOPE_NE_REFORMATION	15	0.333316	0.837975	0.655311	1	1	1079	tags=67%, list=31%, signal=96%
REACTOME_FOXO_MEDIATED_TRANSCRIPTION	18	0.322379	0.829175	0.687726	1	1	1103	tags=50%, list=32%, signal=73%
REACTOME_SIGNALING_BY_NOTCH4	50	0.25719	0.828527	0.756906	1	1	985	tags=32%, list=28%, signal=44%
REACTOME_DEUBIQUITINATION	94	0.231139	0.823012	0.822684	1	1	1102	tags=31%, list=32%, signal=44%
REACTOME_SIGNALING_BY_NOTCH	71	0.238004	0.81462	0.797297	1	1	985	tags=32%, list=28%, signal=44%
REACTOME_TERMINATION_OF_TRANSLESION_DNA_SYNTHESIS	16	0.322954	0.812725	0.67451	1	1	54	tags=6%, list=2%, signal=6%
REACTOME_INTRACELLULAR_SIGNALING_BY_SECOND_MESSENGERS	109	0.221834	0.807219	0.844221	1	1	1097	tags=34%, list=32%, signal=48%
REACTOME_RNA_POLYMERASE_II_TRANSCRIPTION	325	0.192559	0.803762	0.957849	1	1	893	tags=27%, list=26%, signal=33%
REACTOME_ORGANELLE_BIOGENESIS_AND_MAINTENANCE	87	0.227218	0.800913	0.8537	1	1	798	tags=26%, list=23%, signal=33%
REACTOME_CELL_JUNCTION_ORGANIZATION	26	0.283679	0.800233	0.740402	1	1	414	tags=19%, list=12%, signal=22%
REACTOME_CYCLIN_A_CDK2_ASSOCIATED_EVENTS_AT_S_PHASE_ENTRY	48	0.254434	0.797324	0.798913	1	1	1385	tags=48%, list=40%, signal=79%
REACTOME_INNATE_IMMUNE_SYSTEM	348	0.189813	0.797063	0.961933	1	1	832	tags=25%, list=24%, signal=29%
REACTOME_SENESCENCE_ASSOCIATED_SECRETORY_PHENOTYPE_SASP	17	0.312342	0.797019	0.744991	1	1	120	tags=12%, list=3%, signal=12%
REACTOME_APC_C_CDH1_MEDIATED_DEGRADATION_OF_CDC20_AND_OTHER_APC_C_CDH1_TARGETED_PROTEINS_IN_LATE_MITOSIS_EARLY_G1	44	0.252051	0.789191	0.794118	1	1	984	tags=27%, list=28%, signal=38%
REACTOME_G2_M_DNA_DAMAGE_CHECKPOINT	24	0.291232	0.788395	0.753759	1	1	935	tags=29%, list=27%, signal=40%
REACTOME_EPH_EPHRIN_MEDIATED_REPULSION_OF_CELLS	16	0.307898	0.780593	0.759082	1	1	711	tags=38%, list=21%, signal=47%
REACTOME_IRON_UPTAKE_AND_TRANSPORT	23	0.28935	0.779572	0.791379	1	1	591	tags=22%, list=17%, signal=26%
REACTOME_OPIOID_SIGNALLING	30	0.273888	0.7795	0.786477	1	1	1091	tags=47%, list=32%, signal=68%
REACTOME_SIGNALING_BY_FGFR	34	0.261813	0.777636	0.79562	1	1	839	tags=29%, list=24%, signal=38%
REACTOME_PARASITE_INFECTION	26	0.271454	0.770861	0.798883	1	1	571	tags=19%, list=16%, signal=23%
REACTOME_SIGNALING_BY_FGFR2	33	0.264325	0.765793	0.796029	1	1	839	tags=30%, list=24%, signal=40%
REACTOME_PTEN_REGULATION	75	0.220688	0.764136	0.890203	1	1	1389	tags=48%, list=40%, signal=78%
REACTOME_CLASS_I_MHC_MEDIATED_ANTIGEN_PROCESSING_PRESENTATION	123	0.201083	0.7537	0.94186	1	1	984	tags=33%, list=28%, signal=45%
REACTOME_INTERLEUKIN_1_SIGNALING	52	0.228065	0.752722	0.875	1	1	1431	tags=50%, list=41%, signal=84%
REACTOME_INTERLEUKIN_1_FAMILY_SIGNALING	57	0.228659	0.748994	0.873484	1	1	1067	tags=32%, list=31%, signal=45%
REACTOME_REGULATION_OF_TP53_ACTIVITY	51	0.233961	0.747927	0.863322	1	1	1379	tags=51%, list=40%, signal=83%
REACTOME_E3_UBIQUITIN_LIGASES_UBIQUITINATE_TARGET_PROTEINS	21	0.278101	0.746543	0.812386	1	1	907	tags=33%, list=26%, signal=45%
REACTOME_THE_ROLE_OF_NEF_IN_HIV_1_REPLICATION_AND_DISEASE_PATHOGENESIS	16	0.292571	0.745994	0.811215	1	1	627	tags=25%, list=18%, signal=30%
REACTOME_TRANSLESION_SYNTHESIS_BY_Y_FAMILY_DNA_POLYMERASES_BYPASSES_LESIONS_ON_DNA_TEMPLATE	19	0.28867	0.745439	0.775618	1	1	54	tags=5%, list=2%, signal=5%
REACTOME_DOWNSTREAM_SIGNALING_EVENTS_OF_B_CELL_RECEPTOR_BCR	51	0.229072	0.73653	0.892919	1	1	1385	tags=49%, list=40%, signal=81%
REACTOME_CELLULAR_RESPONSE_TO_HYPOXIA	45	0.230373	0.730879	0.886139	1	1	984	tags=27%, list=28%, signal=37%
REACTOME_APC_C_MEDIATED_DEGRADATION_OF_CELL_CYCLE_PROTEINS	50	0.231218	0.729083	0.859083	1	1	984	tags=26%, list=28%, signal=36%
REACTOME_ANTIGEN_PROCESSING_UBIQUITINATION_PROTEASOME_DEGRADATION	92	0.203204	0.725672	0.940778	1	1	984	tags=30%, list=28%, signal=41%
REACTOME_PHOSPHOLIPID_METABOLISM	41	0.23484	0.72553	0.858456	1	1	1004	tags=41%, list=29%, signal=58%
REACTOME_TRANSCRIPTIONAL_REGULATION_BY_RUNX2	56	0.21952	0.720276	0.927944	1	1	984	tags=25%, list=28%, signal=34%
REACTOME_DNA_DAMAGE_BYPASS	22	0.266638	0.71166	0.844203	1	1	54	tags=5%, list=2%, signal=5%
REACTOME_HEDGEHOG_OFF_STATE	55	0.216473	0.708452	0.915808	1	1	1385	tags=44%, list=40%, signal=72%
REACTOME_NEGATIVE_REGULATION_OF_NOTCH4_SIGNALING	43	0.223606	0.699948	0.916084	1	1	1385	tags=47%, list=40%, signal=77%
REACTOME_TP53_REGULATES_TRANSCRIPTION_OF_CELL_CYCLE_GENES	16	0.279248	0.697512	0.840787	1	1	978	tags=38%, list=28%, signal=52%
REACTOME_TRANSCRIPTIONAL_REGULATION_BY_RUNX3	47	0.217628	0.689174	0.92922	1	1	984	tags=26%, list=28%, signal=35%
REACTOME_MITOTIC_G1_PHASE_AND_G1_S_TRANSITION	76	0.199727	0.6869	0.957792	1	1	984	tags=26%, list=28%, signal=36%
REACTOME_PROCESSING_OF_CAPPED_INTRONLESS_PRE_MRNA	17	0.271236	0.683407	0.857404	1	1	510	tags=18%, list=15%, signal=21%
REACTOME_DEADENYLATION_OF_MRNA	15	0.268045	0.672631	0.85968	1	1	823	tags=33%, list=24%, signal=44%
REACTOME_FCERI_MEDIATED_NF_KB_ACTIVATION	48	0.211591	0.671385	0.948307	1	1	1431	tags=50%, list=41%, signal=84%
REACTOME_AUF1_HNRNP_D0_BINDS_AND_DESTABILIZES_MRNA	45	0.212129	0.668114	0.939929	1	1	1385	tags=42%, list=40%, signal=69%
REACTOME_SIGNALING_BY_THE_B_CELL_RECEPTOR_BCR	56	0.201356	0.661949	0.949917	1	1	1385	tags=50%, list=40%, signal=82%
REACTOME_FORMATION_OF_TUBULIN_FOLDING_INTERMEDIATES_BY_CCT_TRIC	16	0.258389	0.661729	0.883848	1	1	321	tags=13%, list=9%, signal=14%
REACTOME_REGULATION_OF_RUNX2_EXPRESSION_AND_ACTIVITY	45	0.205506	0.652367	0.927817	1	1	984	tags=24%, list=28%, signal=34%
REACTOME_NEDDYLATION	81	0.184898	0.644069	0.981697	1	1	1002	tags=26%, list=29%, signal=36%
REACTOME_THE_ROLE_OF_GTSE1_IN_G2_M_PROGRESSION_AFTER_G2_CHECKPOINT	52	0.197379	0.638832	0.972777	1	1	984	tags=21%, list=28%, signal=29%
REACTOME_SARS_COV_1_INFECTION	18	0.248789	0.638339	0.911937	1	1	1190	tags=50%, list=34%, signal=76%
REACTOME_MAP2K_AND_MAPK_ACTIVATION	20	0.23779	0.633783	0.913124	1	1	251	tags=10%, list=7%, signal=11%
REACTOME_KINESINS	17	0.243519	0.632879	0.90128	1	1	321	tags=12%, list=9%, signal=13%
REACTOME_DEGRADATION_OF_GLI1_BY_THE_PROTEASOME	43	0.20158	0.631383	0.965096	1	1	2771	tags=100%, list=80%, signal=495%
REACTOME_REGULATION_OF_RUNX3_EXPRESSION_AND_ACTIVITY	42	0.201521	0.630553	0.941176	1	1	2771	tags=100%, list=80%, signal=496%
REACTOME_SCF_SKP2_MEDIATED_DEGRADATION_OF_P27_P21	44	0.201639	0.630338	0.958188	1	1	2771	tags=100%, list=80%, signal=495%
REACTOME_CDT1_ASSOCIATION_WITH_THE_CDC6_ORC_ORIGIN_COMPLEX	42	0.201521	0.630017	0.946918	1	1	2771	tags=100%, list=80%, signal=496%
REACTOME_DECTIN_1_MEDIATED_NONCANONICAL_NF_KB_SIGNALING	43	0.20158	0.629631	0.964974	1	1	2771	tags=100%, list=80%, signal=495%
REACTOME_G1_S_DNA_DAMAGE_CHECKPOINTS	41	0.201462	0.624327	0.964664	1	1	2771	tags=100%, list=80%, signal=496%
REACTOME_RUNX1_REGULATES_TRANSCRIPTION_OF_GENES_INVOLVED_IN_DIFFERENTIATION_OF_HSCS	41	0.201462	0.623918	0.966252	1	1	2771	tags=100%, list=80%, signal=496%
REACTOME_PROCESSING_OF_DNA_DOUBLE_STRAND_BREAK_ENDS	22	0.228553	0.622282	0.928832	1	1	124	tags=5%, list=4%, signal=5%
REACTOME_DEGRADATION_OF_AXIN	39	0.201344	0.621608	0.957597	1	1	2771	tags=100%, list=80%, signal=496%
REACTOME_TNFR2_NON_CANONICAL_NF_KB_PATHWAY	43	0.20158	0.619666	0.960924	1	1	2771	tags=100%, list=80%, signal=495%
REACTOME_CARGO_TRAFFICKING_TO_THE_PERICILIARY_MEMBRANE	17	0.240581	0.614457	0.934426	1	1	553	tags=18%, list=16%, signal=21%
REACTOME_STABILIZATION_OF_P53	39	0.201344	0.608738	0.958559	1	1	2771	tags=100%, list=80%, signal=496%
REACTOME_CROSS_PRESENTATION_OF_SOLUBLE_EXOGENOUS_ANTIGENS_ENDOSOMES	38	0.201285	0.604518	0.967857	1	1	2771	tags=100%, list=80%, signal=496%
REACTOME_REGULATION_OF_RAS_BY_GAPS	41	0.201462	0.603779	0.980702	1	1	2771	tags=100%, list=80%, signal=496%
REACTOME_SIGNALING_BY_MODERATE_KINASE_ACTIVITY_BRAF_MUTANTS	22	0.221121	0.592453	0.944338	1	1	972	tags=32%, list=28%, signal=44%
REACTOME_SWITCHING_OF_ORIGINS_TO_A_POST_REPLICATIVE_STATE	56	0.181261	0.589183	0.983516	1	1	984	tags=25%, list=28%, signal=34%
REACTOME_G2_M_CHECKPOINTS	73	0.170255	0.587851	0.998317	1	1	2771	tags=99%, list=80%, signal=484%
REACTOME_REGULATION_OF_MRNA_STABILITY_BY_PROTEINS_THAT_BIND_AU_RICH_ELEMENTS	66	0.173163	0.580653	0.994737	1	1	1108	tags=26%, list=32%, signal=37%
REACTOME_SUMOYLATION_OF_TRANSCRIPTION_COFACTORS	17	0.214742	0.553482	0.95438	1	1	615	tags=18%, list=18%, signal=21%
REACTOME_REGULATION_OF_PTEN_GENE_TRANSCRIPTION	26	0.196441	0.5391	0.980251	1	1	1389	tags=54%, list=40%, signal=89%
REACTOME_S_PHASE	86	0.152987	0.533447	0.996593	1	1	984	tags=24%, list=28%, signal=33%
REACTOME_CLEC7A_DECTIN_1_SIGNALING	56	0.161479	0.531127	1	1	1	1097	tags=30%, list=32%, signal=44%
REACTOME_FORMATION_OF_INCISION_COMPLEX_IN_GG_NER	22	0.193763	0.522746	0.979705	1	1	444	tags=9%, list=13%, signal=10%
REACTOME_SIGNALING_BY_TGF_BETA_RECEPTOR_COMPLEX	30	0.176554	0.512046	0.991166	1	1	758	tags=23%, list=22%, signal=30%
REACTOME_DEADENYLATION_DEPENDENT_MRNA_DECAY	35	0.17061	0.507606	0.992995	1	1	373	tags=11%, list=11%, signal=13%
REACTOME_ORC1_REMOVAL_FROM_CHROMATIN	51	0.154746	0.494626	1	1	1	2771	tags=98%, list=80%, signal=485%
REACTOME_PROTEIN_UBIQUITINATION	33	0.168171	0.492356	0.994671	1	1	1121	tags=39%, list=32%, signal=58%
REACTOME_DNA_REPLICATION_PRE_INITIATION	59	0.147266	0.489763	1	1	1	2959	tags=100%, list=85%, signal=678%
REACTOME_PROTEIN_FOLDING	46	0.147195	0.464	1	1	1	919	tags=22%, list=27%, signal=29%
REACTOME_REGULATION_OF_HMOX1_EXPRESSION_AND_ACTIVITY	47	0.14581	0.463519	1	1	1	1385	tags=47%, list=40%, signal=77%
REACTOME_COOPERATION_OF_PREFOLDIN_AND_TRIC_CCT_IN_ACTIN_AND_TUBULIN_FOLDING	23	0.164801	0.451553	0.996409	1	1	321	tags=9%, list=9%, signal=10%
REACTOME_HEDGEHOG_ON_STATE	42	0.133125	0.417085	1	0.998832	1	2771	tags=98%, list=80%, signal=484%
REACTOME_UCH_PROTEINASES	50	-0.105248	-0.347146	1	0.999881	1	3103	tags=100%, list=90%, signal=953%
REACTOME_DEGRADATION_OF_DVL	41	-0.11493	-0.364814	1	1	1	89	tags=2%, list=3%, signal=2%
REACTOME_DNA_REPLICATION	75	-0.105952	-0.374889	1	1	1	1409	tags=44%, list=41%, signal=73%
REACTOME_SYNTHESIS_OF_DNA	72	-0.122409	-0.440417	1	1	1	1409	tags=46%, list=41%, signal=76%
REACTOME_COOPERATION_OF_PDCL_PHLP1_AND_TRIC_CCT_IN_G_PROTEIN_BETA_FOLDING	18	-0.164333	-0.441464	0.997802	1	1	990	tags=33%, list=29%, signal=46%
REACTOME_HDACS_DEACETYLATE_HISTONES	15	-0.172273	-0.444198	0.995671	1	1	803	tags=27%, list=23%, signal=35%
REACTOME_MRNA_SPLICING	140	-0.119859	-0.478237	1	1	1	1332	tags=36%, list=38%, signal=56%
REACTOME_ANTI_INFLAMMATORY_RESPONSE_FAVOURING_LEISHMANIA_PARASITE_INFECTION	19	-0.179836	-0.486719	0.986842	1	1	424	tags=11%, list=12%, signal=12%
REACTOME_METABOLISM_OF_POLYAMINES	41	-0.156426	-0.493839	0.997792	1	1	183	tags=5%, list=5%, signal=5%
REACTOME_RNA_POLYMERASE_II_TRANSCRIPTION_TERMINATION	44	-0.157842	-0.512191	0.997763	1	1	695	tags=16%, list=20%, signal=20%
REACTOME_HOMOLOGY_DIRECTED_REPAIR	29	-0.172405	-0.51855	0.983945	1	1	1012	tags=28%, list=29%, signal=39%
REACTOME_PLASMA_LIPOPROTEIN_ASSEMBLY_REMODELING_AND_CLEARANCE	22	-0.194792	-0.538563	0.983834	1	1	258	tags=9%, list=7%, signal=10%
REACTOME_MEIOSIS	18	-0.205191	-0.53976	0.96421	1	1	268	tags=11%, list=8%, signal=12%
REACTOME_RHO_GTPASES_ACTIVATE_IQGAPS	18	-0.202663	-0.547509	0.965986	1	1	724	tags=22%, list=21%, signal=28%
REACTOME_REPRODUCTION	19	-0.204199	-0.56264	0.968421	1	1	268	tags=11%, list=8%, signal=11%
REACTOME_DNA_DOUBLE_STRAND_BREAK_RESPONSE	16	-0.227286	-0.593019	0.952174	1	1	2679	tags=100%, list=77%, signal=441%
REACTOME_INFECTIOUS_DISEASE	392	-0.135324	-0.605707	1	1	1	1111	tags=30%, list=32%, signal=39%
REACTOME_FORMATION_OF_RNA_POL_II_ELONGATION_COMPLEX	31	-0.206638	-0.608296	0.959184	1	1	1105	tags=39%, list=32%, signal=56%
REACTOME_SIGNALING_BY_TGFB_FAMILY_MEMBERS	31	-0.196719	-0.61012	0.968944	1	1	555	tags=19%, list=16%, signal=23%
REACTOME_CELL_CYCLE	262	-0.147304	-0.629751	1	1	1	2	tags=0%, list=0%, signal=0%
REACTOME_GLYCEROPHOSPHOLIPID_BIOSYNTHESIS	24	-0.222862	-0.633207	0.926267	1	1	1050	tags=42%, list=30%, signal=59%
REACTOME_HATS_ACETYLATE_HISTONES	16	-0.241604	-0.633945	0.902222	1	1	1183	tags=50%, list=34%, signal=76%
REACTOME_REGULATION_OF_TP53_ACTIVITY_THROUGH_PHOSPHORYLATION	25	-0.221021	-0.635864	0.933921	1	1	1201	tags=36%, list=35%, signal=55%
REACTOME_SIGNALING_BY_FGFR2_IN_DISEASE	15	-0.255206	-0.639228	0.888158	1	1	1105	tags=60%, list=32%, signal=88%
REACTOME_CITRIC_ACID_CYCLE_TCA_CYCLE	20	-0.239528	-0.652954	0.90372	1	1	1239	tags=45%, list=36%, signal=70%
REACTOME_DNA_DOUBLE_STRAND_BREAK_REPAIR	38	-0.208376	-0.659579	0.949074	1	1	1415	tags=50%, list=41%, signal=84%
REACTOME_ACTIVATION_OF_ANTERIOR_HOX_GENES_IN_HINDBRAIN_DEVELOPMENT_DURING_EARLY_EMBRYOGENESIS	17	-0.258979	-0.681554	0.893788	1	1	1188	tags=59%, list=34%, signal=89%
REACTOME_FGFR2_ALTERNATIVE_SPLICING	20	-0.247593	-0.683163	0.864253	1	1	1105	tags=40%, list=32%, signal=58%
REACTOME_CLATHRIN_MEDIATED_ENDOCYTOSIS	66	-0.191582	-0.684419	0.962085	1	1	306	tags=11%, list=9%, signal=11%
REACTOME_CRISTAE_FORMATION	20	-0.254147	-0.688402	0.875598	1	1	942	tags=45%, list=27%, signal=61%
REACTOME_TOLL_LIKE_RECEPTOR_CASCADES	34	-0.224779	-0.690496	0.907621	1	1	283	tags=9%, list=8%, signal=10%
REACTOME_CELL_CYCLE_MITOTIC	224	-0.169513	-0.711843	0.997207	1	1	2	tags=0%, list=0%, signal=0%
REACTOME_FORMATION_OF_TC_NER_PRE_INCISION_COMPLEX	29	-0.243563	-0.727278	0.834081	1	1	1314	tags=52%, list=38%, signal=83%
REACTOME_GLOBAL_GENOME_NUCLEOTIDE_EXCISION_REPAIR_GG_NER	44	-0.228682	-0.740074	0.861905	1	1	1314	tags=45%, list=38%, signal=72%
REACTOME_BETA_CATENIN_INDEPENDENT_WNT_SIGNALING	64	-0.212545	-0.740973	0.899749	1	1	160	tags=5%, list=5%, signal=5%
REACTOME_CIRCADIAN_CLOCK	15	-0.289542	-0.745429	0.786177	1	1	1098	tags=33%, list=32%, signal=49%
REACTOME_CELLULAR_SENESCENCE	33	-0.242222	-0.745924	0.835214	1	1	97	tags=9%, list=3%, signal=9%
REACTOME_PEPTIDE_HORMONE_METABOLISM	17	-0.288851	-0.747692	0.810044	1	1	234	tags=12%, list=7%, signal=13%
REACTOME_REGULATED_NECROSIS	21	-0.274638	-0.750979	0.784543	1	1	21	tags=5%, list=1%, signal=5%
REACTOME_CYTOSOLIC_SENSORS_OF_PATHOGEN_ASSOCIATED_DNA	19	-0.283503	-0.75313	0.787554	1	1	406	tags=16%, list=12%, signal=18%
REACTOME_HIV_ELONGATION_ARREST_AND_RECOVERY	21	-0.278267	-0.754443	0.815054	1	1	1201	tags=43%, list=35%, signal=65%
REACTOME_DNA_REPAIR	96	-0.204065	-0.763349	0.901515	1	1	1127	tags=33%, list=33%, signal=48%
REACTOME_DUAL_INCISION_IN_GG_NER	19	-0.284193	-0.767062	0.770089	1	1	1314	tags=47%, list=38%, signal=76%
REACTOME_DISEASES_OF_PROGRAMMED_CELL_DEATH	21	-0.277932	-0.773405	0.736501	1	1	769	tags=29%, list=22%, signal=37%
REACTOME_GLUCONEOGENESIS	22	-0.281066	-0.779238	0.745575	1	1	607	tags=27%, list=18%, signal=33%
REACTOME_DNA_DAMAGE_RECOGNITION_IN_GG_NER	22	-0.279442	-0.780866	0.785553	1	1	2501	tags=100%, list=72%, signal=358%
REACTOME_PLATELET_HOMEOSTASIS	21	-0.287851	-0.790429	0.733925	1	1	93	tags=10%, list=3%, signal=10%
REACTOME_NERVOUS_SYSTEM_DEVELOPMENT	244	-0.18366	-0.791891	0.956403	1	1	1126	tags=39%, list=33%, signal=54%
REACTOME_DISEASES_OF_METABOLISM	49	-0.239891	-0.797439	0.794931	1	1	558	tags=22%, list=16%, signal=26%
REACTOME_CARGO_RECOGNITION_FOR_CLATHRIN_MEDIATED_ENDOCYTOSIS	43	-0.243451	-0.798317	0.784314	1	1	399	tags=12%, list=12%, signal=13%
REACTOME_SYNTHESIS_OF_ACTIVE_UBIQUITIN_ROLES_OF_E1_AND_E2_ENZYMES	17	-0.311979	-0.799052	0.740425	1	1	314	tags=18%, list=9%, signal=19%
REACTOME_MYD88_INDEPENDENT_TLR4_CASCADE	29	-0.277234	-0.808912	0.749431	1	1	97	tags=7%, list=3%, signal=7%
REACTOME_LYSOSOME_VESICLE_BIOGENESIS	21	-0.289721	-0.809933	0.700422	1	1	399	tags=19%, list=12%, signal=21%
REACTOME_MTORC1_MEDIATED_SIGNALLING	15	-0.315892	-0.81099	0.737527	1	1	808	tags=27%, list=23%, signal=35%
REACTOME_DEVELOPMENTAL_BIOLOGY	310	-0.185394	-0.812362	0.958457	1	1	1111	tags=40%, list=32%, signal=54%
REACTOME_METABOLISM_OF_AMINO_ACIDS_AND_DERIVATIVES	199	-0.195231	-0.824975	0.913486	0.997091	1	1186	tags=43%, list=34%, signal=62%
REACTOME_TOLL_LIKE_RECEPTOR_9_TLR9_CASCADE	24	-0.297576	-0.829479	0.690171	0.993879	1	97	tags=8%, list=3%, signal=9%
REACTOME_PROTEIN_LOCALIZATION	76	-0.227634	-0.830333	0.801471	0.998214	1	1005	tags=36%, list=29%, signal=49%
REACTOME_RHO_GTPASES_ACTIVATE_WASPS_AND_WAVES	20	-0.306563	-0.835809	0.681624	0.992314	1	1022	tags=45%, list=30%, signal=63%
REACTOME_P75_NTR_RECEPTOR_MEDIATED_SIGNALLING	23	-0.301022	-0.838843	0.666667	0.991811	1	180	tags=9%, list=5%, signal=9%
REACTOME_TRANSCRIPTION_OF_THE_HIV_GENOME	29	-0.286841	-0.845759	0.65367	0.98189	1	1105	tags=41%, list=32%, signal=60%
REACTOME_MTOR_SIGNALLING	22	-0.296783	-0.847681	0.677704	0.983849	1	864	tags=32%, list=25%, signal=42%
REACTOME_RHOG_GTPASE_CYCLE	37	-0.270307	-0.848624	0.669623	0.988054	1	104	tags=5%, list=3%, signal=6%
REACTOME_METABOLISM_OF_VITAMINS_AND_COFACTORS	49	-0.256017	-0.850731	0.713969	0.989329	1	609	tags=29%, list=18%, signal=34%
REACTOME_NEUTROPHIL_DEGRANULATION	222	-0.202893	-0.850943	0.865546	0.995485	1	313	tags=12%, list=9%, signal=12%
REACTOME_M_PHASE	175	-0.210189	-0.86099	0.80163	0.977934	1	2	tags=1%, list=0%, signal=1%
REACTOME_PEROXISOMAL_PROTEIN_IMPORT	15	-0.344945	-0.865902	0.655629	0.972224	1	309	tags=27%, list=9%, signal=29%
REACTOME_RHOB_GTPASE_CYCLE	26	-0.296343	-0.869642	0.67033	0.969415	1	99	tags=8%, list=3%, signal=8%
REACTOME_HIV_TRANSCRIPTION_ELONGATION	24	-0.304398	-0.876718	0.626126	0.957735	1	1201	tags=50%, list=35%, signal=76%
REACTOME_TOLL_LIKE_RECEPTOR_TLR1_TLR2_CASCADE	23	-0.314167	-0.889894	0.611842	0.930287	1	97	tags=9%, list=3%, signal=9%
REACTOME_HIV_TRANSCRIPTION_INITIATION	15	-0.35841	-0.897734	0.59436	0.915782	1	1105	tags=53%, list=32%, signal=78%
REACTOME_NUCLEOTIDE_EXCISION_REPAIR	58	-0.263112	-0.898689	0.651332	0.919757	1	1314	tags=50%, list=38%, signal=79%
REACTOME_CELL_DEATH_SIGNALLING_VIA_NRAGE_NRIF_AND_NADE	15	-0.35365	-0.902672	0.572961	0.915962	1	180	tags=13%, list=5%, signal=14%
REACTOME_RHOC_GTPASE_CYCLE	36	-0.28339	-0.904201	0.62156	0.918482	1	104	tags=8%, list=3%, signal=9%
REACTOME_MITOCHONDRIAL_PROTEIN_IMPORT	41	-0.27885	-0.904529	0.601383	0.92426	1	1293	tags=56%, list=37%, signal=88%
REACTOME_LEISHMANIA_INFECTION	53	-0.268626	-0.905115	0.620525	0.929355	1	1081	tags=42%, list=31%, signal=59%
REACTOME_INTERCONVERSION_OF_NUCLEOTIDE_DI_AND_TRIPHOSPHATES	22	-0.327025	-0.911974	0.560606	0.916936	1	831	tags=50%, list=24%, signal=65%
REACTOME_TRANSCRIPTIONAL_REGULATION_BY_TP53	134	-0.229927	-0.913011	0.685039	0.92102	1	917	tags=29%, list=26%, signal=38%
REACTOME_PCP_CE_PATHWAY	52	-0.275183	-0.913423	0.579952	0.926699	1	160	tags=6%, list=5%, signal=6%
REACTOME_L1CAM_INTERACTIONS	49	-0.271294	-0.914665	0.589623	0.929966	1	359	tags=20%, list=10%, signal=22%
REACTOME_RNA_POLYMERASE_I_TRANSCRIPTION	19	-0.342461	-0.914971	0.564334	0.936192	1	855	tags=32%, list=25%, signal=42%
REACTOME_RECYCLING_PATHWAY_OF_L1	25	-0.323987	-0.925778	0.532864	0.912761	1	359	tags=20%, list=10%, signal=22%
REACTOME_RNA_POLYMERASE_I_TRANSCRIPTION_INITIATION	17	-0.351018	-0.927419	0.548523	0.915231	1	855	tags=35%, list=25%, signal=47%
REACTOME_TP53_REGULATES_TRANSCRIPTION_OF_DNA_REPAIR_GENES	26	-0.320818	-0.930555	0.54646	0.913511	1	1105	tags=42%, list=32%, signal=62%
REACTOME_RHOF_GTPASE_CYCLE	16	-0.361496	-0.930808	0.548117	0.919941	1	224	tags=13%, list=6%, signal=13%
REACTOME_SPHINGOLIPID_METABOLISM	27	-0.317484	-0.943959	0.521253	0.888931	1	178	tags=15%, list=5%, signal=15%
REACTOME_SIGNALING_BY_INTERLEUKINS	124	-0.246966	-0.956987	0.539192	0.859254	1	146	tags=6%, list=4%, signal=6%
REACTOME_CELLULAR_RESPONSES_TO_STIMULI	358	-0.216641	-0.963668	0.580547	0.846896	1	1032	tags=29%, list=30%, signal=37%
REACTOME_ANTIGEN_PROCESSING_CROSS_PRESENTATION	59	-0.281817	-0.963876	0.495283	0.853109	1	166	tags=7%, list=5%, signal=7%
REACTOME_OXIDATIVE_STRESS_INDUCED_SENESCENCE	15	-0.381487	-0.968668	0.462366	0.84596	1	97	tags=13%, list=3%, signal=14%
REACTOME_INTERLEUKIN_17_SIGNALING	20	-0.355513	-0.970644	0.504464	0.847512	1	97	tags=10%, list=3%, signal=10%
REACTOME_INTEGRATION_OF_ENERGY_METABOLISM	29	-0.326144	-0.973847	0.480094	0.845181	1	147	tags=7%, list=4%, signal=7%
REACTOME_TGF_BETA_RECEPTOR_SIGNALING_ACTIVATES_SMADS	15	-0.377254	-0.979277	0.486542	0.836788	1	555	tags=33%, list=16%, signal=40%
REACTOME_DUAL_INCISION_IN_TC_NER	31	-0.329937	-0.984563	0.467849	0.828245	1	1314	tags=55%, list=38%, signal=88%
REACTOME_SENSORY_PROCESSING_OF_SOUND	22	-0.35054	-0.985868	0.462882	0.831532	1	359	tags=27%, list=10%, signal=30%
REACTOME_ASYMMETRIC_LOCALIZATION_OF_PCP_PROTEINS	41	-0.303016	-0.992212	0.444175	0.82083	1	89	tags=5%, list=3%, signal=5%
REACTOME_CHROMOSOME_MAINTENANCE	38	-0.313715	-1.00218	0.477974	0.799692	1	1124	tags=45%, list=32%, signal=66%
REACTOME_RECOGNITION_OF_DNA_DAMAGE_BY_PCNA_CONTAINING_REPLICATION_COMPLEX	15	-0.393101	-1.01255	0.424431	0.777329	1	1409	tags=53%, list=41%, signal=90%
REACTOME_FORMATION_OF_THE_EARLY_ELONGATION_COMPLEX	18	-0.376288	-1.01764	0.423246	0.769946	1	1105	tags=56%, list=32%, signal=81%
REACTOME_CYTOKINE_SIGNALING_IN_IMMUNE_SYSTEM	201	-0.245441	-1.0217	0.408333	0.765218	1	158	tags=4%, list=5%, signal=4%
REACTOME_HIV_INFECTION	145	-0.265691	-1.03329	0.372493	0.740787	1	2	tags=1%, list=0%, signal=1%
REACTOME_REGULATION_OF_INSULIN_LIKE_GROWTH_FACTOR_IGF_TRANSPORT_AND_UPTAKE_BY_INSULIN_LIKE_GROWTH_FACTOR_BINDING_PROTEINS_IGFBPS	29	-0.343452	-1.03367	0.394904	0.746245	1	751	tags=41%, list=22%, signal=52%
REACTOME_G_ALPHA_Q_SIGNALLING_EVENTS	21	-0.372467	-1.0346	0.372591	0.750489	1	158	tags=14%, list=5%, signal=15%
REACTOME_PROCESSING_OF_CAPPED_INTRON_CONTAINING_PRE_MRNA	180	-0.251391	-1.04136	0.361186	0.738834	1	582	tags=9%, list=17%, signal=11%
REACTOME_DETOXIFICATION_OF_REACTIVE_OXYGEN_SPECIES	19	-0.387376	-1.05281	0.384787	0.714548	1	688	tags=26%, list=20%, signal=33%
REACTOME_MITOTIC_METAPHASE_AND_ANAPHASE	134	-0.266949	-1.06232	0.337802	0.696152	1	2	tags=1%, list=0%, signal=1%
REACTOME_CELLULAR_RESPONSE_TO_CHEMICAL_STRESS	91	-0.293395	-1.07595	0.300261	0.66621	1	691	tags=24%, list=20%, signal=29%
REACTOME_METABOLISM_OF_LIPIDS	176	-0.26248	-1.07757	0.277333	0.668122	1	252	tags=14%, list=7%, signal=15%
REACTOME_ONCOGENIC_MAPK_SIGNALING	37	-0.35606	-1.07852	0.327273	0.671858	1	224	tags=14%, list=6%, signal=14%
REACTOME_TRANSCRIPTION_COUPLED_NUCLEOTIDE_EXCISION_REPAIR_TC_NER	41	-0.335529	-1.08225	0.318707	0.66912	1	1314	tags=54%, list=38%, signal=85%
REACTOME_SIGNALING_BY_ROBO_RECEPTORS	152	-0.26565	-1.0849	0.25	0.668263	1	1342	tags=56%, list=39%, signal=87%
REACTOME_FATTY_ACYL_COA_BIOSYNTHESIS	16	-0.423899	-1.08903	0.33833	0.664049	1	240	tags=19%, list=7%, signal=20%
REACTOME_CYTOPROTECTION_BY_HMOX1	73	-0.311339	-1.10403	0.278846	0.632364	1	691	tags=25%, list=20%, signal=30%
REACTOME_NEGATIVE_EPIGENETIC_REGULATION_OF_RRNA_EXPRESSION	15	-0.432969	-1.10807	0.338428	0.628469	1	855	tags=47%, list=25%, signal=62%
REACTOME_ACTIVATION_OF_ATR_IN_RESPONSE_TO_REPLICATION_STRESS	17	-0.422035	-1.11462	0.3125	0.618382	1	1409	tags=65%, list=41%, signal=109%
REACTOME_RNA_POLYMERASE_II_TRANSCRIBES_SNRNA_GENES	26	-0.384733	-1.11767	0.301927	0.616657	1	969	tags=42%, list=28%, signal=58%
REACTOME_SENSORY_PROCESSING_OF_SOUND_BY_OUTER_HAIR_CELLS_OF_THE_COCHLEA	15	-0.437278	-1.12997	0.320595	0.593604	1	359	tags=40%, list=10%, signal=44%
REACTOME_CDC42_GTPASE_CYCLE	35	-0.366948	-1.13059	0.284091	0.598188	1	104	tags=11%, list=3%, signal=12%
REACTOME_SIGNALING_BY_BRAF_AND_RAF1_FUSIONS	34	-0.367279	-1.14488	0.244344	0.569348	1	224	tags=15%, list=6%, signal=16%
REACTOME_RESOLUTION_OF_ABASIC_SITES_AP_SITES	17	-0.437694	-1.16728	0.262473	0.523779	1	1409	tags=59%, list=41%, signal=99%
REACTOME_G_ALPHA_12_13_SIGNALLING_EVENTS	16	-0.447296	-1.16807	0.251046	0.527809	1	8	tags=6%, list=0%, signal=6%
REACTOME_MUSCLE_CONTRACTION	30	-0.389308	-1.1692	0.251701	0.53077	1	501	tags=37%, list=14%, signal=43%
REACTOME_METABOLISM_OF_WATER_SOLUBLE_VITAMINS_AND_COFACTORS	33	-0.384663	-1.16989	0.244989	0.535054	1	796	tags=45%, list=23%, signal=58%
REACTOME_RHOJ_GTPASE_CYCLE	21	-0.416285	-1.17018	0.251613	0.540283	1	99	tags=14%, list=3%, signal=15%
REACTOME_RHOQ_GTPASE_CYCLE	22	-0.424699	-1.17712	0.24115	0.530829	1	99	tags=14%, list=3%, signal=14%
REACTOME_TELOMERE_MAINTENANCE	33	-0.379951	-1.17781	0.224215	0.535258	1	1240	tags=55%, list=36%, signal=84%
REACTOME_ABORTIVE_ELONGATION_OF_HIV_1_TRANSCRIPT_IN_THE_ABSENCE_OF_TAT	16	-0.443653	-1.1799	0.237113	0.536767	1	1105	tags=56%, list=32%, signal=82%
REACTOME_BASE_EXCISION_REPAIR	18	-0.447063	-1.18143	0.258134	0.539416	1	1313	tags=56%, list=38%, signal=89%
REACTOME_MITOCHONDRIAL_BIOGENESIS	36	-0.375108	-1.18209	0.219089	0.544216	1	942	tags=42%, list=27%, signal=57%
REACTOME_CELL_SURFACE_INTERACTIONS_AT_THE_VASCULAR_WALL	29	-0.400689	-1.19026	0.209251	0.530769	1	295	tags=24%, list=9%, signal=26%
REACTOME_SMOOTH_MUSCLE_CONTRACTION	16	-0.458346	-1.19082	0.237363	0.535906	1	501	tags=50%, list=14%, signal=58%
REACTOME_THE_CITRIC_ACID_TCA_CYCLE_AND_RESPIRATORY_ELECTRON_TRANSPORT	116	-0.312017	-1.19118	0.154494	0.541543	1	960	tags=36%, list=28%, signal=48%
REACTOME_G_PROTEIN_MEDIATED_EVENTS	17	-0.452667	-1.19143	0.255269	0.547618	1	244	tags=18%, list=7%, signal=19%
REACTOME_REGULATION_OF_CHOLESTEROL_BIOSYNTHESIS_BY_SREBP_SREBF	27	-0.410201	-1.19177	0.229858	0.553689	1	680	tags=33%, list=20%, signal=41%
REACTOME_MRNA_SPLICING_MINOR_PATHWAY	37	-0.389879	-1.19417	0.207207	0.554805	1	1434	tags=54%, list=41%, signal=91%
REACTOME_ACTIVATION_OF_THE_PRE_REPLICATIVE_COMPLEX	17	-0.463587	-1.19443	0.233708	0.561329	1	1409	tags=76%, list=41%, signal=128%
REACTOME_ASSOCIATION_OF_TRIC_CCT_WITH_TARGET_PROTEINS_DURING_BIOSYNTHESIS	15	-0.467419	-1.19541	0.256637	0.566417	1	1164	tags=60%, list=34%, signal=90%
REACTOME_REGULATION_OF_INSULIN_SECRETION	20	-0.427457	-1.19674	0.212054	0.570314	1	147	tags=10%, list=4%, signal=10%
REACTOME_METABOLISM_OF_NUCLEOTIDES	46	-0.369144	-1.19762	0.2049	0.575503	1	831	tags=39%, list=24%, signal=51%
REACTOME_FATTY_ACID_METABOLISM	50	-0.361696	-1.20838	0.18267	0.555775	1	527	tags=26%, list=15%, signal=30%
REACTOME_EPIGENETIC_REGULATION_OF_GENE_EXPRESSION	34	-0.397045	-1.2224	0.173494	0.529027	1	855	tags=38%, list=25%, signal=50%
REACTOME_METABOLISM_OF_CARBOHYDRATES	107	-0.324865	-1.23167	0.112172	0.514857	1	266	tags=8%, list=8%, signal=9%
REACTOME_GLYCOSPHINGOLIPID_METABOLISM	15	-0.495001	-1.24037	0.209402	0.502551	1	153	tags=20%, list=4%, signal=21%
REACTOME_EXTENSION_OF_TELOMERES	25	-0.432939	-1.24407	0.170455	0.500831	1	1430	tags=68%, list=41%, signal=115%
REACTOME_COMPLEX_I_BIOGENESIS	41	-0.40063	-1.27537	0.14604	0.439546	1	1461	tags=68%, list=42%, signal=117%
REACTOME_ANTIVIRAL_MECHANISM_BY_IFN_STIMULATED_GENES	57	-0.37704	-1.27706	0.126949	0.442699	1	2	tags=2%, list=0%, signal=2%
REACTOME_HIV_LIFE_CYCLE	85	-0.367666	-1.31835	0.0835509	0.369421	1	2	tags=1%, list=0%, signal=1%
REACTOME_TP53_REGULATES_METABOLIC_GENES	49	-0.395017	-1.32012	0.101351	0.371929	1	664	tags=33%, list=19%, signal=40%
REACTOME_CELLULAR_RESPONSE_TO_STARVATION	105	-0.352276	-1.3212	0.0692308	0.37575	1	1120	tags=52%, list=32%, signal=75%
REACTOME_REGULATION_OF_EXPRESSION_OF_SLITS_AND_ROBOS	132	-0.348049	-1.34373	0.044665	0.343176	1	1416	tags=61%, list=41%, signal=99%
REACTOME_DISORDERS_OF_TRANSMEMBRANE_TRANSPORTERS	79	-0.378618	-1.36062	0.0729927	0.320733	1	39	tags=3%, list=1%, signal=3%
REACTOME_HOST_INTERACTIONS_OF_HIV_FACTORS	99	-0.365704	-1.36997	0.0516796	0.311413	1	2	tags=1%, list=0%, signal=1%
REACTOME_POSITIVE_EPIGENETIC_REGULATION_OF_RRNA_EXPRESSION	25	-0.479213	-1.37079	0.0954447	0.31491	1	548	tags=32%, list=16%, signal=38%
REACTOME_METABOLISM_OF_RNA	443	-0.306315	-1.38086	0.00343643	0.304117	1	1326	tags=45%, list=38%, signal=64%
REACTOME_TELOMERE_C_STRAND_LAGGING_STRAND_SYNTHESIS	15	-0.54649	-1.40656	0.104925	0.271244	1	1409	tags=73%, list=41%, signal=123%
REACTOME_SUMOYLATION	72	-0.402857	-1.40943	0.0538462	0.271656	1	91	tags=3%, list=3%, signal=3%
REACTOME_GLUCOSE_METABOLISM	62	-0.420116	-1.44746	0.0645933	0.22752	1	388	tags=10%, list=11%, signal=11%
REACTOME_MITOCHONDRIAL_FATTY_ACID_BETA_OXIDATION	16	-0.553343	-1.46932	0.0739958	0.206225	1	700	tags=44%, list=20%, signal=55%
REACTOME_CHOLESTEROL_BIOSYNTHESIS	18	-0.561004	-1.48031	0.0701754	0.198065	1	332	tags=44%, list=10%, signal=49%
REACTOME_HSF1_DEPENDENT_TRANSACTIVATION	20	-0.543089	-1.48047	0.0630081	0.201577	1	251	tags=15%, list=7%, signal=16%
REACTOME_ACTIVATION_OF_GENE_EXPRESSION_BY_SREBF_SREBP	19	-0.541547	-1.49336	0.0763052	0.191037	1	680	tags=47%, list=20%, signal=59%
REACTOME_HCMV_INFECTION	63	-0.446915	-1.49644	0.0393013	0.191432	1	2	tags=2%, list=0%, signal=2%
REACTOME_RESPIRATORY_ELECTRON_TRANSPORT	70	-0.429556	-1.5155	0.0291971	0.175633	1	960	tags=37%, list=28%, signal=50%
REACTOME_DNA_STRAND_ELONGATION	21	-0.557507	-1.52705	0.0461216	0.168145	0.999	1409	tags=76%, list=41%, signal=128%
REACTOME_REGULATION_OF_HSF1_MEDIATED_HEAT_SHOCK_RESPONSE	55	-0.461958	-1.5281	0.0300231	0.170667	0.999	2	tags=2%, list=0%, signal=2%
REACTOME_SRP_DEPENDENT_COTRANSLATIONAL_PROTEIN_TARGETING_TO_MEMBRANE	100	-0.409525	-1.52847	0.0026455	0.173848	0.999	1171	tags=53%, list=34%, signal=78%
REACTOME_RESPIRATORY_ELECTRON_TRANSPORT_ATP_SYNTHESIS_BY_CHEMIOSMOTIC_COUPLING_AND_HEAT_PRODUCTION_BY_UNCOUPLING_PROTEINS	82	-0.426402	-1.55396	0.00775194	0.153889	0.999	960	tags=41%, list=28%, signal=56%
REACTOME_MITOTIC_PROPHASE	51	-0.47025	-1.57071	0.0183908	0.142001	0.998	2	tags=2%, list=0%, signal=2%
REACTOME_REGULATION_OF_LIPID_METABOLISM_BY_PPARALPHA	19	-0.592457	-1.6179	0.0286344	0.110384	0.991	477	tags=42%, list=14%, signal=49%
REACTOME_GLYCOLYSIS	50	-0.4915	-1.63009	0.0225225	0.105276	0.985	2	tags=2%, list=0%, signal=2%
REACTOME_RRNA_MODIFICATION_IN_THE_NUCLEUS_AND_CYTOSOL	44	-0.50226	-1.637	0.0298507	0.103683	0.982	385	tags=25%, list=11%, signal=28%
REACTOME_INFLUENZA_INFECTION	135	-0.41675	-1.63747	0	0.105823	0.982	1120	tags=46%, list=32%, signal=65%
REACTOME_SELENOAMINO_ACID_METABOLISM	88	-0.459633	-1.65995	0.0052356	0.0941908	0.972	1171	tags=60%, list=34%, signal=89%
REACTOME_NUCLEAR_ENVELOPE_NE_REASSEMBLY	55	-0.494134	-1.66089	0.0233645	0.0960098	0.971	104	tags=4%, list=3%, signal=4%
REACTOME_INTERLEUKIN_12_FAMILY_SIGNALING	33	-0.556907	-1.68124	0.0131004	0.086992	0.953	410	tags=24%, list=12%, signal=27%
REACTOME_RESPONSE_OF_EIF2AK4_GCN2_TO_AMINO_ACID_DEFICIENCY	85	-0.459996	-1.68792	0.00255102	0.0858944	0.948	1171	tags=62%, list=34%, signal=92%
REACTOME_NONSENSE_MEDIATED_DECAY_NMD	96	-0.449841	-1.68881	0.00249377	0.0877079	0.948	1296	tags=65%, list=37%, signal=100%
REACTOME_ACTIVATION_OF_THE_MRNA_UPON_BINDING_OF_THE_CAP_BINDING_COMPLEX_AND_EIFS_AND_SUBSEQUENT_BINDING_TO_43S	57	-0.502554	-1.70738	0.00712589	0.0798966	0.934	1111	tags=47%, list=32%, signal=69%
REACTOME_SLC_TRANSPORTER_DISORDERS	33	-0.554669	-1.70886	0.0150215	0.0814688	0.934	39	tags=6%, list=1%, signal=6%
REACTOME_TRANSPORT_OF_MATURE_TRANSCRIPT_TO_CYTOPLASM	60	-0.490569	-1.71399	0.0021978	0.0812173	0.929	2	tags=2%, list=0%, signal=2%
REACTOME_TRNA_PROCESSING	56	-0.508838	-1.73623	0.00239234	0.0717477	0.889	61	tags=4%, list=2%, signal=4%
REACTOME_NS1_MEDIATED_EFFECTS_ON_HOST_PATHWAYS	34	-0.571378	-1.76665	0.00436681	0.0600031	0.836	2	tags=3%, list=0%, signal=3%
REACTOME_HCMV_EARLY_EVENTS	47	-0.539649	-1.79749	0.00233645	0.0492881	0.76	2	tags=2%, list=0%, signal=2%
REACTOME_EUKARYOTIC_TRANSLATION_ELONGATION	85	-0.500332	-1.84007	0	0.0363396	0.642	1245	tags=65%, list=36%, signal=99%
REACTOME_INTERLEUKIN_12_SIGNALING	30	-0.624912	-1.85598	0.00652174	0.0329267	0.591	324	tags=23%, list=9%, signal=26%
REACTOME_HCMV_LATE_EVENTS	41	-0.586243	-1.86106	0.00234192	0.0327097	0.573	2	tags=2%, list=0%, signal=2%
REACTOME_INTERACTIONS_OF_VPR_WITH_HOST_CELLULAR_PROTEINS	32	-0.614559	-1.87095	0.00696056	0.0308711	0.542	2	tags=3%, list=0%, signal=3%
REACTOME_CELLULAR_RESPONSE_TO_HEAT_STRESS	67	-0.540411	-1.8769	0	0.0304188	0.526	3	tags=3%, list=0%, signal=3%
REACTOME_GENE_AND_PROTEIN_EXPRESSION_BY_JAK_STAT_SIGNALING_AFTER_INTERLEUKIN_12_STIMULATION	28	-0.638495	-1.89337	0.0021322	0.0274496	0.48	324	tags=25%, list=9%, signal=27%
REACTOME_GENE_SILENCING_BY_RNA	42	-0.588403	-1.93245	0	0.0196746	0.354	123	tags=5%, list=4%, signal=5%
REACTOME_TRANSCRIPTIONAL_REGULATION_BY_SMALL_RNAS	34	-0.64365	-1.9481	0	0.0175076	0.318	2	tags=3%, list=0%, signal=3%
REACTOME_RRNA_PROCESSING	154	-0.48686	-1.95375	0	0.0172481	0.303	1133	tags=56%, list=33%, signal=79%
REACTOME_SUMOYLATION_OF_DNA_DAMAGE_RESPONSE_AND_REPAIR_PROTEINS	40	-0.611434	-1.95542	0.00246914	0.0178227	0.298	91	tags=5%, list=3%, signal=5%
REACTOME_VIRAL_MESSENGER_RNA_SYNTHESIS	34	-0.639317	-1.95629	0.00225734	0.0182478	0.291	2	tags=3%, list=0%, signal=3%
REACTOME_NUCLEAR_ENVELOPE_BREAKDOWN	34	-0.64151	-1.98052	0.00410678	0.0151121	0.242	2	tags=3%, list=0%, signal=3%
REACTOME_SUMOYLATION_OF_DNA_REPLICATION_PROTEINS	35	-0.631467	-1.98307	0.00220751	0.0155506	0.236	2	tags=3%, list=0%, signal=3%
REACTOME_TRNA_PROCESSING_IN_THE_NUCLEUS	42	-0.618517	-2.00954	0.0022779	0.0124024	0.185	2	tags=2%, list=0%, signal=2%
REACTOME_EUKARYOTIC_TRANSLATION_INITIATION	109	-0.536919	-2.02406	0	0.0108757	0.153	1120	tags=62%, list=32%, signal=89%
REACTOME_SUMOYLATION_OF_SUMOYLATION_PROTEINS	28	-0.678503	-2.04271	0.00214133	0.00908441	0.123	2	tags=4%, list=0%, signal=4%
REACTOME_TRANSPORT_OF_MATURE_MRNAS_DERIVED_FROM_INTRONLESS_TRANSCRIPTS	34	-0.660463	-2.04361	0	0.00951117	0.12	2	tags=3%, list=0%, signal=3%
REACTOME_SUMOYLATION_OF_RNA_BINDING_PROTEINS	34	-0.661745	-2.04647	0.00215054	0.01009	0.119	91	tags=6%, list=3%, signal=6%
REACTOME_SUMOYLATION_OF_CHROMATIN_ORGANIZATION_PROTEINS	35	-0.662101	-2.05586	0	0.00981567	0.108	91	tags=6%, list=3%, signal=6%
REACTOME_SNRNP_ASSEMBLY	41	-0.646674	-2.07063	0	0.00901377	0.091	2	tags=2%, list=0%, signal=2%
REACTOME_POSTMITOTIC_NUCLEAR_PORE_COMPLEX_NPC_REFORMATION	25	-0.751691	-2.14379	0	0.00358779	0.034	2	tags=4%, list=0%, signal=4%
REACTOME_TRANSPORT_OF_THE_SLBP_DEPENDANT_MATURE_MRNA	30	-0.711647	-2.14577	0	0.00386444	0.033	2	tags=3%, list=0%, signal=3%
REACTOME_TRANSLATION	219	-0.510694	-2.14987	0	0.00421166	0.032	1120	tags=62%, list=32%, signal=86%
REACTOME_EXPORT_OF_VIRAL_RIBONUCLEOPROTEINS_FROM_NUCLEUS	28	-0.729822	-2.16224	0	0.00374781	0.025	2	tags=4%, list=0%, signal=4%
REACTOME_NUCLEAR_IMPORT_OF_REV_PROTEIN	29	-0.727478	-2.16545	0	0.00404064	0.023	2	tags=3%, list=0%, signal=3%
REACTOME_INTERACTIONS_OF_REV_WITH_HOST_CELLULAR_PROTEINS	32	-0.703315	-2.17011	0	0.0046347	0.022	2	tags=3%, list=0%, signal=3%
REACTOME_SUMOYLATION_OF_UBIQUITINYLATION_PROTEINS	27	-0.72967	-2.18375	0	0.00371413	0.014	2	tags=4%, list=0%, signal=4%
REACTOME_REGULATION_OF_GLUCOKINASE_BY_GLUCOKINASE_REGULATORY_PROTEIN	25	-0.756846	-2.19967	0	0.00316556	0.009	2	tags=4%, list=0%, signal=4%
REACTOME_NUCLEAR_PORE_COMPLEX_NPC_DISASSEMBLY	26	-0.755446	-2.2139	0	0.00263079	0.005	2	tags=4%, list=0%, signal=4%
REACTOME_MITOCHONDRIAL_TRANSLATION	64	-0.634047	-2.23093	0	0.0041522	0.004	1003	tags=75%, list=29%, signal=104%

## Sheet: S6C GSEA Clusters
Supplementary Data S6C. Enriched pathways in two biological clusters displayed by EnrichmentMap in Cytoscape based on the results from gene set enrichment analysis (GSEA) conducted upon RNA-Seq data and directDIA-MS/MS data for MCF7-GFP-COMT/MCF7-GFP comparison using a priori defined pathways from Reactome database.
Cluster	Name	Contributing genes
ECM organization	REACTOME_EXTRACELLULAR_MATRIX_ORGANIZATION	COL1A2	BGN	COL15A1	ADAMTS2	ITGA11	LAMA4	MMP2	ELN	COL8A1	COL17A1	SPP1	MFAP4	ADAMTS4	COL6A3	DCN	MMP7	COL4A1	TNC	ACAN	SPARC	ADAMTS14	COL4A2	LUM	MMP14	CAPN6	CAPN3	FBLN2	CEACAM1	COMP	COL8A2	MMP12	COL3A1	COL11A1	COL1A1	NID2	VWF	COL5A2	COL21A1	EMILIN1	CTSS	HSPG2	A2M	ICAM4	CEACAM8	VCAM1	SH3PXD2A	FMOD	TNXB
ECM organization	REACTOME_ECM_PROTEOGLYCANS	COL1A2	BGN	LAMA4	COL6A3	DCN	COL4A1	TNC	ACAN	SPARC	COL4A2	LUM	COMP	COL3A1	COL1A1	COL5A2	HSPG2	FMOD	TNXB	ITGA9	SERPINE1	COL5A3	DMP1	MATN1	COL6A1	VCAN	LAMA2	LAMB1	COL6A2	ITGAX	LRP4	COL4A6
ECM organization	REACTOME_INTEGRIN_CELL_SURFACE_INTERACTIONS	COL1A2	ITGA11	COL8A1	SPP1	COL6A3	COL4A1	TNC	COL4A2	LUM	COMP	COL8A2	COL3A1	COL1A1	VWF	COL5A2	HSPG2	ICAM4	VCAM1	ITGA9	PECAM1	COL5A3	COL6A1	ITGA4	COL6A2	ITGAX	COL4A6	ITGB2	COL13A1	ITGA5
ECM organization	REACTOME_SYNDECAN_INTERACTIONS	COL1A2	TNC	COL3A1	COL1A1	COL5A2	COL5A3
ECM organization	REACTOME_COLLAGEN_BIOSYNTHESIS_AND_MODIFYING_ENZYMES	COL1A2	COL15A1	ADAMTS2	COL8A1	COL17A1	COL6A3	COL4A1	ADAMTS14	COL4A2	COL8A2	COL3A1	COL11A1	COL1A1	COL5A2	COL21A1	TLL2	COL5A3	COL6A1	ADAMTS3	P3H2	COL6A2	COL4A6	COL14A1	P3H3	COL13A1
ECM organization	REACTOME_COLLAGEN_DEGRADATION	COL1A2	COL15A1	MMP2	COL8A1	COL17A1	COL6A3	MMP7	COL4A1	COL4A2	MMP14	COL8A2	MMP12	COL3A1	COL11A1	COL1A1	COL5A2	COL5A3	MMP8	COL6A1	MMP9	COL6A2	COL4A6	COL14A1	COL13A1	TMPRSS6
ECM organization	REACTOME_DEGRADATION_OF_THE_EXTRACELLULAR_MATRIX	COL1A2	COL15A1	MMP2	ELN	COL8A1	COL17A1	SPP1	ADAMTS4	COL6A3	DCN	MMP7	COL4A1	ACAN	COL4A2	MMP14	CAPN6	CAPN3	COL8A2	MMP12	COL3A1	COL11A1	COL1A1	COL5A2	CTSS	HSPG2	A2M	TLL2	COL5A3	MMP8	ADAMTS16	COL6A1	ADAMTS9	LAMB1	MMP9	COL6A2	COL4A6	NID1	CAPN5	COL14A1	LAMB3	TIMP1	COL13A1	TMPRSS6
ECM organization	REACTOME_NON_INTEGRIN_MEMBRANE_ECM_INTERACTIONS	COL1A2	LAMA4	COL4A1	TNC	COL4A2	COL3A1	COL11A1	COL1A1	COL5A2	HSPG2	DMD	COL5A3	LAMA2	LAMB1	COL4A6	LAMB3
ECM organization	REACTOME_COLLAGEN_FORMATION	COL1A2	COL15A1	ADAMTS2	COL8A1	COL17A1	COL6A3	MMP7	COL4A1	ADAMTS14	COL4A2	COL8A2	COL3A1	COL11A1	COL1A1	COL5A2	COL21A1	CTSS	TLL2	COL5A3	COL6A1	ADAMTS3	P3H2	MMP9	COL6A2	COL4A6	LOXL1	COL14A1	LAMB3	P3H3	COL13A1
ECM organization	REACTOME_COLLAGEN_CHAIN_TRIMERIZATION	COL1A2	COL15A1	COL8A1	COL17A1	COL6A3	COL4A1	COL4A2	COL8A2	COL3A1	COL11A1	COL1A1	COL5A2	COL21A1	COL5A3	COL6A1	COL6A2	COL4A6	COL14A1	COL13A1
ECM organization	REACTOME_CROSSLINKING_OF_COLLAGEN_FIBRILS	COL1A2	COL4A1	COL4A2	COL1A1	TLL2	COL4A6	LOXL1
ECM organization	REACTOME_ASSEMBLY_OF_COLLAGEN_FIBRILS_AND_OTHER_MULTIMERIC_STRUCTURES	COL1A2	COL15A1	COL8A1	COL17A1	COL6A3	MMP7	COL4A1	COL4A2	COL8A2	COL3A1	COL11A1	COL1A1	COL5A2	CTSS	TLL2	COL5A3	COL6A1	MMP9	COL6A2	COL4A6	LOXL1	COL14A1	LAMB3
Transcription	REACTOME_VIRAL_MESSENGER_RNA_SYNTHESIS	GTF2F2	NUP153	NUP58	NUP50	NUP205	NUP88	NUP54	NUP35	NUP160	NUP155	TPR	NUP37	POLR2K	RANBP2	POLR2B	NUP107	NDC1
Transcription	REACTOME_TRNA_PROCESSING	RAE1	RPP21	POP5	RPP40	NUP153	NUP58	RAN	ZBTB8OS	NUP50	NUP205	NUP88	NUP54	TSEN15	C2orf49	RPP30	TRNT1	NUP35	TSEN2	NUP160	NUP155	XPOT	TPR	DDX1	NUP37	RANBP2	NUP107	NDC1
Transcription	REACTOME_REGULATION_OF_GLUCOKINASE_BY_GLUCOKINASE_REGULATORY_PROTEIN	NUP153	NUP58	NUP50	NUP205	NUP88	NUP54	NUP35	NUP160	NUP155	TPR	NUP37	RANBP2	NUP107	NDC1
Transcription	REACTOME_NUCLEAR_ENVELOPE_NE_REASSEMBLY	NUP58	SUMO1	CCNB1	RAN	NUP205	CHMP2B	PPP2CA	NUP54	TNPO1	CCNB2	NUP35	NUP160	NUP155	AHCTF1	NUP37	TUBB8	SPAST	LBR	VRK1	NUP107	TUBA3C	CDK1	NDC1	TUBB2B
Transcription	REACTOME_TRNA_PROCESSING_IN_THE_NUCLEUS	RAE1	RPP21	POP5	RPP40	NUP153	NUP58	RAN	ZBTB8OS	NUP50	NUP205	NUP88	NUP54	TSEN15	C2orf49	RPP30	TRNT1	NUP35	TSEN2	NUP160	NUP155	XPOT	TPR	DDX1	NUP37	RANBP2	NUP107	NDC1
Transcription	REACTOME_SUMOYLATION_OF_UBIQUITINYLATION_PROTEINS	NUP153	NUP58	SUMO1	PIAS2	NUP50	NUP205	NUP88	NUP54	NUP35	NUP160	NUP155	TPR	NUP37	RANBP2	NUP107	NDC1
Transcription	REACTOME_NUCLEAR_PORE_COMPLEX_NPC_DISASSEMBLY	NUP153	NUP58	CCNB1	NUP50	NUP205	NUP88	NUP54	CCNB2	NUP35	NUP160	NUP155	NEK7	TPR	NUP37	RANBP2	NUP107	CDK1	NDC1
Transcription	REACTOME_NS1_MEDIATED_EFFECTS_ON_HOST_PATHWAYS	KPNA2	EIF2AK2	NUP153	NUP58	NUP50	NUP205	NUP88	NUP54	KPNA1	KPNA5	NUP35	NUP160	KPNA4	NUP155	KPNA3	TPR	NUP37	RANBP2	NUP107	NDC1	KPNA7
Transcription	REACTOME_INTERACTIONS_OF_VPR_WITH_HOST_CELLULAR_PROTEINS	NUP153	NUP58	NUP50	NUP205	NUP88	NUP54	KPNA1	NUP35	NUP160	NUP155	TPR	NUP37	RANBP2	NUP107	NDC1
Transcription	REACTOME_TRANSCRIPTIONAL_REGULATION_BY_SMALL_RNAS	NUP153	NUP58	RAN	NUP50	NUP205	NUP88	NUP54	NUP35	NUP160	NUP155	TPR	NUP37	POLR2K	RANBP2	POLR2B	IPO8	NUP107	NDC1
Transcription	REACTOME_NUCLEAR_IMPORT_OF_REV_PROTEIN	NUP153	NUP58	RAN	NUP50	NUP205	NUP88	NUP54	NUP35	NUP160	NPM1	NUP155	TPR	NUP37	RANBP2	NUP107	NDC1
Transcription	REACTOME_POSTMITOTIC_NUCLEAR_PORE_COMPLEX_NPC_REFORMATION	NUP58	SUMO1	RAN	NUP205	NUP54	TNPO1	NUP35	NUP160	NUP155	AHCTF1	NUP37	NUP107	NDC1
Transcription	REACTOME_TRANSPORT_OF_MATURE_TRANSCRIPT_TO_CYTOPLASM	SRSF6	SRSF1	CHTOP	SRSF7	WDR33	SEH1L	RAE1	FYTTD1	SRSF3	NCBP2	NUP153	NUP58	NUP50	NUP205	NUP88	NUP54	NCBP1	U2AF1	EIF4E	NUP35	SRSF11	SLU7	NUP160	THOC1	CPSF2	NUP155	THOC2	CDC40	TPR	THOC7	NUP37	RANBP2	CPSF3	NUP107	NDC1
Transcription	REACTOME_HCMV_EARLY_EVENTS	DYNC1I2	RBBP4	CREB1	EED	CBX1	NUP153	NUP58	DYNC1LI1	NUP50	NUP205	NUP88	NUP54	EZH2	NUP35	NUP160	ITGB1	NUP155	TBL1XR1	TPR	NUP37	TUBB8	RANBP2	SUZ12	RBBP7	NUP107	TUBA3C	NDC1	TUBB2B
Transcription	REACTOME_GENE_SILENCING_BY_RNA	AGO3	TSN	SEH1L	TSNAX	PRKRA	TDRD12	RAE1	PIWIL4	TDRKH	AGO4	NUP153	NUP58	RAN	XPO5	NUP50	NUP205	NUP88	NUP54	HENMT1	NUP35	NUP160	NUP155	DICER1	HSP90AA1	TPR	NUP37	POLR2K	RANBP2	POLR2B	TDRD1	IPO8	NUP107	MYBL1	NDC1
Transcription	REACTOME_INTERACTIONS_OF_REV_WITH_HOST_CELLULAR_PROTEINS	NUP153	NUP58	RAN	NUP50	NUP205	NUP88	NUP54	NUP35	NUP160	NPM1	NUP155	XPO1	TPR	NUP37	RANBP2	NUP107	NDC1
Transcription	REACTOME_EXPORT_OF_VIRAL_RIBONUCLEOPROTEINS_FROM_NUCLEUS	NUP153	NUP58	RAN	NUP50	NUP205	NUP88	NUP54	NUP35	NUP160	NUP155	XPO1	TPR	NUP37	RANBP2	NUP107	NDC1
Transcription	REACTOME_SUMOYLATION_OF_SUMOYLATION_PROTEINS	NUP153	NUP58	SUMO1	NUP50	NUP205	NUP88	NUP54	NUP35	NUP160	TOPORS	NUP155	TPR	NUP37	RANBP2	NUP107	NDC1
Transcription	REACTOME_NUCLEAR_ENVELOPE_BREAKDOWN	NUP153	NUP58	CCNB1	NUP50	NUP205	NUP88	NUP54	CCNB2	NUP35	NUP160	NUP155	NEK7	TPR	NUP37	RANBP2	VRK1	NUP107	CDK1	NDC1	PRKCB
Transcription	REACTOME_TRANSPORT_OF_THE_SLBP_DEPENDANT_MATURE_MRNA	NCBP2	NUP153	NUP58	NUP50	NUP205	NUP88	NUP54	NCBP1	EIF4E	NUP35	NUP160	NUP155	TPR	NUP37	RANBP2	NUP107	NDC1
Transcription	REACTOME_CELLULAR_RESPONSE_TO_HEAT_STRESS	HSBP1	HSPA4L	HSPA9	YWHAE	NUP153	NUP58	ATM	NUP50	NUP205	NUP88	HSPH1	NUP54	PTGES3	NUP35	SIRT1	NUP160	HSPA14	BAG1	NUP155	HSP90AA1	HSPA6	RPA3	TPR	DNAJC2	NUP37	ATR	HSPA4	RANBP2	NUP107	HSPA13	NDC1	HSPB8
Transcription	REACTOME_SUMOYLATION_OF_DNA_REPLICATION_PROTEINS	NUP153	NUP58	SUMO1	NUP50	NUP205	NUP88	TOP1	PCNA	NUP54	NUP35	NUP160	NUP155	TPR	NUP37	TOP2B	RANBP2	TOP2A	NUP107	NDC1
Transcription	REACTOME_SNRNP_ASSEMBLY	WDR77	SNUPN	PHAX	SMN1	NCBP2	NUP153	NUP58	TGS1	SMN2	GEMIN2	NUP50	NUP205	GEMIN6	NUP88	NUP54	GEMIN8	NCBP1	DDX20	NUP35	CLNS1A	NUP160	SNRPG	NUP155	TPR	SNRPD1	NUP37	SNRPF	RANBP2	SNRPE	NUP107	NDC1
Transcription	REACTOME_SLC_TRANSPORTER_DISORDERS	SLC6A14	SLC6A20	HEPH	SLC40A1	SLC4A4	SLC5A1	SLC7A7	SLC26A3	AVPR2	SLC17A8	AVPR1A	SLC6A19	SLC3A1
Transcription	REACTOME_SUMOYLATION_OF_CHROMATIN_ORGANIZATION_PROTEINS	PIAS1	CBX5	PHC3	NUP153	NUP58	SUMO1	PIAS2	NUP50	NUP205	NUP88	NUP54	BMI1	HDAC2	NUP35	NUP160	NUP155	TPR	NUP37	RNF2	RANBP2	SUZ12	NUP107	NDC1
Transcription	REACTOME_SUMOYLATION_OF_RNA_BINDING_PROTEINS	NUP98	NUP133	PHC1	HNRNPC	SEH1L	RAE1	HNRNPK	PHC3	NUP153	NUP58	SUMO1	NUP50	NUP205	NUP88	NUP54	BMI1	NUP35	NUP160	NUP155	TPR	NUP37	RNF2	RANBP2	NUP107	NOP58	NDC1
Transcription	REACTOME_SUMOYLATION_OF_DNA_DAMAGE_RESPONSE_AND_REPAIR_PROTEINS	STAG1	PHC3	NUP153	NUP58	SUMO1	NSMCE4A	BRCA1	PIAS2	NSMCE2	NUP50	NUP205	TDG	NUP88	NUP54	BMI1	STAG2	EID3	RAD21	NUP35	NUP160	NUP155	TPR	WRN	NUP37	BLM	RNF2	SMC6	RANBP2	SMC3	NUP107	XRCC4	NDC1	CDKN2A
Transcription	REACTOME_TRANSPORT_OF_MATURE_MRNAS_DERIVED_FROM_INTRONLESS_TRANSCRIPTS	NCBP2	NUP153	NUP58	NUP50	NUP205	NUP88	NUP54	NCBP1	EIF4E	NUP35	NUP160	CPSF2	NUP155	TPR	NUP37	RANBP2	CPSF3	NUP107	NDC1
Transcription	REACTOME_HCMV_LATE_EVENTS	SEH1L	VPS37A	VPS36	RAE1	CHMP3	HNRNPK	NUP153	NUP58	NUP50	NUP205	CHMP2B	NUP88	NUP54	VPS37D	NUP35	NUP160	NUP155	TPR	NUP37	RANBP2	NUP107	NDC1
[truncated: 41 more columns]

## Sheet: S6D Leading Edge Analysis
Supplementary Data S6D. Leading Edge Analysis of GSEA results from RNA-Seq and total proteome experiments performed using Leading Edge Analysis tool within GSEA.
Supplementary Data S6Da. Heat map of log2 Fold Change values of proteins clustered according to the leading edge subsets of significantly (Nom.p-val < 0.05) enriched REACTOME pathways (n=78) from directDIA-MS/MS experiment. Log2 Fold Change values are represented as colors (red - high, blue - low).
Supplementary Data S6Db. Heat map of log2 Fold Change values of transcripts clustered according to the leading edge subsets of significantly (Nom.p-val < 0.05) enriched REACTOME pathways (n=184) from RNA-Seq experiment. Log2 Fold Change values are represented as colors (red - high, blue - low).
Supplementary Data S6Dc. The overlap between the leading edge gene subsets in significantly (Nom.p-val < 0.05) enriched REACTOME pathways (n=78) in total directDIA-MS/MS experiment. Darker color = greater overlap.
Supplementary Data S6Dd. The overlap between the leading edge gene subsets in significantly (Nom.p-val < 0.05) enriched REACTOME pathways (n=184) in RNA-Seq experiment. Darker color = greater overlap.
Supplementary Data S6De. Numbers of leading edge gene subsets in which genes from significantly (Nom.p-val < 0.05) enriched REACTOME pathways (n=78) in directDIA-MS/MS experiment are present.
Supplementary Data S6Df. Numbers of leading edge gene subsets in which genes from significantly (Nom.p-val < 0.05) enriched REACTOME pathways (n=184) in RNA-Seq experiment are present.
