# Supplementary material for: Catechol-O-methyl transferase suppresses cell invasion and interplays with MET signaling in estrogen dependent breast cancer
Source: Sci Rep. 2023 Jan 23;13:1285. doi: 10.1038/s41598-023-28078-1 (PMC9870911; doi:10.1038/s41598-023-28078-1)
Supplement: Supplementary file 7 — Supplementary Information 7. [file 41598_2023_28078_MOESM7_ESM.xlsx]

## Sheet: S7 Pulldown analysis
Supplementary Data S7. Quantitative comparison of all protein groups identified as potential interaction partners of COMT in pulldown assay acquired in DIA-MS/MS between MCF7-GFP-COMT-SBP and MCF7-GFP-SBP.
Comparison	AVG Log2 Ratio	Abs. AVG Log2 Ratio	Pvalue	Qvalue	# of Ratios	UniProtIds	Genes	ProteinDescriptions	ProteinNames	# Unique Total Peptides	% Change	Ratio	Condition Numerator	Condition Denominator	GO Cellular Component	GO Molecular Function	GO Biological Process
ctrl / COMT	-9.17179	9.17179	3.07525e-82	5.53545e-80	195	P21964	COMT	Catechol O-methyltransferase	COMT_HUMAN	25	-99.8266	0.00173387	ctrl	COMT	cytosol,plasma membrane,membrane,integral component of membrane,dendritic spine,intracellular membrane-bounded organelle,cell body,postsynaptic membrane,extracellular exosome,axon,dendrite	magnesium ion binding,protein binding,methyltransferase activity,O-methyltransferase activity,catechol O-methyltransferase activity,Requires Ontology	female pregnancy,learning,short-term memory,estrogen metabolic process,response to organic cyclic compound,cellular response to phosphate starvation,methylation,response to lipopolysaccharide,negative regulation of renal sodium excretion,neurotransmitter catabolic process,dopamine catabolic process,catecholamine catabolic process,response to drug,response to estrogen,negative regulation of dopami…
ctrl / COMT	-5.62536	5.62536	1.93822e-17	1.16293e-15	39	Q9BS26	ERP44	Endoplasmic reticulum resident protein 44	ERP44_HUMAN	11	-97.9742	0.020258	ctrl	COMT	extracellular region,endoplasmic reticulum lumen,endoplasmic reticulum membrane,endoplasmic reticulum-Golgi intermediate compartment,cell surface,specific granule lumen,extracellular exosome	protein disulfide isomerase activity,protein binding	protein folding,response to unfolded protein,glycoprotein metabolic process,response to endoplasmic reticulum stress,neutrophil degranulation,cell redox homeostasis
ctrl / COMT	-5.10312	5.10312	6.34563e-09	1.03838e-07	18	O43291	SPINT2	Kunitz-type protease inhibitor 2	SPIT2_HUMAN	5	-97.0906	0.0290942	ctrl	COMT	extracellular region,cytoplasm,plasma membrane,integral component of membrane	endopeptidase inhibitor activity,serine-type endopeptidase inhibitor activity	neural tube closure,establishment or maintenance of cell polarity,negative regulation of endopeptidase activity,negative regulation of cell-cell adhesion,epithelial cell morphogenesis involved in placental branching,basement membrane organization,cellular response to BMP stimulus,negative regulation of cell motility,negative regulation of neural precursor cell proliferation
ctrl / COMT	-4.47602	4.47602	0.0245566	0.0405522	3	P60468	SEC61B	Protein transport protein Sec61 subunit beta	SC61B_HUMAN	1	-95.5065	0.044935	ctrl	COMT	endoplasmic reticulum,Sec61 translocon complex,endoplasmic reticulum membrane,cytosol,membrane,integral component of membrane,endoplasmic reticulum Sec complex	RNA binding,protein binding,epidermal growth factor binding,P-P-bond-hydrolysis-driven protein transmembrane transporter activity,ARF guanyl-nucleotide exchange factor activity	ER-associated ubiquitin-dependent protein catabolic process,retrograde protein transport, ER to cytosol,posttranslational protein targeting to membrane, translocation,SRP-dependent cotranslational protein targeting to membrane, translocation
ctrl / COMT	-4.32903	4.32903	0.00852975	0.019684	3	P61619;Q9H9S3	SEC61A1;SEC61A2	Protein transport protein Sec61 subunit alpha isoform 1;Protein transport protein Sec61 subunit alpha isoform 2	S61A1_HUMAN;S61A2_HUMAN	1	-95.0245	0.0497546	ctrl	COMT	endoplasmic reticulum membrane,cytosol,membrane,integral component of endoplasmic reticulum membrane,Sec61 translocon complex,endoplasmic reticulum;cytosol,integral component of membrane,endoplasmic reticulum,Sec61 translocon complex,endoplasmic reticulum membrane	calcium channel activity,protein binding,ribosome binding,signal sequence binding,protein transmembrane transporter activity;molecular_function,ribosome binding,protein transmembrane transporter activity,signal sequence binding	cotranslational protein targeting to membrane,SRP-dependent cotranslational protein targeting to membrane,posttranslational protein targeting to membrane,endoplasmic reticulum organization,posttranslational protein targeting to membrane, translocation,response to interferon-gamma,pronephric nephron development,protein targeting to ER,calcium ion transmembrane transport,SRP-dependent cotranslation…
ctrl / COMT	-3.9328	3.9328	0.000337688	0.00135075	9	P08754	GNAI3	Guanine nucleotide-binding protein G(i) subunit alpha	GNAI3_HUMAN	4	-93.452	0.0654803	ctrl	COMT	nucleus,nucleolus,cytoplasm,lysosomal membrane,centrosome,plasma membrane,membrane,midbody,zymogen granule,membrane raft,extracellular exosome,Golgi membrane,endoplasmic reticulum membrane,heterotrimeric G-protein complex	GTPase activity,protein binding,GTP binding,GDP binding,protein domain specific binding,G-protein coupled serotonin receptor binding,GTPase activating protein binding,metal ion binding,G-protein beta/gamma-subunit complex binding,G-protein coupled receptor binding	protein folding,vesicle fusion,cell cycle,G-protein coupled receptor signaling pathway,adenylate cyclase-inhibiting G-protein coupled receptor signaling pathway,negative regulation of adenylate cyclase activity,dopamine receptor signaling pathway,brain development,positive regulation of macroautophagy,positive regulation of superoxide anion generation,positive regulation of NAD(P)H oxidase activi…
ctrl / COMT	-3.7008	3.7008	4.71806e-08	5.66168e-07	21	O15260	SURF4	Surfeit locus protein 4	SURF4_HUMAN	4	-92.3096	0.0769036	ctrl	COMT	Golgi membrane,endoplasmic reticulum membrane,endoplasmic reticulum-Golgi intermediate compartment,cytosol,plasma membrane,integral component of membrane,transport vesicle,endoplasmic reticulum-Golgi intermediate compartment membrane,azurophil granule membrane	protein binding	retrograde vesicle-mediated transport, Golgi to ER,Golgi organization,positive regulation of organelle organization,neutrophil degranulation,protein exit from endoplasmic reticulum,early endosome to Golgi transport
ctrl / COMT	-3.68208	3.68208	1.81214e-05	9.59367e-05	9	Q969X5	ERGIC1	Endoplasmic reticulum-Golgi intermediate compartment protein 1	ERGI1_HUMAN	3	-92.2092	0.0779083	ctrl	COMT	Golgi membrane,nucleoplasm,endoplasmic reticulum membrane,endoplasmic reticulum-Golgi intermediate compartment,membrane,integral component of membrane,endoplasmic reticulum-Golgi intermediate compartment membrane,intracellular membrane-bounded organelle	protein binding	ER to Golgi vesicle-mediated transport,retrograde vesicle-mediated transport, Golgi to ER
ctrl / COMT	-3.51531	3.51531	0.00650294	0.0166661	6	O00767	SCD	Acyl-CoA desaturase	ACOD_HUMAN	2	-91.2545	0.087455	ctrl	COMT	nucleolus,endoplasmic reticulum,endoplasmic reticulum membrane,membrane,integral component of membrane,integral component of endoplasmic reticulum membrane	stearoyl-CoA 9-desaturase activity,iron ion binding,protein binding,oxidoreductase activity,palmitoyl-CoA 9-desaturase activity	unsaturated fatty acid biosynthetic process,regulation of cholesterol biosynthetic process,fatty-acyl-CoA biosynthetic process,oxidation-reduction process,Requires Ontology,monounsaturated fatty acid biosynthetic process,response to fatty acid
ctrl / COMT	-3.445	3.445	0.00387424	0.0108963	12	O43570	CA12	Carbonic anhydrase 12	CAH12_HUMAN	4	-90.8177	0.0918233	ctrl	COMT	plasma membrane,integral component of membrane	carbonate dehydratase activity,zinc ion binding	bicarbonate transport,chloride ion homeostasis
ctrl / COMT	-3.36106	3.36106	0.0190387	0.0342861	3	P24539	ATP5PB	ATP synthase F(0) complex subunit B1, mitochondrial	AT5F1_HUMAN	1	-90.2676	0.0973239	ctrl	COMT	nucleus,nucleoplasm,mitochondrion,mitochondrial inner membrane,mitochondrial proton-transporting ATP synthase complex,mitochondrial matrix,membrane,mitochondrial proton-transporting ATP synthase complex, coupling factor F(o)	protein binding,transmembrane transporter activity,ATPase activity,proton-transporting ATP synthase activity, rotational mechanism	ATP biosynthetic process,substantia nigra development,cristae formation,mitochondrial ATP synthesis coupled proton transport,Requires Ontology,ATP synthesis coupled proton transport
ctrl / COMT	-3.32061	3.32061	0.141708	0.132163	3	Q6UW68	TMEM205	Transmembrane protein 205	TM205_HUMAN	1	-89.9909	0.100091	ctrl	COMT	integral component of membrane
ctrl / COMT	-3.27977	3.27977	0.0756711	0.090204	3	O00483	NDUFA4	Cytochrome c oxidase subunit NDUFA4	NDUA4_HUMAN	1	-89.7035	0.102965	ctrl	COMT	mitochondrion,mitochondrial inner membrane,mitochondrial respiratory chain complex I,mitochondrial respiratory chain complex IV	protein binding,NADH dehydrogenase (ubiquinone) activity,macromolecular complex binding,cytochrome-c oxidase activity	mitochondrial electron transport, NADH to ubiquinone,mitochondrial electron transport, cytochrome c to oxygen,hydrogen ion transmembrane transport
ctrl / COMT	-3.22988	3.22988	1.87006e-06	1.68305e-05	9	Q9Y5M8	SRPRB	Signal recognition particle receptor subunit beta	SRPRB_HUMAN	3	-89.3412	0.106588	ctrl	COMT	cytoplasm,endoplasmic reticulum membrane,cytoplasmic microtubule,membrane,integral component of membrane	GTP binding	IRE1-mediated unfolded protein response
ctrl / COMT	-3.21094	3.21094	4.76047e-05	0.00023159	12	Q01650	SLC7A5	Large neutral amino acids transporter small subunit 1	LAT1_HUMAN	4	-89.2003	0.107997	ctrl	COMT	cytosol,plasma membrane,membrane,integral component of membrane,apical plasma membrane,intracellular membrane-bounded organelle,extracellular exosome	protein binding,amino acid transmembrane transporter activity,neutral amino acid transmembrane transporter activity,peptide antigen binding,L-amino acid transmembrane transporter activity	cellular amino acid metabolic process,nervous system development,neutral amino acid transport,cell differentiation,leukocyte migration,L-alpha-amino acid transmembrane transport,amino acid transmembrane transport
ctrl / COMT	-3.20262	3.20262	0.000950198	0.00329828	6	P50416	CPT1A	Carnitine O-palmitoyltransferase 1, liver isoform	CPT1A_HUMAN	2	-89.1379	0.108621	ctrl	COMT	mitochondrion,mitochondrial outer membrane,membrane,integral component of mitochondrial outer membrane	carnitine O-palmitoyltransferase activity,identical protein binding,palmitoleoyltransferase activity	long-chain fatty acid metabolic process,glucose metabolic process,fatty acid beta-oxidation,triglyceride metabolic process,carnitine shuttle,circadian rhythm,carnitine metabolic process,response to organic cyclic compound,regulation of lipid metabolic process,epithelial cell differentiation,positive regulation of fatty acid beta-oxidation,response to drug,eating behavior,regulation of insulin sec…
ctrl / COMT	-3.10017	3.10017	3.47881e-06	2.72255e-05	12	P62873	GNB1	Guanine nucleotide-binding protein G(I)/G(S)/G(T) subunit beta-1	GBB1_HUMAN	4	-88.3385	0.116615	ctrl	COMT	photoreceptor inner segment,lysosomal membrane,cytosol,heterotrimeric G-protein complex,plasma membrane,membrane,dendrite,photoreceptor outer segment membrane,cell body,extracellular exosome,photoreceptor disc membrane,extracellular vesicle	GTPase activity,protein binding,spectrin binding,macromolecular complex binding,alkylglycerophosphoethanolamine phosphodiesterase activity,GTPase binding	protein folding,signal transduction,G-protein coupled receptor signaling pathway,adenylate cyclase-activating dopamine receptor signaling pathway,phospholipase C-activating G-protein coupled receptor signaling pathway,positive regulation of cytosolic calcium ion concentration,G-protein coupled acetylcholine receptor signaling pathway,Wnt signaling pathway, calcium modulating pathway,Ras protein s…
ctrl / COMT	-3.08583	3.08583	0.00348372	0.010114	6	P30519	HMOX2	Heme oxygenase 2	HMOX2_HUMAN	2	-88.222	0.11778	ctrl	COMT	endoplasmic reticulum membrane,plasma membrane,membrane,specific granule membrane	heme oxygenase (decyclizing) activity,protein binding,metal ion binding,heme binding	response to hypoxia,cellular iron ion homeostasis,heme catabolic process,neutrophil degranulation,iron ion homeostasis,heme oxidation,response to oxidative stress
ctrl / COMT	-3.01546	3.01546	0.0395324	0.0569267	3	Q9H3N1	TMX1	Thioredoxin-related transmembrane protein 1	TMX1_HUMAN	1	-87.6332	0.123668	ctrl	COMT	endoplasmic reticulum membrane,integral component of membrane	disulfide oxidoreductase activity	response to endoplasmic reticulum stress,cell redox homeostasis,oxidation-reduction process
ctrl / COMT	-2.9591	2.9591	0.00204438	0.00645593	3	Q9Y3E5	PTRH2	Peptidyl-tRNA hydrolase 2, mitochondrial	PTH2_HUMAN	1	-87.1405	0.128595	ctrl	COMT	mitochondrion,cytosol,membrane	aminoacyl-tRNA hydrolase activity,protein binding	apoptotic process,negative regulation of gene expression,positive regulation of anoikis,negative regulation of anoikis
ctrl / COMT	-2.91051	2.91051	0.197814	0.166385	3	O95197	RTN3	Reticulon-3	RTN3_HUMAN	1	-86.7	0.133	ctrl	COMT	Golgi membrane,extracellular space,endoplasmic reticulum,endoplasmic reticulum membrane,plasma membrane,integral component of membrane,synapse	protein binding	apoptotic process,viral process,vesicle-mediated transport,endoplasmic reticulum tubular network organization,endoplasmic reticulum tubular network assembly
ctrl / COMT	-2.71149	2.71149	0.00134981	0.00449936	12	Q8N490	PNKD	Probable hydrolase PNKD	PNKD_HUMAN	3	-84.7327	0.152673	ctrl	COMT	nucleus,mitochondrion,membrane	hydroxyacylglutathione hydrolase activity,protein binding,metal ion binding	methylglyoxal catabolic process to D-lactate via S-lactoyl-glutathione,regulation of synaptic transmission, dopaminergic,regulation of dopamine metabolic process,negative regulation of neurotransmitter secretion,neuromuscular process controlling posture
ctrl / COMT	-2.70421	2.70421	0.0170139	0.0320036	6	P40616	ARL1	ADP-ribosylation factor-like protein 1	ARL1_HUMAN	2	-84.6555	0.153445	ctrl	COMT	cytoplasm,Golgi apparatus,trans-Golgi network,cytosol,trans-Golgi network membrane	GTPase activity,GTP binding,enzyme activator activity,protein domain specific binding,metal ion binding	Golgi organization,toxin metabolic process,activation of phospholipase D activity,protein localization to Golgi apparatus,retrograde transport, endosome to Golgi,Golgi vesicle transport,vesicle-mediated transport,intracellular protein transport
ctrl / COMT	-2.6632	2.6632	0.00334172	0.00986082	6	P37268	FDFT1	Squalene synthase	FDFT_HUMAN	2	-84.2131	0.157869	ctrl	COMT	endoplasmic reticulum,endoplasmic reticulum membrane,integral component of membrane	protein binding,squalene synthase activity,farnesyl-diphosphate farnesyltransferase activity	steroid biosynthetic process,cholesterol biosynthetic process,ergosterol biosynthetic process,isoprenoid biosynthetic process,regulation of lipid metabolic process,regulation of cholesterol biosynthetic process,farnesyl diphosphate metabolic process
ctrl / COMT	-2.61313	2.61313	0.0158259	0.0307566	3	Q9BRX8	PRXL2A	Peroxiredoxin-like 2A	PXL2A_HUMAN	1	-83.6556	0.163444	ctrl	COMT	extracellular region,cytoplasm	antioxidant activity	regulation of osteoclast differentiation,oxidation-reduction process,cellular oxidant detoxification
ctrl / COMT	-2.52884	2.52884	6.75059e-06	4.50039e-05	21	Q00325	SLC25A3	Phosphate carrier protein, mitochondrial	MPCP_HUMAN	6	-82.6722	0.173278	ctrl	COMT	mitochondrion,mitochondrial inner membrane,integral component of plasma membrane,membrane,extracellular exosome,integral component of mitochondrial inner membrane	phosphate:proton symporter activity,macromolecular complex binding,inorganic phosphate transmembrane transporter activity	hydrogen ion transmembrane transport,phosphate ion transmembrane transport
ctrl / COMT	-2.49648	2.49648	0.177584	0.153679	9	P40227	CCT6A	T-complex protein 1 subunit zeta	TCPZ_HUMAN	4	-82.2792	0.177208	ctrl	COMT	cytoplasm,cytosol,chaperonin-containing T-complex,microtubule,extracellular exosome	RNA binding,protein binding,ATP binding,unfolded protein binding,WD40-repeat domain binding	protein folding,positive regulation of telomere maintenance via telomerase,protein stabilization,positive regulation of establishment of protein localization to telomere,positive regulation of protein localization to Cajal body,positive regulation of telomerase RNA localization to Cajal body
ctrl / COMT	-2.47758	2.47758	0.0184822	0.0342861	6	P62820	RAB1A	Ras-related protein Rab-1A	RAB1A_HUMAN	2	-82.0455	0.179545	ctrl	COMT	Golgi membrane,early endosome,Golgi apparatus,cytosol,transport vesicle membrane,melanosome,extracellular exosome,endoplasmic reticulum membrane	GTPase activity,protein binding,GTP binding,cadherin binding	autophagosome assembly,ER to Golgi vesicle-mediated transport,retrograde vesicle-mediated transport, Golgi to ER,endocytosis,autophagy,Golgi organization,vesicle-mediated transport,cell migration,virion assembly,growth hormone secretion,melanosome transport,substrate adhesion-dependent cell spreading,defense response to bacterium,post-translational protein modification,vesicle transport along mic…
ctrl / COMT	-2.44372	2.44372	1.45081e-47	1.30573e-45	114	P11021	HSPA5	Endoplasmic reticulum chaperone BiP	BIP_HUMAN	24	-81.6191	0.183809	ctrl	COMT	nucleus,cytoplasm,mitochondrion,endoplasmic reticulum,endoplasmic reticulum lumen,endoplasmic reticulum membrane,smooth endoplasmic reticulum,endoplasmic reticulum-Golgi intermediate compartment,cytosol,plasma membrane,focal adhesion,cell surface,membrane,integral component of endoplasmic reticulum membrane,midbody,macromolecular complex,endoplasmic reticulum chaperone complex,melanosome,intracel…	calcium ion binding,protein binding,ATPase activity,enzyme binding,protein domain specific binding,ubiquitin protein ligase binding,ribosome binding,cadherin binding,unfolded protein binding,chaperone binding,misfolded protein binding,protein binding involved in protein folding,heat shock protein binding,ATPase activity, coupled,ATP binding	luteolysis,ER overload response,positive regulation of neuron projection development,cerebellum structural organization,cerebellar Purkinje cell layer development,substantia nigra development,neuron differentiation,positive regulation of cell migration,ER-associated ubiquitin-dependent protein catabolic process,negative regulation of transforming growth factor beta receptor signaling pathway,endo…
ctrl / COMT	-2.33879	2.33879	0.0486469	0.0648625	3	Q14108	SCARB2	Lysosome membrane protein 2	SCRB2_HUMAN	1	-80.2324	0.197676	ctrl	COMT	Golgi membrane,lysosomal membrane,endoplasmic reticulum membrane,plasma membrane,focal adhesion,endosome membrane,membrane,integral component of membrane,clathrin-coated vesicle membrane,endocytic vesicle membrane,late endosome membrane,lysosomal lumen,extracellular exosome	virus receptor activity,phosphatidylserine binding,transmembrane signaling receptor activity,scavenger receptor activity,protein binding,phospholipid transporter activity,protein transporter activity,cholesterol binding,enzyme binding,phosphatidylcholine binding,protein homodimerization activity,chaperone binding	protein targeting to lysosome,receptor-mediated endocytosis,positive regulation of neuron projection development,aminophospholipid transport,regulation of cellular carbohydrate catabolic process,viral entry into host cell,membrane organization,regulation of endosome organization,regulation of glucosylceramidase activity,Requires Ontology
ctrl / COMT	-2.31659	2.31659	0.0636566	0.0774202	3	P60059	SEC61G	Protein transport protein Sec61 subunit gamma	SC61G_HUMAN	1	-79.9259	0.200741	ctrl	COMT	endoplasmic reticulum membrane,cytosol,membrane,integral component of membrane	protein binding,protein transporter activity,P-P-bond-hydrolysis-driven protein transmembrane transporter activity	protein targeting to ER,protein transmembrane transport
ctrl / COMT	-2.30489	2.30489	0.00258923	0.0077677	6	Q9HCU5	PREB	Prolactin regulatory element-binding protein	PREB_HUMAN	2	-79.7625	0.202375	ctrl	COMT	Golgi membrane,nucleus,endoplasmic reticulum membrane,membrane,integral component of endoplasmic reticulum membrane,endoplasmic reticulum exit site	DNA binding,guanyl-nucleotide exchange factor activity,Sar guanyl-nucleotide exchange factor activity,protein binding,GTPase binding,GTPase activator activity	ER to Golgi vesicle-mediated transport,protein exit from endoplasmic reticulum,IRE1-mediated unfolded protein response,positive regulation of GTPase activity,COPII vesicle coating,regulation of COPII vesicle coating,protein secretion
ctrl / COMT	-2.26077	2.26077	0.0925537	0.102207	3	Q8N5K1	CISD2	CDGSH iron-sulfur domain-containing protein 2	CISD2_HUMAN	1	-79.134	0.20866	ctrl	COMT	mitochondrial outer membrane,endoplasmic reticulum,endoplasmic reticulum membrane,membrane,integral component of membrane,macromolecular complex,perinuclear endoplasmic reticulum	RNA binding,protein binding,protein homodimerization activity,metal ion binding,2 iron, 2 sulfur cluster binding	mitophagy,multicellular organism aging,regulation of autophagy
ctrl / COMT	-2.21591	2.21591	0.0607682	0.0754364	3	O14735	CDIPT	CDP-diacylglycerol--inositol 3-phosphatidyltransferase	CDIPT_HUMAN	1	-78.4749	0.215251	ctrl	COMT	Golgi membrane,endoplasmic reticulum membrane,plasma membrane,membrane,integral component of membrane,Golgi apparatus	CDP-diacylglycerol-inositol 3-phosphatidyltransferase activity,protein binding,diacylglycerol binding,manganese ion binding,carbohydrate binding,alcohol binding	phosphatidylinositol biosynthetic process,CDP-diacylglycerol metabolic process
ctrl / COMT	-2.21042	2.21042	5.53219e-06	3.82998e-05	21	P05141	SLC25A5	ADP/ATP translocase 2	ADT2_HUMAN	7	-78.3929	0.216071	ctrl	COMT	nucleus,mitochondrion,mitochondrial inner membrane,integral component of plasma membrane,membrane,mitochondrial nucleoid,membrane raft,MMXD complex	RNA binding,protein binding,adenine transmembrane transporter activity,ubiquitin protein ligase binding,ATP:ADP antiporter activity	chromosome segregation,positive regulation of cell proliferation,adenine transport,ADP transport,ATP transport,viral process,regulation of insulin secretion,transmembrane transport,negative regulation of mitochondrial outer membrane permeabilization involved in apoptotic signaling pathway,cellular response to leukemia inhibitory factor
ctrl / COMT	-2.16284	2.16284	0.000189472	0.000793141	15	Q96AG4	LRRC59	Leucine-rich repeat-containing protein 59	LRC59_HUMAN	5	-77.6683	0.223317	ctrl	COMT	nuclear envelope,endoplasmic reticulum,endoplasmic reticulum membrane,membrane,integral component of membrane,organelle membrane,mitochondrial nucleoid,cytoplasm	RNA binding,cadherin binding
ctrl / COMT	-2.12672	2.12672	3.79857e-10	8.54678e-09	30	P08195	SLC3A2	4F2 cell-surface antigen heavy chain	4F2_HUMAN	10	-77.1022	0.228978	ctrl	COMT	nucleus,cytosol,plasma membrane,cell surface,membrane,integral component of membrane,apical plasma membrane,melanosome,extracellular exosome	RNA binding,double-stranded RNA binding,catalytic activity,calcium:sodium antiporter activity,protein binding,neutral amino acid transmembrane transporter activity,cadherin binding	carbohydrate metabolic process,calcium ion transport,amino acid transport,tryptophan transport,sodium ion transmembrane transport,response to exogenous dsRNA,leukocyte migration,L-alpha-amino acid transmembrane transport,L-leucine import into cell
ctrl / COMT	-2.12411	2.12411	1.64132e-05	9.23245e-05	6	O14980	XPO1	Exportin-1	XPO1_HUMAN	2	-77.0608	0.229392	ctrl	COMT	kinetochore,nucleus,nuclear envelope,annulate lamellae,nucleoplasm,nucleolus,cytoplasm,cytosol,Cajal body,membrane,nuclear membrane,macromolecular complex,intracellular membrane-bounded organelle,host cell,ribonucleoprotein complex	RNA binding,nuclear export signal receptor activity,transporter activity,protein binding,Ran GTPase binding,protein transporter activity,protein domain specific binding	ribosomal subunit export from nucleus,ribosomal large subunit export from nucleus,ribosomal small subunit export from nucleus,negative regulation of transcription from RNA polymerase II promoter,protein export from nucleus,nucleocytoplasmic transport,regulation of centrosome duplication,viral process,protein localization to nucleus,regulation of protein catabolic process,ribosome biogenesis,respo…
ctrl / COMT	-2.0715	2.0715	0.295954	0.217272	6	O60814;P06899;P23527;P33778;P57053;P58876;P62807;Q16778;Q5QNW6;Q8N257;Q93079;Q99877;Q99879;Q99880	HIST1H2BK;HIST1H2BJ;HIST1H2BO;HIST1H2BB;H2BFS;HIST1H2BD;HIST1H2BC;HIST2H2BE;HIST2H2BF;HIST3H2BB;HIST1H2BH;HIST1H2BN;HIST1H2BM;HIST1H2BL	Histone H2B type 1-K;Histone H2B type 1-J;Histone H2B type 1-O;Histone H2B type 1-B;Histone H2B type F-S;Histone H2B type 1-D;Histone H2B type 1-C/E/F/G/I;Histone H2B type 2-E;Histone H2B type 2-F;Histone H2B type 3-B;Histone H2B type 1-H;Histone H2B type 1-N;Histone H2B type 1-M;Histone H2B type 1-L	H2B1K_HUMAN;H2B1J_HUMAN;H2B1O_HUMAN;H2B1B_HUMAN;H2BFS_HUMAN;H2B1D_HUMAN;H2B1C_HUMAN;H2B2E_HUMAN;H2B2F_HUMAN;H2B3B_HUMAN;H2B1H_HUMAN;H2B1N_HUMAN;H2B1M_HUMAN;H2B1L_HUMAN	1	-76.2087	0.237913	ctrl	COMT	nucleosome,extracellular space,nucleus,nucleoplasm,cytosol;nucleosome,extracellular space,nucleus,nucleoplasm,cytosol,plasma membrane;nucleosome,nucleus,nucleoplasm,cytosol;nuclear chromosome, telomeric region,nucleosome,nucleus,nucleoplasm,cytosol;nucleosome,extracellular space,nucleus,nucleoplasm,cytosol;nucleosome,nucleus,nucleoplasm,cytosol,extracellular exosome;nucleosome,extracellular space…	molecular_function,protein heterodimerization activity,DNA binding;lipopolysaccharide binding,DNA binding,protein binding,protein heterodimerization activity;DNA binding,protein heterodimerization activity;DNA binding,protein binding,protein heterodimerization activity;protein heterodimerization activity,DNA binding;molecular_function,protein heterodimerization activity,DNA binding;DNA binding,pr…	innate immune response in mucosa,protein ubiquitination,antibacterial humoral response,killing of cells of other organism,defense response to Gram-negative bacterium,defense response to Gram-positive bacterium,Requires Ontology,nucleosome assembly;innate immune response in mucosa,nucleosome assembly,negative regulation of tumor necrosis factor-mediated signaling pathway,protein ubiquitination,ant…
ctrl / COMT	-2.04988	2.04988	0.127707	0.123696	3	Q9P035	HACD3	Very-long-chain (3R)-3-hydroxyacyl-CoA dehydratase 3	HACD3_HUMAN	1	-75.8497	0.241503	ctrl	COMT	mitochondrion,endoplasmic reticulum,endoplasmic reticulum membrane,cytosol,focal adhesion,integral component of membrane,nuclear membrane	GTPase activator activity,protein binding,3-hydroxyacyl-CoA dehydratase activity,enzyme binding,Requires Ontology,3-hydroxy-behenoyl-CoA dehydratase activity,3-hydroxy-lignoceroyl-CoA dehydratase activity	I-kappaB kinase/NF-kappaB signaling,activation of JUN kinase activity,small GTPase mediated signal transduction,Rho protein signal transduction,Rac protein signal transduction,fatty acid elongation,very long-chain fatty acid biosynthetic process,positive regulation of GTPase activity,positive regulation of viral genome replication,positive regulation by virus of viral protein levels in host cell,…
ctrl / COMT	-2.0381	2.0381	0.438161	0.276217	9	P62805	HIST1H4A	Histone H4	H4_HUMAN	3	-75.6515	0.243485	ctrl	COMT	nuclear chromosome,nuclear chromosome, telomeric region,nucleosome,nuclear nucleosome,extracellular region,nucleus,nucleoplasm,membrane,macromolecular complex,extracellular exosome	DNA binding,RNA binding,protein binding,protein domain specific binding,protein heterodimerization activity	chromatin silencing at rDNA,double-strand break repair via nonhomologous end joining,nucleosome assembly,DNA replication-dependent nucleosome assembly,DNA replication-independent nucleosome assembly,DNA-templated transcription, initiation,telomere capping,telomere organization,CENP-A containing nucleosome assembly,cellular protein metabolic process,regulation of megakaryocyte differentiation,nega…
ctrl / COMT	-1.98778	1.98778	0.000441832	0.00169212	12	P61106	RAB14	Ras-related protein Rab-14	RAB14_HUMAN	4	-74.7874	0.252126	ctrl	COMT	Golgi membrane,lysosome,lysosomal membrane,early endosome,late endosome,rough endoplasmic reticulum,Golgi stack,trans-Golgi network,cytosol,plasma membrane,trans-Golgi network transport vesicle,early endosome membrane,nuclear outer membrane-endoplasmic reticulum membrane network,intracellular membrane-bounded organelle,phagocytic vesicle,perinuclear region of cytoplasm,recycling endosome,recyclin…	GTPase activity,protein binding,GTP binding,GDP binding,myosin V binding	phosphatidylinositol biosynthetic process,Golgi to endosome transport,fibroblast growth factor receptor signaling pathway,vesicle-mediated transport,endocytic recycling,regulation of protein localization,defense response to bacterium,neutrophil degranulation,regulation of embryonic development,intracellular transport,intracellular protein transport,phagolysosome assembly involved in apoptotic cel…
ctrl / COMT	-1.98566	1.98566	0.00196089	0.00630285	6	P68366	TUBA4A	Tubulin alpha-4A chain	TBA4A_HUMAN	1	-74.7502	0.252498	ctrl	COMT	extracellular region,cytosol,cytoskeleton,microtubule,microtubule cytoskeleton,extracellular exosome,cytoplasm	GTPase activity,protein binding,protein kinase binding,GTP binding,structural constituent of cytoskeleton	G2/M transition of mitotic cell cycle,platelet degranulation,regulation of G2/M transition of mitotic cell cycle,ciliary basal body docking,microtubule-based process,mitotic cell cycle,microtubule cytoskeleton organization
ctrl / COMT	-1.9603	1.9603	0.0218346	0.0370752	6	Q15005	SPCS2	Signal peptidase complex subunit 2	SPCS2_HUMAN	2	-74.3025	0.256975	ctrl	COMT	endoplasmic reticulum membrane,integral component of membrane,organelle membrane,signal peptidase complex	peptidase activity	signal peptide processing,protein targeting to ER
ctrl / COMT	-1.9134	1.9134	7.24449e-05	0.00034316	15	P04844	RPN2	Dolichyl-diphosphooligosaccharide--protein glycosyltransferase subunit 2	RPN2_HUMAN	4	-73.4534	0.265466	ctrl	COMT	autophagosome membrane,endoplasmic reticulum membrane,rough endoplasmic reticulum,oligosaccharyltransferase complex,membrane,integral component of membrane	protein binding,ribosome binding,dolichyl-diphosphooligosaccharide-protein glycotransferase activity	cellular protein modification process,aging,protein N-linked glycosylation via asparagine,response to drug,protein N-linked glycosylation
ctrl / COMT	-1.90645	1.90645	0.199941	0.166512	3	P10412;P16402;P16403	HIST1H1E;HIST1H1D;HIST1H1C	Histone H1.4;Histone H1.3;Histone H1.2	H14_HUMAN;H13_HUMAN;H12_HUMAN	1	-73.3253	0.266747	ctrl	COMT	nucleus,nuclear heterochromatin,nuclear nucleosome;nucleosome,nuclear chromatin,nuclear euchromatin,nucleus;nucleosome,nucleus,nuclear euchromatin,transcriptionally active chromatin	RNA binding,protein binding,chromatin DNA binding,dATP binding,ADP binding,AMP binding,double-stranded DNA binding,ATP binding,calcium ion binding,nucleosomal DNA binding,GTP binding;RNA binding,chromatin DNA binding,nucleosomal DNA binding,double-stranded DNA binding,protein binding;RNA binding,protein binding,chromatin DNA binding,nucleosomal DNA binding,double-stranded DNA binding	nucleosome assembly,negative regulation of transcription from RNA polymerase II promoter,nucleosome positioning,negative regulation of chromatin silencing,regulation of transcription, DNA-templated,histone H3-K4 trimethylation,negative regulation of DNA recombination,chromosome condensation,histone H3-K27 trimethylation;negative regulation of transcription from RNA polymerase II promoter,nucleoso…
ctrl / COMT	-1.89079	1.89079	0.0359279	0.0534465	3	P00387	CYB5R3	NADH-cytochrome b5 reductase 3	NB5R3_HUMAN	1	-73.0341	0.269659	ctrl	COMT	extracellular region,cytoplasm,mitochondrion,mitochondrial outer membrane,endoplasmic reticulum,endoplasmic reticulum membrane,lipid particle,hemoglobin complex,membrane,azurophil granule lumen	cytochrome-b5 reductase activity, acting on NAD(P)H,protein binding,AMP binding,ADP binding,NAD binding,FAD binding	cholesterol biosynthetic process,xenobiotic metabolic process,blood circulation,L-ascorbic acid metabolic process,neutrophil degranulation,oxidation-reduction process
ctrl / COMT	-1.87973	1.87973	0.0188955	0.0342861	6	O43169	CYB5B	Cytochrome b5 type B	CYB5B_HUMAN	2	-72.8266	0.271734	ctrl	COMT	mitochondrial outer membrane,membrane,integral component of membrane	protein binding,heme binding,metal ion binding	xenobiotic metabolic process,oxidation-reduction process
ctrl / COMT	-1.8425	1.8425	0.143267	0.132928	3	Q7L1Q6	BZW1	Basic leucine zipper and W2 domain-containing protein 1	BZW1_HUMAN	1	-72.1162	0.278838	ctrl	COMT	cytoplasm,membrane	RNA binding,cadherin binding
ctrl / COMT	-1.82314	1.82314	0.0583225	0.0734129	3	Q96G23	CERS2	Ceramide synthase 2	CERS2_HUMAN	1	-71.7394	0.282606	ctrl	COMT	endoplasmic reticulum membrane,membrane,integral component of membrane,nuclear membrane,endoplasmic reticulum	DNA binding,protein binding,sphingosine N-acyltransferase activity	sphingolipid biosynthetic process,negative regulation of axon regeneration,negative regulation of Schwann cell migration,negative regulation of Schwann cell proliferation involved in axon regeneration,ceramide biosynthetic process
ctrl / COMT	-1.81509	1.81509	0.0132512	0.027735	9	P61019	RAB2A	Ras-related protein Rab-2A	RAB2A_HUMAN	3	-71.5813	0.284187	ctrl	COMT	Golgi membrane,nucleus,lysosomal membrane,endoplasmic reticulum membrane,cytosol,endoplasmic reticulum-Golgi intermediate compartment membrane,melanosome,extracellular exosome,Golgi apparatus	GTPase activity,protein binding,GTP binding,GDP binding	Golgi organization,post-translational protein modification,ER to Golgi vesicle-mediated transport,intracellular protein transport,Rab protein signal transduction
ctrl / COMT	-1.78104	1.78104	5.00783e-07	5.30241e-06	24	P04843	RPN1	Dolichyl-diphosphooligosaccharide--protein glycosyltransferase subunit 1	RPN1_HUMAN	8	-70.9026	0.290974	ctrl	COMT	endoplasmic reticulum,endoplasmic reticulum membrane,rough endoplasmic reticulum,cytosol,oligosaccharyltransferase complex,membrane,integral component of membrane,melanosome	RNA binding,protein binding,dolichyl-diphosphooligosaccharide-protein glycotransferase activity	cellular protein modification process,protein N-linked glycosylation via asparagine
ctrl / COMT	-1.77923	1.77923	0.204532	0.16888	3	P61026	RAB10	Ras-related protein Rab-10	RAB10_HUMAN	1	-70.8661	0.291339	ctrl	COMT	Golgi membrane,endosome,endoplasmic reticulum membrane,Golgi apparatus,trans-Golgi network,cytosol,plasma membrane,cell-cell adherens junction,focal adhesion,cilium,cytoplasmic vesicle membrane,secretory granule membrane,phagocytic vesicle membrane,insulin-responsive compartment,perinuclear region of cytoplasm,recycling endosome,recycling endosome membrane,extracellular exosome,exocytic vesicle,e…	protein binding,GTP binding,GDP binding,myosin V binding,cadherin binding involved in cell-cell adhesion,GTPase activity	Golgi to plasma membrane transport,axonogenesis,vesicle-mediated transport,endosomal transport,antigen processing and presentation,polarized epithelial cell differentiation,cellular response to insulin stimulus,Golgi to plasma membrane protein transport,neutrophil degranulation,establishment of neuroblast polarity,endoplasmic reticulum tubular network organization,protein localization to plasma m…
ctrl / COMT	-1.68489	1.68489	0.0190478	0.0342861	9	P55060	CSE1L	Exportin-2	XPO2_HUMAN	4	-68.8973	0.311027	ctrl	COMT	nucleus,nucleoplasm,cytoplasm,cytosol,membrane,extracellular exosome,nuclear envelope	protein binding,Ran GTPase binding,nuclear export signal receptor activity,protein transporter activity	apoptotic process,cell proliferation,protein export from nucleus,protein import into nucleus
ctrl / COMT	-1.66404	1.66404	0.0310758	0.047809	6	P39656	DDOST	Dolichyl-diphosphooligosaccharide--protein glycosyltransferase 48 kDa subunit	OST48_HUMAN	2	-68.4447	0.315553	ctrl	COMT	endoplasmic reticulum,endoplasmic reticulum membrane,plasma membrane,oligosaccharyltransferase complex,membrane,integral component of membrane,macromolecular complex,azurophil granule membrane,intracellular membrane-bounded organelle	protein binding,oligosaccharyl transferase activity,dolichyl-diphosphooligosaccharide-protein glycotransferase activity	protein glycosylation,protein N-linked glycosylation,protein N-linked glycosylation via asparagine,response to cytokine,T cell activation,neutrophil degranulation
ctrl / COMT	-1.56634	1.56634	1.50551e-06	1.50516e-05	27	P27824	CANX	Calnexin	CALX_HUMAN	7	-66.2337	0.337663	ctrl	COMT	endoplasmic reticulum,endoplasmic reticulum lumen,endoplasmic reticulum membrane,smooth endoplasmic reticulum,rough endoplasmic reticulum,ribosome,membrane,axon,dendrite cytoplasm,melanosome,neuronal cell body,dendritic spine,ER-mitochondrion membrane contact site,endoplasmic reticulum quality control compartment,extracellular exosome,integral component of lumenal side of endoplasmic reticulum me…	RNA binding,calcium ion binding,protein binding,carbohydrate binding,apolipoprotein binding,ionotropic glutamate receptor binding,unfolded protein binding	antigen processing and presentation of peptide antigen via MHC class I,protein folding,aging,protein secretion,antigen processing and presentation of exogenous peptide antigen via MHC class II,protein folding in endoplasmic reticulum,synaptic vesicle endocytosis,interleukin-27-mediated signaling pathway,interleukin-35-mediated signaling pathway,clathrin-dependent endocytosis
ctrl / COMT	-1.49615	1.49615	0.698422	0.368669	6	P04908;P0C0S8;P20671;Q16777;Q6FI13;Q7L7L0;Q93077;Q96KK5;Q99878;Q9BTM1	HIST1H2AB;HIST1H2AG;HIST1H2AD;HIST2H2AC;HIST2H2AA3;HIST3H2A;HIST1H2AC;HIST1H2AH;HIST1H2AJ;H2AFJ	Histone H2A type 1-B/E;Histone H2A type 1;Histone H2A type 1-D;Histone H2A type 2-C;Histone H2A type 2-A;Histone H2A type 3;Histone H2A type 1-C;Histone H2A type 1-H;Histone H2A type 1-J;Histone H2A.J	H2A1B_HUMAN;H2A1_HUMAN;H2A1D_HUMAN;H2A2C_HUMAN;H2A2A_HUMAN;H2A3_HUMAN;H2A1C_HUMAN;H2A1H_HUMAN;H2A1J_HUMAN;H2AJ_HUMAN	2	-64.5503	0.354497	ctrl	COMT	nucleosome,nucleus,extracellular exosome,nuclear chromatin;nucleosome,nucleus,extracellular exosome,nuclear chromatin;nucleosome,nucleus,extracellular exosome,nuclear chromatin;nucleosome,nucleus,extracellular exosome,nuclear chromatin;nucleosome,nucleus,extracellular exosome,nuclear chromatin;nuclear nucleosome,extracellular exosome,nuclear chromatin;nucleosome,nucleus,nucleoplasm,extracellular …	DNA binding,protein binding,protein heterodimerization activity;protein binding,enzyme binding,protein heterodimerization activity,DNA binding;molecular_function,protein heterodimerization activity,DNA binding;molecular_function,protein heterodimerization activity,DNA binding;molecular_function,protein heterodimerization activity,DNA binding;DNA binding,protein binding,protein heterodimerization …	negative regulation of cell proliferation,chromatin organization;biological_process,chromatin organization;biological_process,chromatin organization;biological_process,chromatin organization;biological_process,chromatin organization;nucleosome disassembly,UV-damage excision repair,chromatin organization;negative regulation of cell proliferation,chromatin organization;biological_process,chromatin …
ctrl / COMT	-1.48578	1.48578	0.0416022	0.0589638	6	P16615	ATP2A2	Sarcoplasmic/endoplasmic reticulum calcium ATPase 2	AT2A2_HUMAN	2	-64.2944	0.357056	ctrl	COMT	nucleoplasm,endoplasmic reticulum,endoplasmic reticulum membrane,integral component of plasma membrane,vesicle membrane,membrane,sarcoplasmic reticulum,platelet dense tubular network membrane,extrinsic component of cytoplasmic side of plasma membrane,macromolecular complex,sarcoplasmic reticulum membrane,perinuclear region of cytoplasm,Requires Ontology,ribbon synapse	calcium-transporting ATPase activity,calcium ion binding,protein binding,ATP binding,enzyme binding,lutropin-choriogonadotropic hormone receptor binding,S100 protein binding,calcium-transporting ATPase activity involved in regulation of cardiac muscle cell membrane potential,hydrogen-exporting ATPase activity, phosphorylative mechanism	regulation of the force of heart contraction,skeletal muscle contraction,ER-nucleus signaling pathway,organelle organization,cell adhesion,epidermis development,positive regulation of heart rate,transition between fast and slow fiber,cardiac muscle hypertrophy in response to stress,endoplasmic reticulum calcium ion homeostasis,positive regulation of endoplasmic reticulum calcium ion concentration…
ctrl / COMT	-1.48445	1.48445	0.0104572	0.0229548	12	Q6DD88	ATL3	Atlastin-3	ATLA3_HUMAN	3	-64.2615	0.357385	ctrl	COMT	endoplasmic reticulum,membrane,integral component of membrane,endoplasmic reticulum tubular network,endoplasmic reticulum tubular network membrane	GTPase activity,protein binding,GTP binding,identical protein binding	endoplasmic reticulum organization,Golgi organization,protein homooligomerization,positive regulation of endoplasmic reticulum tubular network organization,ER to Golgi vesicle-mediated transport
ctrl / COMT	-1.4795	1.4795	0.000458069	0.00171776	12	P48047	ATP5PO	ATP synthase subunit O, mitochondrial	ATPO_HUMAN	4	-64.1386	0.358614	ctrl	COMT	nucleus,mitochondrion,mitochondrial inner membrane,mitochondrial proton-transporting ATP synthase complex,plasma membrane	transporter activity,protein binding,drug binding,ATPase activity,transmembrane transporter activity,proton-transporting ATP synthase activity, rotational mechanism	ATP biosynthetic process,cristae formation,mitochondrial ATP synthesis coupled proton transport,Requires Ontology,hydrogen ion transmembrane transport
ctrl / COMT	-1.47477	1.47477	0.0556484	0.0710405	3	O15269	SPTLC1	Serine palmitoyltransferase 1	SPTC1_HUMAN	1	-64.0209	0.359791	ctrl	COMT	endoplasmic reticulum,endoplasmic reticulum membrane,integral component of membrane,serine C-palmitoyltransferase complex,SPOTS complex	serine C-palmitoyltransferase activity,protein binding,pyridoxal phosphate binding	sphingolipid metabolic process,sphingomyelin biosynthetic process,sphingolipid biosynthetic process,sphinganine biosynthetic process,sphingosine biosynthetic process,ceramide biosynthetic process,positive regulation of lipophagy,regulation of fat cell apoptotic process
ctrl / COMT	-1.44852	1.44852	0.0984875	0.106649	3	P60953	CDC42	Cell division control protein 42 homolog	CDC42_HUMAN	1	-63.3604	0.366396	ctrl	COMT	Golgi membrane,cytoplasm,endoplasmic reticulum membrane,cytosol,plasma membrane,focal adhesion,membrane,Golgi transport complex,filopodium,midbody,macromolecular complex,cytoplasmic ribonucleoprotein granule,neuron projection,neuronal cell body,dendritic spine,spindle midzone,extracellular exosome,mitotic spindle,centrosome,cell cortex,cell projection	GTPase activity,protein binding,GTP binding,protein kinase binding,thioesterase binding,GBD domain binding,apolipoprotein A-I receptor binding,identical protein binding,ubiquitin protein ligase activity	phagocytosis, engulfment,actin filament organization,Golgi organization,establishment or maintenance of cell polarity,integrin-mediated signaling pathway,blood coagulation,regulation of lamellipodium assembly,positive regulation of lamellipodium assembly,protein ubiquitination,substantia nigra development,actin cytoskeleton organization,macrophage differentiation,positive regulation of cell growt…
ctrl / COMT	-1.33753	1.33753	0.000148518	0.000636507	12	A6NIZ1;P61224	;RAP1B	Ras-related protein Rap-1b-like protein;Ras-related protein Rap-1b	RP1BL_HUMAN;RAP1B_HUMAN	3	-60.4301	0.395699	ctrl	COMT	cytosol,plasma membrane;lipid particle,cytosol,plasma membrane,cell-cell junction,membrane,azurophil granule membrane,extracellular exosome,membrane raft	GTPase activity,GTP binding;GTPase activity,protein binding,GTP binding,GDP binding,macromolecular complex binding	Rap protein signal transduction;cell proliferation,response to carbohydrate,Rap protein signal transduction,cellular response to drug,interleukin-12-mediated signaling pathway,neutrophil degranulation,establishment of endothelial barrier,positive regulation of ERK1 and ERK2 cascade,cellular response to cAMP,cellular response to gonadotropin-releasing hormone,regulation of cell junction assembly,r…
ctrl / COMT	-1.31794	1.31794	0.132533	0.126342	6	Q07065	CKAP4	Cytoskeleton-associated protein 4	CKAP4_HUMAN	2	-59.8892	0.401108	ctrl	COMT	endoplasmic reticulum,endoplasmic reticulum lumen,endoplasmic reticulum membrane,rough endoplasmic reticulum,lipid particle,cytosol,cytoskeleton,plasma membrane,membrane,integral component of membrane,nuclear speck,azurophil granule membrane,specific granule membrane,cytoplasmic ribonucleoprotein granule,lamellar body,perinuclear region of cytoplasm,extracellular exosome	RNA binding	neutrophil degranulation,post-translational protein modification,cellular protein metabolic process
ctrl / COMT	-1.27575	1.27575	0.00474745	0.0127543	3	Q9NRP0	OSTC	Oligosaccharyltransferase complex subunit OSTC	OSTC_HUMAN	1	-58.6989	0.413011	ctrl	COMT	oligosaccharyltransferase complex,integral component of membrane	protein binding,dolichyl-diphosphooligosaccharide-protein glycotransferase activity	protein N-linked glycosylation via asparagine
ctrl / COMT	-1.17671	1.17671	0.0237091	0.0395151	6	P49755	TMED10	Transmembrane emp24 domain-containing protein 10	TMEDA_HUMAN	2	-55.7642	0.442358	ctrl	COMT	Golgi membrane,endoplasmic reticulum,endoplasmic reticulum membrane,endoplasmic reticulum-Golgi intermediate compartment,Golgi apparatus,cis-Golgi network,plasma membrane,ER to Golgi transport vesicle membrane,integral component of membrane,transport vesicle,COPI-coated vesicle,trans-Golgi network transport vesicle,secretory granule membrane,endoplasmic reticulum-Golgi intermediate compartment me…	protein binding,syntaxin binding,macromolecular complex binding	kidney development,intracellular protein transport,ER to Golgi vesicle-mediated transport,retrograde vesicle-mediated transport, Golgi to ER,cargo loading into vesicle,COPI-coated vesicle budding,response to alkaloid,regulated exocytosis,vesicle targeting, to, from or within Golgi,COPI coating of Golgi vesicle,COPII vesicle coating,protein oligomerization,regulation of beta-amyloid formation,Golg…
ctrl / COMT	-1.17313	1.17313	0.226149	0.180051	3	P41252	IARS	Isoleucine--tRNA ligase, cytoplasmic	SYIC_HUMAN	1	-55.6542	0.443458	ctrl	COMT	cytoplasm,cytosol,membrane,aminoacyl-tRNA synthetase multienzyme complex,extracellular exosome	tRNA binding,aminoacyl-tRNA editing activity,isoleucine-tRNA ligase activity,protein binding,ATP binding,GTPase binding	osteoblast differentiation,tRNA aminoacylation for protein translation,isoleucyl-tRNA aminoacylation,Requires Ontology
ctrl / COMT	-1.1689	1.1689	0.00671174	0.0167318	12	O95292	VAPB	Vesicle-associated membrane protein-associated protein B/C	VAPB_HUMAN	4	-55.5241	0.444759	ctrl	COMT	Golgi membrane,cytoplasm,endoplasmic reticulum,endoplasmic reticulum membrane,Golgi apparatus,integral component of membrane,endoplasmic reticulum exit site	protein binding,microtubule binding,enzyme binding,FFAT motif binding,protein homodimerization activity,cadherin binding,protein heterodimerization activity,beta-tubulin binding	cellular calcium ion homeostasis,ER to Golgi vesicle-mediated transport,endoplasmic reticulum organization,modulation by virus of host morphology or physiology,sphingolipid biosynthetic process,endoplasmic reticulum unfolded protein response,IRE1-mediated unfolded protein response,positive regulation of viral genome replication,COPII-coated vesicle budding
ctrl / COMT	-1.12671	1.12671	0.0204616	0.0356978	9	Q13200	PSMD2	26S proteasome non-ATPase regulatory subunit 2	PSMD2_HUMAN	3	-54.204	0.45796	ctrl	COMT	proteasome complex,extracellular region,nucleoplasm,cytosol,proteasome regulatory particle,membrane,proteasome accessory complex,secretory granule lumen,extracellular exosome,ficolin-1-rich granule lumen,nucleus,proteasome regulatory particle, base subcomplex,proteasome storage granule	protein binding,enzyme regulator activity,endopeptidase activity	MAPK cascade,protein polyubiquitination,stimulatory C-type lectin receptor signaling pathway,antigen processing and presentation of exogenous peptide antigen via MHC class I, TAP-dependent,regulation of cellular amino acid metabolic process,negative regulation of G2/M transition of mitotic cell cycle,protein deubiquitination,anaphase-promoting complex-dependent catabolic process,SCF-dependent pro…
ctrl / COMT	-1.08814	1.08814	0.140148	0.131388	3	P53007	SLC25A1	Tricarboxylate transport protein, mitochondrial	TXTP_HUMAN	1	-52.9634	0.470366	ctrl	COMT	nucleus,mitochondrial inner membrane,integral component of membrane,extracellular exosome	citrate transmembrane transporter activity,tricarboxylic acid transmembrane transporter activity	gluconeogenesis,fatty-acyl-CoA biosynthetic process,mitochondrial citrate transport
ctrl / COMT	-1.07885	1.07885	0.0291207	0.04598	3	P20339;P51148;P61020	RAB5A;RAB5C;RAB5B	Ras-related protein Rab-5A;Ras-related protein Rab-5C;Ras-related protein Rab-5B	RAB5A_HUMAN;RAB5C_HUMAN;RAB5B_HUMAN	1	-52.6594	0.473406	ctrl	COMT	ruffle,cytoplasm,endosome,early endosome,cytosol,synaptic vesicle,endosome membrane,actin cytoskeleton,axon,dendrite,clathrin-coated vesicle membrane,phagocytic vesicle membrane,early endosome membrane,early phagosome,somatodendritic compartment,melanosome,neuronal cell body,terminal bouton,axon terminus,membrane raft,phagocytic vesicle,extracellular exosome,cytoplasmic side of early endosome mem…	GTPase activity,protein binding,GTP binding,GDP binding;GTPase activity,protein binding,GTP binding,GDP binding;GTPase activity,protein binding,GTP binding,GDP binding,GTP-dependent protein binding	phosphatidylinositol biosynthetic process,endocytosis,phagocytosis,blood coagulation,synaptic vesicle recycling,viral RNA genome replication,post-translational protein modification,early endosome to late endosome transport,positive regulation of exocytosis,regulation of endosome size,regulation of filopodium assembly,membrane organization,Requires Ontology,receptor internalization involved in can…
ctrl / COMT	-1.0689	1.0689	0.118333	0.119663	6	Q99623	PHB2	Prohibitin-2	PHB2_HUMAN	2	-52.3317	0.476683	ctrl	COMT	nucleus,cytoplasm,mitochondrion,mitochondrial outer membrane,mitochondrial inner membrane,cell surface,postsynaptic density,nuclear matrix,axon,macromolecular complex,presynaptic active zone,cell periphery,glutamatergic synapse,GABA-ergic synapse	protein binding,protein C-terminus binding,estrogen receptor binding,amide binding,protein N-terminus binding	protein import into nucleus,mitochondrial calcium ion transport,mitochondrion organization,sister chromatid cohesion,response to wounding,positive regulation of exit from mitosis,negative regulation of intracellular estrogen receptor signaling pathway,negative regulation of mammary gland epithelial cell proliferation,negative regulation of apoptotic process,negative regulation of sequence-specifi…
ctrl / COMT	-1.05599	1.05599	0.128507	0.123696	9	P35232	PHB	Prohibitin	PHB_HUMAN	3	-51.9034	0.480966	ctrl	COMT	nucleus,nucleoplasm,cytoplasm,mitochondrion,mitochondrial inner membrane,early endosome,plasma membrane,integral component of plasma membrane,cell surface,membrane,extracellular exosome	RNA polymerase II transcription factor activity, sequence-specific DNA binding,complement component C3a binding,complement component C3b binding,protein binding,protein C-terminus binding,enzyme binding,proteinase activated receptor binding,histone deacetylase binding,transcription regulatory region DNA binding	negative regulation of transcription from RNA polymerase II promoter,osteoblast differentiation,regulation of transcription, DNA-templated,mitochondrial calcium ion transport,mitochondrion organization,signal transduction,negative regulation of cell proliferation,positive regulation of gene expression,positive regulation of cell death,negative regulation of transcription by competitive promoter b…
ctrl / COMT	-1.05255	1.05255	0.124663	0.121953	3	Q9UBM7	DHCR7	7-dehydrocholesterol reductase	DHCR7_HUMAN	1	-51.7885	0.482115	ctrl	COMT	nuclear outer membrane,endoplasmic reticulum,endoplasmic reticulum membrane,cytosol,membrane,integral component of endoplasmic reticulum membrane	7-dehydrocholesterol reductase activity,NADP binding,sterol delta7 reductase activity	blood vessel development,cholesterol biosynthetic process,post-embryonic development,cell differentiation,lung development,cholesterol biosynthetic process via desmosterol,cholesterol biosynthetic process via lathosterol,multicellular organism growth,regulation of cell proliferation,regulation of cholesterol biosynthetic process,oxidation-reduction process,brassinosteroid biosynthetic process,ste…
ctrl / COMT	-1.05131	1.05131	0.401498	0.261846	3	Q9P0L0	VAPA	Vesicle-associated membrane protein-associated protein A	VAPA_HUMAN	1	-51.7472	0.482528	ctrl	COMT	Golgi membrane,endoplasmic reticulum,endoplasmic reticulum membrane,plasma membrane,microtubule cytoskeleton,integral component of membrane,nuclear membrane,vesicle,azurophil granule membrane,endoplasmic reticulum exit site,bicellular tight junction,perinuclear region of cytoplasm	protein binding,microtubule binding,protein domain specific binding,FFAT motif binding,cadherin binding,protein heterodimerization activity	ER to Golgi vesicle-mediated transport,cell death,sphingolipid biosynthetic process,neuron projection development,positive regulation of I-kappaB kinase/NF-kappaB signaling,neutrophil degranulation,positive regulation by host of viral release from host cell,negative regulation by host of viral genome replication,positive regulation by host of viral genome replication,membrane fusion,protein local…
ctrl / COMT	-1.03449	1.03449	0.0220392	0.0370752	9	Q9BSJ8	ESYT1	Extended synaptotagmin-1	ESYT1_HUMAN	3	-51.1812	0.488188	ctrl	COMT	endoplasmic reticulum,endoplasmic reticulum membrane,membrane,integral component of endoplasmic reticulum membrane,intrinsic component of endoplasmic reticulum membrane,extrinsic component of cytoplasmic side of plasma membrane	protein binding,identical protein binding,phosphatidylcholine binding,phosphatidylethanolamine binding,calcium-dependent phospholipid binding,calcium ion binding,phosphatidylinositol binding	glycosphingolipid metabolic process,lipid transport,Requires Ontology
ctrl / COMT	-1.03004	1.03004	0.0403155	0.0575936	6	P07814	EPRS	Bifunctional glutamate/proline--tRNA ligase	SYEP_HUMAN	2	-51.0304	0.489696	ctrl	COMT	cytoplasm,cytosol,plasma membrane,membrane,aminoacyl-tRNA synthetase multienzyme complex,GAIT complex,ribonucleoprotein complex	glutamate-tRNA ligase activity,proline-tRNA ligase activity,protein binding,ATP binding,zinc ion binding,RNA stem-loop binding,identical protein binding,protein homodimerization activity,GTPase binding	tRNA aminoacylation for protein translation,glutamyl-tRNA aminoacylation,prolyl-tRNA aminoacylation,negative regulation of translation,cellular response to insulin stimulus,long-chain fatty acid import,macromolecular complex assembly,cellular response to interferon-gamma
ctrl / COMT	-1.02346	1.02346	0.0383449	0.055744	6	P08134;P61586	RHOC;RHOA	Rho-related GTP-binding protein RhoC;Transforming protein RhoA	RHOC_HUMAN;RHOA_HUMAN	2	-50.8065	0.491935	ctrl	COMT	cytosol,plasma membrane,cleavage furrow,stereocilium,extracellular exosome,cell cortex,cell division site,cytoplasm,intracellular membrane-bounded organelle;nucleus,endosome,endoplasmic reticulum membrane,cytosol,cytoskeleton,plasma membrane,focal adhesion,cell cortex,lamellipodium,cell junction,axon,midbody,secretory granule membrane,extrinsic component of cytoplasmic side of plasma membrane,ves…	protein binding,GTPase activity,protein kinase binding,GTP binding;GTPase activity,protein binding,GTP binding,myosin binding,GDP binding,protein domain specific binding,Rho GDP-dissociation inhibitor binding,protein kinase binding	mitotic cytokinesis,G-protein coupled receptor signaling pathway,positive regulation of cell migration,positive regulation of protein homooligomerization,positive regulation of I-kappaB kinase/NF-kappaB signaling,apical junction assembly,wound healing, spreading of cells,regulation of small GTPase mediated signal transduction,positive regulation of stress fiber assembly,positive regulation of lip…
ctrl / COMT	-0.956799	0.956799	0.0269683	0.0437323	12	Q99832	CCT7	T-complex protein 1 subunit eta	TCPH_HUMAN	4	-48.4801	0.515199	ctrl	COMT	cytoplasm,cytosol,chaperonin-containing T-complex,microtubule,cell body,extracellular exosome	protein binding,ATP binding,identical protein binding,unfolded protein binding	protein folding,binding of sperm to zona pellucida,positive regulation of telomere maintenance via telomerase,protein stabilization,toxin transport,positive regulation of establishment of protein localization to telomere,positive regulation of protein localization to Cajal body,positive regulation of telomerase RNA localization to Cajal body
ctrl / COMT	-0.937431	0.937431	0.197547	0.166385	3	P51571	SSR4	Translocon-associated protein subunit delta	SSRD_HUMAN	1	-47.7838	0.522162	ctrl	COMT	Sec61 translocon complex,integral component of membrane,extracellular exosome
ctrl / COMT	-0.929538	0.929538	8.32706e-13	3.74718e-11	81	Q71U36	TUBA1A	Tubulin alpha-1A chain	TBA1A_HUMAN	16	-47.4974	0.525026	ctrl	COMT	nucleus,cytosol,microtubule,cytoplasmic microtubule,microtubule cytoskeleton,neuromuscular junction,cytoplasmic ribonucleoprotein granule,myelin sheath,membrane raft,recycling endosome,extracellular exosome,cytoplasm	GTPase activity,structural molecule activity,protein binding,protein domain specific binding,structural constituent of cytoskeleton,GTP binding	G2/M transition of mitotic cell cycle,microtubule-based process,regulation of G2/M transition of mitotic cell cycle,cytoskeleton-dependent intracellular transport,regulation of synapse organization,cell division,ciliary basal body docking,mitotic cell cycle,microtubule cytoskeleton organization
ctrl / COMT	-0.927837	0.927837	0.000103561	0.00045466	18	O75396	SEC22B	Vesicle-trafficking protein SEC22b	SC22B_HUMAN	5	-47.4354	0.525646	ctrl	COMT	Golgi membrane,endoplasmic reticulum membrane,endoplasmic reticulum-Golgi intermediate compartment,synaptic vesicle,ER to Golgi transport vesicle membrane,integral component of membrane,transport vesicle,phagocytic vesicle membrane,endoplasmic reticulum-Golgi intermediate compartment membrane,melanosome,SNARE complex,endoplasmic reticulum	protein binding,syntaxin binding,SNAP receptor activity	antigen processing and presentation of exogenous peptide antigen via MHC class I, TAP-dependent,ER to Golgi vesicle-mediated transport,retrograde vesicle-mediated transport, Golgi to ER,protein transport,positive regulation of protein catabolic process,COPII vesicle coating,negative regulation of autophagosome assembly,vesicle fusion with endoplasmic reticulum-Golgi intermediate compartment (ERGI…
ctrl / COMT	-0.927451	0.927451	0.123823	0.121953	6	Q9Y6N5	SQOR	Sulfide:quinone oxidoreductase, mitochondrial	SQOR_HUMAN	2	-47.4214	0.525786	ctrl	COMT	mitochondrial inner membrane	quinone binding,sulfide:quinone oxidoreductase activity,FAD binding	sulfide oxidation, using sulfide:quinone oxidoreductase,hydrogen sulfide metabolic process
ctrl / COMT	-0.907277	0.907277	0.300315	0.217272	3	Q9Y365	STARD10	START domain-containing protein 10	STA10_HUMAN	1	-46.6809	0.533191	ctrl	COMT	cytosol,motile cilium,membrane,intercellular canaliculus,microvillus	protein binding,lipid binding,phospholipid transporter activity	phosphatidylcholine biosynthetic process,bile acid secretion,positive regulation of peroxisome proliferator activated receptor signaling pathway,phospholipid transport
ctrl / COMT	-0.874491	0.874491	0.10577	0.111992	15	P51149	RAB7A	Ras-related protein Rab-7a	RAB7A_HUMAN	4	-45.4554	0.545446	ctrl	COMT	autophagosome membrane,lysosome,lysosomal membrane,late endosome,Golgi apparatus,lipid particle,cytosol,plasma membrane,endosome membrane,secretory granule membrane,phagocytic vesicle membrane,late endosome membrane,extrinsic component of lysosome membrane,melanosome membrane,pre-autophagosomal structure membrane,phagocytic vesicle,extracellular exosome,retromer complex,vacuolar membrane	GTPase activity,protein binding,GTP binding,GDP binding,retromer complex binding	autophagosome assembly,protein targeting to lysosome,endocytosis,epidermal growth factor catabolic process,endosome to lysosome transport,protein transport,lipid catabolic process,viral release from host cell,antigen processing and presentation of exogenous peptide antigen via MHC class II,protein to membrane docking,retrograde transport, endosome to Golgi,neutrophil degranulation,early endosome …
ctrl / COMT	-0.873204	0.873204	4.50169e-11	1.15758e-09	57	P25705	ATP5F1A	ATP synthase subunit alpha, mitochondrial	ATPA_HUMAN	15	-45.4067	0.545933	ctrl	COMT	mitochondrion,mitochondrial inner membrane,mitochondrial proton-transporting ATP synthase complex,mitochondrial matrix,plasma membrane,membrane,proton-transporting ATP synthase complex,extracellular exosome,COP9 signalosome,mitochondrial proton-transporting ATP synthase complex, catalytic core F(1)	RNA binding,protein binding,ATP binding,transmembrane transporter activity,MHC class I protein binding,angiostatin binding,proton-transporting ATP synthase activity, rotational mechanism,ATPase activity,ADP binding	negative regulation of endothelial cell proliferation,lipid metabolic process,ATP biosynthetic process,cristae formation,mitochondrial ATP synthesis coupled proton transport,positive regulation of blood vessel endothelial cell migration,Requires Ontology,ATP synthesis coupled proton transport,ATP metabolic process,electron transport chain,response to oxidative stress
ctrl / COMT	-0.838957	0.838957	0.218995	0.175978	6	Q13509	TUBB3	Tubulin beta-3 chain	TBB3_HUMAN	2	-44.0953	0.559047	ctrl	COMT	nucleus,microtubule,axon,dendrite,extracellular exosome,cytoplasm	GTPase activity,protein binding,structural constituent of cytoskeleton,GTP binding	axon guidance,neuron differentiation,mitotic cell cycle,microtubule cytoskeleton organization,microtubule-based process
ctrl / COMT	-0.810269	0.810269	0.00687862	0.0167318	9	O43399	TPD52L2	Tumor protein D54	TPD54_HUMAN	2	-42.9724	0.570276	ctrl	COMT		RNA binding,catalytic activity
ctrl / COMT	-0.80502	0.80502	0.416348	0.267652	18	P60842	EIF4A1	Eukaryotic initiation factor 4A-I	IF4A1_HUMAN	5	-42.7646	0.572354	ctrl	COMT	cytoplasm,cytosol,membrane,eukaryotic translation initiation factor 4F complex,extracellular exosome,nucleus	RNA cap binding,RNA binding,double-stranded RNA binding,mRNA binding,translation initiation factor activity,ATP-dependent RNA helicase activity,helicase activity,protein binding,ATP binding,translation factor activity, RNA binding	translational initiation,viral process
ctrl / COMT	-0.785174	0.785174	0.216768	0.175534	3	Q8N357	SLC35F6	Solute carrier family 35 member F6	S35F6_HUMAN	1	-41.9718	0.580282	ctrl	COMT	nucleoplasm,mitochondrion,lysosomal membrane,cytosol,integral component of membrane,intracellular membrane-bounded organelle,extracellular exosome	protein binding,transmembrane transporter activity	positive regulation of cell proliferation,transmembrane transport,negative regulation of mitochondrial outer membrane permeabilization involved in apoptotic signaling pathway
ctrl / COMT	-0.778255	0.778255	0.123716	0.121953	6	Q9UL25	RAB21	Ras-related protein Rab-21	RAB21_HUMAN	2	-41.6928	0.583072	ctrl	COMT	endosome,endoplasmic reticulum membrane,trans-Golgi network,cytosol,focal adhesion,cytoplasmic side of plasma membrane,vesicle membrane,cytoplasmic vesicle membrane,early endosome membrane,cleavage furrow,Golgi cisterna membrane,synapse,extracellular exosome,cytoplasmic side of early endosome membrane,axon cytoplasm,early endosome	GTPase activity,protein binding,GTP binding,GDP binding	anterograde axonal transport,regulation of exocytosis,regulation of axon extension,positive regulation of receptor-mediated endocytosis,positive regulation of dendrite morphogenesis,positive regulation of early endosome to late endosome transport,intracellular protein transport,Rab protein signal transduction
ctrl / COMT	-0.763643	0.763643	0.14554	0.133659	21	P62701	RPS4X	40S ribosomal protein S4, X isoform	RS4X_HUMAN	5	-41.0993	0.589007	ctrl	COMT	nucleoplasm,cytosol,ribosome,polysome,focal adhesion,small ribosomal subunit,membrane,cytosolic small ribosomal subunit,cytoplasmic ribonucleoprotein granule,extracellular exosome,ribonucleoprotein complex	RNA binding,structural constituent of ribosome,protein binding,rRNA binding	nuclear-transcribed mRNA catabolic process, nonsense-mediated decay,translation,translational initiation,SRP-dependent cotranslational protein targeting to membrane,multicellular organism development,positive regulation of cell proliferation,viral transcription,positive regulation of translation
ctrl / COMT	-0.712975	0.712975	0.23617	0.184328	15	P50454	SERPINH1	Serpin H1	SERPH_HUMAN	5	-38.9939	0.610061	ctrl	COMT	extracellular space,endoplasmic reticulum,endoplasmic reticulum lumen,endoplasmic reticulum-Golgi intermediate compartment,membrane raft,Requires Ontology	RNA binding,collagen binding,unfolded protein binding,serine-type endopeptidase inhibitor activity	chondrocyte development involved in endochondral bone morphogenesis,response to unfolded protein,collagen biosynthetic process,protein maturation,negative regulation of endopeptidase activity,collagen fibril organization
ctrl / COMT	-0.706952	0.706952	0.0774504	0.0903903	15	Q01813	PFKP	ATP-dependent 6-phosphofructokinase, platelet type	PFKAP_HUMAN	4	-38.7387	0.612613	ctrl	COMT	nucleus,cytoplasm,cytosol,membrane,extracellular exosome,6-phosphofructokinase complex	6-phosphofructokinase activity,macromolecular complex binding,cadherin binding,metal ion binding,fructose-6-phosphate binding,ATP binding,monosaccharide binding,AMP binding	canonical glycolysis,cellular response to leukemia inhibitory factor,fructose 1,6-bisphosphate metabolic process,fructose 6-phosphate metabolic process,glucose catabolic process
ctrl / COMT	-0.560103	0.560103	0.428483	0.273283	3	P00403	MT-CO2	Cytochrome c oxidase subunit 2	COX2_HUMAN	1	-32.1746	0.678254	ctrl	COMT	mitochondrion,mitochondrial inner membrane,membrane,integral component of membrane,respiratory chain complex IV	cytochrome-c oxidase activity,copper ion binding,protein binding	mitochondrial electron transport, cytochrome c to oxygen,lactation,response to cold,positive regulation of hydrogen peroxide biosynthetic process,positive regulation of necrotic cell death,hydrogen ion transmembrane transport,positive regulation of ATP biosynthetic process,ATP synthesis coupled electron transport
ctrl / COMT	-0.556832	0.556832	0.0480752	0.0648625	12	Q9H0U4	RAB1B	Ras-related protein Rab-1B	RAB1B_HUMAN	4	-32.0207	0.679793	ctrl	COMT	Golgi membrane,endoplasmic reticulum membrane,Golgi apparatus,cytosol,transport vesicle,endoplasmic reticulum-Golgi intermediate compartment membrane,pre-autophagosomal structure membrane,extracellular exosome	protein binding,GTP binding,GTPase activity	ER to Golgi vesicle-mediated transport,retrograde vesicle-mediated transport, Golgi to ER,autophagy,virion assembly,post-translational protein modification,COPII vesicle coating,positive regulation of glycoprotein metabolic process,regulation of autophagosome assembly,establishment of endothelial intestinal barrier,intracellular protein transport,Rab protein signal transduction
ctrl / COMT	-0.549771	0.549771	0.688376	0.368133	3	P29373	CRABP2	Cellular retinoic acid-binding protein 2	RABP2_HUMAN	2	-31.6871	0.683129	ctrl	COMT	nucleoplasm,endoplasmic reticulum,cytosol,extracellular exosome	retinoic acid binding,retinoid binding,protein binding,retinal binding,retinol binding	regulation of transcription, DNA-templated,signal transduction,epidermis development,embryonic forelimb morphogenesis,retinoic acid metabolic process,regulation of retinoic acid receptor signaling pathway,positive regulation of collateral sprouting
ctrl / COMT	-0.54251	0.54251	0.445517	0.278448	3	P42166;P42167	TMPO	Lamina-associated polypeptide 2, isoform alpha;Lamina-associated polypeptide 2, isoforms beta/gamma	LAP2A_HUMAN;LAP2B_HUMAN	1	-31.3425	0.686575	ctrl	COMT	chromatin,nucleus,nuclear envelope;	DNA binding,protein binding,lamin binding,cadherin binding;	regulation of transcription, DNA-templated;
ctrl / COMT	-0.541672	0.541672	0.510866	0.304489	3	P12273	PIP	Prolactin-inducible protein	PIP_HUMAN	1	-31.3026	0.686974	ctrl	COMT	extracellular region,extracellular space,nucleus,extracellular exosome	actin binding,aspartic-type endopeptidase activity,protein binding,IgG binding,protein dimerization activity	detection of chemical stimulus involved in sensory perception of bitter taste,retina homeostasis,proteolysis,positive regulation of gene expression,transmembrane transport,negative regulation of T cell apoptotic process
ctrl / COMT	-0.54019	0.54019	0.00397702	0.0110133	66	P68371	TUBB4B	Tubulin beta-4B chain	TBB4B_HUMAN	17	-31.232	0.68768	ctrl	COMT	extracellular region,nucleus,cytosol,cytoskeleton,microtubule,azurophil granule lumen,extracellular exosome,extracellular vesicle,cytoplasm	double-stranded RNA binding,GTPase activity,MHC class I protein binding,unfolded protein binding,structural constituent of cytoskeleton,GTP binding	G2/M transition of mitotic cell cycle,regulation of G2/M transition of mitotic cell cycle,natural killer cell mediated cytotoxicity,neutrophil degranulation,ciliary basal body docking,mitotic cell cycle,microtubule-based process,microtubule cytoskeleton organization
ctrl / COMT	-0.532233	0.532233	0.0384014	0.055744	6	P14868	DARS	Aspartate--tRNA ligase, cytoplasmic	SYDC_HUMAN	2	-30.8517	0.691483	ctrl	COMT	cytoplasm,cytosol,membrane,aminoacyl-tRNA synthetase multienzyme complex,synapse,extracellular exosome	RNA binding,aminoacylase activity,protein binding,ATP binding,aspartate-tRNA ligase activity	translation,tRNA aminoacylation for protein translation,macromolecular complex assembly,aspartyl-tRNA aminoacylation
ctrl / COMT	-0.531309	0.531309	0.0484968	0.0648625	9	P53618	COPB1	Coatomer subunit beta	COPB_HUMAN	3	-30.8073	0.691927	ctrl	COMT	Golgi membrane,endoplasmic reticulum membrane,endoplasmic reticulum-Golgi intermediate compartment,Golgi apparatus,Golgi-associated vesicle,cytosol,plasma membrane,membrane,COPI vesicle coat,transport vesicle,secretory granule membrane,intracellular membrane-bounded organelle,tertiary granule membrane,ficolin-1-rich granule membrane	structural molecule activity,protein binding	intracellular protein transport,ER to Golgi vesicle-mediated transport,retrograde vesicle-mediated transport, Golgi to ER,intra-Golgi vesicle-mediated transport,viral process,neutrophil degranulation
ctrl / COMT	-0.506669	0.506669	0.106925	0.112553	15	P51572	BCAP31	B-cell receptor-associated protein 31	BAP31_HUMAN	4	-29.6154	0.703846	ctrl	COMT	mitochondrion,endoplasmic reticulum,endoplasmic reticulum membrane,lipid particle,cytosol,integral component of plasma membrane,membrane,clathrin-coated vesicle,Golgi cisterna membrane,endoplasmic reticulum-Golgi intermediate compartment membrane,integral component of lumenal side of endoplasmic reticulum membrane,perinuclear endoplasmic reticulum,Sec61 translocon complex	protein binding,MHC class I protein binding,macromolecular complex binding	antigen processing and presentation of peptide antigen via MHC class I,intracellular protein transport,apoptotic process,positive regulation of cytosolic calcium ion concentration,spermatogenesis,negative regulation of endoplasmic reticulum calcium ion concentration,calcium-mediated signaling using intracellular calcium source,positive regulation of cysteine-type endopeptidase activity involved i…
ctrl / COMT	-0.505204	0.505204	0.378397	0.248661	3	Q12905	ILF2	Interleukin enhancer-binding factor 2	ILF2_HUMAN	2	-29.5439	0.704561	ctrl	COMT	extracellular region,nucleus,nucleolus,membrane,specific granule lumen,tertiary granule lumen,ficolin-1-rich granule lumen,ribonucleoprotein complex	DNA binding,RNA binding,double-stranded RNA binding,protein binding,ATP binding,transferase activity	transcription, DNA-templated,neutrophil degranulation,positive regulation of transcription, DNA-templated
ctrl / COMT	-0.473145	0.473145	0.311098	0.220481	6	O14950;P19105	MYL12B;MYL12A	Myosin regulatory light chain 12B;Myosin regulatory light chain 12A	ML12B_HUMAN;ML12A_HUMAN	2	-27.9607	0.720393	ctrl	COMT	cytosol,myosin complex,extracellular exosome,cell cortex region;cytosol,myosin complex,extracellular exosome	calcium ion binding,protein binding;calcium ion binding,protein binding	muscle contraction;muscle contraction,platelet aggregation
ctrl / COMT	-0.465544	0.465544	0.13529	0.127499	6	P13804	ETFA	Electron transfer flavoprotein subunit alpha, mitochondrial	ETFA_HUMAN	2	-27.5802	0.724198	ctrl	COMT	mitochondrion,mitochondrial matrix	protein binding,electron carrier activity,oxidoreductase activity,flavin adenine dinucleotide binding	respiratory electron transport chain,fatty acid beta-oxidation using acyl-CoA dehydrogenase
ctrl / COMT	-0.464714	0.464714	0.667889	0.364303	3	P62266	RPS23	40S ribosomal protein S23	RS23_HUMAN	1	-27.5385	0.724615	ctrl	COMT	nucleoplasm,endoplasmic reticulum,rough endoplasmic reticulum,cytosol,ribosome,membrane,cytosolic small ribosomal subunit,polysomal ribosome,synapse	RNA binding,structural constituent of ribosome,protein binding	nuclear-transcribed mRNA catabolic process, nonsense-mediated decay,cytoplasmic translation,translation,translational initiation,SRP-dependent cotranslational protein targeting to membrane,viral transcription,stress granule assembly,maintenance of translational fidelity
ctrl / COMT	-0.44628	0.44628	0.124194	0.121953	6	Q6NUK1	SLC25A24	Calcium-binding mitochondrial carrier protein SCaMC-1	SCMC1_HUMAN	2	-26.6067	0.733933	ctrl	COMT	mitochondrion,mitochondrial inner membrane,integral component of membrane	ATP transmembrane transporter activity,calcium ion binding	mitochondrial transport,regulation of cell death,ATP transport,cellular response to oxidative stress,transmembrane transport,cellular response to calcium ion
ctrl / COMT	-0.446206	0.446206	0.167749	0.148422	6	Q9Y230	RUVBL2	RuvB-like 2	RUVB2_HUMAN	2	-26.603	0.73397	ctrl	COMT	Swr1 complex,nucleus,nucleoplasm,nuclear euchromatin,cytoplasm,centrosome,cytosol,membrane,nuclear matrix,Ino80 complex,NuA4 histone acetyltransferase complex,extracellular exosome,MLL1 complex,R2TP complex,ribonucleoprotein complex	RNA polymerase II core promoter sequence-specific DNA binding,RNA polymerase II distal enhancer sequence-specific DNA binding,TFIID-class transcription factor binding,DNA helicase activity,transcription corepressor activity,protein binding,ATP binding,beta-catenin binding,TBP-class protein binding,chromatin DNA binding,identical protein binding,protein homodimerization activity,ATP-dependent 5'-3…	DNA repair,DNA recombination,chromatin remodeling,protein folding,DNA duplex unwinding,cellular response to UV,positive regulation of histone acetylation,regulation of growth,histone H4 acetylation,histone H2A acetylation,positive regulation of transcription from RNA polymerase II promoter,establishment of protein localization to chromatin,cellular response to estradiol stimulus,transcriptional a…
ctrl / COMT	-0.423649	0.423649	0.453622	0.281558	3	P62829	RPL23	60S ribosomal protein L23	RL23_HUMAN	1	-25.4463	0.745537	ctrl	COMT	nucleoplasm,nucleolus,cytoplasm,cytosol,ribosome,focal adhesion,postsynaptic density,membrane,cytosolic large ribosomal subunit,macromolecular complex,extracellular exosome	transcription coactivator binding,RNA binding,structural constituent of ribosome,protein binding,ubiquitin protein ligase binding,ubiquitin ligase inhibitor activity,large ribosomal subunit rRNA binding	negative regulation of transcription from RNA polymerase II promoter,nuclear-transcribed mRNA catabolic process, nonsense-mediated decay,translation,translational initiation,ribosomal protein import into nucleus,SRP-dependent cotranslational protein targeting to membrane,positive regulation of cell proliferation,positive regulation of gene expression,viral transcription,protein-DNA complex disass…
ctrl / COMT	-0.421097	0.421097	0.344013	0.232909	3	P08708	RPS17	40S ribosomal protein S17	RS17_HUMAN	1	-25.3143	0.746857	ctrl	COMT	nucleoplasm,cytosol,ribosome,focal adhesion,membrane,cytosolic small ribosomal subunit,synapse	RNA binding,structural constituent of ribosome	nuclear-transcribed mRNA catabolic process, nonsense-mediated decay,rRNA processing,translation,translational initiation,SRP-dependent cotranslational protein targeting to membrane,viral transcription,erythrocyte homeostasis,ribosomal small subunit biogenesis
ctrl / COMT	-0.416408	0.416408	0.19942	0.166512	6	P46778	RPL21	60S ribosomal protein L21	RL21_HUMAN	2	-25.0712	0.749288	ctrl	COMT	endoplasmic reticulum,cytosol,membrane,cytosolic large ribosomal subunit	RNA binding,structural constituent of ribosome,protein binding	nuclear-transcribed mRNA catabolic process, nonsense-mediated decay,translation,translational initiation,SRP-dependent cotranslational protein targeting to membrane,viral transcription
ctrl / COMT	-0.378208	0.378208	1.06326e-09	2.12651e-08	75	P06576	ATP5F1B	ATP synthase subunit beta, mitochondrial	ATPB_HUMAN	17	-23.0607	0.769393	ctrl	COMT	nucleus,mitochondrion,mitochondrial proton-transporting ATP synthase complex,mitochondrial proton-transporting ATP synthase, catalytic core,mitochondrial matrix,plasma membrane,cell surface,membrane,mitochondrial membrane,mitochondrial nucleoid,proton-transporting ATP synthase complex,extracellular exosome	transporter activity,protein binding,ATP binding,transmembrane transporter activity,MHC class I protein binding,angiostatin binding,proton-transporting ATP synthase activity, rotational mechanism,proton-transporting ATPase activity, rotational mechanism,ATPase activity	angiogenesis,osteoblast differentiation,generation of precursor metabolites and energy,lipid metabolic process,ATP biosynthetic process,negative regulation of cell adhesion involved in substrate-bound cell migration,mitochondrion organization,cristae formation,mitochondrial ATP synthesis coupled proton transport,positive regulation of blood vessel endothelial cell migration,regulation of intracel…
ctrl / COMT	-0.374041	0.374041	0.0103359	0.0229548	3	P35606	COPB2	Coatomer subunit beta'	COPB2_HUMAN	1	-22.8382	0.771618	ctrl	COMT	Golgi membrane,endoplasmic reticulum membrane,cytosol,COPI vesicle coat,transport vesicle	structural molecule activity,protein binding	ER to Golgi vesicle-mediated transport,retrograde vesicle-mediated transport, Golgi to ER,intra-Golgi vesicle-mediated transport,toxin transport,intracellular protein transport
ctrl / COMT	-0.372636	0.372636	0.262636	0.201168	3	O00487	PSMD14	26S proteasome non-ATPase regulatory subunit 14	PSDE_HUMAN	1	-22.763	0.77237	ctrl	COMT	proteasome complex,extracellular region,nucleus,nucleoplasm,cytosol,proteasome regulatory particle, lid subcomplex,proteasome accessory complex,cytosolic proteasome complex,secretory granule lumen,ficolin-1-rich granule lumen	protein binding,metallopeptidase activity,thiol-dependent ubiquitinyl hydrolase activity,metal ion binding,endopeptidase activator activity,Lys63-specific deubiquitinase activity,proteasome binding,thiol-dependent ubiquitin-specific protease activity	MAPK cascade,protein polyubiquitination,double-strand break repair via homologous recombination,stimulatory C-type lectin receptor signaling pathway,antigen processing and presentation of exogenous peptide antigen via MHC class I, TAP-dependent,double-strand break repair via nonhomologous end joining,ubiquitin-dependent protein catabolic process,regulation of cellular amino acid metabolic process…
ctrl / COMT	-0.370904	0.370904	0.371223	0.246569	3	P62847	RPS24	40S ribosomal protein S24	RS24_HUMAN	1	-22.6702	0.773298	ctrl	COMT	nucleus,nucleoplasm,cytosol,small ribosomal subunit,membrane,cytosolic small ribosomal subunit	RNA binding,structural constituent of ribosome,translation initiation factor binding	nuclear-transcribed mRNA catabolic process, nonsense-mediated decay,rRNA processing,translation,translational initiation,SRP-dependent cotranslational protein targeting to membrane,viral transcription,erythrocyte homeostasis,ribosomal small subunit biogenesis
ctrl / COMT	-0.344562	0.344562	0.373046	0.246869	12	P28066	PSMA5	Proteasome subunit alpha type-5	PSA5_HUMAN	4	-21.2453	0.787547	ctrl	COMT	proteasome complex,extracellular region,nucleus,nucleoplasm,cytosol,proteasome core complex,proteasome core complex, alpha-subunit complex,secretory granule lumen,extracellular exosome,ficolin-1-rich granule lumen,cytoplasm	threonine-type endopeptidase activity,protein binding,endopeptidase activity	MAPK cascade,protein polyubiquitination,stimulatory C-type lectin receptor signaling pathway,antigen processing and presentation of exogenous peptide antigen via MHC class I, TAP-dependent,regulation of cellular amino acid metabolic process,negative regulation of G2/M transition of mitotic cell cycle,protein deubiquitination,anaphase-promoting complex-dependent catabolic process,SCF-dependent pro…
ctrl / COMT	-0.331476	0.331476	0.649824	0.359611	6	P47756	CAPZB	F-actin-capping protein subunit beta	CAPZB_HUMAN	2	-20.5277	0.794723	ctrl	COMT	cytosol,cytoskeleton,actin cytoskeleton,sarcomere,extracellular exosome,WASH complex,F-actin capping protein complex	actin binding,protein binding,cadherin binding,actin filament binding	ER to Golgi vesicle-mediated transport,cytoskeleton organization,blood coagulation,antigen processing and presentation of exogenous peptide antigen via MHC class II,regulation of cell morphogenesis,actin cytoskeleton organization,negative regulation of filopodium assembly,barbed-end actin filament capping,regulation of lamellipodium assembly,cell morphogenesis
ctrl / COMT	-0.323367	0.323367	0.649907	0.359611	3	P13987	CD59	CD59 glycoprotein	CD59_HUMAN	1	-20.0798	0.799202	ctrl	COMT	Golgi membrane,extracellular space,endoplasmic reticulum membrane,plasma membrane,focal adhesion,cell surface,ER to Golgi transport vesicle membrane,membrane,transport vesicle,anchored component of external side of plasma membrane,vesicle,endoplasmic reticulum-Golgi intermediate compartment membrane,specific granule membrane,extracellular exosome,tertiary granule membrane	protein binding,complement binding	negative regulation of activation of membrane attack complex,ER to Golgi vesicle-mediated transport,cell surface receptor signaling pathway,blood coagulation,regulation of complement activation,neutrophil degranulation,COPII vesicle coating
ctrl / COMT	-0.302022	0.302022	0.384269	0.251521	3	P61981	YWHAG	14-3-3 protein gamma	1433G_HUMAN	1	-18.8885	0.811115	ctrl	COMT	mitochondrion,cytosol,focal adhesion,membrane,extracellular exosome,presynapse	RNA binding,protein kinase C binding,insulin-like growth factor receptor binding,protein binding,protein kinase C inhibitor activity,protein domain specific binding,receptor tyrosine kinase binding,identical protein binding	G2/M transition of mitotic cell cycle,negative regulation of protein kinase activity,protein targeting,regulation of signal transduction,regulation of G2/M transition of mitotic cell cycle,cellular response to insulin stimulus,regulation of neuron differentiation,regulation of synaptic plasticity,membrane organization,negative regulation of protein serine/threonine kinase activity,ciliary basal b…
ctrl / COMT	-0.301446	0.301446	0.310622	0.220481	6	Q99873	PRMT1	Protein arginine N-methyltransferase 1	ANM1_HUMAN	2	-18.8562	0.811438	ctrl	COMT	nucleus,nucleoplasm,cytoplasm,methylosome,cytosol	RNA binding,protein binding,methyltransferase activity,N-methyltransferase activity,protein methyltransferase activity,methyl-CpG binding,protein-arginine N-methyltransferase activity,enzyme binding,protein-arginine omega-N monomethyltransferase activity,protein-arginine omega-N asymmetric methyltransferase activity,histone methyltransferase activity,identical protein binding,histone methyltransf…	in utero embryonic development,protein methylation,DNA damage response, signal transduction by p53 class mediator resulting in cell cycle arrest,cell surface receptor signaling pathway,positive regulation of cell proliferation,histone methylation,peptidyl-arginine methylation,neuron projection development,histone H4-R3 methylation,positive regulation of erythrocyte differentiation,regulation of m…
ctrl / COMT	-0.298624	0.298624	0.186689	0.160019	6	P22234	PAICS	Multifunctional protein ADE2	PUR6_HUMAN	2	-18.6972	0.813028	ctrl	COMT	cytoplasm,cytosol,membrane,extracellular exosome	phosphoribosylaminoimidazole carboxylase activity,phosphoribosylaminoimidazolesuccinocarboxamide synthase activity,protein binding,ATP binding,identical protein binding,5-amino-4-imidazole carboxylate lyase activity,cadherin binding	'de novo' IMP biosynthetic process,purine nucleobase biosynthetic process,purine ribonucleoside monophosphate biosynthetic process
ctrl / COMT	-0.285157	0.285157	0.838659	0.413585	3	P84098	RPL19	60S ribosomal protein L19	RL19_HUMAN	1	-17.9347	0.820653	ctrl	COMT	cytosol,focal adhesion,membrane,cytosolic large ribosomal subunit,polysomal ribosome	RNA binding,structural constituent of ribosome,protein binding,large ribosomal subunit rRNA binding,5.8S rRNA binding	nuclear-transcribed mRNA catabolic process, nonsense-mediated decay,cytoplasmic translation,translation,translational initiation,SRP-dependent cotranslational protein targeting to membrane,viral transcription,liver regeneration
ctrl / COMT	-0.277976	0.277976	0.486628	0.296462	3	Q58FF6	HSP90AB4P	Putative heat shock protein HSP 90-beta 4	H90B4_HUMAN	1	-17.5253	0.824747	ctrl	COMT	cytosol,cytoplasm	unfolded protein binding,ATP binding,protein kinase binding,protein binding	protein folding,negative regulation of proteasomal protein catabolic process,regulation of cellular protein localization
ctrl / COMT	-0.269593	0.269593	0.287406	0.21466	6	P40429	RPL13A	60S ribosomal protein L13a	RL13A_HUMAN	2	-17.0446	0.829554	ctrl	COMT	nucleus,nucleolus,cytoplasm,cytosol,focal adhesion,large ribosomal subunit,membrane,cytosolic large ribosomal subunit,GAIT complex,ribonucleoprotein complex,ribosome	RNA binding,structural constituent of ribosome,mRNA binding	nuclear-transcribed mRNA catabolic process, nonsense-mediated decay,translation,translational initiation,SRP-dependent cotranslational protein targeting to membrane,negative regulation of translation,viral transcription,cellular response to interferon-gamma,negative regulation of formation of translation preinitiation complex
ctrl / COMT	-0.261514	0.261514	0.888357	0.4323	3	Q08554	DSC1	Desmocollin-1	DSC1_HUMAN	1	-16.5788	0.834212	ctrl	COMT	cornified envelope,plasma membrane,gap junction,membrane,integral component of membrane,desmosome,extracellular exosome,ficolin-1-rich granule membrane	calcium ion binding	homophilic cell adhesion via plasma membrane adhesion molecules,keratinization,neutrophil degranulation,cornification
ctrl / COMT	-0.259289	0.259289	0.341561	0.232882	15	P13667	PDIA4	Protein disulfide-isomerase A4	PDIA4_HUMAN	5	-16.45	0.8355	ctrl	COMT	extracellular space,endoplasmic reticulum lumen,cell surface,melanosome,endoplasmic reticulum	RNA binding,protein disulfide isomerase activity,protein binding,peptide disulfide oxidoreductase activity	protein secretion,cell redox homeostasis,oxidation-reduction process,chaperone-mediated protein folding,protein folding,response to endoplasmic reticulum stress
ctrl / COMT	-0.234373	0.234373	0.21231	0.173708	6	P60900	PSMA6	Proteasome subunit alpha type-6	PSA6_HUMAN	2	-14.9946	0.850054	ctrl	COMT	proteasome complex,cytoplasmic mRNA processing body,nucleus,nucleoplasm,cytosol,proteasome core complex,polysome,nuclear matrix,proteasome core complex, alpha-subunit complex,myofibril,sarcomere,extracellular exosome,cytoplasm	RNA binding,endopeptidase activity,threonine-type endopeptidase activity,protein binding,purine ribonucleoside triphosphate binding,NF-kappaB binding	MAPK cascade,protein polyubiquitination,stimulatory C-type lectin receptor signaling pathway,antigen processing and presentation of exogenous peptide antigen via MHC class I, TAP-dependent,regulation of cellular amino acid metabolic process,negative regulation of G2/M transition of mitotic cell cycle,protein deubiquitination,anaphase-promoting complex-dependent catabolic process,SCF-dependent pro…
ctrl / COMT	-0.227291	0.227291	0.949308	0.448246	3	P05161	ISG15	Ubiquitin-like protein ISG15	ISG15_HUMAN	1	-14.5763	0.854237	ctrl	COMT	extracellular region,nucleoplasm,cytosol	protein binding,protein tag	viral process,modification-dependent protein catabolic process,translesion synthesis,positive regulation of bone mineralization,negative regulation of protein ubiquitination,ISG15-protein conjugation,negative regulation of type I interferon production,regulation of interferon-gamma production,response to type I interferon,defense response to bacterium,negative regulation of viral genome replicati…
ctrl / COMT	-0.218285	0.218285	0.663673	0.363104	6	P40939	HADHA	Trifunctional enzyme subunit alpha, mitochondrial	ECHA_HUMAN	2	-14.0413	0.859587	ctrl	COMT	mitochondrion,mitochondrial inner membrane,mitochondrial nucleoid,mitochondrial fatty acid beta-oxidation multienzyme complex	fatty-acyl-CoA binding,3-hydroxyacyl-CoA dehydrogenase activity,acetyl-CoA C-acetyltransferase activity,protein binding,long-chain-enoyl-CoA hydratase activity,macromolecular complex binding,NAD binding,long-chain-3-hydroxyacyl-CoA dehydrogenase activity,enoyl-CoA hydratase activity	fatty acid beta-oxidation,response to insulin,cardiolipin acyl-chain remodeling,response to drug
ctrl / COMT	-0.211412	0.211412	0.345099	0.232909	24	P07437	TUBB	Tubulin beta chain	TBB5_HUMAN	5	-13.6308	0.863692	ctrl	COMT	extracellular region,nucleus,nuclear envelope lumen,cytoplasm,cytoskeleton,microtubule,azurophil granule lumen,cytoplasmic ribonucleoprotein granule,cell body,membrane raft,extracellular exosome	GTPase activity,structural molecule activity,protein binding,protein domain specific binding,ubiquitin protein ligase binding,GTPase activating protein binding,MHC class I protein binding,macromolecular complex binding,structural constituent of cytoskeleton,GTP binding	G2/M transition of mitotic cell cycle,microtubule-based process,cellular process,regulation of G2/M transition of mitotic cell cycle,cytoskeleton-dependent intracellular transport,natural killer cell mediated cytotoxicity,neutrophil degranulation,regulation of synapse organization,spindle assembly,cell division,ciliary basal body docking,microtubule cytoskeleton organization,mitotic cell cycle
ctrl / COMT	-0.201911	0.201911	0.690892	0.368133	3	Q5D862	FLG2	Filaggrin-2	FILA2_HUMAN	1	-13.0602	0.869398	ctrl	COMT	extracellular region,nucleus,cytoplasm,tertiary granule lumen,keratohyalin granule,cornified envelope	calcium ion binding,transition metal ion binding,structural constituent of epidermis	cell adhesion,neutrophil degranulation,epidermis morphogenesis,establishment of skin barrier
ctrl / COMT	-0.177352	0.177352	0.732364	0.37472	3	Q9Y3U8	RPL36	60S ribosomal protein L36	RL36_HUMAN	1	-11.5675	0.884325	ctrl	COMT	nucleolus,cytoplasm,cytosol,membrane,cytosolic large ribosomal subunit,polysomal ribosome	RNA binding,structural constituent of ribosome	nuclear-transcribed mRNA catabolic process, nonsense-mediated decay,cytoplasmic translation,translation,translational initiation,SRP-dependent cotranslational protein targeting to membrane,viral transcription
ctrl / COMT	-0.168495	0.168495	0.861839	0.423855	3	Q13435	SF3B2	Splicing factor 3B subunit 2	SF3B2_HUMAN	1	-11.023	0.88977	ctrl	COMT	nucleus,nucleoplasm,spliceosomal complex,U12-type spliceosomal complex,nuclear speck,U2-type precatalytic spliceosome,catalytic step 2 spliceosome,U2 snRNP	RNA binding,protein binding	mRNA splicing, via spliceosome,mRNA processing,RNA splicing,viral process
ctrl / COMT	-0.158456	0.158456	0.883576	0.432184	3	P31947	SFN	14-3-3 protein sigma	1433S_HUMAN	1	-10.4017	0.895983	ctrl	COMT	extracellular space,nucleus,mitochondrion,cytosol,extracellular exosome	protein binding,protein kinase C inhibitor activity,protein kinase binding,protein domain specific binding,identical protein binding,cadherin binding,phosphoprotein binding	regulation of cyclin-dependent protein serine/threonine kinase activity,release of cytochrome c from mitochondria,keratinocyte development,negative regulation of protein kinase activity,DNA damage response, signal transduction by p53 class mediator resulting in cell cycle arrest,signal transduction,intrinsic apoptotic signaling pathway in response to DNA damage,regulation of epidermal cell divisi…
ctrl / COMT	-0.13644	0.13644	0.572608	0.332482	3	Q92616	GCN1	eIF-2-alpha kinase activator GCN1	GCN1_HUMAN	2	-9.02384	0.909762	ctrl	COMT	cytoplasm,cytosol,ribosome,polysome,membrane	RNA binding,translation factor activity, RNA binding,protein kinase regulator activity,protein kinase binding,ribosome binding,cadherin binding	translation,regulation of translation,positive regulation of kinase activity,cellular response to amino acid starvation,positive regulation of transcription from RNA polymerase II promoter in response to stress,regulation of protein kinase activity,cellular response to leucine starvation
ctrl / COMT	-0.13302	0.13302	0.780469	0.390234	3	Q08211	DHX9	ATP-dependent RNA helicase A	DHX9_HUMAN	1	-8.80794	0.911921	ctrl	COMT	nucleus,nucleoplasm,perichromatin fibrils,cytoplasm,centrosome,cytosol,polysome,actin cytoskeleton,membrane,nuclear body,macromolecular complex,micro-ribonucleoprotein complex,cytoplasmic ribonucleoprotein granule,polysomal ribosome,RISC-loading complex,CRD-mediated mRNA stability complex,nuclear stress granule,ribonucleoprotein complex,nucleolus	RNA polymerase II core promoter proximal region sequence-specific DNA binding,RNA polymerase II core binding,regulatory region RNA binding,RNA polymerase II transcription factor binding,DNA binding,DNA replication origin binding,double-stranded DNA binding,single-stranded DNA binding,transcription cofactor activity,transcription coactivator activity,RNA binding,RNA helicase activity,double-strand…	alternative mRNA splicing, via spliceosome,mRNA splicing, via spliceosome,osteoblast differentiation,DNA replication,DNA-templated transcription, termination,regulation of transcription from RNA polymerase II promoter,inflammatory response,RNA secondary structure unwinding,targeting of mRNA for destruction involved in RNA interference,positive regulation of type I interferon production,DNA duplex…
ctrl / COMT	-0.113238	0.113238	0.954358	0.448523	9	P62826	RAN	GTP-binding nuclear protein Ran	RAN_HUMAN	3	-7.54891	0.924511	ctrl	COMT	nucleus,nuclear envelope,nuclear pore,nucleoplasm,nucleolus,cytoplasm,centriole,cytosol,membrane,midbody,macromolecular complex,melanosome,RNA nuclear export complex,host cell,recycling endosome,extracellular exosome,Flemming body,chromatin	magnesium ion binding,chromatin binding,RNA binding,GTPase activity,protein binding,GTP binding,GDP binding,cadherin binding,protein heterodimerization activity,androgen receptor binding,nuclear export signal receptor activity,pre-miRNA binding	ribosomal large subunit export from nucleus,ribosomal small subunit export from nucleus,mitotic sister chromatid segregation,mitotic cell cycle,DNA metabolic process,tRNA export from nucleus,protein import into nucleus,protein export from nucleus,mitotic spindle organization,miRNA metabolic process,viral process,androgen receptor signaling pathway,positive regulation of protein binding,pre-miRNA …
ctrl / COMT	-0.112617	0.112617	0.438878	0.276217	6	P62277	RPS13	40S ribosomal protein S13	RS13_HUMAN	2	-7.50913	0.924909	ctrl	COMT	nucleus,nucleoplasm,nucleolus,cytosol,ribosome,focal adhesion,postsynaptic density,membrane,cytosolic small ribosomal subunit,extracellular exosome	RNA binding,mRNA binding,protein binding,mRNA 5'-UTR binding,structural constituent of ribosome,small ribosomal subunit rRNA binding	nuclear-transcribed mRNA catabolic process, nonsense-mediated decay,translation,translational initiation,SRP-dependent cotranslational protein targeting to membrane,viral transcription,negative regulation of RNA splicing
ctrl / COMT	-0.107339	0.107339	0.297493	0.217272	9	Q99714	HSD17B10	3-hydroxyacyl-CoA dehydrogenase type-2	HCD2_HUMAN	3	-7.17011	0.928299	ctrl	COMT	cytoplasm,mitochondrion,mitochondrial matrix,plasma membrane,mitochondrial ribonuclease P complex	tRNA binding,RNA binding,3-hydroxyacyl-CoA dehydrogenase activity,protein binding,cholate 7-alpha-dehydrogenase activity,testosterone dehydrogenase [NAD(P)] activity,dihydrotestosterone 17-beta-dehydrogenase activity,3-hydroxy-2-methylbutyryl-CoA dehydrogenase activity	lipid metabolic process,mitochondrion organization,branched-chain amino acid catabolic process,protein homotetramerization,oxidation-reduction process,mitochondrial tRNA methylation,mitochondrial tRNA processing,Requires Ontology,mitochondrial tRNA 3'-end processing
ctrl / COMT	-0.0648934	0.0648934	0.97475	0.454546	3	P25786	PSMA1	Proteasome subunit alpha type-1	PSA1_HUMAN	1	-4.3984	0.956016	ctrl	COMT	proteasome complex,nucleus,nucleoplasm,centrosome,cytosol,proteasome core complex,polysome,proteasome core complex, alpha-subunit complex,extracellular exosome,cytoplasm	lipopolysaccharide binding,RNA binding,threonine-type endopeptidase activity,protein binding,endopeptidase activity	MAPK cascade,protein polyubiquitination,stimulatory C-type lectin receptor signaling pathway,antigen processing and presentation of exogenous peptide antigen via MHC class I, TAP-dependent,negative regulation of inflammatory response to antigenic stimulus,regulation of cellular amino acid metabolic process,negative regulation of G2/M transition of mitotic cell cycle,protein deubiquitination,anaph…
ctrl / COMT	-0.0610189	0.0610189	0.655292	0.359611	3	Q02543	RPL18A	60S ribosomal protein L18a	RL18A_HUMAN	1	-4.14131	0.958587	ctrl	COMT	cytosol,postsynaptic density,membrane,cytosolic large ribosomal subunit,polysomal ribosome	RNA binding,structural constituent of ribosome,protein binding	nuclear-transcribed mRNA catabolic process, nonsense-mediated decay,cytoplasmic translation,translation,translational initiation,SRP-dependent cotranslational protein targeting to membrane,viral transcription,response to antineoplastic agent
ctrl / COMT	-0.0548738	0.0548738	0.0995244	0.106649	9	P81605	DCD	Dermcidin	DCD_HUMAN	3	-3.73214	0.962679	ctrl	COMT	extracellular region,extracellular exosome	RNA binding,protein binding,peptidase activity	proteolysis,antimicrobial humoral response,killing of cells of other organism,defense response to bacterium,defense response to fungus
ctrl / COMT	-0.046501	0.046501	0.502303	0.30239	3	P60981	DSTN	Destrin	DEST_HUMAN	1	-3.17181	0.968282	ctrl	COMT	actin cytoskeleton,cortical actin cytoskeleton,extracellular exosome	protein binding,actin filament binding	actin polymerization or depolymerization,actin filament depolymerization,actin filament fragmentation,positive regulation of actin filament depolymerization,actin filament severing
ctrl / COMT	-0.0320257	0.0320257	0.59767	0.343708	9	P12268	IMPDH2	Inosine-5'-monophosphate dehydrogenase 2	IMDH2_HUMAN	3	-2.1954	0.978046	ctrl	COMT	extracellular region,nucleus,cytoplasm,peroxisomal membrane,cytosol,membrane,secretory granule lumen,extracellular exosome,ficolin-1-rich granule lumen	nucleotide binding,DNA binding,RNA binding,protein binding,metal ion binding,IMP dehydrogenase activity	GMP biosynthetic process,circadian rhythm,purine ribonucleoside monophosphate biosynthetic process,neutrophil degranulation,lymphocyte proliferation,protein homotetramerization,oxidation-reduction process,retina development in camera-type eye,cellular response to interleukin-4,GTP biosynthetic process
ctrl / COMT	-0.0233983	0.0233983	0.227065	0.180051	30	Q05639	EEF1A2	Elongation factor 1-alpha 2	EF1A2_HUMAN	7	-1.60877	0.983912	ctrl	COMT	cytoplasm,eukaryotic translation elongation factor 1 complex,neuronal cell body,synapse,cytoplasmic side of lysosomal membrane,nucleus	protein binding,GTP binding,translation factor activity, RNA binding,protein kinase binding,GTPase activity,translation elongation factor activity	response to inorganic substance,positive regulation of apoptotic process,response to electrical stimulus,positive regulation of lipid kinase activity,regulation of chaperone-mediated autophagy,translation,translational elongation
ctrl / COMT	-0.00981069	0.00981069	0.347135	0.233151	12	P46782	RPS5	40S ribosomal protein S5	RS5_HUMAN	3	-0.677718	0.993223	ctrl	COMT	nucleoplasm,cytosol,focal adhesion,membrane,cytosolic small ribosomal subunit,extracellular exosome,ribonucleoprotein complex	RNA binding,mRNA binding,structural constituent of ribosome,protein binding,rRNA binding	nuclear-transcribed mRNA catabolic process, nonsense-mediated decay,translation,translational initiation,regulation of translational fidelity,SRP-dependent cotranslational protein targeting to membrane,viral transcription,ribosomal small subunit assembly
ctrl / COMT	-0.00462955	0.00462955	0.951277	0.448246	6	P35579	MYH9	Myosin-9	MYH9_HUMAN	2	-0.320381	0.996796	ctrl	COMT	stress fiber,ruffle,uropod,nucleus,cytoplasm,spindle,actomyosin contractile ring,cytosol,plasma membrane,brush border,cell-cell adherens junction,actin cytoskeleton,membrane,myosin II complex,cell leading edge,neuromuscular junction,cleavage furrow,macromolecular complex,actomyosin,extracellular exosome,myosin II filament,immunological synapse,focal adhesion,COP9 signalosome	microfilament motor activity,RNA binding,motor activity,actin binding,integrin binding,protein binding,calmodulin binding,ATP binding,ATPase activity,protein domain specific binding,actin-dependent ATPase activity,protein homodimerization activity,protein anchor,ADP binding,cadherin binding,actin filament binding	meiotic spindle organization,angiogenesis,in utero embryonic development,establishment of T cell polarity,membrane protein ectodomain proteolysis,phagocytosis, engulfment,integrin-mediated signaling pathway,myoblast fusion,regulation of cell shape,protein transport,actin filament-based movement,platelet formation,monocyte differentiation,actomyosin structure organization,actin cytoskeleton reorga…
ctrl / COMT	0.00175825	0.00175825	0.608769	0.348976	3	Q07666	KHDRBS1	KH domain-containing, RNA-binding, signal transduction-associated protein 1	KHDR1_HUMAN	1	0.121947	1.00122	ctrl	COMT	nucleus,nucleoplasm,cytoplasm,cytosol,membrane,Grb2-Sos complex	DNA binding,RNA binding,SH3/SH2 adaptor activity,protein binding,poly(A) binding,poly(U) RNA binding,SH3 domain binding,protein domain specific binding,identical protein binding,macromolecular complex binding	G2/M transition of mitotic cell cycle,regulation of alternative mRNA splicing, via spliceosome,mRNA processing,cell cycle arrest,signal transduction,cell surface receptor signaling pathway,spermatogenesis,cell proliferation,positive regulation of signal transduction,negative regulation of transcription, DNA-templated,positive regulation of translational initiation,regulation of RNA export from nu…
ctrl / COMT	0.00497862	0.00497862	0.0464941	0.0645851	132	P35527	KRT9	Keratin, type I cytoskeletal 9	K1C9_HUMAN	26	0.345687	1.00346	ctrl	COMT	extracellular space,nucleus,cytosol,intermediate filament,membrane,extracellular exosome	structural constituent of cytoskeleton	spermatogenesis,epidermis development,keratinization,skin development,intermediate filament organization,cornification
ctrl / COMT	0.0204503	0.0204503	0.908183	0.437093	15	P14314	PRKCSH	Glucosidase 2 subunit beta	GLU2B_HUMAN	5	1.4276	1.01428	ctrl	COMT	endoplasmic reticulum,endoplasmic reticulum lumen,glucosidase II complex,intracellular membrane-bounded organelle	protein kinase C binding,calcium ion binding,protein binding,ion channel binding,phosphoprotein binding	protein folding,N-glycan processing,intracellular signal transduction,post-translational protein modification,cellular protein metabolic process
ctrl / COMT	0.0292312	0.0292312	0.763011	0.383637	9	P48735	IDH2	Isocitrate dehydrogenase [NADP], mitochondrial	IDHP_HUMAN	3	2.04682	1.02047	ctrl	COMT	mitochondrion,mitochondrial matrix,peroxisome,cytosol,extracellular exosome	magnesium ion binding,isocitrate dehydrogenase (NADP+) activity,NAD binding,protein homodimerization activity	carbohydrate metabolic process,glyoxylate cycle,tricarboxylic acid cycle,isocitrate metabolic process,2-oxoglutarate metabolic process,NADP biosynthetic process,negative regulation of glial cell proliferation,negative regulation of glial cell migration,negative regulation of matrix metallopeptidase secretion,NADP metabolic process
ctrl / COMT	0.0340495	0.0340495	0.888616	0.4323	3	Q9NQC3	RTN4	Reticulon-4	RTN4_HUMAN	1	2.38821	1.02388	ctrl	COMT	nuclear envelope,endoplasmic reticulum,endoplasmic reticulum membrane,plasma membrane,postsynaptic density,integral component of endoplasmic reticulum membrane,cell projection,neuronal cell body,endoplasmic reticulum tubular network,endoplasmic reticulum tubular network membrane	RNA binding,protein binding,ubiquitin protein ligase binding,cadherin binding	blastocyst formation,apoptotic process,axonal fasciculation,positive regulation of epithelial cell migration,cerebral cortex radial glia guided migration,negative regulation of cell growth,negative regulation of axon extension,positive regulation of mammary gland epithelial cell proliferation,positive regulation of toll-like receptor 9 signaling pathway,regulation of apoptotic process,negative re…
ctrl / COMT	0.0404654	0.0404654	0.732455	0.37472	6	P32119	PRDX2	Peroxiredoxin-2	PRDX2_HUMAN	2	2.84455	1.02845	ctrl	COMT	cytoplasm,cytosol,extracellular exosome	protein binding,thioredoxin peroxidase activity,antioxidant activity	activation of MAPK activity,respiratory burst involved in inflammatory response,response to oxidative stress,regulation of hydrogen peroxide metabolic process,removal of superoxide radicals,positive regulation of blood coagulation,negative regulation of lipopolysaccharide-mediated signaling pathway,negative regulation of NF-kappaB transcription factor activity,response to lipopolysaccharide,cellu…
ctrl / COMT	0.0422511	0.0422511	0.970118	0.453562	3	P61970	NUTF2	Nuclear transport factor 2	NTF2_HUMAN	1	2.97193	1.02972	ctrl	COMT	nuclear inner membrane,nuclear outer membrane,nucleoplasm,cytosol,nuclear membrane,extracellular exosome,nuclear pore central transport channel	protein binding,Ran GTPase binding,structural constituent of nuclear pore,identical protein binding,protein transporter activity	protein import into nucleus,protein export from nucleus,mRNA transport,protein localization to nuclear pore,nucleocytoplasmic transport
ctrl / COMT	0.0463276	0.0463276	0.672993	0.365978	3	Q9HB71	CACYBP	Calcyclin-binding protein	CYBP_HUMAN	1	3.2633	1.03263	ctrl	COMT	nuclear envelope lumen,nucleoplasm,cytosol,SCF ubiquitin ligase complex,beta-catenin destruction complex,neuron projection,cell body,extracellular exosome,nucleus	protein binding,tubulin binding,protein domain specific binding,ubiquitin protein ligase binding,protein homodimerization activity,S100 protein binding	aging,positive regulation of DNA replication,cardiac muscle cell differentiation,response to growth hormone,negative regulation of cell death,cellular response to calcium ion,cellular response to leukemia inhibitory factor,heart development
ctrl / COMT	0.0540431	0.0540431	0.943107	0.447913	12	P27797	CALR	Calreticulin	CALR_HUMAN	4	3.81703	1.03817	ctrl	COMT	acrosomal vesicle,extracellular region,extracellular space,nucleus,nuclear envelope,cytoplasm,endoplasmic reticulum,endoplasmic reticulum lumen,smooth endoplasmic reticulum,Golgi apparatus,cytosol,polysome,focal adhesion,external side of plasma membrane,cell surface,membrane,phagocytic vesicle membrane,sarcoplasmic reticulum lumen,endoplasmic reticulum-Golgi intermediate compartment membrane,MHC …	complement component C1q binding,DNA binding,RNA binding,mRNA binding,integrin binding,iron ion binding,calcium ion binding,protein binding,zinc ion binding,carbohydrate binding,ubiquitin protein ligase binding,peptide binding,hormone binding,protein binding involved in protein folding,androgen receptor binding,unfolded protein binding,chaperone binding	negative regulation of transcription from RNA polymerase II promoter,antigen processing and presentation of peptide antigen via MHC class I,antigen processing and presentation of exogenous peptide antigen via MHC class I, TAP-dependent,peptide antigen assembly with MHC class I protein complex,regulation of transcription, DNA-templated,protein folding,protein export from nucleus,cellular calcium i…
ctrl / COMT	0.0616457	0.0616457	0.173665	0.151746	45	P04792	HSPB1	Heat shock protein beta-1	HSPB1_HUMAN	12	4.36556	1.04366	ctrl	COMT	proteasome complex,extracellular space,nucleus,cytoplasm,spindle,cytosol,cytoskeleton,plasma membrane,focal adhesion,Z disc,extracellular exosome,axon cytoplasm	RNA binding,protein kinase C binding,protein binding,protein kinase C inhibitor activity,protein kinase binding,identical protein binding,protein homodimerization activity,ubiquitin binding,protein binding involved in protein folding	retina homeostasis,regulation of protein phosphorylation,regulation of translational initiation,negative regulation of protein kinase activity,response to unfolded protein,response to virus,regulation of autophagy,positive regulation of interleukin-1 beta production,intracellular signal transduction,cellular response to vascular endothelial growth factor stimulus,positive regulation of endothelia…
ctrl / COMT	0.0647348	0.0647348	0.407981	0.26416	12	Q15084	PDIA6	Protein disulfide-isomerase A6	PDIA6_HUMAN	3	4.58927	1.04589	ctrl	COMT	extracellular space,endoplasmic reticulum,endoplasmic reticulum lumen,endoplasmic reticulum membrane,endoplasmic reticulum-Golgi intermediate compartment,cytosol,plasma membrane,endoplasmic reticulum chaperone complex,melanosome,extracellular exosome	protein disulfide isomerase activity,protein binding,peptide disulfide oxidoreductase activity	protein folding,IRE1-mediated unfolded protein response,post-translational protein modification,cellular protein metabolic process,cell redox homeostasis,oxidation-reduction process
ctrl / COMT	0.0691505	0.0691505	0.628701	0.35442	3	Q09028;Q16576	RBBP4;RBBP7	Histone-binding protein RBBP4;Histone-binding protein RBBP7	RBBP4_HUMAN;RBBP7_HUMAN	1	4.90988	1.0491	ctrl	COMT	nuclear chromatin,nucleus,nucleoplasm,cytosol,Sin3 complex,NuRD complex,NURF complex,macromolecular complex,CAF-1 complex,ESC/E(Z) complex;nucleus,nucleoplasm,cytosol,NuRD complex,ESC/E(Z) complex	protein binding,histone binding,histone deacetylase binding,RNA polymerase II core promoter proximal region sequence-specific DNA binding,RNA polymerase II distal enhancer sequence-specific DNA binding,DNA-dependent ATPase activity,nucleosomal DNA binding;RNA binding,protein binding	DNA replication,DNA replication-dependent nucleosome assembly,DNA replication-independent nucleosome assembly,chromatin remodeling,cell cycle,negative regulation of cell proliferation,chromatin assembly,CENP-A containing nucleosome assembly,ATP-dependent chromatin remodeling,negative regulation of gene expression, epigenetic,regulation of cell cycle,response to growth hormone,negative regulation …
ctrl / COMT	0.0698599	0.0698599	0.733984	0.37472	3	P25205	MCM3	DNA replication licensing factor MCM3	MCM3_HUMAN	1	4.96147	1.04961	ctrl	COMT	nuclear chromosome, telomeric region,nucleus,nucleoplasm,alpha DNA polymerase:primase complex,centrosome,membrane,MCM complex,perinuclear region of cytoplasm,nucleolus	DNA binding,helicase activity,protein binding,ATP binding	G1/S transition of mitotic cell cycle,DNA replication,DNA replication initiation
ctrl / COMT	0.0810963	0.0810963	0.625066	0.35396	6	P52272	HNRNPM	Heterogeneous nuclear ribonucleoprotein M	HNRPM_HUMAN	2	5.78215	1.05782	ctrl	COMT	nucleoplasm,spliceosomal complex,nucleolus,membrane,nuclear matrix,paraspeckles,Requires Ontology,extracellular exosome,catalytic step 2 spliceosome,nucleus,post-mRNA release spliceosomal complex,ribonucleoprotein complex,cytoplasm	RNA binding,protein binding,protein domain specific binding,mRNA binding	alternative mRNA splicing, via spliceosome,mRNA splicing, via spliceosome,fibroblast growth factor receptor signaling pathway,RNA metabolic process,regulation of mRNA stability involved in response to oxidative stress
ctrl / COMT	0.0951495	0.0951495	0.494071	0.299437	21	P50991	CCT4	T-complex protein 1 subunit delta	TCPD_HUMAN	7	6.81761	1.06818	ctrl	COMT	zona pellucida receptor complex,nucleoplasm,centrosome,cytosol,chaperonin-containing T-complex,microtubule,melanosome,cell projection,cell body,extracellular exosome	RNA binding,protein binding,ATP binding,unfolded protein binding	protein folding,binding of sperm to zona pellucida,positive regulation of telomere maintenance via telomerase,protein stabilization,positive regulation of telomerase activity,scaRNA localization to Cajal body,toxin transport,positive regulation of establishment of protein localization to telomere,positive regulation of protein localization to Cajal body,positive regulation of telomerase RNA local…
ctrl / COMT	0.102714	0.102714	0.989741	0.460337	6	P13693	TPT1	Translationally-controlled tumor protein	TCTP_HUMAN	2	7.37915	1.07379	ctrl	COMT	spindle pole,extracellular space,nucleus,cytoplasm,multivesicular body,cytosol,cytoplasmic microtubule,extracellular exosome	RNA binding,calcium ion binding,protein binding	calcium ion transport,cellular calcium ion homeostasis,response to virus,regulation of apoptotic process,negative regulation of apoptotic process,negative regulation of intrinsic apoptotic signaling pathway in response to DNA damage
ctrl / COMT	0.10502	0.10502	0.675867	0.366434	3	P32969	RPL9	60S ribosomal protein L9	RL9_HUMAN	1	7.55095	1.07551	ctrl	COMT	nucleus,cytosol,ribosome,focal adhesion,membrane,cytosolic large ribosomal subunit	RNA binding,structural constituent of ribosome,protein binding,rRNA binding	nuclear-transcribed mRNA catabolic process, nonsense-mediated decay,translation,translational initiation,SRP-dependent cotranslational protein targeting to membrane,viral transcription,cytoplasmic translation
ctrl / COMT	0.112406	0.112406	0.642338	0.357959	9	P62081	RPS7	40S ribosomal protein S7	RS7_HUMAN	3	8.10293	1.08103	ctrl	COMT	nucleus,nucleoplasm,nucleolus,cytosol,ribosome,focal adhesion,membrane,cytosolic small ribosomal subunit,macromolecular complex,synapse,ribonucleoprotein complex,centrosome,small-subunit processome	RNA binding,mRNA 3'-UTR binding,structural constituent of ribosome,protein binding,poly(U) RNA binding,protein kinase binding,mRNA 5'-UTR binding,ubiquitin ligase inhibitor activity	nuclear-transcribed mRNA catabolic process, nonsense-mediated decay,neural tube closure,rRNA processing,translation,translational initiation,SRP-dependent cotranslational protein targeting to membrane,positive regulation of gene expression,viral transcription,cell differentiation,ribosomal small subunit biogenesis,protein stabilization,positive regulation of intrinsic apoptotic signaling pathway …
ctrl / COMT	0.124589	0.124589	0.236186	0.184328	12	P62269	RPS18	40S ribosomal protein S18	RS18_HUMAN	4	9.01974	1.0902	ctrl	COMT	nucleus,nucleoplasm,cytosol,ribosome,focal adhesion,postsynaptic density,small ribosomal subunit,membrane,cytosolic small ribosomal subunit,extracellular exosome	RNA binding,structural constituent of ribosome,protein binding,rRNA binding	nuclear-transcribed mRNA catabolic process, nonsense-mediated decay,translation,translational initiation,SRP-dependent cotranslational protein targeting to membrane,viral transcription
ctrl / COMT	0.127683	0.127683	0.794149	0.394881	12	P06744	GPI	Glucose-6-phosphate isomerase	G6PI_HUMAN	4	9.25373	1.09254	ctrl	COMT	extracellular region,nucleoplasm,cytosol,plasma membrane,membrane,secretory granule lumen,neuron projection,ciliary membrane,extracellular exosome,ficolin-1-rich granule lumen	cytokine activity,growth factor activity,ubiquitin protein ligase binding,glucose-6-phosphate isomerase activity,monosaccharide binding,intramolecular transferase activity	in utero embryonic development,mesoderm formation,carbohydrate metabolic process,gluconeogenesis,humoral immune response,hemostasis,learning or memory,regulation of receptor activity,positive regulation of endothelial cell migration,methylglyoxal biosynthetic process,response to estradiol,response to progesterone,response to testosterone,erythrocyte homeostasis,response to immobilization stress,r…
ctrl / COMT	0.13667	0.13667	0.931427	0.444979	3	P62191	PSMC1	26S proteasome regulatory subunit 4	PRS4_HUMAN	1	9.9365	1.09936	ctrl	COMT	proteasome complex,nucleus,nucleoplasm,cytosol,membrane,proteasome accessory complex,proteasome regulatory particle, base subcomplex	RNA binding,protein binding,ATP binding,ATPase activity,proteasome-activating ATPase activity,TBP-class protein binding	MAPK cascade,protein polyubiquitination,stimulatory C-type lectin receptor signaling pathway,antigen processing and presentation of exogenous peptide antigen via MHC class I, TAP-dependent,protein folding,regulation of cellular amino acid metabolic process,negative regulation of G2/M transition of mitotic cell cycle,protein deubiquitination,anaphase-promoting complex-dependent catabolic process,S…
ctrl / COMT	0.143241	0.143241	0.622998	0.35396	3	O15143	ARPC1B	Actin-related protein 2/3 complex subunit 1B	ARC1B_HUMAN	1	10.4383	1.10438	ctrl	COMT	nucleus,cytosol,Arp2/3 protein complex,focal adhesion,actin cytoskeleton,tubulobulbar complex,extracellular exosome	structural constituent of cytoskeleton,protein binding,actin filament binding	response to estradiol,Arp2/3 complex-mediated actin nucleation,Fc-gamma receptor signaling pathway involved in phagocytosis,response to estrogen,ephrin receptor signaling pathway
ctrl / COMT	0.150408	0.150408	0.546233	0.322367	18	P61247	RPS3A	40S ribosomal protein S3a	RS3A_HUMAN	4	10.9884	1.10988	ctrl	COMT	nucleus,nucleoplasm,nucleolus,cytoplasm,endoplasmic reticulum,cytosol,focal adhesion,cytosolic small ribosomal subunit,synapse,extracellular exosome,ribonucleoprotein complex	RNA binding,structural constituent of ribosome,protein binding,mRNA 5'-UTR binding	nuclear-transcribed mRNA catabolic process, nonsense-mediated decay,translation,translational initiation,SRP-dependent cotranslational protein targeting to membrane,viral transcription,cell differentiation,negative regulation of apoptotic process
ctrl / COMT	0.171704	0.171704	0.0833698	0.093791	15	P14923	JUP	Junction plakoglobin	PLAK_HUMAN	5	12.6388	1.12639	ctrl	COMT	cornified envelope,extracellular region,nucleus,cytoplasm,cytosol,cytoskeleton,intermediate filament,plasma membrane,cell-cell junction,cell-cell adherens junction,zonula adherens,fascia adherens,focal adhesion,cytoplasmic side of plasma membrane,intercalated disc,actin cytoskeleton,apicolateral plasma membrane,lateral plasma membrane,catenin complex,Z disc,desmosome,protein-DNA complex,specific …	transcription coactivator activity,structural molecule activity,structural constituent of cell wall,protein binding,protein kinase binding,protein phosphatase binding,protein homodimerization activity,alpha-catenin binding,cadherin binding,cell adhesion molecule binding,cell adhesive protein binding involved in bundle of His cell-Purkinje myocyte communication,nuclear hormone receptor binding	positive regulation of cell-matrix adhesion,desmosome assembly,cytoskeletal anchoring at plasma membrane,cell migration,keratinization,adherens junction organization,regulation of cell proliferation,positive regulation of protein import into nucleus,neutrophil degranulation,negative regulation of blood vessel endothelial cell migration,positive regulation of angiogenesis,detection of mechanical s…
ctrl / COMT	0.17493	0.17493	0.640878	0.357959	3	P16401	HIST1H1B	Histone H1.5	H15_HUMAN	1	12.891	1.12891	ctrl	COMT	nucleosome,nuclear chromatin,nucleus,nuclear heterochromatin	RNA binding,protein binding,chromatin DNA binding,histone deacetylase binding,nucleosomal DNA binding,double-stranded DNA binding	negative regulation of transcription from RNA polymerase II promoter,chromatin organization,nucleosome assembly,positive regulation of cell growth,protein stabilization,positive regulation of histone H3-K9 methylation,establishment of protein localization to chromatin,nucleosome positioning,regulation of transcription, DNA-templated,negative regulation of chromatin silencing,chromosome condensati…
ctrl / COMT	0.175649	0.175649	0.0867955	0.0970385	24	P22392	NME2	Nucleoside diphosphate kinase B	NDKB_HUMAN	6	12.9472	1.12947	ctrl	COMT	ruffle,extracellular region,nucleus,cytoplasm,cytosol,intermediate filament,lamellipodium,mitochondrial membrane,secretory granule lumen,perinuclear region of cytoplasm,extracellular exosome,cell periphery,ficolin-1-rich granule lumen,focal adhesion	DNA binding,transcription coactivator activity,nucleoside diphosphate kinase activity,protein histidine kinase activity,protein serine/threonine kinase activity,fatty acid binding,protein binding,ATP binding,GDP binding,intermediate filament binding,enzyme binding,metal ion binding,G-quadruplex DNA binding	negative regulation of myeloid leukocyte differentiation,nucleoside diphosphate phosphorylation,GTP biosynthetic process,UTP biosynthetic process,CTP biosynthetic process,cell adhesion,adenylate cyclase-activating G-protein coupled receptor signaling pathway,integrin-mediated signaling pathway,nucleoside triphosphate biosynthetic process,positive regulation of neuron projection development,nucleo…
ctrl / COMT	0.186551	0.186551	0.80582	0.39958	12	P24534	EEF1B2	Elongation factor 1-beta	EF1B_HUMAN	3	13.804	1.13804	ctrl	COMT	cytoplasm,cytosol,eukaryotic translation elongation factor 1 complex,nucleus,endoplasmic reticulum	translation elongation factor activity,protein binding	translational elongation
ctrl / COMT	0.192946	0.192946	0.829666	0.410274	9	Q96AE4	FUBP1	Far upstream element-binding protein 1	FUBP1_HUMAN	3	14.3096	1.1431	ctrl	COMT	nucleus,nucleoplasm	single-stranded DNA binding,transcription factor activity, sequence-specific DNA binding,RNA binding,protein binding	regulation of transcription, DNA-templated,transcription from RNA polymerase II promoter,positive regulation of gene expression
ctrl / COMT	0.200304	0.200304	0.223027	0.178421	12	P23284	PPIB	Peptidyl-prolyl cis-trans isomerase B	PPIB_HUMAN	4	14.8941	1.14894	ctrl	COMT	nucleus,endoplasmic reticulum,endoplasmic reticulum lumen,smooth endoplasmic reticulum,focal adhesion,membrane,macromolecular complex,endoplasmic reticulum chaperone complex,melanosome,perinuclear region of cytoplasm,extracellular exosome	RNA binding,peptidyl-prolyl cis-trans isomerase activity,protein binding,cyclosporin A binding,RNA polymerase binding,collagen binding,unfolded protein binding	protein peptidyl-prolyl isomerization,positive regulation of multicellular organism growth,positive regulation by host of viral process,positive regulation by host of viral genome replication,protein stabilization,bone development,chaperone-mediated protein folding,regulation of post-translational protein modification,protein refolding
ctrl / COMT	0.209649	0.209649	0.276512	0.207384	3	Q86VP6	CAND1	Cullin-associated NEDD8-dissociated protein 1	CAND1_HUMAN	1	15.6407	1.15641	ctrl	COMT	ubiquitin ligase complex,extracellular region,nucleus,nucleoplasm,cytoplasm,Golgi apparatus,cytosol,membrane,cullin-RING ubiquitin ligase complex,secretory granule lumen,extracellular exosome,ficolin-1-rich granule lumen	protein binding,TBP-class protein binding	cellular iron ion homeostasis,SCF complex assembly,protein ubiquitination,cell differentiation,negative regulation of catalytic activity,neutrophil degranulation,post-translational protein modification,positive regulation of RNA polymerase II transcriptional preinitiation complex assembly
ctrl / COMT	0.210671	0.210671	0.487516	0.296462	9	P67809	YBX1	Nuclease-sensitive element-binding protein 1	YBOX1_HUMAN	2	15.7226	1.15723	ctrl	COMT	extracellular region,nucleus,nucleoplasm,U12-type spliceosomal complex,cytoplasm,cytosol,cytoplasmic stress granule,nuclear membrane,intracellular membrane-bounded organelle,extracellular exosome,CRD-mediated mRNA stability complex,histone pre-mRNA 3'end processing complex,ribonucleoprotein complex	RNA polymerase II core promoter proximal region sequence-specific DNA binding,RNA polymerase II transcription factor activity, sequence-specific DNA binding,transcriptional activator activity, RNA polymerase II transcription regulatory region sequence-specific binding,DNA binding,double-stranded DNA binding,single-stranded DNA binding,transcription factor activity, sequence-specific DNA binding,R…	mRNA splicing, via spliceosome,regulation of transcription, DNA-templated,transcription from RNA polymerase II promoter,Notch signaling pathway,positive regulation of transcription from RNA polymerase II promoter,positive regulation of cell division,CRD-mediated mRNA stabilization,protein localization to cytoplasmic stress granule
ctrl / COMT	0.210891	0.210891	0.0076678	0.0180783	15	P05388	RPLP0	60S acidic ribosomal protein P0	RLA0_HUMAN	5	15.7403	1.1574	ctrl	COMT	nucleus,cytoplasm,endoplasmic reticulum,cytosol,focal adhesion,postsynaptic density,membrane,cytosolic large ribosomal subunit,cytoplasmic ribonucleoprotein granule,extracellular exosome,postsynapse,ribonucleoprotein complex	RNA binding,structural constituent of ribosome,protein binding,large ribosomal subunit rRNA binding	nuclear-transcribed mRNA catabolic process, nonsense-mediated decay,translation,translational initiation,SRP-dependent cotranslational protein targeting to membrane,viral transcription,interleukin-12-mediated signaling pathway,ribosomal large subunit assembly,cytoplasmic translation
ctrl / COMT	0.216982	0.216982	0.113036	0.116266	12	P12956	XRCC6	X-ray repair cross-complementing protein 6	XRCC6_HUMAN	5	16.23	1.1623	ctrl	COMT	nuclear telomere cap complex,nuclear chromosome, telomeric region,extracellular region,nucleus,nucleoplasm,transcription factor complex,nucleolus,cytosol,membrane,macromolecular complex,protein-DNA complex,secretory granule lumen,Ku70:Ku80 complex,nonhomologous end joining complex,ficolin-1-rich granule lumen	DNA binding,damaged DNA binding,RNA binding,ATP-dependent DNA helicase activity,protein binding,ATP binding,protein C-terminus binding,cyclin binding,transcription regulatory region DNA binding,macromolecular complex binding,5'-deoxyribose-5-phosphate lyase activity,double-stranded telomeric DNA binding,telomeric DNA binding,double-stranded DNA binding	telomere maintenance,activation of innate immune response,DNA ligation,double-strand break repair via nonhomologous end joining,DNA recombination,brain development,positive regulation of type I interferon production,DNA duplex unwinding,neutrophil degranulation,innate immune response,positive regulation of protein kinase activity,negative regulation of transcription, DNA-templated,positive regula…
ctrl / COMT	0.226157	0.226157	0.625329	0.35396	3	P30044	PRDX5	Peroxiredoxin-5, mitochondrial	PRDX5_HUMAN	1	16.9715	1.16972	ctrl	COMT	extracellular space,nucleus,cytoplasm,mitochondrion,mitochondrial matrix,peroxisome,peroxisomal matrix,cytosol,cytoplasmic vesicle,intracellular membrane-bounded organelle,perinuclear region of cytoplasm,extracellular exosome	RNA polymerase III regulatory region DNA binding,peroxidase activity,receptor binding,protein binding,thioredoxin peroxidase activity,cysteine-type endopeptidase inhibitor activity involved in apoptotic process,protein dimerization activity	apoptotic process,inflammatory response,response to oxidative stress,negative regulation of transcription from RNA polymerase III promoter,cellular response to oxidative stress,cellular response to reactive oxygen species,negative regulation of apoptotic process,negative regulation of cysteine-type endopeptidase activity involved in apoptotic process,oxidation-reduction process,cellular oxidant d…
ctrl / COMT	0.22966	0.22966	0.378517	0.248661	106	P10809	HSPD1	60 kDa heat shock protein, mitochondrial	CH60_HUMAN	25	17.2558	1.17256	ctrl	COMT	extracellular space,cytoplasm,mitochondrion,mitochondrial inner membrane,mitochondrial matrix,early endosome,cytosol,plasma membrane,clathrin-coated pit,cell surface,membrane,coated vesicle,secretory granule,macromolecular complex,lipopolysaccharide receptor complex,extracellular exosome	lipopolysaccharide binding,p53 binding,DNA replication origin binding,single-stranded DNA binding,RNA binding,double-stranded RNA binding,protein binding,ATP binding,high-density lipoprotein particle binding,ATPase activity,enzyme binding,ubiquitin protein ligase binding,apolipoprotein binding,apolipoprotein A-I binding,unfolded protein binding,chaperone binding	B cell cytokine production,MyD88-dependent toll-like receptor signaling pathway,positive regulation of T cell mediated immune response to tumor cell,regulation of transcription from RNA polymerase II promoter,'de novo' protein folding,activation of cysteine-type endopeptidase activity involved in apoptotic process,response to unfolded protein,response to cold,viral process,positive regulation of …
ctrl / COMT	0.230866	0.230866	0.123949	0.121953	24	P29692	EEF1D	Elongation factor 1-delta	EF1D_HUMAN	8	17.3539	1.17354	ctrl	COMT	fibrillar center,nucleus,cytoplasm,cytosol,eukaryotic translation elongation factor 1 complex,endoplasmic reticulum	DNA binding,translation elongation factor activity,protein binding,translation factor activity, RNA binding,cadherin binding	translational elongation,positive regulation of I-kappaB kinase/NF-kappaB signaling,cellular response to ionizing radiation
ctrl / COMT	0.231323	0.231323	0.542189	0.321033	21	P49368	CCT3	T-complex protein 1 subunit gamma	TCPG_HUMAN	7	17.3911	1.17391	ctrl	COMT	zona pellucida receptor complex,cytosol,chaperonin-containing T-complex,cytoskeleton,microtubule,plasma membrane,cell body,extracellular exosome	RNA binding,protein binding,ATP binding,unfolded protein binding	protein folding,binding of sperm to zona pellucida,positive regulation of telomere maintenance via telomerase,pore complex assembly,protein stabilization,toxin transport,positive regulation of establishment of protein localization to telomere,positive regulation of protein localization to Cajal body,positive regulation of telomerase RNA localization to Cajal body
ctrl / COMT	0.23678	0.23678	0.36327	0.24218	24	P22314	UBA1	Ubiquitin-like modifier-activating enzyme 1	UBA1_HUMAN	7	17.8359	1.17836	ctrl	COMT	nucleus,nucleoplasm,cytoplasm,mitochondrion,cytosol,extracellular exosome,heterochromatin,lysosomal membrane,endosome membrane,desmosome,rough endoplasmic reticulum membrane	RNA binding,ubiquitin activating enzyme activity,protein binding,ATP binding	cellular response to DNA damage stimulus,protein ubiquitination,protein modification by small protein conjugation
ctrl / COMT	0.24221	0.24221	0.158224	0.142977	9	P62906	RPL10A	60S ribosomal protein L10a	RL10A_HUMAN	3	18.2803	1.1828	ctrl	COMT	nucleus,cytosol,focal adhesion,postsynaptic density,membrane,cytosolic large ribosomal subunit,polysomal ribosome,extracellular exosome	RNA binding,structural constituent of ribosome,protein binding	nuclear-transcribed mRNA catabolic process, nonsense-mediated decay,cytoplasmic translation,translation,translational initiation,SRP-dependent cotranslational protein targeting to membrane,viral transcription,response to ethanol,maturation of LSU-rRNA
ctrl / COMT	0.252619	0.252619	0.652051	0.359611	15	P62888	RPL30	60S ribosomal protein L30	RL30_HUMAN	4	19.1368	1.19137	ctrl	COMT	nucleus,cytosol,focal adhesion,postsynaptic density,membrane,cytosolic large ribosomal subunit,polysomal ribosome,extracellular exosome	RNA binding,structural constituent of ribosome,protein binding	nuclear-transcribed mRNA catabolic process, nonsense-mediated decay,cytoplasmic translation,translation,translational initiation,SRP-dependent cotranslational protein targeting to membrane,viral transcription,killing of cells of other organism,defense response to Gram-negative bacterium,Requires Ontology
ctrl / COMT	0.271244	0.271244	0.694826	0.368133	3	P23246	SFPQ	Splicing factor, proline- and glutamine-rich	SFPQ_HUMAN	1	20.6848	1.20685	ctrl	COMT	chromatin,nucleus,nucleoplasm,nuclear matrix,nuclear speck,dendrite cytoplasm,paraspeckles,RNA polymerase II transcription factor complex	transcription regulatory region sequence-specific DNA binding,RNA polymerase II distal enhancer sequence-specific DNA binding,RNA polymerase II transcription factor activity, sequence-specific DNA binding,DNA binding,chromatin binding,RNA binding,protein binding,protein homodimerization activity,histone deacetylase binding,transcription regulatory region DNA binding,E-box binding	negative regulation of transcription from RNA polymerase II promoter,alternative mRNA splicing, via spliceosome,double-strand break repair via homologous recombination,activation of innate immune response,mRNA processing,RNA splicing,regulation of circadian rhythm,negative regulation of circadian rhythm,innate immune response,positive regulation of sister chromatid cohesion,negative regulation of…
ctrl / COMT	0.280378	0.280378	0.236554	0.184328	6	Q02878	RPL6	60S ribosomal protein L6	RL6_HUMAN	2	21.4513	1.21451	ctrl	COMT	nucleus,rough endoplasmic reticulum,cytosol,focal adhesion,postsynaptic density,membrane,cytosolic large ribosomal subunit,cytoplasmic ribonucleoprotein granule,polysomal ribosome	DNA binding,RNA binding,structural constituent of ribosome,cadherin binding	nuclear-transcribed mRNA catabolic process, nonsense-mediated decay,cytoplasmic translation,regulation of transcription, DNA-templated,translation,translational initiation,SRP-dependent cotranslational protein targeting to membrane,viral transcription,ribosomal large subunit assembly
ctrl / COMT	0.285499	0.285499	0.179168	0.154307	9	P61204;P84077	ARF3;ARF1	ADP-ribosylation factor 3;ADP-ribosylation factor 1	ARF3_HUMAN;ARF1_HUMAN	4	21.8832	1.21883	ctrl	COMT	Golgi membrane,perinuclear region of cytoplasm,extracellular exosome,plasma membrane,cytoplasm,Golgi apparatus;Golgi membrane,late endosome,peroxisomal membrane,trans-Golgi network,cytosol,focal adhesion,postsynaptic density,sarcomere,COPI-coated vesicle,cell leading edge,macromolecular complex,neuron projection,postsynaptic membrane,perinuclear region of cytoplasm,extracellular exosome,glutamate…	GTPase activity,GTP binding;magnesium ion binding,RNA binding,GTPase activity,protein binding,GDP binding,protein domain specific binding,protein heterodimerization activity,phospholipase D activator activity,GTP binding	phosphatidylinositol biosynthetic process,retrograde vesicle-mediated transport, Golgi to ER,vesicle-mediated transport,Golgi to plasma membrane transport,intracellular protein transport;regulation of receptor internalization,phosphatidylinositol biosynthetic process,cellular copper ion homeostasis,actin filament organization,antigen processing and presentation of exogenous peptide antigen via MH…
ctrl / COMT	0.289731	0.289731	0.707395	0.372313	3	P59998	ARPC4	Actin-related protein 2/3 complex subunit 4	ARPC4_HUMAN	1	22.2412	1.22241	ctrl	COMT	nucleus,cytosol,Arp2/3 protein complex,site of double-strand break,cell projection,extracellular exosome	structural constituent of cytoskeleton,protein binding,enzyme binding,protein binding, bridging,actin filament binding	actin filament polymerization,Arp2/3 complex-mediated actin nucleation,Fc-gamma receptor signaling pathway involved in phagocytosis,actin nucleation,ephrin receptor signaling pathway,membrane organization
ctrl / COMT	0.296659	0.296659	0.587151	0.33956	9	P26373	RPL13	60S ribosomal protein L13	RL13_HUMAN	3	22.8297	1.2283	ctrl	COMT	nucleus,nucleolus,endoplasmic reticulum,cytosol,membrane,cytosolic large ribosomal subunit,cytosolic ribosome	RNA binding,structural constituent of ribosome,protein binding	nuclear-transcribed mRNA catabolic process, nonsense-mediated decay,translation,translational initiation,SRP-dependent cotranslational protein targeting to membrane,viral transcription
ctrl / COMT	0.302674	0.302674	0.695362	0.368133	9	P48643	CCT5	T-complex protein 1 subunit epsilon	TCPE_HUMAN	3	23.3428	1.23343	ctrl	COMT	nucleolus,centrosome,cytosol,chaperonin-containing T-complex,microtubule,cell body,extracellular exosome	mRNA 3'-UTR binding,protein binding,ATP binding,G-protein beta-subunit binding,mRNA 5'-UTR binding,beta-tubulin binding,unfolded protein binding	protein folding,binding of sperm to zona pellucida,response to virus,positive regulation of telomere maintenance via telomerase,protein stabilization,toxin transport,positive regulation of establishment of protein localization to telomere,positive regulation of protein localization to Cajal body,positive regulation of telomerase RNA localization to Cajal body
ctrl / COMT	0.308087	0.308087	0.0170686	0.0320036	15	P15880	RPS2	40S ribosomal protein S2	RS2_HUMAN	5	23.8065	1.23806	ctrl	COMT	nucleus,nucleoplasm,cytosol,focal adhesion,membrane,cytosolic small ribosomal subunit,extracellular exosome,nucleolus	RNA binding,mRNA binding,structural constituent of ribosome,protein binding,fibroblast growth factor binding,enzyme binding,cadherin binding	nuclear-transcribed mRNA catabolic process, nonsense-mediated decay,rRNA processing,translation,translational initiation,SRP-dependent cotranslational protein targeting to membrane,viral transcription,positive regulation of ubiquitin-protein transferase activity
ctrl / COMT	0.30998	0.30998	0.931984	0.444979	6	P09972	ALDOC	Fructose-bisphosphate aldolase C	ALDOC_HUMAN	1	23.9691	1.23969	ctrl	COMT	extracellular region,cytosol,cytoskeleton,secretory granule lumen,extracellular exosome,tertiary granule lumen,ficolin-1-rich granule lumen	fructose-bisphosphate aldolase activity,protein binding,cytoskeletal protein binding	fructose metabolic process,gluconeogenesis,fructose 1,6-bisphosphate metabolic process,epithelial cell differentiation,neutrophil degranulation,canonical glycolysis
ctrl / COMT	0.310747	0.310747	0.361353	0.241797	3	P27635	RPL10	60S ribosomal protein L10	RL10_HUMAN	1	24.035	1.24035	ctrl	COMT	nucleus,endoplasmic reticulum,cytosol,membrane,cytosolic large ribosomal subunit,macromolecular complex,smooth endoplasmic reticulum	RNA binding,structural constituent of ribosome,protein binding,translation regulator activity	negative regulation of transcription from RNA polymerase II promoter,nuclear-transcribed mRNA catabolic process, nonsense-mediated decay,translation,translational initiation,regulation of translation,SRP-dependent cotranslational protein targeting to membrane,viral transcription,negative regulation of apoptotic process,embryonic brain development,ribosomal large subunit assembly
ctrl / COMT	0.312764	0.312764	0.0935594	0.102687	18	P62241	RPS8	40S ribosomal protein S8	RS8_HUMAN	5	24.2085	1.24209	ctrl	COMT	nucleus,nucleoplasm,endoplasmic reticulum,cytosol,focal adhesion,membrane,cytosolic small ribosomal subunit,extracellular exosome,ribonucleoprotein complex	RNA binding,structural constituent of ribosome	nuclear-transcribed mRNA catabolic process, nonsense-mediated decay,translation,translational initiation,SRP-dependent cotranslational protein targeting to membrane,viral transcription,maturation of SSU-rRNA from tricistronic rRNA transcript (SSU-rRNA, 5.8S rRNA, LSU-rRNA)
ctrl / COMT	0.314902	0.314902	0.760114	0.383251	6	P39748	FEN1	Flap endonuclease 1	FEN1_HUMAN	2	24.3927	1.24393	ctrl	COMT	nuclear chromosome, telomeric region,nucleus,nucleoplasm,nucleolus,mitochondrion,membrane,macromolecular complex	DNA binding,damaged DNA binding,double-stranded DNA binding,endonuclease activity,RNA-DNA hybrid ribonuclease activity,exonuclease activity,protein binding,double-stranded DNA exodeoxyribonuclease activity,5'-3' exonuclease activity,5'-flap endonuclease activity,flap endonuclease activity,manganese ion binding,magnesium ion binding	double-strand break repair via homologous recombination,DNA replication,DNA repair,base-excision repair,double-strand break repair,memory,UV protection,telomere maintenance via semi-conservative replication,DNA replication, removal of RNA primer,positive regulation of sister chromatid cohesion,nucleic acid phosphodiester bond hydrolysis,RNA phosphodiester bond hydrolysis, endonucleolytic
ctrl / COMT	0.318241	0.318241	0.717299	0.373226	9	P30050	RPL12	60S ribosomal protein L12	RL12_HUMAN	3	24.681	1.24681	ctrl	COMT	nucleolus,cytosol,focal adhesion,postsynaptic density,membrane,cytosolic large ribosomal subunit,extracellular exosome,large ribosomal subunit	RNA binding,structural constituent of ribosome,protein binding,large ribosomal subunit rRNA binding,rRNA binding	nuclear-transcribed mRNA catabolic process, nonsense-mediated decay,translation,translational initiation,SRP-dependent cotranslational protein targeting to membrane,viral transcription,ribosomal large subunit assembly
ctrl / COMT	0.324885	0.324885	0.904903	0.436682	3	P52907	CAPZA1	F-actin-capping protein subunit alpha-1	CAZA1_HUMAN	2	25.2564	1.25256	ctrl	COMT	extracellular region,cytosol,cytoskeleton,actin cytoskeleton,extracellular exosome,WASH complex,F-actin capping protein complex,actin cortical patch	actin binding,protein binding,cadherin binding,actin filament binding	ER to Golgi vesicle-mediated transport,blood coagulation,antigen processing and presentation of exogenous peptide antigen via MHC class II,cell junction assembly,interleukin-12-mediated signaling pathway,innate immune response,macromolecular complex assembly,actin cytoskeleton organization,barbed-end actin filament capping
ctrl / COMT	0.331849	0.331849	0.298708	0.217272	6	P36873;P62136;P62140	PPP1CC;PPP1CA;PPP1CB	Serine/threonine-protein phosphatase PP1-gamma catalytic subunit;Serine/threonine-protein phosphatase PP1-alpha catalytic subunit;Serine/threonine-protein phosphatase PP1-beta catalytic subunit	PP1G_HUMAN;PP1A_HUMAN;PP1B_HUMAN	2	25.8626	1.25863	ctrl	COMT	protein phosphatase type 1 complex,condensed chromosome kinetochore,nucleus,nucleolus,cytoplasm,mitochondrion,mitochondrial outer membrane,cytosol,focal adhesion,nuclear speck,midbody,cleavage furrow,macromolecular complex,dendritic spine,PTW/PP1 phosphatase complex,presynapse,glutamatergic synapse,nuclear chromosome, telomeric region;protein phosphatase type 1 complex,nucleus,nucleoplasm,nucleol…	RNA binding,phosphoprotein phosphatase activity,protein serine/threonine phosphatase activity,protein binding,lamin binding,protein C-terminus binding,phosphatase activity,protein kinase binding,protein domain specific binding,macromolecular complex binding,metal ion binding,protein N-terminus binding,protein phosphatase 1 binding;phosphoprotein phosphatase activity,protein serine/threonine phosp…	glycogen metabolic process,protein dephosphorylation,cell cycle,neuron differentiation,circadian regulation of gene expression,regulation of circadian rhythm,entrainment of circadian clock by photoperiod,regulation of nucleocytoplasmic transport,cell division,positive regulation of glial cell proliferation;glycogen metabolic process,regulation of glycogen biosynthetic process,regulation of glycog…
ctrl / COMT	0.333464	0.333464	0.118214	0.119663	9	P31943	HNRNPH1	Heterogeneous nuclear ribonucleoprotein H	HNRH1_HUMAN	2	26.0035	1.26003	ctrl	COMT	nucleus,nucleoplasm,cytosol,membrane,catalytic step 2 spliceosome	RNA binding,protein binding,poly(U) RNA binding	mRNA splicing, via spliceosome,RNA processing,fibroblast growth factor receptor signaling pathway,RNA metabolic process,regulation of RNA splicing
ctrl / COMT	0.33388	0.33388	0.168211	0.148422	6	P15531	NME1	Nucleoside diphosphate kinase A	NDKA_HUMAN	2	26.0398	1.2604	ctrl	COMT	nucleus,cytoplasm,mitochondrial outer membrane,centrosome,cytosol,intermediate filament,membrane,ruffle membrane,perinuclear region of cytoplasm,extracellular exosome	magnesium ion binding,RNA polymerase II regulatory region sequence-specific DNA binding,single-stranded DNA binding,RNA binding,deoxyribonuclease activity,nucleoside diphosphate kinase activity,protein binding,ATP binding,GTP binding,intermediate filament binding,enzyme binding,identical protein binding,gamma-tubulin binding,ribosomal small subunit binding	negative regulation of myeloid leukocyte differentiation,nucleoside diphosphate phosphorylation,GTP biosynthetic process,UTP biosynthetic process,CTP biosynthetic process,DNA metabolic process,endocytosis,lactation,negative regulation of cell proliferation,negative regulation of gene expression,positive regulation of neuron projection development,response to amine,nucleobase-containing small mole…
ctrl / COMT	0.336085	0.336085	0.682398	0.368133	33	P36578	RPL4	60S ribosomal protein L4	RL4_HUMAN	9	26.2326	1.26233	ctrl	COMT	nucleus,nucleolus,cytoplasm,rough endoplasmic reticulum,cytosol,focal adhesion,membrane,cytosolic large ribosomal subunit,extracellular exosome,ribonucleoprotein complex	RNA binding,structural constituent of ribosome,protein binding	nuclear-transcribed mRNA catabolic process, nonsense-mediated decay,translation,translational initiation,SRP-dependent cotranslational protein targeting to membrane,viral transcription
ctrl / COMT	0.336758	0.336758	0.273841	0.20624	9	E9PAV3;Q13765	NACA	Nascent polypeptide-associated complex subunit alpha, muscle-specific form;Nascent polypeptide-associated complex subunit alpha	NACAM_HUMAN;NACA_HUMAN	2	26.2915	1.26292	ctrl	COMT	nucleus,nascent polypeptide-associated complex;	DNA binding;	;
ctrl / COMT	0.336794	0.336794	0.036293	0.0535471	30	P26641	EEF1G	Elongation factor 1-gamma	EF1G_HUMAN	10	26.2947	1.26295	ctrl	COMT	nucleus,cytoplasm,cytosol,membrane,extracellular exosome,endoplasmic reticulum	translation elongation factor activity,protein binding,cadherin binding	translational elongation,response to virus
ctrl / COMT	0.344001	0.344001	0.0588173	0.0735216	18	P05387	RPLP2	60S acidic ribosomal protein P2	RLA2_HUMAN	5	26.9272	1.26927	ctrl	COMT	cytosol,focal adhesion,membrane,cytosolic large ribosomal subunit,synapse,extracellular exosome	structural constituent of ribosome,protein binding	nuclear-transcribed mRNA catabolic process, nonsense-mediated decay,translation,translational initiation,translational elongation,SRP-dependent cotranslational protein targeting to membrane,viral transcription
ctrl / COMT	0.348095	0.348095	0.0126531	0.0267948	9	P46781	RPS9	40S ribosomal protein S9	RS9_HUMAN	3	27.2879	1.27288	ctrl	COMT	nucleus,nucleoplasm,nucleolus,cytoplasm,cytosol,ribosome,focal adhesion,membrane,cytosolic small ribosomal subunit,synapse,extracellular exosome,ribonucleoprotein complex	RNA binding,protein binding,translation regulator activity,rRNA binding,structural constituent of ribosome	nuclear-transcribed mRNA catabolic process, nonsense-mediated decay,rRNA processing,translation,translational initiation,SRP-dependent cotranslational protein targeting to membrane,positive regulation of cell proliferation,viral transcription,positive regulation of translational fidelity
ctrl / COMT	0.349188	0.349188	0.499295	0.301588	12	P25398	RPS12	40S ribosomal protein S12	RS12_HUMAN	4	27.3843	1.27384	ctrl	COMT	nucleoplasm,Golgi apparatus,cytosol,membrane,cytosolic small ribosomal subunit,intracellular membrane-bounded organelle	RNA binding,structural constituent of ribosome	nuclear-transcribed mRNA catabolic process, nonsense-mediated decay,translation,translational initiation,SRP-dependent cotranslational protein targeting to membrane,viral transcription
ctrl / COMT	0.350905	0.350905	0.122683	0.121953	6	P62910	RPL32	60S ribosomal protein L32	RL32_HUMAN	2	27.536	1.27536	ctrl	COMT	cytosol,membrane,cytosolic large ribosomal subunit,polysomal ribosome	RNA binding,structural constituent of ribosome	nuclear-transcribed mRNA catabolic process, nonsense-mediated decay,cytoplasmic translation,translation,translational initiation,SRP-dependent cotranslational protein targeting to membrane,viral transcription
ctrl / COMT	0.35424	0.35424	0.318872	0.223335	12	Q92598	HSPH1	Heat shock protein 105 kDa	HS105_HUMAN	4	27.8312	1.27831	ctrl	COMT	extracellular region,nucleoplasm,cytoplasm,cytosol,microtubule,macromolecular complex,extracellular exosome,endocytic vesicle lumen,nucleus	adenyl-nucleotide exchange factor activity,protein binding,ATP binding,alpha-tubulin binding	receptor-mediated endocytosis,response to unfolded protein,positive regulation of MHC class I biosynthetic process,regulation of catalytic activity,chaperone mediated protein folding requiring cofactor,positive regulation of NK T cell activation,regulation of cellular response to heat
ctrl / COMT	0.364971	0.364971	0.507567	0.303529	3	P25788	PSMA3	Proteasome subunit alpha type-3	PSA3_HUMAN	1	28.7855	1.28786	ctrl	COMT	proteasome complex,nucleus,nucleoplasm,cytoplasm,cytosol,proteasome core complex,proteasome core complex, alpha-subunit complex,extracellular exosome,synapse	threonine-type endopeptidase activity,protein binding,ubiquitin protein ligase binding,endopeptidase activity	MAPK cascade,protein polyubiquitination,stimulatory C-type lectin receptor signaling pathway,antigen processing and presentation of exogenous peptide antigen via MHC class I, TAP-dependent,regulation of cellular amino acid metabolic process,negative regulation of G2/M transition of mitotic cell cycle,viral process,protein deubiquitination,anaphase-promoting complex-dependent catabolic process,SCF…
ctrl / COMT	0.36644	0.36644	0.561101	0.327916	30	P06748	NPM1	Nucleophosmin	NPM_HUMAN	6	28.9168	1.28917	ctrl	COMT	nucleus,nucleoplasm,nucleolus,cytoplasm,centrosome,cytosol,focal adhesion,membrane,spindle pole centrosome,macromolecular complex,protein-DNA complex,ribonucleoprotein complex	core promoter binding,transcription coactivator activity,RNA binding,protein kinase inhibitor activity,protein binding,transcription factor binding,protein kinase binding,Tat protein binding,activating transcription factor binding,histone binding,protein homodimerization activity,ribosomal large subunit binding,ribosomal small subunit binding,protein heterodimerization activity,NF-kappaB binding,…	DNA repair,nucleosome assembly,regulation of transcription from RNA polymerase II promoter,intracellular protein transport,nucleocytoplasmic transport,centrosome cycle,signal transduction,cell aging,protein localization,positive regulation of cell proliferation,negative regulation of cell proliferation,negative regulation of centrosome duplication,viral process,regulation of endodeoxyribonuclease…
ctrl / COMT	0.36734	0.36734	0.442812	0.277722	3	P42766	RPL35	60S ribosomal protein L35	RL35_HUMAN	1	28.9972	1.28997	ctrl	COMT	nucleolus,cytosol,membrane,cytosolic large ribosomal subunit	RNA binding,structural constituent of ribosome,mRNA binding	nuclear-transcribed mRNA catabolic process, nonsense-mediated decay,translation,translational initiation,SRP-dependent cotranslational protein targeting to membrane,viral transcription,maturation of LSU-rRNA from tricistronic rRNA transcript (SSU-rRNA, 5.8S rRNA, LSU-rRNA)
ctrl / COMT	0.387775	0.387775	0.614855	0.351346	9	P61353	RPL27	60S ribosomal protein L27	RL27_HUMAN	2	30.8374	1.30837	ctrl	COMT	nucleus,cytosol,ribosome,focal adhesion,membrane,cytosolic large ribosomal subunit,extracellular exosome,cytoplasmic side of rough endoplasmic reticulum membrane,ribonucleoprotein complex	RNA binding,structural constituent of ribosome,protein binding	nuclear-transcribed mRNA catabolic process, nonsense-mediated decay,rRNA processing,translation,translational initiation,SRP-dependent cotranslational protein targeting to membrane,viral transcription
ctrl / COMT	0.388939	0.388939	0.65503	0.359611	6	P63220	RPS21	40S ribosomal protein S21	RS21_HUMAN	2	30.943	1.30943	ctrl	COMT	nucleoplasm,rough endoplasmic reticulum,cytosol,small ribosomal subunit,cytosolic small ribosomal subunit,polysomal ribosome,synapse	RNA binding,protein N-terminus binding,structural constituent of ribosome	nuclear-transcribed mRNA catabolic process, nonsense-mediated decay,cytoplasmic translation,translation,translational initiation,SRP-dependent cotranslational protein targeting to membrane,viral transcription,endonucleolytic cleavage in ITS1 to separate SSU-rRNA from 5.8S rRNA and LSU-rRNA from tricistronic rRNA transcript (SSU-rRNA, 5.8S rRNA, LSU-rRNA),endonucleolytic cleavage to generate matur…
ctrl / COMT	0.389967	0.389967	0.734031	0.37472	6	P62263	RPS14	40S ribosomal protein S14	RS14_HUMAN	2	31.0363	1.31036	ctrl	COMT	nucleoplasm,nucleolus,cytosol,focal adhesion,postsynaptic density,membrane,cytosolic small ribosomal subunit,extracellular exosome	RNA binding,protein binding,translation regulator activity,mRNA 5'-UTR binding,structural constituent of ribosome,small ribosomal subunit rRNA binding	ribosomal small subunit assembly,negative regulation of transcription from RNA polymerase II promoter,nuclear-transcribed mRNA catabolic process, nonsense-mediated decay,rRNA processing,translation,translational initiation,regulation of translation,SRP-dependent cotranslational protein targeting to membrane,viral transcription,erythrocyte differentiation,maturation of SSU-rRNA,maturation of SSU-r…
ctrl / COMT	0.393199	0.393199	0.191983	0.163777	45	P07339	CTSD	Cathepsin D	CATD_HUMAN	9	31.3302	1.3133	ctrl	COMT	extracellular region,extracellular space,lysosome,specific granule lumen,melanosome,lysosomal lumen,membrane raft,Requires Ontology,extracellular exosome,tertiary granule lumen,ficolin-1-rich granule lumen	protein binding,aspartic-type endopeptidase activity	antigen processing and presentation of exogenous peptide antigen via MHC class II,collagen catabolic process,neutrophil degranulation,proteolysis,protein catabolic process
ctrl / COMT	0.393669	0.393669	0.300559	0.217272	6	P63241	EIF5A	Eukaryotic translation initiation factor 5A-1	IF5A1_HUMAN	2	31.373	1.31373	ctrl	COMT	nucleus,annulate lamellae,nuclear pore,cytoplasm,endoplasmic reticulum membrane,cytosol,membrane	RNA binding,translation elongation factor activity,protein binding,U6 snRNA binding,ribosome binding,protein N-terminus binding	mRNA export from nucleus,translational frameshifting,protein export from nucleus,nucleocytoplasmic transport,apoptotic process,positive regulation of cell proliferation,positive regulation of translational elongation,positive regulation of translational termination
ctrl / COMT	0.394027	0.394027	0.939137	0.447208	9	P00505	GOT2	Aspartate aminotransferase, mitochondrial	AATM_HUMAN	3	31.4056	1.31406	ctrl	COMT	mitochondrion,mitochondrial inner membrane,mitochondrial matrix,plasma membrane,cell surface,T-tubule,macromolecular complex,perikaryon,extracellular exosome	RNA binding,L-aspartate:2-oxoglutarate aminotransferase activity,phospholipid binding,kynurenine-oxoglutarate transaminase activity,amino acid binding,enzyme binding,pyridoxal phosphate binding,protein homodimerization activity	gluconeogenesis,2-oxoglutarate metabolic process,oxaloacetate metabolic process,aspartate metabolic process,aspartate biosynthetic process,aspartate catabolic process,glutamate metabolic process,female pregnancy,lactation,cellular amino acid biosynthetic process,response to muscle activity,fatty acid transport,4-hydroxyproline catabolic process,glutamate catabolic process to aspartate,glutamate c…
ctrl / COMT	0.395378	0.395378	0.967986	0.453562	12	P62753	RPS6	40S ribosomal protein S6	RS6_HUMAN	4	31.5287	1.31529	ctrl	COMT	nucleus,nucleoplasm,nucleolus,endoplasmic reticulum,cytosol,small ribosomal subunit,membrane,cytosolic small ribosomal subunit,dendrite,cytoplasmic ribonucleoprotein granule,cell body,ribonucleoprotein complex	RNA binding,structural constituent of ribosome,protein binding,protein kinase binding	nuclear-transcribed mRNA catabolic process, nonsense-mediated decay,rRNA processing,translation,translational initiation,SRP-dependent cotranslational protein targeting to membrane,viral transcription,TOR signaling,ribosomal small subunit biogenesis,glucose homeostasis,positive regulation of apoptotic process
ctrl / COMT	0.395681	0.395681	0.588571	0.33956	21	P49411	TUFM	Elongation factor Tu, mitochondrial	EFTU_HUMAN	6	31.5563	1.31556	ctrl	COMT	mitochondrion,membrane,mitochondrial nucleoid,synapse,extracellular exosome	RNA binding,translation elongation factor activity,GTPase activity,protein binding,GTP binding	translational elongation,response to ethanol,mitochondrial translational elongation
ctrl / COMT	0.403075	0.403075	0.0914837	0.101649	12	P05386	RPLP1	60S acidic ribosomal protein P1	RLA1_HUMAN	2	32.2323	1.32232	ctrl	COMT	cytosol,focal adhesion,cytosolic large ribosomal subunit	structural constituent of ribosome,protein binding,ribonucleoprotein complex binding,protein kinase activator activity	nuclear-transcribed mRNA catabolic process, nonsense-mediated decay,translation,translational initiation,translational elongation,SRP-dependent cotranslational protein targeting to membrane,viral transcription,activation of protein kinase activity,cytoplasmic translation
ctrl / COMT	0.407494	0.407494	0.102945	0.109646	9	P30084	ECHS1	Enoyl-CoA hydratase, mitochondrial	ECHM_HUMAN	2	32.638	1.32638	ctrl	COMT	mitochondrion,mitochondrial matrix	enoyl-CoA hydratase activity,protein binding	fatty acid beta-oxidation
ctrl / COMT	0.417949	0.417949	0.63008	0.35442	9	P62979	RPS27A	Ubiquitin-40S ribosomal protein S27a	RS27A_HUMAN	3	33.6027	1.33603	ctrl	COMT	extracellular space,nucleus,nucleoplasm,nucleolus,cytoplasm,mitochondrial outer membrane,endoplasmic reticulum membrane,cytosol,plasma membrane,endosome membrane,small ribosomal subunit,membrane,cytosolic small ribosomal subunit,endocytic vesicle membrane,vesicle,host cell,extracellular exosome	RNA binding,structural constituent of ribosome,protein binding,metal ion binding,protein tag,ubiquitin protein ligase binding	negative regulation of transcription from RNA polymerase II promoter,nuclear-transcribed mRNA catabolic process, nonsense-mediated decay,activation of MAPK activity,protein polyubiquitination,nucleotide-excision repair, DNA damage recognition,nucleotide-excision repair, DNA duplex unwinding,MyD88-dependent toll-like receptor signaling pathway,MyD88-independent toll-like receptor signaling pathway…
ctrl / COMT	0.418489	0.418489	0.553775	0.325576	36	P14625	HSP90B1	Endoplasmin	ENPL_HUMAN	10	33.6527	1.33653	ctrl	COMT	extracellular region,nucleus,endoplasmic reticulum,endoplasmic reticulum lumen,endoplasmic reticulum membrane,cytosol,plasma membrane,focal adhesion,membrane,midbody,macromolecular complex,endoplasmic reticulum chaperone complex,melanosome,perinuclear region of cytoplasm,Requires Ontology,extracellular exosome,endocytic vesicle lumen	RNA binding,calcium ion binding,protein binding,ATP binding,protein phosphatase binding,low-density lipoprotein particle receptor binding,unfolded protein binding	response to hypoxia,toll-like receptor signaling pathway,receptor-mediated endocytosis,protein transport,cytokine-mediated signaling pathway,ER-associated ubiquitin-dependent protein catabolic process,retrograde protein transport, ER to cytosol,actin rod assembly,protein folding in endoplasmic reticulum,response to endoplasmic reticulum stress,ATF6-mediated unfolded protein response,negative regu…
ctrl / COMT	0.43014	0.43014	0.407611	0.26416	3	P50502;Q8IZP2	ST13;ST13P4	Hsc70-interacting protein;Putative protein FAM10A4	F10A1_HUMAN;ST134_HUMAN	1	34.7365	1.34736	ctrl	COMT	cytoplasm,cytosol,macromolecular complex,extracellular exosome;cytoplasm,extracellular exosome	protein binding,protein domain specific binding,Hsp70 protein binding,protein binding, bridging,dATP binding,identical protein binding,macromolecular complex binding,protein dimerization activity,unfolded protein binding,chaperone binding;protein dimerization activity	protein folding,response to bacterium,protein homotetramerization,negative regulation of protein refolding,chaperone mediated protein folding requiring cofactor;chaperone mediated protein folding requiring cofactor
ctrl / COMT	0.430277	0.430277	0.68946	0.368133	9	P62736;P63267	ACTA2;ACTG2	Actin, aortic smooth muscle;Actin, gamma-enteric smooth muscle	ACTA_HUMAN;ACTH_HUMAN	1	34.7492	1.34749	ctrl	COMT	extracellular space,cytoplasm,cytosol,actin cytoskeleton,lamellipodium,filopodium,smooth muscle contractile fiber,macromolecular complex,cell body,extracellular exosome;extracellular space,cytoplasm,cytosol,lamellipodium,filopodium,myosin filament,cell body,extracellular exosome,cell periphery,blood microparticle	ATP binding,protein kinase binding;ATP binding	muscle contraction,regulation of blood pressure,response to virus,positive regulation of gene expression,vascular smooth muscle contraction,positive regulation of transcription, DNA-templated,glomerular mesangial cell development,mesenchyme migration;muscle contraction,positive regulation of gene expression,mesenchyme migration
ctrl / COMT	0.430901	0.430901	0.216147	0.175534	9	P07195	LDHB	L-lactate dehydrogenase B chain	LDHB_HUMAN	3	34.8075	1.34807	ctrl	COMT	cytoplasm,cytosol,membrane,membrane raft,extracellular exosome	L-lactate dehydrogenase activity,protein binding,identical protein binding	carbohydrate metabolic process,pyruvate metabolic process,oxidation-reduction process
ctrl / COMT	0.433994	0.433994	0.0470036	0.0645851	9	Q07020	RPL18	60S ribosomal protein L18	RL18_HUMAN	3	35.0969	1.35097	ctrl	COMT	nucleus,nucleolus,endoplasmic reticulum,rough endoplasmic reticulum,cytosol,focal adhesion,membrane,cytosolic large ribosomal subunit,polysomal ribosome	RNA binding,structural constituent of ribosome	nuclear-transcribed mRNA catabolic process, nonsense-mediated decay,cytoplasmic translation,translation,translational initiation,SRP-dependent cotranslational protein targeting to membrane,viral transcription
ctrl / COMT	0.435694	0.435694	0.00657386	0.0166661	69	P68104;Q5VTE0	EEF1A1;EEF1A1P5	Elongation factor 1-alpha 1;Putative elongation factor 1-alpha-like 3	EF1A1_HUMAN;EF1A3_HUMAN	15	35.2562	1.35256	ctrl	COMT	extracellular region,extracellular space,nucleus,nucleolus,cytoplasm,cytosol,eukaryotic translation elongation factor 1 complex,plasma membrane,membrane,cortical actin cytoskeleton,ruffle membrane,secretory granule lumen,extracellular exosome,cytoplasmic side of lysosomal membrane,ficolin-1-rich granule lumen;extracellular space,nucleus,cytoplasm,extracellular exosome	tRNA binding,RNA binding,translation elongation factor activity,protein binding,GTP binding,protein kinase binding,GTPase activity;molecular_function,GTP binding,GTPase activity,translation elongation factor activity	translational elongation,neutrophil degranulation,cellular response to epidermal growth factor stimulus,regulation of chaperone-mediated autophagy,translation;biological_process,translational elongation,translation
ctrl / COMT	0.437218	0.437218	0.0778361	0.0903903	114	P49327	FASN	Fatty acid synthase	FAS_HUMAN	35	35.399	1.35399	ctrl	COMT	Golgi apparatus,cytosol,plasma membrane,membrane,melanosome,glycogen granule,extracellular exosome	RNA binding,[acyl-carrier-protein] S-acetyltransferase activity,[acyl-carrier-protein] S-malonyltransferase activity,3-oxoacyl-[acyl-carrier-protein] synthase activity,3-oxoacyl-[acyl-carrier-protein] reductase (NADPH) activity,oleoyl-[acyl-carrier-protein] hydrolase activity,protein binding,drug binding,(3R)-hydroxymyristoyl-[acyl-carrier-protein] dehydratase activity,myristoyl-[acyl-carrier-pro…	osteoblast differentiation,acetyl-CoA metabolic process,fatty acid metabolic process,fatty acid biosynthetic process,ether lipid biosynthetic process,neutrophil differentiation,monocyte differentiation,mammary gland development,positive regulation of cellular metabolic process,macromolecule metabolic process,regulation of cholesterol biosynthetic process,fatty-acyl-CoA biosynthetic process,oxidat…
ctrl / COMT	0.439697	0.439697	0.9209	0.442032	30	P08865	RPSA	40S ribosomal protein SA	RSSA_HUMAN	8	35.6319	1.35632	ctrl	COMT	nucleus,nucleoplasm,cytoplasm,cytosol,plasma membrane,membrane,cytosolic small ribosomal subunit,extracellular exosome	virus receptor activity,RNA binding,laminin receptor activity,protein binding,ribosome binding,laminin binding,structural constituent of ribosome	nuclear-transcribed mRNA catabolic process, nonsense-mediated decay,translation,translational initiation,SRP-dependent cotranslational protein targeting to membrane,cell adhesion,viral transcription,viral entry into host cell,endonucleolytic cleavage to generate mature 3'-end of SSU-rRNA from (SSU-rRNA, 5.8S rRNA, LSU-rRNA),rRNA export from nucleus,ribosomal small subunit assembly,endonucleolytic…
ctrl / COMT	0.443798	0.443798	0.0652029	0.0787686	3	P23526	AHCY	Adenosylhomocysteinase	SAHH_HUMAN	1	36.0181	1.36018	ctrl	COMT	nucleus,cytosol,melanosome,neuron projection,extracellular exosome	adenosylhomocysteinase activity,protein binding,adenyl nucleotide binding,identical protein binding,NAD binding	sulfur amino acid metabolic process,response to hypoxia,chronic inflammatory response to antigenic stimulus,one-carbon metabolic process,response to nutrient,S-adenosylhomocysteine catabolic process,methylation,circadian sleep/wake cycle,S-adenosylmethionine cycle
ctrl / COMT	0.444299	0.444299	0.217467	0.175534	3	P39019	RPS19	40S ribosomal protein S19	RS19_HUMAN	1	36.0653	1.36065	ctrl	COMT	nucleoplasm,nucleolus,cytoplasm,cytosol,ribosome,focal adhesion,postsynaptic density,membrane,cytosolic small ribosomal subunit,extracellular exosome	RNA binding,structural constituent of ribosome,protein binding,fibroblast growth factor binding,protein kinase binding,protein homodimerization activity	ribosomal small subunit assembly,nuclear-transcribed mRNA catabolic process, nonsense-mediated decay,maturation of SSU-rRNA from tricistronic rRNA transcript (SSU-rRNA, 5.8S rRNA, LSU-rRNA),monocyte chemotaxis,rRNA processing,translation,translational initiation,SRP-dependent cotranslational protein targeting to membrane,nucleolus organization,Notch signaling pathway,response to extracellular sti…
ctrl / COMT	0.457392	0.457392	1.25387e-08	1.8808e-07	120	P35908	KRT2	Keratin, type II cytoskeletal 2 epidermal	K22E_HUMAN	26	37.3057	1.37306	ctrl	COMT	cornified envelope,extracellular space,nucleus,cytosol,intermediate filament,membrane,keratin filament,extracellular exosome	structural constituent of cytoskeleton,protein binding,cytoskeletal protein binding,structural constituent of epidermis	keratinocyte development,epidermis development,peptide cross-linking,keratinization,keratinocyte activation,keratinocyte proliferation,intermediate filament organization,positive regulation of epidermis development,keratinocyte migration,cornification
ctrl / COMT	0.458561	0.458561	0.00773349	0.0180783	21	P30041	PRDX6	Peroxiredoxin-6	PRDX6_HUMAN	7	37.4171	1.37417	ctrl	COMT	extracellular region,extracellular space,nucleus,cytoplasm,cytosol,membrane,azurophil granule lumen,perinuclear region of cytoplasm,extracellular exosome	glutathione peroxidase activity,protein binding,ubiquitin protein ligase binding,protein homodimerization activity,cadherin binding,calcium-independent phospholipase A2 activity,peroxiredoxin activity,Requires Ontology,peroxidase activity	response to oxidative stress,cellular response to oxidative stress,neutrophil degranulation,cell redox homeostasis,glycerophospholipid catabolic process,positive regulation of mRNA splicing, via spliceosome,oxidation-reduction process,cellular oxidant detoxification,hydrogen peroxide catabolic process
ctrl / COMT	0.464328	0.464328	6.28977e-09	1.03838e-07	132	P04264	KRT1	Keratin, type II cytoskeletal 1	K2C1_HUMAN	26	37.9674	1.37967	ctrl	COMT	cornified envelope,extracellular region,extracellular space,nucleus,cytosol,cytoskeleton,membrane,keratin filament,Requires Ontology,extracellular exosome,blood microparticle,ficolin-1-rich granule lumen	protein binding,carbohydrate binding,structural constituent of epidermis,signaling receptor activity,protein heterodimerization activity	complement activation, lectin pathway,retina homeostasis,response to oxidative stress,peptide cross-linking,keratinization,fibrinolysis,neutrophil degranulation,regulation of angiogenesis,negative regulation of inflammatory response,protein heterotetramerization,establishment of skin barrier,cornification
ctrl / COMT	0.464925	0.464925	0.0120055	0.025726	12	P18124	RPL7	60S ribosomal protein L7	RL7_HUMAN	4	38.0246	1.38025	ctrl	COMT	nucleus,nucleolus,cytoplasm,cytosol,focal adhesion,postsynaptic density,membrane,cytosolic large ribosomal subunit,ribonucleoprotein complex	DNA binding,RNA binding,mRNA binding,structural constituent of ribosome,protein binding,protein homodimerization activity	nuclear-transcribed mRNA catabolic process, nonsense-mediated decay,rRNA processing,translation,translational initiation,SRP-dependent cotranslational protein targeting to membrane,viral transcription,ribosomal large subunit biogenesis,maturation of LSU-rRNA from tricistronic rRNA transcript (SSU-rRNA, 5.8S rRNA, LSU-rRNA)
ctrl / COMT	0.470131	0.470131	0.327698	0.224952	12	P27348	YWHAQ	14-3-3 protein theta	1433T_HUMAN	5	38.5235	1.38523	ctrl	COMT	cytoplasm,mitochondrion,cytosol,focal adhesion,membrane,macromolecular complex,synapse,extracellular exosome	protein binding,protein C-terminus binding,protein domain specific binding,identical protein binding,ion channel binding,protein N-terminus binding,14-3-3 protein binding	substantia nigra development,negative regulation of ion transmembrane transport,negative regulation of transcription, DNA-templated,membrane organization,positive regulation of protein insertion into mitochondrial membrane involved in apoptotic signaling pathway
ctrl / COMT	0.472486	0.472486	0.196494	0.166385	24	P23396	RPS3	40S ribosomal protein S3	RS3_HUMAN	7	38.7499	1.3875	ctrl	COMT	nucleus,nucleoplasm,nucleolus,cytoplasm,mitochondrial inner membrane,mitochondrial matrix,endoplasmic reticulum,cytosol,ribosome,polysome,plasma membrane,focal adhesion,postsynaptic density,membrane,cytosolic small ribosomal subunit,ruffle membrane,extracellular exosome,NF-kappaB complex,mitotic spindle,ribonucleoprotein complex	DNA binding,damaged DNA binding,RNA binding,mRNA binding,structural constituent of ribosome,DNA-(apurinic or apyrimidinic site) lyase activity,endodeoxyribonuclease activity,protein binding,microtubule binding,transcription factor binding,tubulin binding,enzyme binding,kinase binding,protein kinase binding,Hsp70 protein binding,oxidized purine DNA binding,oxidized pyrimidine DNA binding,ubiquitin…	nuclear-transcribed mRNA catabolic process, nonsense-mediated decay,translation,translational initiation,SRP-dependent cotranslational protein targeting to membrane,apoptotic process,cellular response to DNA damage stimulus,response to oxidative stress,chromosome segregation,positive regulation of gene expression,negative regulation of translation,viral transcription,positive regulation of microt…
ctrl / COMT	0.473659	0.473659	0.0323182	0.0488847	3	P11586	MTHFD1	C-1-tetrahydrofolate synthase, cytoplasmic	C1TC_HUMAN	1	38.8627	1.38863	ctrl	COMT	mitochondrion,cytosol,membrane,extracellular exosome,cytoplasm	formate-tetrahydrofolate ligase activity,methenyltetrahydrofolate cyclohydrolase activity,methylenetetrahydrofolate dehydrogenase [NAD(P)+] activity,methylenetetrahydrofolate dehydrogenase (NAD+) activity,protein binding,ATP binding,methylenetetrahydrofolate dehydrogenase (NADP+) activity	histidine biosynthetic process,neutrophil homeostasis,neural tube closure,purine nucleotide biosynthetic process,methionine metabolic process,one-carbon metabolic process,heart development,serine family amino acid metabolic process,serine family amino acid biosynthetic process,methionine biosynthetic process,10-formyltetrahydrofolate biosynthetic process,transsulfuration,tetrahydrofolate intercon…
ctrl / COMT	0.476061	0.476061	0.0469	0.0645851	6	P60660	MYL6	Myosin light polypeptide 6	MYL6_HUMAN	2	39.0941	1.39094	ctrl	COMT	cytosol,brush border,membrane,myosin complex,unconventional myosin complex,vesicle,extracellular exosome	motor activity,calcium ion binding,protein binding,structural constituent of muscle,actin-dependent ATPase activity	muscle contraction,skeletal muscle tissue development,muscle filament sliding
ctrl / COMT	0.476394	0.476394	0.756383	0.383251	30	P78371	CCT2	T-complex protein 1 subunit beta	TCPB_HUMAN	10	39.1262	1.39126	ctrl	COMT	zona pellucida receptor complex,extracellular region,cytosol,chaperonin-containing T-complex,microtubule,azurophil granule lumen,cell body,extracellular exosome	protein binding,ATP binding,ubiquitin protein ligase binding,protein binding involved in protein folding,unfolded protein binding	protein folding,binding of sperm to zona pellucida,positive regulation of telomere maintenance via telomerase,neutrophil degranulation,protein stabilization,chaperone mediated protein folding independent of cofactor,chaperone-mediated protein complex assembly,positive regulation of telomerase activity,scaRNA localization to Cajal body,toxin transport,positive regulation of establishment of protei…
ctrl / COMT	0.476504	0.476504	0.025607	0.0419024	9	P50914	RPL14	60S ribosomal protein L14	RL14_HUMAN	3	39.1368	1.39137	ctrl	COMT	cytosol,postsynaptic density,membrane,cytosolic large ribosomal subunit,extracellular exosome	RNA binding,structural constituent of ribosome,protein binding,cadherin binding	nuclear-transcribed mRNA catabolic process, nonsense-mediated decay,rRNA processing,translation,translational initiation,SRP-dependent cotranslational protein targeting to membrane,viral transcription,ribosomal large subunit biogenesis
ctrl / COMT	0.478772	0.478772	0.415074	0.267652	3	P60866	RPS20	40S ribosomal protein S20	RS20_HUMAN	1	39.3557	1.39356	ctrl	COMT	nucleoplasm,cytosol,membrane,cytosolic small ribosomal subunit,synapse,extracellular exosome	RNA binding,structural constituent of ribosome,protein binding	nuclear-transcribed mRNA catabolic process, nonsense-mediated decay,translation,translational initiation,SRP-dependent cotranslational protein targeting to membrane,viral transcription
ctrl / COMT	0.48363	0.48363	0.001784	0.00583854	24	Q00839	HNRNPU	Heterogeneous nuclear ribonucleoprotein U	HNRPU_HUMAN	6	39.8258	1.39826	ctrl	COMT	nuclear chromosome,kinetochore,condensed chromosome kinetochore,spindle pole,nucleus,nucleoplasm,telomerase holoenzyme complex,centrosome,cell surface,membrane,nuclear matrix,nuclear speck,midbody,dendrite cytoplasm,macromolecular complex,cytoplasmic ribonucleoprotein granule,CRD-mediated mRNA stability complex,catalytic step 2 spliceosome,mitotic spindle,inactive sex chromosome,mitotic spindle m…	RNA polymerase II core promoter proximal region sequence-specific DNA binding,RNA polymerase II core binding,TFIIH-class transcription factor binding,DNA binding,chromatin binding,double-stranded DNA binding,single-stranded DNA binding,transcription corepressor activity,RNA binding,double-stranded RNA binding,single-stranded RNA binding,mRNA 3'-UTR binding,actin binding,protein binding,ATP bindin…	negative regulation of transcription from RNA polymerase II promoter,regulation of alternative mRNA splicing, via spliceosome,mRNA splicing, via spliceosome,osteoblast differentiation,chromatin organization,RNA processing,cell cycle,regulation of mitotic cell cycle,dosage compensation by inactivation of X chromosome,RNA metabolic process,negative regulation of telomere maintenance via telomerase,…
ctrl / COMT	0.48382	0.48382	0.715415	0.373226	6	Q15428	SF3A2	Splicing factor 3A subunit 2	SF3A2_HUMAN	2	39.8442	1.39844	ctrl	COMT	nucleus,nucleoplasm,spliceosomal complex,U2 snRNP,nuclear speck,U2-type precatalytic spliceosome,catalytic step 2 spliceosome,U2-type prespliceosome	RNA binding,protein binding,zinc ion binding	mRNA 3'-splice site recognition,mRNA splicing, via spliceosome,mRNA processing,positive regulation of neuron projection development,U2-type prespliceosome assembly,spliceosomal complex assembly
ctrl / COMT	0.487368	0.487368	0.097627	0.106502	9	O14745	SLC9A3R1	Na(+)/H(+) exchange regulatory cofactor NHE-RF1	NHRF1_HUMAN	3	40.1885	1.40188	ctrl	COMT	ruffle,cytoplasm,microvillus,endomembrane system,actin cytoskeleton,membrane,apical plasma membrane,filopodium,brush border membrane,microvillus membrane,vesicle,stereocilium tip,membrane raft,perinuclear region of cytoplasm,extracellular exosome,cell periphery,sperm midpiece,nucleus	receptor binding,protein binding,beta-catenin binding,chloride channel regulator activity,phosphatase binding,PDZ domain binding,beta-2 adrenergic receptor binding,protein complex scaffold,protein self-association,macromolecular complex binding,myosin II binding,protein N-terminus binding,dopamine receptor binding,growth factor receptor binding	renal sodium ion transport,nuclear migration,adenylate cyclase-activating dopamine receptor signaling pathway,sensory perception of sound,negative regulation of cell proliferation,regulation of cell shape,regulation of cell size,negative regulation of platelet-derived growth factor receptor signaling pathway,negative regulation of phosphatidylinositol 3-kinase signaling,Wnt signaling pathway,glan…
ctrl / COMT	0.491562	0.491562	0.516473	0.306816	6	P34897	SHMT2	Serine hydroxymethyltransferase, mitochondrial	GLYM_HUMAN	2	40.5966	1.40597	ctrl	COMT	nucleus,cytoplasm,mitochondrion,mitochondrial inner membrane,mitochondrial intermembrane space,mitochondrial matrix,microtubule cytoskeleton,mitochondrial nucleoid,extracellular exosome,BRISC complex	chromatin binding,glycine hydroxymethyltransferase activity,protein binding,L-allo-threonine aldolase activity,pyridoxal phosphate binding,serine binding,amino acid binding,identical protein binding,cobalt ion binding,zinc ion binding	regulation of oxidative phosphorylation,glycine metabolic process,L-serine metabolic process,L-serine biosynthetic process,one-carbon metabolic process,positive regulation of cell proliferation,response to type I interferon,tetrahydrofolate interconversion,tetrahydrofolate metabolic process,folic acid metabolic process,protein tetramerization,protein homotetramerization,regulation of mitochondria…
ctrl / COMT	0.492751	0.492751	0.506853	0.303529	6	P52565	ARHGDIA	Rho GDP-dissociation inhibitor 1	GDIR1_HUMAN	3	40.7125	1.40713	ctrl	COMT	cytosol,cytoskeleton,extracellular exosome,membrane	GTPase activator activity,protein binding,Rho GDP-dissociation inhibitor activity,Rac GTPase binding	negative regulation of cell adhesion,regulation of Rho protein signal transduction,negative regulation of apoptotic process,positive regulation of GTPase activity,negative regulation of axonogenesis,positive regulation of axonogenesis,regulation of small GTPase mediated signal transduction,semaphorin-plexin signaling pathway,regulation of actin cytoskeleton reorganization,Rho protein signal trans…
ctrl / COMT	0.49498	0.49498	0.109821	0.114929	24	P50990	CCT8	T-complex protein 1 subunit theta	TCPQ_HUMAN	8	40.9302	1.4093	ctrl	COMT	zona pellucida receptor complex,extracellular region,nucleoplasm,cytoplasm,centrosome,cytosol,chaperonin-containing T-complex,microtubule,cilium,secretory granule lumen,azurophil granule lumen,cell body,intermediate filament cytoskeleton,extracellular exosome,ficolin-1-rich granule lumen	protein binding,ATP binding,ATPase activity, coupled,cadherin binding,unfolded protein binding	protein folding,binding of sperm to zona pellucida,positive regulation of telomere maintenance via telomerase,neutrophil degranulation,pore complex assembly,protein stabilization,toxin transport,positive regulation of establishment of protein localization to telomere,positive regulation of protein localization to Cajal body,positive regulation of telomerase RNA localization to Cajal body
ctrl / COMT	0.498099	0.498099	0.144685	0.133555	3	P05198	EIF2S1	Eukaryotic translation initiation factor 2 subunit 1	IF2A_HUMAN	1	41.2351	1.41235	ctrl	COMT	nucleus,cytosol,polysome,eukaryotic translation initiation factor 2 complex,eukaryotic translation initiation factor 2B complex,cytoplasmic stress granule,membrane,translation initiation ternary complex,synapse,extracellular exosome,glial limiting end-foot,multi-eIF complex,eukaryotic 48S preinitiation complex	RNA binding,translation initiation factor activity,protein binding,ribosome binding	translational initiation,aging,negative regulation of translational initiation in response to stress,stress granule assembly,cellular response to amino acid starvation,cellular response to oxidative stress,cellular response to heat,cellular response to UV,response to endoplasmic reticulum stress,PERK-mediated unfolded protein response,protein autophosphorylation,transmembrane transport,positive r…
ctrl / COMT	0.499857	0.499857	0.727939	0.37472	6	Q15459	SF3A1	Splicing factor 3A subunit 1	SF3A1_HUMAN	2	41.4074	1.41407	ctrl	COMT	nucleus,nucleoplasm,spliceosomal complex,U2-type spliceosomal complex,U2 snRNP,nuclear speck,U2-type prespliceosome,U2-type precatalytic spliceosome,catalytic step 2 spliceosome	RNA binding,protein binding	mRNA 3'-splice site recognition,mRNA splicing, via spliceosome,mRNA processing,U2-type prespliceosome assembly
ctrl / COMT	0.502229	0.502229	0.05441	0.0699557	3	P17844;Q92841	DDX5;DDX17	Probable ATP-dependent RNA helicase DDX5;Probable ATP-dependent RNA helicase DDX17	DDX5_HUMAN;DDX17_HUMAN	1	41.64	1.4164	ctrl	COMT	nucleus,nucleoplasm,nucleolus,membrane,extracellular exosome,catalytic step 2 spliceosome,ribonucleoprotein complex;nucleus,nucleoplasm,nucleolus,cytosol,membrane,nuclear speck	RNA binding,RNA helicase activity,mRNA 3'-UTR binding,ATP-dependent RNA helicase activity,protein binding,calmodulin binding,ATP binding,enzyme binding,MH2 domain binding,pre-mRNA binding,ribonucleoprotein complex binding,SMAD binding,calcium-dependent protein binding,androgen receptor binding,R-SMAD binding,primary miRNA binding,promoter-specific chromatin binding;transcription coactivator activ…	negative regulation of transcription from RNA polymerase II promoter,alternative mRNA splicing, via spliceosome,regulation of alternative mRNA splicing, via spliceosome,mRNA splicing, via spliceosome,nuclear-transcribed mRNA catabolic process,epithelial to mesenchymal transition,regulation of transcription from RNA polymerase II promoter,mRNA transcription,BMP signaling pathway,intracellular estr…
ctrl / COMT	0.504317	0.504317	0.429661	0.273283	24	Q13263	TRIM28	Transcription intermediary factor 1-beta	TIF1B_HUMAN	7	41.8451	1.41845	ctrl	COMT	nucleus,nucleoplasm,nuclear euchromatin,nuclear heterochromatin,RNA polymerase II transcription factor complex,chromatin	DNA binding,chromatin binding,transcription coactivator activity,transcription corepressor activity,RNA binding,protein kinase activity,ubiquitin-protein transferase activity,protein binding,zinc ion binding,SUMO transferase activity,ubiquitin protein ligase binding,Krueppel-associated box domain binding,chromo shadow domain binding,promoter-specific chromatin binding,sequence-specific DNA binding	negative regulation of transcription from RNA polymerase II promoter,epithelial to mesenchymal transition,DNA repair,chromatin organization,transcription initiation from RNA polymerase II promoter,Ras protein signal transduction,embryo implantation,viral process,protein ubiquitination,protein sumoylation,positive regulation of protein import into nucleus,DNA methylation involved in embryo develop…
ctrl / COMT	0.504469	0.504469	0.902334	0.436613	3	P23588	EIF4B	Eukaryotic translation initiation factor 4B	IF4B_HUMAN	1	41.8601	1.4186	ctrl	COMT	cytosol,eukaryotic translation initiation factor 4F complex,polysome	RNA binding,protein binding,RNA strand annealing activity,translation initiation factor activity,RNA strand-exchange activity,ribosomal small subunit binding	translational initiation,regulation of translational initiation,eukaryotic translation initiation factor 4F complex assembly,formation of translation preinitiation complex,cytoplasmic translation
ctrl / COMT	0.507667	0.507667	0.265367	0.202398	6	Q06323	PSME1	Proteasome activator complex subunit 1	PSME1_HUMAN	2	42.1749	1.42175	ctrl	COMT	proteasome complex,nucleoplasm,cytoplasm,cytosol,proteasome activator complex,extracellular exosome	protein binding,endopeptidase activator activity	MAPK cascade,protein polyubiquitination,stimulatory C-type lectin receptor signaling pathway,antigen processing and presentation of exogenous peptide antigen via MHC class I, TAP-dependent,regulation of cellular amino acid metabolic process,negative regulation of G2/M transition of mitotic cell cycle,protein deubiquitination,anaphase-promoting complex-dependent catabolic process,SCF-dependent pro…
ctrl / COMT	0.50772	0.50772	0.259222	0.199402	3	P20618	PSMB1	Proteasome subunit beta type-1	PSB1_HUMAN	1	42.1802	1.4218	ctrl	COMT	proteasome complex,extracellular region,nucleus,nucleoplasm,cytosol,proteasome core complex,proteasome core complex, beta-subunit complex,secretory granule lumen,extracellular exosome,ficolin-1-rich granule lumen,cytoplasm	threonine-type endopeptidase activity,protein binding,endopeptidase activity	MAPK cascade,protein polyubiquitination,stimulatory C-type lectin receptor signaling pathway,antigen processing and presentation of exogenous peptide antigen via MHC class I, TAP-dependent,regulation of cellular amino acid metabolic process,negative regulation of G2/M transition of mitotic cell cycle,viral process,protein deubiquitination,anaphase-promoting complex-dependent catabolic process,SCF…
ctrl / COMT	0.517413	0.517413	0.112366	0.116266	30	Q06830	PRDX1	Peroxiredoxin-1	PRDX1_HUMAN	9	43.1387	1.43139	ctrl	COMT	extracellular space,nucleus,cytoplasm,cytosol,melanosome,extracellular exosome	RNA binding,peroxidase activity,protein binding,thioredoxin peroxidase activity,identical protein binding,cadherin binding	skeletal system development,retina homeostasis,cell proliferation,natural killer cell activation,regulation of stress-activated MAPK cascade,erythrocyte homeostasis,cellular response to oxidative stress,natural killer cell mediated cytotoxicity,hydrogen peroxide catabolic process,oxidation-reduction process,regulation of NIK/NF-kappaB signaling,response to oxidative stress,cell redox homeostasis,…
ctrl / COMT	0.517779	0.517779	0.737485	0.374992	12	P11940	PABPC1	Polyadenylate-binding protein 1	PABP1_HUMAN	4	43.175	1.43175	ctrl	COMT	nucleus,cytoplasm,cytosol,focal adhesion,cytoplasmic stress granule,membrane,dendrite,cytoplasmic ribonucleoprotein granule,synapse,extracellular exosome,catalytic step 2 spliceosome,messenger ribonucleoprotein complex,ribonucleoprotein complex	RNA binding,mRNA 3'-UTR binding,protein binding,protein C-terminus binding,poly(A) binding,poly(U) RNA binding,translation activator activity	nuclear-transcribed mRNA catabolic process, nonsense-mediated decay,mRNA splicing, via spliceosome,mRNA polyadenylation,translational initiation,gene silencing by RNA,regulation of mRNA stability,positive regulation of viral genome replication,positive regulation of translation,mRNA stabilization,positive regulation of nuclear-transcribed mRNA poly(A) tail shortening,positive regulation of nuclea…
ctrl / COMT	0.528328	0.528328	0.345482	0.232909	24	P31948	STIP1	Stress-induced-phosphoprotein 1	STIP1_HUMAN	6	44.2257	1.44226	ctrl	COMT	nucleus,Golgi apparatus,cytosol,macromolecular complex,Requires Ontology	RNA binding,protein binding,protein C-terminus binding,Hsp70 protein binding,chaperone binding,Hsp90 protein binding	cellular response to interleukin-7
ctrl / COMT	0.528538	0.528538	0.793442	0.394881	3	Q99943	AGPAT1	1-acyl-sn-glycerol-3-phosphate acyltransferase alpha	PLCA_HUMAN	1	44.2467	1.44247	ctrl	COMT	endoplasmic reticulum,endoplasmic reticulum membrane,membrane,integral component of membrane	1-acylglycerol-3-phosphate O-acyltransferase activity,protein binding	positive regulation of cytokine production,positive regulation of cytokine-mediated signaling pathway,phospholipid metabolic process,phosphatidic acid biosynthetic process,CDP-diacylglycerol biosynthetic process,positive regulation of cellular metabolic process
ctrl / COMT	0.533054	0.533054	0.175164	0.152316	6	P62913	RPL11	60S ribosomal protein L11	RL11_HUMAN	2	44.6989	1.44699	ctrl	COMT	nucleoplasm,nucleolus,cytoplasm,cytosol,membrane,cytosolic large ribosomal subunit,macromolecular complex,polysomal ribosome,extracellular exosome	RNA binding,structural constituent of ribosome,protein binding,5S rRNA binding,ubiquitin protein ligase binding,ubiquitin ligase inhibitor activity	ribosomal large subunit assembly,nuclear-transcribed mRNA catabolic process, nonsense-mediated decay,cytoplasmic translation,rRNA processing,translation,translational initiation,protein targeting,SRP-dependent cotranslational protein targeting to membrane,positive regulation of gene expression,viral transcription,positive regulation of protein binding,negative regulation of proteasomal ubiquitin-…
ctrl / COMT	0.539734	0.539734	0.0147011	0.0294391	6	P62851	RPS25	40S ribosomal protein S25	RS25_HUMAN	2	45.3704	1.4537	ctrl	COMT	nucleus,nucleoplasm,nucleolus,cytosol,ribosome,postsynaptic density,small ribosomal subunit,cytosolic small ribosomal subunit,extracellular exosome	RNA binding,protein binding	nuclear-transcribed mRNA catabolic process, nonsense-mediated decay,translation,translational initiation,SRP-dependent cotranslational protein targeting to membrane,viral transcription
ctrl / COMT	0.547946	0.547946	0.992282	0.460337	84	Q00610	CLTC	Clathrin heavy chain 1	CLH1_HUMAN	29	46.2002	1.462	ctrl	COMT	lysosome,endosome,spindle,cytosol,plasma membrane,focal adhesion,membrane,clathrin coat,clathrin coat of trans-Golgi network vesicle,clathrin coat of coated pit,clathrin-coated vesicle,clathrin-coated endocytic vesicle membrane,trans-Golgi network membrane,macromolecular complex,endolysosome membrane,melanosome,intracellular membrane-bounded organelle,clathrin-coated endocytic vesicle,extracellul…	RNA binding,double-stranded RNA binding,structural molecule activity,protein binding,protein kinase binding,clathrin light chain binding,low-density lipoprotein particle receptor binding,disordered domain specific binding,ubiquitin-specific protease binding	mitotic cell cycle,osteoblast differentiation,intracellular protein transport,receptor-mediated endocytosis,autophagy,antigen processing and presentation of exogenous peptide antigen via MHC class II,receptor internalization,low-density lipoprotein particle receptor catabolic process,transferrin transport,low-density lipoprotein particle clearance,retrograde transport, endosome to Golgi,clathrin …
ctrl / COMT	0.549156	0.549156	0.167919	0.148422	24	P09651	HNRNPA1	Heterogeneous nuclear ribonucleoprotein A1	ROA1_HUMAN	7	46.3229	1.46323	ctrl	COMT	nucleus,nucleoplasm,spliceosomal complex,cytoplasm,membrane,extracellular exosome,catalytic step 2 spliceosome,ribonucleoprotein complex	single-stranded DNA binding,RNA binding,single-stranded RNA binding,protein binding,protein domain specific binding,miRNA binding,pre-mRNA binding,telomeric repeat-containing RNA binding,G-rich strand telomeric DNA binding,mRNA binding	regulation of alternative mRNA splicing, via spliceosome,mRNA splicing, via spliceosome,RNA export from nucleus,fibroblast growth factor receptor signaling pathway,viral process,RNA metabolic process,negative regulation of telomere maintenance via telomerase,positive regulation of telomere maintenance via telomerase,cellular response to glucose starvation,mRNA transport,nuclear export,nuclear imp…
ctrl / COMT	0.555727	0.555727	0.479084	0.293317	9	P46777	RPL5	60S ribosomal protein L5	RL5_HUMAN	3	46.9909	1.46991	ctrl	COMT	nucleus,nucleoplasm,nucleolus,cytoplasm,endoplasmic reticulum,cytosol,focal adhesion,membrane,cytosolic large ribosomal subunit,macromolecular complex,synapse,extracellular exosome,ribonucleoprotein complex	RNA binding,mRNA 3'-UTR binding,structural constituent of ribosome,protein binding,5S rRNA binding,ubiquitin protein ligase binding,mRNA 5'-UTR binding,ubiquitin ligase inhibitor activity	ribosomal large subunit assembly,nuclear-transcribed mRNA catabolic process, nonsense-mediated decay,rRNA processing,translation,translational initiation,SRP-dependent cotranslational protein targeting to membrane,positive regulation of gene expression,viral transcription,ribosomal large subunit biogenesis,positive regulation of translation,protein stabilization,regulation of signal transduction …
ctrl / COMT	0.557197	0.557197	0.015731	0.0307566	3	P62861	FAU	40S ribosomal protein S30	RS30_HUMAN	1	47.1408	1.47141	ctrl	COMT
ctrl / COMT	0.581853	0.581853	0.0147196	0.0294391	6	P46776	RPL27A	60S ribosomal protein L27a	RL27A_HUMAN	2	49.6771	1.49677	ctrl	COMT	endoplasmic reticulum,cytosol,membrane,cytosolic large ribosomal subunit	RNA binding,structural constituent of ribosome,protein binding	nuclear-transcribed mRNA catabolic process, nonsense-mediated decay,translation,translational initiation,SRP-dependent cotranslational protein targeting to membrane,viral transcription
ctrl / COMT	0.582815	0.582815	0.0514149	0.0675524	6	P62249	RPS16	40S ribosomal protein S16	RS16_HUMAN	2	49.7769	1.49777	ctrl	COMT	nucleoplasm,cytosol,focal adhesion,small ribosomal subunit,membrane,cytosolic small ribosomal subunit,extracellular exosome	RNA binding,protein binding,structural constituent of ribosome	nuclear-transcribed mRNA catabolic process, nonsense-mediated decay,rRNA processing,translation,translational initiation,SRP-dependent cotranslational protein targeting to membrane,viral transcription,ribosomal small subunit biogenesis,cellular response to leukemia inhibitory factor,maturation of SSU-rRNA from tricistronic rRNA transcript (SSU-rRNA, 5.8S rRNA, LSU-rRNA)
ctrl / COMT	0.584314	0.584314	0.0777464	0.0903903	6	P35268	RPL22	60S ribosomal protein L22	RL22_HUMAN	2	49.9326	1.49933	ctrl	COMT	nucleus,cytoplasm,cytosol,focal adhesion,cytosolic large ribosomal subunit,extracellular exosome,ribonucleoprotein complex	RNA binding,structural constituent of ribosome,protein binding,heparin binding	nuclear-transcribed mRNA catabolic process, nonsense-mediated decay,translation,translational initiation,SRP-dependent cotranslational protein targeting to membrane,viral transcription
ctrl / COMT	0.588661	0.588661	0.000602288	0.00216824	102	P08727	KRT19	Keratin, type I cytoskeletal 19	K1C19_HUMAN	21	50.3851	1.50385	ctrl	COMT	cytosol,intermediate filament,plasma membrane,dystrophin-associated glycoprotein complex,apicolateral plasma membrane,Z disc,sarcolemma,costamere,extracellular exosome,cell periphery,terminal web	structural constituent of cytoskeleton,protein binding,structural constituent of muscle,macromolecular complex binding	Notch signaling pathway,viral process,keratinization,response to estrogen,sarcomere organization,cell differentiation involved in embryonic placenta development,cornification
ctrl / COMT	0.592779	0.592779	0.158096	0.142977	36	P07237	P4HB	Protein disulfide-isomerase	PDIA1_HUMAN	11	50.8149	1.50815	ctrl	COMT	extracellular region,endoplasmic reticulum,endoplasmic reticulum lumen,endoplasmic reticulum-Golgi intermediate compartment,focal adhesion,external side of plasma membrane,procollagen-proline 4-dioxygenase complex,endoplasmic reticulum chaperone complex,melanosome,extracellular exosome	RNA binding,protein disulfide isomerase activity,integrin binding,protein binding,peptide disulfide oxidoreductase activity,enzyme binding,protein heterodimerization activity,procollagen-proline 4-dioxygenase activity	peptidyl-proline hydroxylation to 4-hydroxy-L-proline,chylomicron assembly,very-low-density lipoprotein particle assembly,response to endoplasmic reticulum stress,interleukin-12-mediated signaling pathway,interleukin-23-mediated signaling pathway,post-translational protein modification,cellular protein metabolic process,cell redox homeostasis,positive regulation of viral entry into host cell,oxid…
ctrl / COMT	0.593124	0.593124	0.555288	0.325576	12	P18669	PGAM1	Phosphoglycerate mutase 1	PGAM1_HUMAN	3	50.851	1.50851	ctrl	COMT	extracellular region,cytoplasm,cytosol,membrane,secretory granule lumen,extracellular exosome,ficolin-1-rich granule lumen	bisphosphoglycerate mutase activity,phosphoglycerate mutase activity,protein binding,hydrolase activity,protein kinase binding	gluconeogenesis,glycolytic process,regulation of glycolytic process,neutrophil degranulation,regulation of pentose-phosphate shunt,respiratory burst,canonical glycolysis
ctrl / COMT	0.597037	0.597037	0.775409	0.388784	6	P47914	RPL29	60S ribosomal protein L29	RL29_HUMAN	1	51.2607	1.51261	ctrl	COMT	cytosol,membrane,cytosolic large ribosomal subunit	RNA binding,structural constituent of ribosome,heparin binding,cadherin binding	nuclear-transcribed mRNA catabolic process, nonsense-mediated decay,translation,translational initiation,SRP-dependent cotranslational protein targeting to membrane,embryo implantation,viral transcription,cytoplasmic translation
ctrl / COMT	0.603488	0.603488	0.0995389	0.106649	9	P62424	RPL7A	60S ribosomal protein L7a	RL7A_HUMAN	3	51.9385	1.51939	ctrl	COMT	nucleus,nucleolus,cytoplasm,cytosol,focal adhesion,membrane,cytosolic large ribosomal subunit,polysomal ribosome	RNA binding,structural constituent of ribosome,protein binding,cadherin binding	nuclear-transcribed mRNA catabolic process, nonsense-mediated decay,translation,translational initiation,SRP-dependent cotranslational protein targeting to membrane,viral transcription,maturation of LSU-rRNA
ctrl / COMT	0.607918	0.607918	0.302965	0.218135	6	Q8NBS9	TXNDC5	Thioredoxin domain-containing protein 5	TXND5_HUMAN	2	52.4058	1.52406	ctrl	COMT	extracellular region,endoplasmic reticulum,endoplasmic reticulum lumen,azurophil granule lumen,lysosomal lumen,extracellular exosome	protein binding,isomerase activity	negative regulation of apoptotic process,neutrophil degranulation,cell redox homeostasis,apoptotic cell clearance
ctrl / COMT	0.609849	0.609849	0.0320624	0.0488847	12	P09382	LGALS1	Galectin-1	LEG1_HUMAN	3	52.6099	1.5261	ctrl	COMT	extracellular region,extracellular space,nucleus,cytoplasm,endoplasmic reticulum lumen,cytosol,cell surface,Requires Ontology,extracellular exosome	RNA binding,protein binding,lactose binding,protein homodimerization activity,laminin binding	plasma cell differentiation,apoptotic process,negative regulation of cell-substrate adhesion,negative regulation of neuron projection development,T cell costimulation,positive regulation of erythrocyte aggregation,response to isolation stress,response to drug,regulation of apoptotic process,positive regulation of I-kappaB kinase/NF-kappaB signaling,post-translational protein modification,cellular…
ctrl / COMT	0.612907	0.612907	0.00685518	0.0167318	30	O75369	FLNB	Filamin-B	FLNB_HUMAN	9	52.9338	1.52934	ctrl	COMT	stress fiber,nucleus,cytoplasm,cytosol,plasma membrane,brush border,focal adhesion,cell cortex,actin cytoskeleton,integral component of membrane,Z disc,neuron projection,neuronal cell body,phagocytic vesicle,extracellular exosome	RNA binding,actin binding,protein binding,identical protein binding,cadherin binding	keratinocyte development,epithelial cell morphogenesis,cytoskeletal anchoring at plasma membrane,signal transduction,skeletal muscle tissue development,actin cytoskeleton organization,cellular response to interferon-gamma
ctrl / COMT	0.619708	0.619708	3.7732e-08	4.85126e-07	135	P13645	KRT10	Keratin, type I cytoskeletal 10	K1C10_HUMAN	24	53.6564	1.53656	ctrl	COMT	cornified envelope,extracellular space,nucleus,cytoplasm,cytosol,intermediate filament,membrane,extracellular exosome	structural constituent of epidermis,protein heterodimerization activity	peptide cross-linking,keratinocyte differentiation,keratinization,positive regulation of epidermis development,protein heterotetramerization,cornification
ctrl / COMT	0.620669	0.620669	0.759916	0.383251	6	P62314	SNRPD1	Small nuclear ribonucleoprotein Sm D1	SMD1_HUMAN	2	53.7588	1.53759	ctrl	COMT	nucleus,nucleoplasm,U1 snRNP,U4 snRNP,U12-type spliceosomal complex,cytosol,small nuclear ribonucleoprotein complex,methylosome,pICln-Sm protein complex,SMN-Sm protein complex,U4/U6 x U5 tri-snRNP complex,U2-type precatalytic spliceosome,U2-type catalytic step 2 spliceosome,catalytic step 2 spliceosome,U5 snRNP,U2 snRNP,commitment complex	RNA binding,protein binding,U1 snRNP binding	spliceosomal complex assembly,spliceosomal snRNP assembly,mRNA splicing, via spliceosome,RNA splicing,nuclear import
ctrl / COMT	0.624902	0.624902	0.456829	0.282575	3	P07477;P07478;Q8NHM4	PRSS1;PRSS2;PRSS3P2	Trypsin-1;Trypsin-2;Putative trypsin-6	TRY1_HUMAN;TRY2_HUMAN;TRY6_HUMAN	1	54.2106	1.54211	ctrl	COMT	extracellular region,Requires Ontology,blood microparticle,extracellular space;extracellular region,extracellular space,extracellular matrix,azurophil granule lumen;extracellular space	serine-type endopeptidase activity,metal ion binding;serine-type endopeptidase activity,calcium ion binding,protein binding;metal ion binding,serine-type endopeptidase activity	digestion,cobalamin metabolic process,extracellular matrix disassembly,proteolysis;proteolysis,digestion,antimicrobial humoral response,extracellular matrix disassembly,positive regulation of cell growth,collagen catabolic process,neutrophil degranulation,positive regulation of cell adhesion;endothelial cell migration,proteolysis
ctrl / COMT	0.630386	0.630386	0.272187	0.205855	3	P12004	PCNA	Proliferating cell nuclear antigen	PCNA_HUMAN	1	54.798	1.54798	ctrl	COMT	nuclear chromosome, telomeric region,chromatin,nucleus,nucleoplasm,replication fork,DNA replication factor C complex,centrosome,nuclear body,replisome,nuclear replication fork,PCNA complex,extracellular exosome,PCNA-p21 complex	purine-specific mismatch base pair DNA N-glycosylase activity,chromatin binding,damaged DNA binding,protein binding,enzyme binding,estrogen receptor binding,receptor tyrosine kinase binding,dinucleotide insertion or deletion binding,MutLalpha complex binding,histone acetyltransferase binding,identical protein binding,DNA polymerase binding,DNA polymerase processivity factor activity	regulation of transcription involved in G1/S transition of mitotic cell cycle,telomere maintenance,transcription-coupled nucleotide-excision repair,nucleotide-excision repair, DNA incision, 5'-to lesion,nucleotide-excision repair, DNA gap filling,mismatch repair,DNA damage response, signal transduction by p53 class mediator resulting in cell cycle arrest,heart development,cell proliferation,viral…
ctrl / COMT	0.643341	0.643341	0.717423	0.373226	81	P08238	HSP90AB1	Heat shock protein HSP 90-beta	HS90B_HUMAN	22	56.1943	1.56194	ctrl	COMT	extracellular region,nucleus,nucleoplasm,cytoplasm,mitochondrion,cytosol,plasma membrane,membrane,macromolecular complex,aryl hydrocarbon receptor complex,secretory granule lumen,melanosome,neuronal cell body,dendritic growth cone,axonal growth cone,perinuclear region of cytoplasm,extracellular exosome,ficolin-1-rich granule lumen,HSP90-CDC37 chaperone complex,COP9 signalosome	RNA binding,double-stranded RNA binding,protein binding,ATP binding,protein kinase regulator activity,kinase binding,MHC class II protein complex binding,nitric-oxide synthase regulator activity,TPR domain binding,heat shock protein binding,ubiquitin protein ligase binding,peptide binding,ATPase activity, coupled,identical protein binding,protein homodimerization activity,histone deacetylase bind…	placenta development,protein folding,xenobiotic metabolic process,response to unfolded protein,telomere maintenance via telomerase,virion attachment to host cell,central nervous system neuron axonogenesis,establishment of cell polarity,positive regulation of transforming growth factor beta receptor signaling pathway,regulation of protein ubiquitination,negative regulation of proteasomal ubiquitin…
ctrl / COMT	0.649353	0.649353	0.309874	0.220481	6	Q9H2U2	PPA2	Inorganic pyrophosphatase 2, mitochondrial	IPYR2_HUMAN	2	56.8465	1.56846	ctrl	COMT	mitochondrial matrix	magnesium ion binding,inorganic diphosphatase activity,protein serine/threonine phosphatase activity	tRNA aminoacylation for protein translation,protein dephosphorylation,regulation of mitochondrial membrane potential,diphosphate metabolic process,phosphate-containing compound metabolic process
ctrl / COMT	0.650837	0.650837	0.328679	0.224952	3	Q15233	NONO	Non-POU domain-containing octamer-binding protein	NONO_HUMAN	1	57.0079	1.57008	ctrl	COMT	nucleus,nucleoplasm,nucleolus,membrane,nuclear matrix,nuclear speck,paraspeckles,RNA polymerase II transcription factor complex	RNA polymerase II distal enhancer sequence-specific DNA binding,RNA polymerase II transcription factor activity, sequence-specific DNA binding,chromatin binding,RNA binding,protein binding,identical protein binding,E-box binding,transcription regulatory region sequence-specific DNA binding	activation of innate immune response,DNA repair,DNA recombination,regulation of transcription from RNA polymerase II promoter,mRNA processing,circadian rhythm,RNA splicing,regulation of circadian rhythm,innate immune response,negative regulation of transcription, DNA-templated,negative regulation of oxidative stress-induced neuron intrinsic apoptotic signaling pathway
ctrl / COMT	0.66054	0.66054	0.0815004	0.0926077	6	P15924	DSP	Desmoplakin	DESP_HUMAN	2	58.0674	1.58067	ctrl	COMT	cornified envelope,nucleus,plasma membrane,fascia adherens,intercalated disc,basolateral plasma membrane,desmosome,extracellular exosome,ficolin-1-rich granule membrane,intermediate filament,cytoplasm,membrane	RNA binding,protein kinase C binding,structural molecule activity,structural constituent of cytoskeleton,protein binding,protein binding, bridging,cell adhesion molecule binding,cell adhesive protein binding involved in bundle of His cell-Purkinje myocyte communication,scaffold protein binding	desmosome organization,ventricular compact myocardium morphogenesis,epidermis development,peptide cross-linking,keratinocyte differentiation,keratinization,adherens junction organization,neutrophil degranulation,intermediate filament organization,cornification,protein localization to adherens junction,bundle of His cell-Purkinje myocyte adhesion involved in cell communication,regulation of heart …
ctrl / COMT	0.669441	0.669441	0.734868	0.37472	15	P22626	HNRNPA2B1	Heterogeneous nuclear ribonucleoproteins A2/B1	ROA2_HUMAN	4	59.0456	1.59046	ctrl	COMT	chromosome, telomeric region,nucleus,nucleoplasm,spliceosomal complex,cytoplasm,Cajal body,membrane,nuclear matrix,extracellular exosome,catalytic step 2 spliceosome,ribonucleoprotein complex	RNA binding,mRNA 3'-UTR binding,protein binding,miRNA binding,single-stranded telomeric DNA binding,pre-mRNA intronic binding,G-rich strand telomeric DNA binding,N6-methyladenosine-containing RNA binding,mRNA binding	negative regulation of transcription from RNA polymerase II promoter,mRNA splicing, via spliceosome,mRNA processing,mRNA export from nucleus,RNA metabolic process,primary miRNA processing,interleukin-12-mediated signaling pathway,G-quadruplex DNA unwinding,negative regulation of mRNA splicing, via spliceosome,RNA transport,positive regulation of telomere maintenance via telomere lengthening,Requi…
ctrl / COMT	0.66953	0.66953	0.00557873	0.0145532	42	P63104	YWHAZ	14-3-3 protein zeta/delta	1433Z_HUMAN	9	59.0555	1.59056	ctrl	COMT	extracellular space,nucleus,nucleoplasm,cytoplasm,mitochondrion,cytosol,focal adhesion,vesicle,melanosome,extracellular exosome,blood microparticle,glutamatergic synapse	RNA binding,protein binding,transcription factor binding,protein kinase binding,protein domain specific binding,ubiquitin protein ligase binding,identical protein binding,ion channel binding,cadherin binding	signal transduction,cytokine-mediated signaling pathway,platelet activation,negative regulation of apoptotic process,regulation of mRNA stability,establishment of Golgi localization,membrane organization,regulation of synapse maturation,Golgi reassembly,positive regulation of protein insertion into mitochondrial membrane involved in apoptotic signaling pathway
ctrl / COMT	0.674092	0.674092	0.031002	0.047809	12	Q01105	SET	Protein SET	SET_HUMAN	4	59.5593	1.59559	ctrl	COMT	nucleus,nucleoplasm,cytoplasm,endoplasmic reticulum,lipid particle,cytosol,macromolecular complex,perinuclear region of cytoplasm	DNA binding,protein phosphatase inhibitor activity,protein binding,protein phosphatase regulator activity,histone binding	DNA replication,nucleosome assembly,nucleosome disassembly,viral process,negative regulation of phosphoprotein phosphatase activity,negative regulation of histone acetylation,regulation of mRNA stability,negative regulation of neuron apoptotic process,negative regulation of transcription, DNA-templated
ctrl / COMT	0.676828	0.676828	0.298401	0.217272	6	O75083	WDR1	WD repeat-containing protein 1	WDR1_HUMAN	2	59.8621	1.59862	ctrl	COMT	podosome,extracellular region,cytosol,plasma membrane,cell-cell junction,cell junction,cell projection,extracellular exosome,cortical actin cytoskeleton,actomyosin, actin portion	actin filament binding	neutrophil mediated immunity,platelet degranulation,sensory perception of sound,regulation of cell shape,actin filament fragmentation,platelet formation,regulation of actin filament depolymerization,cortical cytoskeleton organization,establishment of planar polarity of follicular epithelium,apical junction assembly,maintenance of epithelial cell apical/basal polarity,regulation of oligodendrocyte…
ctrl / COMT	0.680205	0.680205	0.269618	0.204773	9	P09467	FBP1	Fructose-1,6-bisphosphatase 1	F16P1_HUMAN	3	60.2367	1.60237	ctrl	COMT	nucleus,cytoplasm,cytosol,extracellular exosome	protein binding,AMP binding,fructose 1,6-bisphosphate 1-phosphatase activity,identical protein binding,metal ion binding,monosaccharide binding	negative regulation of transcription from RNA polymerase II promoter,fructose 6-phosphate metabolic process,gluconeogenesis,regulation of gluconeogenesis,dephosphorylation,negative regulation of cell growth,cellular response to drug,negative regulation of glycolytic process,negative regulation of Ras protein signal transduction,protein homotetramerization,cellular response to magnesium ion,sucros…
ctrl / COMT	0.682585	0.682585	0.0165406	0.0316734	3	Q8NC51	SERBP1	Plasminogen activator inhibitor 1 RNA-binding protein	PAIRB_HUMAN	1	60.5013	1.60501	ctrl	COMT	nucleus,cytoplasm,cytosol,plasma membrane,membrane,perinuclear region of cytoplasm,extracellular exosome	RNA binding,mRNA 3'-UTR binding,protein binding,SUMO binding,cadherin binding	PML body organization,regulation of apoptotic process,regulation of mRNA stability
ctrl / COMT	0.68612	0.68612	0.438487	0.276217	6	P37837	TALDO1	Transaldolase	TALDO_HUMAN	2	60.895	1.60895	ctrl	COMT	nucleus,nucleoplasm,cytoplasm,cytosol,extracellular exosome	protein binding,monosaccharide binding,sedoheptulose-7-phosphate:D-glyceraldehyde-3-phosphate glyceronetransferase activity	carbohydrate metabolic process,xylulose biosynthetic process,fructose 6-phosphate metabolic process,pentose-phosphate shunt,interleukin-12-mediated signaling pathway,pentose-phosphate shunt, non-oxidative branch
ctrl / COMT	0.692262	0.692262	0.715173	0.373226	3	O60282;P33176;Q12840	KIF5C;KIF5B;KIF5A	Kinesin heavy chain isoform 5C;Kinesin-1 heavy chain;Kinesin heavy chain isoform 5A	KIF5C_HUMAN;KINH_HUMAN;KIF5A_HUMAN	1	61.5815	1.61582	ctrl	COMT	dendrite cytoplasm,ciliary rootlet,neuronal cell body,axonal growth cone,synapse,Requires Ontology,axon cytoplasm,kinesin complex,microtubule;microtubule organizing center,cytosol,membrane,vesicle,ciliary rootlet,axonal growth cone,phagocytic vesicle,perinuclear region of cytoplasm,axon cytoplasm,microtubule,kinesin complex;cytosol,membrane,dendrite cytoplasm,ciliary rootlet,neuronal cell body,sy…	protein binding,ATP binding,ATP-dependent microtubule motor activity, plus-end-directed,microtubule motor activity,ATPase activity,microtubule binding;microtubule motor activity,protein binding,ATP binding,microtubule binding,JUN kinase binding,identical protein binding,cadherin binding,microtubule lateral binding,ATPase activity;motor activity,protein binding,ATP binding,kinesin binding,ATP-depe…	organelle organization,motor neuron axon guidance,mRNA transport,anterograde axonal protein transport,microtubule-based movement,axon guidance,anterograde dendritic transport of neurotransmitter receptor complex,synaptic vesicle transport;cytoplasm organization,hippocampus development,positive regulation of vesicle fusion,positive regulation of synaptic transmission, GABAergic,stress granule disa…
ctrl / COMT	0.698376	0.698376	0.640585	0.357959	15	P31949	S100A11	Protein S100-A11	S10AB_HUMAN	4	62.2678	1.62268	ctrl	COMT	ruffle,extracellular region,extracellular space,nucleus,cytoplasm,cell-cell adherens junction,secretory granule lumen,extracellular exosome	calcium ion binding,protein binding,protein homodimerization activity,S100 protein binding,calcium-dependent protein binding,cadherin binding involved in cell-cell adhesion	signal transduction,negative regulation of DNA replication,negative regulation of cell proliferation,neutrophil degranulation,cell-cell adhesion
ctrl / COMT	0.698632	0.698632	0.156926	0.142977	21	P00338	LDHA	L-lactate dehydrogenase A chain	LDHA_HUMAN	6	62.2966	1.62297	ctrl	COMT	nucleus,cytosol,membrane,extracellular exosome	L-lactate dehydrogenase activity,protein binding,kinase binding,identical protein binding,cadherin binding,NAD binding	response to hypoxia,lactate metabolic process,pyruvate metabolic process,glycolytic process,response to nutrient,response to glucose,NAD metabolic process,response to hydrogen peroxide,positive regulation of apoptotic process,response to estrogen,post-embryonic animal organ development,response to cAMP,oxidation-reduction process
ctrl / COMT	0.704834	0.704834	0.419217	0.268537	6	P62318	SNRPD3	Small nuclear ribonucleoprotein Sm D3	SMD3_HUMAN	2	62.9957	1.62996	ctrl	COMT	nucleus,nucleoplasm,spliceosomal complex,U7 snRNP,U1 snRNP,U4 snRNP,U12-type spliceosomal complex,telomerase holoenzyme complex,cytosol,nuclear body,small nuclear ribonucleoprotein complex,methylosome,pICln-Sm protein complex,SMN-Sm protein complex,U4/U6 x U5 tri-snRNP complex,U2-type precatalytic spliceosome,U2-type catalytic step 2 spliceosome,catalytic step 2 spliceosome,U5 snRNP,U2 snRNP,comm…	RNA binding,protein binding,enzyme binding,telomerase RNA binding,histone pre-mRNA DCP binding,U7 snRNA binding,U1 snRNP binding	spliceosomal snRNP assembly,mRNA splicing, via spliceosome,termination of RNA polymerase II transcription,protein methylation,histone mRNA metabolic process,RNA splicing,nuclear import
ctrl / COMT	0.706798	0.706798	0.014279	0.0292071	27	P30101	PDIA3	Protein disulfide-isomerase A3	PDIA3_HUMAN	8	63.2177	1.63218	ctrl	COMT	extracellular space,nucleus,endoplasmic reticulum,endoplasmic reticulum lumen,focal adhesion,cell surface,melanosome,MHC class I peptide loading complex,phagocytic vesicle,recycling endosome membrane,extracellular exosome	RNA binding,cysteine-type endopeptidase activity,phospholipase C activity,protein binding,disulfide oxidoreductase activity,peptide disulfide oxidoreductase activity,identical protein binding,protein disulfide isomerase activity	antigen processing and presentation of peptide antigen via MHC class I,antigen processing and presentation of exogenous peptide antigen via MHC class I, TAP-dependent,protein folding,proteolysis,protein folding in endoplasmic reticulum,cell redox homeostasis,oxidation-reduction process,cellular response to interleukin-7,positive regulation of extrinsic apoptotic signaling pathway,response to endo…
ctrl / COMT	0.717333	0.717333	1.00564e-05	6.46485e-05	93	P14618	PKM	Pyruvate kinase PKM	KPYM_HUMAN	23	64.4139	1.64414	ctrl	COMT	extracellular region,nucleus,cytoplasm,mitochondrion,cytosol,cilium,vesicle,secretory granule lumen,Requires Ontology,extracellular exosome,pyruvate kinase complex,extracellular vesicle,ficolin-1-rich granule lumen	magnesium ion binding,RNA binding,pyruvate kinase activity,protein binding,ATP binding,kinase activity,MHC class II protein complex binding,potassium ion binding,identical protein binding,ADP binding,cadherin binding,thyroid hormone binding	response to hypoxia,liver development,response to nutrient,response to gravity,programmed cell death,response to muscle inactivity,animal organ regeneration,neutrophil degranulation,skeletal muscle tissue regeneration,protein homotetramerization,canonical glycolysis,positive regulation of sprouting angiogenesis,cellular response to insulin stimulus,glycolytic process
ctrl / COMT	0.718572	0.718572	3.77085e-05	0.000188543	60	P07900	HSP90AA1	Heat shock protein HSP 90-alpha	HS90A_HUMAN	16	64.5552	1.64555	ctrl	COMT	extracellular region,nucleus,nucleoplasm,cytoplasm,cytosol,plasma membrane,membrane,macromolecular complex,secretory granule lumen,melanosome,neuronal cell body,lysosomal lumen,dendritic growth cone,axonal growth cone,perinuclear region of cytoplasm,extracellular exosome,endocytic vesicle lumen,ficolin-1-rich granule lumen,cell surface,myelin sheath	nucleotide binding,RNA binding,protein binding,ATP binding,ATPase activity,MHC class II protein complex binding,nitric-oxide synthase regulator activity,TPR domain binding,ubiquitin protein ligase binding,ATPase activity, coupled,identical protein binding,protein homodimerization activity,histone deacetylase binding,tau protein binding,GTPase binding,DNA polymerase binding,scaffold protein bindin…	G2/M transition of mitotic cell cycle,positive regulation of protein phosphorylation,mitochondrial transport,receptor-mediated endocytosis,response to unfolded protein,telomere maintenance via telomerase,signal transduction,response to heat,response to cold,regulation of G2/M transition of mitotic cell cycle,cytokine-mediated signaling pathway,central nervous system neuron axonogenesis,establishm…
ctrl / COMT	0.719596	0.719596	0.132659	0.126342	6	P33993	MCM7	DNA replication licensing factor MCM7	MCM7_HUMAN	3	64.6721	1.64672	ctrl	COMT	nuclear chromosome, telomeric region,chromatin,nucleus,nucleoplasm,cytosol,membrane,MCM complex,nucleolus	single-stranded DNA binding,protein binding,ATP binding,DNA binding,ATP-dependent DNA helicase activity	G1/S transition of mitotic cell cycle,DNA replication,DNA unwinding involved in DNA replication,DNA replication initiation,cellular response to DNA damage stimulus,cell proliferation,regulation of phosphorylation,response to drug,cellular response to epidermal growth factor stimulus,cellular response to xenobiotic stimulus
ctrl / COMT	0.728923	0.728923	0.000387231	0.00151525	83	P60709;P63261	ACTB;ACTG1	Actin, cytoplasmic 1;Actin, cytoplasmic 2	ACTB_HUMAN;ACTG_HUMAN	16	65.7401	1.6574	ctrl	COMT	nuclear chromatin,extracellular space,nucleus,nucleoplasm,cytoplasm,cytosol,cytoskeleton,plasma membrane,focal adhesion,actin cytoskeleton,membrane,cortical cytoskeleton,vesicle,macromolecular complex,NuA4 histone acetyltransferase complex,cytoplasmic ribonucleoprotein granule,calyx of Held,extracellular exosome,blood microparticle,dense body,Requires Ontology,presynapse,postsynaptic actin cytosk…	structural constituent of cytoskeleton,protein binding,ATP binding,kinesin binding,protein kinase binding,Tat protein binding,identical protein binding,tau protein binding,nitric-oxide synthase binding,structural constituent of postsynaptic actin cytoskeleton,RNA polymerase II core promoter proximal region sequence-specific DNA binding,RNA polymerase II distal enhancer sequence-specific DNA bindi…	regulation of cyclin-dependent protein serine/threonine kinase activity,retina homeostasis,protein deubiquitination,substantia nigra development,regulation of transmembrane transporter activity,negative regulation of protein binding,cell junction assembly,Fc-gamma receptor signaling pathway involved in phagocytosis,ATP-dependent chromatin remodeling,positive regulation of gene expression, epigene…
ctrl / COMT	0.737485	0.737485	0.566656	0.330091	21	O95433	AHSA1	Activator of 90 kDa heat shock protein ATPase homolog 1	AHSA1_HUMAN	7	66.7266	1.66727	ctrl	COMT	endoplasmic reticulum,cytosol,extracellular exosome	ATPase activator activity,protein binding,cadherin binding,chaperone binding,Hsp90 protein binding	positive regulation of ATPase activity
ctrl / COMT	0.738606	0.738606	0.327282	0.224952	3	P09429	HMGB1	High mobility group protein B1	HMGB1_HUMAN	1	66.8563	1.66856	ctrl	COMT	condensed chromosome,extracellular region,extracellular space,nucleus,nucleoplasm,endosome,endoplasmic reticulum-Golgi intermediate compartment,cell surface,transcriptional repressor complex,secretory granule lumen,alphav-beta3 integrin-HMGB1 complex,ficolin-1-rich granule lumen,cytoplasm,nuclear chromatin	four-way junction DNA binding,bubble DNA binding,lipopolysaccharide binding,phosphatidylserine binding,damaged DNA binding,double-stranded DNA binding,single-stranded DNA binding,transcription coactivator activity,RNA binding,cytokine activity,integrin binding,protein binding,transcription factor binding,DNA binding, bending,lyase activity,C-X-C chemokine binding,chemoattractant activity,transcri…	negative regulation of transcription from RNA polymerase II promoter,myeloid dendritic cell activation,activation of innate immune response,toll-like receptor signaling pathway,dendritic cell chemotaxis,inflammatory response to antigenic stimulus,regulation of tolerance induction,regulation of T cell mediated immune response to tumor cell,DNA topological change,apoptotic DNA fragmentation,DNA rec…
ctrl / COMT	0.747702	0.747702	0.320495	0.223601	3	P62750	RPL23A	60S ribosomal protein L23a	RL23A_HUMAN	1	67.9116	1.67912	ctrl	COMT	nucleus,nucleolus,cytoplasm,cytosol,cytosolic large ribosomal subunit,extracellular exosome	RNA binding,structural constituent of ribosome,protein binding,rRNA binding,cadherin binding,TORC2 complex binding	nuclear-transcribed mRNA catabolic process, nonsense-mediated decay,translation,translational initiation,SRP-dependent cotranslational protein targeting to membrane,cell proliferation,viral transcription,ribosomal large subunit assembly
ctrl / COMT	0.752923	0.752923	2.80948e-11	8.42845e-10	72	P02538	KRT6A	Keratin, type II cytoskeletal 6A	K2C6A_HUMAN	19	68.5204	1.6852	ctrl	COMT	nucleus,cytosol,membrane,keratin filament,extracellular exosome	structural constituent of cytoskeleton,protein binding	negative regulation of cytolysis by symbiont of host cells,morphogenesis of an epithelium,cytoskeleton organization,positive regulation of cell proliferation,cell differentiation,keratinization,wound healing,defense response to Gram-positive bacterium,cytolysis in other organism involved in symbiotic interaction,Requires Ontology,cornification,negative regulation of entry of bacterium into host c…
ctrl / COMT	0.75875	0.75875	0.170601	0.149796	3	O75368	SH3BGRL	SH3 domain-binding glutamic acid-rich-like protein	SH3L1_HUMAN	1	69.2024	1.69202	ctrl	COMT	extracellular space,nucleus,cytoplasm,extracellular exosome	SH3/SH2 adaptor activity,SH3 domain binding	positive regulation of signal transduction
ctrl / COMT	0.761188	0.761188	0.0802124	0.0925528	24	P55072	VCP	Transitional endoplasmic reticulum ATPase	TERA_HUMAN	9	69.4886	1.69489	ctrl	COMT	proteasome complex,extracellular region,nucleus,nucleoplasm,cytoplasm,endoplasmic reticulum,endoplasmic reticulum membrane,lipid particle,cytosol,cytoplasmic stress granule,macromolecular complex,VCP-NPL4-UFD1 AAA ATPase complex,secretory granule lumen,azurophil granule lumen,site of double-strand break,Derlin-1 retrotranslocation complex,intracellular membrane-bounded organelle,perinuclear regio…	RNA binding,protein binding,ATP binding,lipid binding,ATPase activity,protein phosphatase binding,protein domain specific binding,polyubiquitin binding,ubiquitin protein ligase binding,deubiquitinase activator activity,K48-linked polyubiquitin binding,MHC class I protein binding,identical protein binding,ADP binding,ubiquitin-like protein ligase binding,BAT3 complex binding,ubiquitin-specific pro…	DNA repair,double-strand break repair,protein folding,NADH metabolic process,ER to Golgi vesicle-mediated transport,autophagy,activation of cysteine-type endopeptidase activity involved in apoptotic process,cellular response to DNA damage stimulus,proteasomal protein catabolic process,positive regulation of mitochondrial membrane potential,macroautophagy,protein ubiquitination,protein deubiquitin…
ctrl / COMT	0.766166	0.766166	0.893357	0.433435	12	P63244	RACK1	Receptor of activated protein C kinase 1	RACK1_HUMAN	5	70.0745	1.70074	ctrl	COMT	phagocytic cup,nucleus,nucleoplasm,cytoplasm,mitochondrion,cytosol,small ribosomal subunit,dendrite,midbody,neuronal cell body,perikaryon,perinuclear region of cytoplasm,extracellular exosome,IRE1-RACK1-PP2A complex,cytosolic small ribosomal subunit	RNA binding,protein kinase C binding,receptor binding,protein binding,ion channel inhibitor activity,cysteine-type endopeptidase activator activity involved in apoptotic process,enzyme binding,protein phosphatase binding,protein tyrosine kinase inhibitor activity,cyclin binding,receptor tyrosine kinase binding,protein complex scaffold,signaling adaptor activity,SH2 domain binding,protein homodime…	positive regulation of protein phosphorylation,apoptotic process,activation of cysteine-type endopeptidase activity involved in apoptotic process,cell cycle,gastrulation,negative regulation of gene expression,regulation of tumor necrosis factor-mediated signaling pathway,viral process,protein ubiquitination,negative regulation of translation,negative regulation of Wnt signaling pathway,negative r…
ctrl / COMT	0.784209	0.784209	0.000196209	0.000802672	36	P00558	PGK1	Phosphoglycerate kinase 1	PGK1_HUMAN	11	72.2148	1.72215	ctrl	COMT	extracellular space,cytosol,membrane,membrane raft,extracellular exosome	phosphoglycerate kinase activity,protein binding,ATP binding,protein-disulfide reductase activity,ADP binding	gluconeogenesis,glycolytic process,phosphorylation,negative regulation of angiogenesis,epithelial cell differentiation,plasminogen activation,canonical glycolysis,cellular response to hypoxia,positive regulation of oxidative phosphorylation
ctrl / COMT	0.789466	0.789466	0.25635	0.198038	27	P58107	EPPK1	Epiplakin	EPIPL_HUMAN	9	72.8435	1.72844	ctrl	COMT	cytoskeleton,bicellular tight junction,basolateral plasma membrane,apicolateral plasma membrane,hemidesmosome,cell projection,keratin filament,cell periphery,perinucleolar compartment,cytoplasm,membrane,intermediate filament	RNA binding,cytoskeletal protein binding,intermediate filament binding,structural molecule activity,keratin filament binding	negative regulation of keratinocyte proliferation,negative regulation of cell migration,wound healing,intermediate filament organization,negative regulation of epithelial cell proliferation,negative regulation of keratinocyte migration,negative regulation of wound healing,regulation of epithelium regeneration,intermediate filament cytoskeleton organization,intermediate filament bundle assembly
ctrl / COMT	0.790875	0.790875	0.0724002	0.0868802	21	P19338	NCL	Nucleolin	NUCL_HUMAN	7	73.0123	1.73012	ctrl	COMT	nucleus,nucleoplasm,nucleolus,cell cortex,membrane,cytoplasmic ribonucleoprotein granule,extracellular exosome,ribonucleoprotein complex	RNA binding,protein binding,protein C-terminus binding,telomeric DNA binding,identical protein binding,DNA topoisomerase binding,mRNA 5'-UTR binding	angiogenesis,negative regulation of translation,positive regulation of transcription from RNA polymerase II promoter,cellular response to epidermal growth factor stimulus,positive regulation of transcription of nuclear large rRNA transcript from RNA polymerase I promoter,cellular response to leukemia inhibitory factor
ctrl / COMT	0.792205	0.792205	0.0531062	0.0687706	6	P18621	RPL17	60S ribosomal protein L17	RL17_HUMAN	2	73.1719	1.73172	ctrl	COMT	nucleus,cytosol,cytosolic large ribosomal subunit	RNA binding,structural constituent of ribosome,protein binding	nuclear-transcribed mRNA catabolic process, nonsense-mediated decay,translation,translational initiation,SRP-dependent cotranslational protein targeting to membrane,viral transcription,cytoplasmic translation
ctrl / COMT	0.803237	0.803237	0.00102779	0.00349059	12	P06753	TPM3	Tropomyosin alpha-3 chain	TPM3_HUMAN	3	74.5012	1.74501	ctrl	COMT	stress fiber,cytosol,cytoskeleton,muscle thin filament tropomyosin,actin cytoskeleton,extracellular exosome,actin filament	molecular_function,protein binding,actin filament binding	muscle contraction,muscle filament sliding,actin filament organization
ctrl / COMT	0.804579	0.804579	0.00705819	0.0169396	30	P31946	YWHAB	14-3-3 protein beta/alpha	1433B_HUMAN	8	74.6636	1.74664	ctrl	COMT	nucleus,cytoplasm,mitochondrion,vacuolar membrane,cytosol,focal adhesion,membrane,transcriptional repressor complex,melanosome,perinuclear region of cytoplasm,extracellular exosome	protein binding,protein C-terminus binding,enzyme binding,protein domain specific binding,identical protein binding,histone deacetylase binding,macromolecular complex binding,cadherin binding,phosphoserine binding,phosphoprotein binding	MAPK cascade,protein targeting,viral process,negative regulation of protein dephosphorylation,hippo signaling,positive regulation of catalytic activity,regulation of mRNA stability,negative regulation of G-protein coupled receptor protein signaling pathway,negative regulation of transcription, DNA-templated,cytoplasmic sequestering of protein,protein heterooligomerization,membrane organization,po…
ctrl / COMT	0.810468	0.810468	0.945721	0.447973	21	P62258	YWHAE	14-3-3 protein epsilon	1433E_HUMAN	5	75.3781	1.75378	ctrl	COMT	nucleus,cytoplasm,mitochondrion,cytosol,kinesin complex,focal adhesion,membrane,melanosome,extracellular exosome,Requires Ontology,glutamatergic synapse,plasma membrane	RNA binding,calcium channel regulator activity,protein binding,potassium channel regulator activity,enzyme binding,protein domain specific binding,MHC class II protein complex binding,ubiquitin protein ligase binding,identical protein binding,histone deacetylase binding,ion channel binding,cadherin binding,protein heterodimerization activity,phosphoserine binding,phosphoprotein binding,scaffold p…	G2/M transition of mitotic cell cycle,MAPK cascade,neuron migration,regulation of heart rate by hormone,protein targeting,regulation of G2/M transition of mitotic cell cycle,viral process,substantia nigra development,hippocampus development,cerebral cortex development,protein localization to nucleus,cellular response to heat,hippo signaling,intracellular signal transduction,negative regulation of…
ctrl / COMT	0.816764	0.816764	4.39863e-06	3.16701e-05	72	P02533	KRT14	Keratin, type I cytoskeletal 14	K1C14_HUMAN	21	76.145	1.76145	ctrl	COMT	nucleus,cytoplasm,cytosol,intermediate filament,keratin filament,basal part of cell,extracellular exosome,cell periphery	structural constituent of cytoskeleton,protein binding,keratin filament binding	aging,epidermis development,response to zinc ion,response to ionizing radiation,keratinization,hemidesmosome assembly,hair cycle,intermediate filament bundle assembly,cornification
ctrl / COMT	0.820225	0.820225	0.00519781	0.0137589	9	P62917	RPL8	60S ribosomal protein L8	RL8_HUMAN	3	76.5681	1.76568	ctrl	COMT	cytosol,focal adhesion,postsynaptic density,membrane,cytosolic large ribosomal subunit,polysomal ribosome,postsynapse	RNA binding,structural constituent of ribosome,rRNA binding	nuclear-transcribed mRNA catabolic process, nonsense-mediated decay,cytoplasmic translation,translation,translational initiation,SRP-dependent cotranslational protein targeting to membrane,viral transcription
ctrl / COMT	0.820679	0.820679	0.313517	0.220481	3	P14174	MIF	Macrophage migration inhibitory factor	MIF_HUMAN	1	76.6237	1.76624	ctrl	COMT	extracellular region,extracellular space,nucleoplasm,cytosol,cell surface,vesicle,secretory granule lumen,extracellular exosome,ficolin-1-rich granule lumen	protease binding,dopachrome isomerase activity,receptor binding,cytokine activity,cytokine receptor binding,protein binding,chemoattractant activity,identical protein binding,phenylpyruvate tautomerase activity	prostaglandin biosynthetic process,negative regulation of mature B cell apoptotic process,inflammatory response,cell surface receptor signaling pathway,cell aging,cell proliferation,regulation of receptor activity,negative regulation of gene expression,positive regulation of protein kinase A signaling,negative regulation of macrophage chemotaxis,carboxylic acid metabolic process,DNA damage respon…
ctrl / COMT	0.821265	0.821265	2.32718e-06	1.93807e-05	125	P05783	KRT18	Keratin, type I cytoskeletal 18	K1C18_HUMAN	23	76.6955	1.76695	ctrl	COMT	nucleolus,cytoplasm,microtubule organizing center,cytosol,intermediate filament,cell-cell adherens junction,centriolar satellite,keratin filament,perinuclear region of cytoplasm,extracellular exosome,cell periphery	RNA binding,structural molecule activity,protein binding,scaffold protein binding,cadherin binding involved in cell-cell adhesion	cell cycle,anatomical structure morphogenesis,viral process,keratinization,tumor necrosis factor-mediated signaling pathway,Golgi to plasma membrane CFTR protein transport,negative regulation of apoptotic process,intermediate filament cytoskeleton organization,cornification,extrinsic apoptotic signaling pathway,hepatocyte apoptotic process,cell-cell adhesion
ctrl / COMT	0.827175	0.827175	0.0335555	0.0503333	12	Q15365	PCBP1	Poly(rC)-binding protein 1	PCBP1_HUMAN	4	77.4208	1.77421	ctrl	COMT	nucleoplasm,cytoplasm,cytosol,membrane,nuclear speck,cytoplasmic ribonucleoprotein granule,extracellular exosome	RNA polymerase II transcription factor activity, sequence-specific DNA binding,single-stranded DNA binding,RNA binding,mRNA binding,protein binding,cadherin binding,sequence-specific single stranded DNA binding	mRNA splicing, via spliceosome,RNA metabolic process,viral RNA genome replication,positive regulation of transcription from RNA polymerase II promoter
ctrl / COMT	0.834773	0.834773	2.20051e-11	7.92185e-10	153	P05787	KRT8	Keratin, type II cytoskeletal 8	K2C8_HUMAN	29	78.3577	1.78358	ctrl	COMT	nucleus,nucleoplasm,cytoplasm,cytosol,intermediate filament,cell-cell junction,dystrophin-associated glycoprotein complex,apicolateral plasma membrane,nuclear matrix,Z disc,sarcolemma,costamere,keratin filament,intermediate filament cytoskeleton,extracellular exosome	structural molecule activity,protein binding,macromolecular complex binding,scaffold protein binding	viral process,keratinization,tumor necrosis factor-mediated signaling pathway,sarcomere organization,response to hydrostatic pressure,response to other organism,cell differentiation involved in embryonic placenta development,cornification,extrinsic apoptotic signaling pathway,hepatocyte apoptotic process
ctrl / COMT	0.847561	0.847561	0.0630595	0.0773419	60	P11413	G6PD	Glucose-6-phosphate 1-dehydrogenase	G6PD_HUMAN	16	79.9457	1.79946	ctrl	COMT	nucleus,cytoplasm,cytosol,cytoplasmic side of plasma membrane,membrane,extracellular exosome	glucose-6-phosphate dehydrogenase activity,protein binding,glucose binding,identical protein binding,protein homodimerization activity,NADP binding	glucose metabolic process,pentose-phosphate shunt,lipid metabolic process,cholesterol biosynthetic process,NADP metabolic process,NADPH regeneration,glutathione metabolic process,pentose-phosphate shunt, oxidative branch,response to iron(III) ion,negative regulation of protein glutathionylation,response to organic cyclic compound,pentose biosynthetic process,substantia nigra development,response …
ctrl / COMT	0.848689	0.848689	0.0303101	0.047442	6	P46940	IQGAP1	Ras GTPase-activating-like protein IQGAP1	IQGA1_HUMAN	2	80.0864	1.80086	ctrl	COMT	ruffle,nucleus,cytoplasm,cytosol,microtubule,actin filament,plasma membrane,focal adhesion,lateral plasma membrane,axon,growth cone,midbody,secretory granule membrane,extrinsic component of cytoplasmic side of plasma membrane,slit diaphragm,cytoplasmic ribonucleoprotein granule,neuron projection,membrane raft,extracellular exosome,actin cytoskeleton,microtubule cytoskeleton	GTPase inhibitor activity,GTPase activator activity,calcium ion binding,protein binding,calmodulin binding,phosphatidylinositol-3,4,5-trisphosphate binding,protein kinase binding,protein phosphatase binding,protein domain specific binding,small GTPase binding,protein complex scaffold,protein serine/threonine kinase activator activity,S100 protein binding,macromolecular complex binding,cadherin bi…	regulation of cytokine production,signal transduction,epidermal growth factor receptor signaling pathway,regulation of mitotic cell cycle,fibroblast growth factor receptor signaling pathway,viral process,cell migration,negative regulation of GTPase activity,negative regulation of dephosphorylation,cellular response to platelet-derived growth factor stimulus,neutrophil degranulation,positive regul…
ctrl / COMT	0.852239	0.852239	0.158863	0.142977	3	P05455	SSB	Lupus La protein	LA_HUMAN	1	80.5301	1.8053	ctrl	COMT	nuclear chromosome, telomeric region,nucleus,cytoplasm,ribonucleoprotein complex	tRNA binding,RNA binding,mRNA binding,protein binding,poly(U) RNA binding,sequence-specific mRNA binding,protein homodimerization activity	tRNA 5'-leader removal,tRNA modification,tRNA export from nucleus,tRNA processing,histone mRNA metabolic process,tRNA 3'-end processing,nuclear histone mRNA catabolic process,IRES-dependent viral translational initiation,protein localization to cytoplasmic stress granule
ctrl / COMT	0.853782	0.853782	0.326164	0.224952	9	P39023	RPL3	60S ribosomal protein L3	RL3_HUMAN	4	80.7232	1.80723	ctrl	COMT	nucleus,nucleolus,cytoplasm,cytosol,focal adhesion,cytosolic large ribosomal subunit,macromolecular complex,synapse,extracellular exosome	RNA binding,structural constituent of ribosome,protein binding,5S rRNA binding	nuclear-transcribed mRNA catabolic process, nonsense-mediated decay,translation,translational initiation,SRP-dependent cotranslational protein targeting to membrane,viral transcription,cellular response to interleukin-4,ribosomal large subunit assembly
ctrl / COMT	0.864151	0.864151	0.112649	0.116266	6	P50395	GDI2	Rab GDP dissociation inhibitor beta	GDIB_HUMAN	2	82.0268	1.82027	ctrl	COMT	extracellular region,cytoplasm,Golgi apparatus,cytosol,focal adhesion,membrane,vesicle,secretory granule lumen,azurophil granule lumen,synapse,extracellular exosome	RNA binding,Rab GDP-dissociation inhibitor activity,GTPase activator activity,protein binding,small GTPase binding	signal transduction,small GTPase mediated signal transduction,protein transport,neutrophil degranulation,positive regulation of GTPase activity,regulation of small GTPase mediated signal transduction
ctrl / COMT	0.868744	0.868744	0.725617	0.37472	3	Q9H4K1	RIBC2	RIB43A-like with coiled-coils protein 2	RIBC2_HUMAN	1	82.6073	1.82607	ctrl	COMT	nucleus	protein binding
ctrl / COMT	0.870249	0.870249	0.0112402	0.0243764	9	P67936	TPM4	Tropomyosin alpha-4 chain	TPM4_HUMAN	3	82.7978	1.82798	ctrl	COMT	stress fiber,cytosol,cytoskeleton,muscle thin filament tropomyosin,focal adhesion,membrane,extracellular exosome,actin filament	calcium ion binding,protein binding,structural constituent of muscle,identical protein binding,protein homodimerization activity,protein heterodimerization activity,actin filament binding	osteoblast differentiation,muscle contraction,muscle filament sliding,actin filament organization
ctrl / COMT	0.876497	0.876497	0.0276934	0.0445072	6	P51991	HNRNPA3	Heterogeneous nuclear ribonucleoprotein A3	ROA3_HUMAN	2	83.5912	1.83591	ctrl	COMT	nucleus,nucleoplasm,cytoplasm,postsynaptic density,ribonucleoprotein granule,neuron projection,catalytic step 2 spliceosome,messenger ribonucleoprotein complex,ribonucleoprotein complex	RNA binding,protein binding,RNA transmembrane transporter activity,mRNA binding	mRNA splicing, via spliceosome,RNA metabolic process,mRNA transport
ctrl / COMT	0.90976	0.90976	0.474142	0.292031	9	P08758	ANXA5	Annexin A5	ANXA5_HUMAN	2	87.8733	1.87873	ctrl	COMT	extracellular region,cytoplasm,cytosol,focal adhesion,external side of plasma membrane,membrane,Requires Ontology,extracellular exosome,endothelial microparticle	phospholipase inhibitor activity,calcium ion binding,protein binding,phospholipid binding,calcium-dependent phospholipid binding,binding, bridging,peptide hormone binding,receptor tyrosine kinase binding,calcium-transporting ATPase activity,heparin binding	platelet degranulation,signal transduction,blood coagulation,negative regulation of apoptotic process,negative regulation of catalytic activity,calcium ion transmembrane transport,Requires Ontology,response to organic substance,response to calcium ion,cellular response to lead ion,negative regulation of prolactin secretion,negative regulation of blood coagulation,protein homooligomerization,cellu…
ctrl / COMT	0.91019	0.91019	0.312027	0.220481	6	P0DP23;P0DP24;P0DP25	CALM1;CALM2;CALM3	Calmodulin-1;Calmodulin-2;Calmodulin-3	CALM1_HUMAN;CALM2_HUMAN;CALM3_HUMAN	2	87.9293	1.87929	ctrl	COMT	spindle pole,extracellular region,nucleus,nucleoplasm,cytoplasm,centrosome,cytosol,spindle microtubule,plasma membrane,sarcomere,growth cone,synaptic vesicle membrane,mitochondrial membrane,vesicle,macromolecular complex,calcium channel complex,myelin sheath,catalytic complex;spindle pole,nucleus,cytoplasm,centrosome,spindle microtubule,plasma membrane,voltage-gated potassium channel complex,sarc…	calcium ion binding,protein binding,adenylate cyclase binding,adenylate cyclase activator activity,calcium channel inhibitor activity,protein kinase binding,protein domain specific binding,nitric-oxide synthase regulator activity,titin binding,type 3 metabotropic glutamate receptor binding,N-terminal myristoylation domain binding,protein serine/threonine kinase activator activity,phosphatidylinos…	MAPK cascade,response to amphetamine,regulation of heart rate,platelet degranulation,detection of calcium ion,glycogen catabolic process,muscle contraction,G-protein coupled receptor signaling pathway,activation of adenylate cyclase activity,Wnt signaling pathway, calcium modulating pathway,positive regulation of peptidyl-threonine phosphorylation,negative regulation of peptidyl-threonine phospho…
ctrl / COMT	0.917838	0.917838	0.229085	0.180856	18	O60701	UGDH	UDP-glucose 6-dehydrogenase	UGDH_HUMAN	6	88.9281	1.88928	ctrl	COMT	nucleoplasm,cytosol,extracellular exosome,nucleus	UDP-glucose 6-dehydrogenase activity,NAD binding	gastrulation with mouth forming second,UDP-glucuronate biosynthetic process,heparan sulfate proteoglycan biosynthetic process,chondroitin sulfate biosynthetic process,protein hexamerization,oxidation-reduction process,glycosaminoglycan biosynthetic process
ctrl / COMT	0.922598	0.922598	0.869347	0.426383	12	Q8IZP0	ABI1	Abl interactor 1	ABI1_HUMAN	4	89.5526	1.89553	ctrl	COMT	nucleus,endoplasmic reticulum,cytosol,cytoskeleton,postsynaptic density,lamellipodium,cell junction,growth cone,SCAR complex,filopodium tip,postsynaptic membrane,extracellular exosome	protein binding,cytoskeletal protein binding,SH3 domain binding,protein tyrosine kinase activator activity,cadherin binding	somitogenesis,transmembrane receptor protein tyrosine kinase signaling pathway,actin polymerization or depolymerization,negative regulation of cell proliferation,viral process,peptidyl-tyrosine phosphorylation,megakaryocyte development,Fc-gamma receptor signaling pathway involved in phagocytosis,vascular endothelial growth factor receptor signaling pathway,dendrite morphogenesis,positive regulati…
ctrl / COMT	0.924044	0.924044	0.000952836	0.00329828	61	P04406	GAPDH	Glyceraldehyde-3-phosphate dehydrogenase	G3P_HUMAN	11	89.7426	1.89743	ctrl	COMT	nucleus,cytoplasm,lipid particle,cytosol,plasma membrane,microtubule cytoskeleton,membrane,nuclear membrane,vesicle,intracellular membrane-bounded organelle,perinuclear region of cytoplasm,extracellular exosome,GAIT complex,ribonucleoprotein complex	glyceraldehyde-3-phosphate dehydrogenase (NAD+) (phosphorylating) activity,protein binding,microtubule binding,aspartic-type endopeptidase inhibitor activity,peptidyl-cysteine S-nitrosylase activity,identical protein binding,NADP binding,NAD binding,disordered domain specific binding	microtubule cytoskeleton organization,gluconeogenesis,negative regulation of endopeptidase activity,regulation of macroautophagy,negative regulation of translation,killing of cells of other organism,peptidyl-cysteine S-trans-nitrosylation,positive regulation of cytokine secretion,protein stabilization,defense response to fungus,neuron apoptotic process,killing by host of symbiont cells,positive r…
ctrl / COMT	0.930653	0.930653	1.38158e-07	1.55428e-06	186	P21333	FLNA	Filamin-A	FLNA_HUMAN	50	90.6139	1.90614	ctrl	COMT	extracellular region,nucleus,nucleolus,cytoplasm,cytosol,plasma membrane,cell-cell junction,focal adhesion,actin cytoskeleton,membrane,Z disc,cortical cytoskeleton,Myb complex,neuronal cell body,dendritic shaft,perinuclear region of cytoplasm,extracellular exosome,apical dendrite,postsynapse,glutamatergic synapse,filamentous actin	G-protein coupled receptor binding,RNA binding,protein binding,transcription factor binding,potassium channel regulator activity,Rho GTPase binding,Ral GTPase binding,kinase binding,small GTPase binding,mu-type opioid receptor binding,Fc-gamma receptor I complex binding,protein homodimerization activity,ion channel binding,cadherin binding,SMAD binding,Rac GTPase binding,actin filament binding,GT…	platelet degranulation,adenylate cyclase-inhibiting dopamine receptor signaling pathway,negative regulation of transcription from RNA polymerase I promoter,formation of radial glial scaffolds,cerebral cortex development,platelet activation,regulation of cell migration,actin cytoskeleton reorganization,positive regulation of actin filament bundle assembly,cell junction assembly,protein localizatio…
ctrl / COMT	0.935272	0.935272	0.313573	0.220481	18	O43707	ACTN4	Alpha-actinin-4	ACTN4_HUMAN	7	91.2252	1.91225	ctrl	COMT	stress fiber,extracellular region,extracellular space,nucleus,cytoplasm,cytosol,brush border,cell-cell junction,focal adhesion,nuclear body,Z disc,cortical cytoskeleton,platelet alpha granule lumen,pseudopodium,macromolecular complex,neuron projection,perinuclear region of cytoplasm,extracellular exosome,ribonucleoprotein complex,actin cytoskeleton	RNA polymerase II regulatory region sequence-specific DNA binding,nucleoside binding,transcription coactivator activity,RNA binding,actin binding,integrin binding,calcium ion binding,protein binding,ligand-dependent nuclear receptor transcription coactivator activity,chromatin DNA binding,nuclear hormone receptor binding,protein homodimerization activity,retinoic acid receptor binding,ion channel…	response to hypoxia,platelet degranulation,protein transport,vesicle transport along actin filament,positive regulation of cell migration,positive regulation of sodium:proton antiporter activity,tumor necrosis factor-mediated signaling pathway,peroxisome proliferator activated receptor signaling pathway,regulation of apoptotic process,retinoic acid receptor signaling pathway,positive regulation o…
ctrl / COMT	0.943153	0.943153	0.299651	0.217272	24	Q02790	FKBP4	Peptidyl-prolyl cis-trans isomerase FKBP4	FKBP4_HUMAN	7	92.2726	1.92273	ctrl	COMT	nucleoplasm,mitochondrion,cytosol,microtubule,macromolecular complex,neuronal cell body,axonal growth cone,perinuclear region of cytoplasm,extracellular exosome,cytoplasm	RNA binding,peptidyl-prolyl cis-trans isomerase activity,protein binding,ATP binding,GTP binding,FK506 binding,protein binding, bridging,heat shock protein binding,copper-dependent protein binding,glucocorticoid receptor binding,tau protein binding,phosphoprotein binding	protein folding,steroid hormone receptor complex assembly,copper ion transport,embryo implantation,negative regulation of neuron projection development,androgen receptor signaling pathway,prostate gland development,negative regulation of microtubule polymerization or depolymerization,negative regulation of microtubule polymerization,protein complex localization,male sex differentiation,chaperone-…
ctrl / COMT	0.960149	0.960149	0.0528925	0.0687706	12	P30048	PRDX3	Thioredoxin-dependent peroxide reductase, mitochondrial	PRDX3_HUMAN	4	94.551	1.94551	ctrl	COMT	cytoplasm,mitochondrion,mitochondrial matrix,early endosome,cytosol,macromolecular complex	protein binding,protein C-terminus binding,thioredoxin peroxidase activity,alkyl hydroperoxide reductase activity,kinase binding,protein kinase binding,identical protein binding,cysteine-type endopeptidase inhibitor activity involved in apoptotic process	maternal placenta development,apoptotic process,response to oxidative stress,mitochondrion organization,positive regulation of cell proliferation,peptidyl-cysteine oxidation,myeloid cell differentiation,response to lipopolysaccharide,negative regulation of kinase activity,cellular response to oxidative stress,cellular response to reactive oxygen species,response to hydrogen peroxide,hydrogen pero…
ctrl / COMT	0.96551	0.96551	0.207016	0.17015	6	P61313	RPL15	60S ribosomal protein L15	RL15_HUMAN	2	95.2753	1.95275	ctrl	COMT	nucleus,cytosol,ribosome,membrane,cytosolic large ribosomal subunit	RNA binding,structural constituent of ribosome,protein binding,cadherin binding	nuclear-transcribed mRNA catabolic process, nonsense-mediated decay,translation,translational initiation,SRP-dependent cotranslational protein targeting to membrane,viral transcription,cytoplasmic translation
ctrl / COMT	0.965656	0.965656	0.042882	0.0603028	6	Q14103	HNRNPD	Heterogeneous nuclear ribonucleoprotein D0	HNRPD_HUMAN	2	95.2952	1.95295	ctrl	COMT	nucleus,nucleoplasm,cytosol,synapse,ribonucleoprotein complex	chromatin binding,RNA binding,protein binding,transcription factor binding,telomeric DNA binding,histone deacetylase binding,sequence-specific DNA binding,mRNA binding,mRNA 3'-UTR AU-rich region binding,AT DNA binding,sequence-specific double-stranded DNA binding	mRNA splicing, via spliceosome,liver development,regulation of transcription, DNA-templated,RNA processing,RNA catabolic process,RNA metabolic process,cerebellum development,regulation of telomere maintenance,regulation of circadian rhythm,regulation of mRNA stability,positive regulation of translation,positive regulation of transcription, DNA-templated,mRNA stabilization,response to calcium ion,…
ctrl / COMT	0.965788	0.965788	0.00373664	0.0106761	6	P10599	TXN	Thioredoxin	THIO_HUMAN	2	95.313	1.95313	ctrl	COMT	nucleus,nucleoplasm,cytosol,extracellular exosome	RNA binding,thioredoxin-disulfide reductase activity,protein binding,protein disulfide oxidoreductase activity,peptide disulfide oxidoreductase activity	negative regulation of transcription from RNA polymerase II promoter,glycerol ether metabolic process,signal transduction,cell-cell signaling,cell proliferation,response to radiation,activation of protein kinase B activity,positive regulation of peptidyl-serine phosphorylation,positive regulation of DNA binding,cell redox homeostasis,negative regulation of protein export from nucleus,positive reg…
ctrl / COMT	0.972748	0.972748	0.00974779	0.0222102	6	O60506	SYNCRIP	Heterogeneous nuclear ribonucleoprotein Q	HNRPQ_HUMAN	2	96.2575	1.96258	ctrl	COMT	nucleoplasm,endoplasmic reticulum,membrane,CRD-mediated mRNA stability complex,catalytic step 2 spliceosome,histone pre-mRNA 3'end processing complex,GAIT complex,ribonucleoprotein complex,nucleus	RNA binding,protein binding,poly(A) binding,mRNA binding,mRNA 5'-UTR binding	mRNA splicing, via spliceosome,osteoblast differentiation,RNA processing,RNA splicing,viral process,negative regulation of translation,CRD-mediated mRNA stabilization,cellular response to interferon-gamma
ctrl / COMT	0.975483	0.975483	0.325845	0.224952	3	P80723	BASP1	Brain acid soluble protein 1	BASP1_HUMAN	1	96.63	1.9663	ctrl	COMT	nucleus,cytoplasm,cytoskeleton,plasma membrane,nuclear speck,cell junction,growth cone,vesicle,extracellular exosome,COP9 signalosome	transcription corepressor activity,protein binding,protein domain specific binding,transcription regulatory region DNA binding	thorax and anterior abdomen determination,gonad development,substantia nigra development,negative regulation of transcription, DNA-templated,mesenchymal to epithelial transition,positive regulation of heart growth,diaphragm development,metanephric mesenchyme development,glomerular visceral epithelial cell differentiation,positive regulation of metanephric ureteric bud development
ctrl / COMT	0.98519	0.98519	0.69125	0.368133	3	Q86UP2	KTN1	Kinectin	KTN1_HUMAN	1	97.9575	1.97957	ctrl	COMT	endoplasmic reticulum,endoplasmic reticulum lumen,endoplasmic reticulum membrane,integral component of plasma membrane,membrane,integral component of membrane	RNA binding,protein binding,kinesin binding,cadherin binding	microtubule-based movement,post-translational protein modification,cellular protein metabolic process
ctrl / COMT	0.987899	0.987899	0.162243	0.145292	3	P62310	LSM3	U6 snRNA-associated Sm-like protein LSm3	LSM3_HUMAN	1	98.3295	1.9833	ctrl	COMT	nucleus,nucleoplasm,cytosol,U4/U6 x U5 tri-snRNP complex,U2-type precatalytic spliceosome,catalytic step 2 spliceosome,Requires Ontology,Lsm1-7-Pat1 complex,U6 snRNP,cytoplasmic mRNA processing body	RNA binding,protein binding	mRNA splicing, via spliceosome,mRNA processing,exonucleolytic nuclear-transcribed mRNA catabolic process involved in deadenylation-dependent decay,cytoplasmic mRNA processing body assembly
ctrl / COMT	0.98981	0.98981	0.000505452	0.00185676	18	P62937	PPIA	Peptidyl-prolyl cis-trans isomerase A	PPIA_HUMAN	6	98.5923	1.98592	ctrl	COMT	extracellular region,extracellular space,nucleus,cytosol,focal adhesion,membrane,vesicle,macromolecular complex,secretory granule lumen,extracellular exosome,ficolin-1-rich granule lumen	RNA binding,peptidyl-prolyl cis-trans isomerase activity,protein binding,cyclosporin A binding,virion binding,unfolded protein binding	protein peptidyl-prolyl isomerization,RNA-dependent DNA biosynthetic process,protein folding,viral life cycle,uncoating of virus,fusion of virus membrane with host plasma membrane,virion assembly,viral release from host cell,entry into host cell,lipid particle organization,interleukin-12-mediated signaling pathway,neutrophil degranulation,regulation of viral genome replication,positive regulation…
ctrl / COMT	0.998174	0.998174	0.00234675	0.00728302	66	P13639	EEF2	Elongation factor 2	EF2_HUMAN	21	99.747	1.99747	ctrl	COMT	extracellular region,nucleus,cytoplasm,cytosol,plasma membrane,membrane,aggresome,secretory granule lumen,polysomal ribosome,membrane raft,synapse,extracellular exosome,ficolin-1-rich granule lumen,ribonucleoprotein complex	p53 binding,RNA binding,protein binding,GTP binding,5S rRNA binding,protein kinase binding,cadherin binding,actin filament binding,ribosome binding,GTPase activity,translation elongation factor activity	hematopoietic progenitor cell differentiation,response to ischemia,skeletal muscle contraction,translational elongation,aging,glial cell proliferation,response to estradiol,response to endoplasmic reticulum stress,skeletal muscle cell differentiation,response to hydrogen peroxide,neutrophil degranulation,response to ethanol,positive regulation of translation,response to folic acid,cellular respon…
ctrl / COMT	1.00664	1.00664	0.0136757	0.0282946	12	Q9UQ80	PA2G4	Proliferation-associated protein 2G4	PA2G4_HUMAN	4	100.923	2.00923	ctrl	COMT	extracellular region,nucleus,nucleolus,cytoplasm,membrane,azurophil granule lumen,extracellular exosome	DNA binding,transcription factor activity, sequence-specific DNA binding,RNA binding,protein binding,ubiquitin protein ligase binding,nucleic acid binding	rRNA processing,regulation of translation,cell cycle arrest,cell proliferation,negative regulation of apoptotic process,neutrophil degranulation,positive regulation of cell differentiation,negative regulation of transcription, DNA-templated
ctrl / COMT	1.01668	1.01668	1.74431e-05	9.51444e-05	30	P13647	KRT5	Keratin, type II cytoskeletal 5	K2C5_HUMAN	9	102.326	2.02326	ctrl	COMT	nucleus,cytoplasm,cytosol,intermediate filament,plasma membrane,membrane,keratin filament,extracellular exosome	structural constituent of cytoskeleton,protein binding,scaffold protein binding	cytoskeleton organization,epidermis development,keratinization,hemidesmosome assembly,cornification
ctrl / COMT	1.02619	1.02619	0.0198691	0.0354103	72	P0DMV8;P0DMV9	HSPA1A;HSPA1B	Heat shock 70 kDa protein 1A;Heat shock 70 kDa protein 1B	HS71A_HUMAN;HS71B_HUMAN	16	103.664	2.03664	ctrl	COMT	extracellular region,nucleus,nucleoplasm,cytoplasm,mitochondrion,endoplasmic reticulum,centrosome,centriole,cytosol,focal adhesion,inclusion body,aggresome,nuclear speck,vesicle,macromolecular complex,perinuclear region of cytoplasm,extracellular exosome,blood microparticle,ficolin-1-rich granule lumen,ribonucleoprotein complex,ubiquitin ligase complex,COP9 signalosome;extracellular region,nucleu…	virus receptor activity,G-protein coupled receptor binding,transcription corepressor activity,RNA binding,receptor binding,protein binding,ATP binding,ATPase activity,enzyme binding,heat shock protein binding,denatured protein binding,ubiquitin protein ligase binding,ATPase activity, coupled,histone deacetylase binding,protein binding involved in protein folding,cadherin binding,protein N-terminu…	mRNA catabolic process,response to unfolded protein,lysosomal transport,negative regulation of cell proliferation,positive regulation of gene expression,negative regulation of cell growth,negative regulation of transforming growth factor beta receptor signaling pathway,regulation of protein ubiquitination,negative regulation of protein ubiquitination,positive regulation of proteasomal ubiquitin-d…
ctrl / COMT	1.0322	1.0322	0.0810507	0.0926077	3	P13010	XRCC5	X-ray repair cross-complementing protein 5	XRCC5_HUMAN	1	104.514	2.04514	ctrl	COMT	nuclear telomere cap complex,nuclear chromosome, telomeric region,extracellular region,nucleus,nucleoplasm,nucleolus,cytosol,plasma membrane,membrane,macromolecular complex,protein-DNA complex,secretory granule lumen,Ku70:Ku80 complex,nonhomologous end joining complex,Requires Ontology,ribonucleoprotein complex	DNA binding,damaged DNA binding,RNA binding,ATP-dependent DNA helicase activity,protein binding,ATP binding,protein C-terminus binding,enzyme activator activity,ubiquitin protein ligase binding,telomeric DNA binding,transcription regulatory region DNA binding,macromolecular complex binding,DNA end binding,double-stranded telomeric DNA binding,5'-deoxyribose-5-phosphate lyase activity,double-stran…	activation of innate immune response,double-strand break repair,double-strand break repair via nonhomologous end joining,DNA recombination,cellular response to DNA damage stimulus,brain development,cell proliferation,regulation of telomere maintenance,positive regulation of telomere maintenance via telomerase,positive regulation of type I interferon production,DNA duplex unwinding,response to dru…
ctrl / COMT	1.03254	1.03254	0.0565682	0.0717061	24	P29401	TKT	Transketolase	TKT_HUMAN	6	104.562	2.04562	ctrl	COMT	nucleoplasm,peroxisome,cytosol,nuclear body,nuclear speck,vesicle,extracellular exosome	transketolase activity,protein binding,protein homodimerization activity,metal ion binding,cofactor binding	xylulose biosynthetic process,pentose-phosphate shunt,pentose-phosphate shunt, non-oxidative branch,regulation of growth,glyceraldehyde-3-phosphate biosynthetic process
ctrl / COMT	1.03446	1.03446	0.0818035	0.0926077	6	P37802	TAGLN2	Transgelin-2	TAGL2_HUMAN	2	104.834	2.04834	ctrl	COMT	extracellular region,cytosol,vesicle,extracellular exosome	protein binding,cadherin binding	platelet degranulation,epithelial cell differentiation
ctrl / COMT	1.03561	1.03561	1.32016e-05	7.69385e-05	24	P07737	PFN1	Profilin-1	PROF1_HUMAN	6	104.998	2.04998	ctrl	COMT	nucleus,cytoplasm,cytosol,cytoskeleton,focal adhesion,cell cortex,membrane,extracellular exosome,blood microparticle,glutamatergic synapse	adenyl-nucleotide exchange factor activity,RNA binding,actin binding,actin monomer binding,protein binding,phosphatidylinositol-4,5-bisphosphate binding,Rho GTPase binding,cadherin binding,proline-rich region binding	neural tube closure,regulation of transcription from RNA polymerase II promoter,positive regulation of epithelial cell migration,actin cytoskeleton organization,negative regulation of actin filament polymerization,positive regulation of actin filament polymerization,negative regulation of actin filament bundle assembly,positive regulation of ATPase activity,protein stabilization,negative regulati…
ctrl / COMT	1.03776	1.03776	0.200739	0.166512	30	P61978	HNRNPK	Heterogeneous nuclear ribonucleoprotein K	HNRPK_HUMAN	9	105.303	2.05303	ctrl	COMT	nuclear chromatin,podosome,nucleus,nucleoplasm,cytoplasm,focal adhesion,cytoplasmic stress granule,membrane,cell projection,extracellular exosome,catalytic step 2 spliceosome	RNA polymerase II core promoter proximal region sequence-specific DNA binding,transcriptional activator activity, RNA polymerase II transcription regulatory region sequence-specific binding,single-stranded DNA binding,RNA binding,protein binding,protein domain specific binding,identical protein binding,cadherin binding	mRNA splicing, via spliceosome,RNA processing,signal transduction,regulation of low-density lipoprotein particle clearance,viral process,RNA metabolic process,negative regulation of apoptotic process,positive regulation of low-density lipoprotein particle receptor biosynthetic process,positive regulation of transcription from RNA polymerase II promoter,negative regulation of mRNA splicing, via sp…
ctrl / COMT	1.04624	1.04624	0.117156	0.119663	3	Q96MM6	HSPA12B	Heat shock 70 kDa protein 12B	HS12B_HUMAN	1	106.513	2.06513	ctrl	COMT		protein binding,ATP binding
ctrl / COMT	1.0671	1.0671	1.54157e-08	2.13449e-07	96	P11142	HSPA8	Heat shock cognate 71 kDa protein	HSP7C_HUMAN	21	109.522	2.09522	ctrl	COMT	Prp19 complex,extracellular region,extracellular space,nucleus,nucleoplasm,spliceosomal complex,nucleolus,lysosomal membrane,cytosol,plasma membrane,focal adhesion,membrane,secretory granule lumen,melanosome,lysosomal lumen,clathrin-sculpted gamma-aminobutyric acid transport vesicle membrane,extracellular exosome,blood microparticle,lumenal side of lysosomal membrane,Requires Ontology,ficolin-1-r…	G-protein coupled receptor binding,RNA binding,protein binding,ATP binding,ATPase activity,enzyme binding,MHC class II protein complex binding,protein binding, bridging,heat shock protein binding,ubiquitin protein ligase binding,ATPase activity, coupled,cadherin binding,unfolded protein binding,chaperone binding,C3HC4-type RING finger domain binding,misfolded protein binding,clathrin-uncoating AT…	mRNA splicing, via spliceosome,protein folding,response to unfolded protein,neurotransmitter secretion,cellular response to starvation,viral process,cytokine-mediated signaling pathway,regulation of protein stability,protein refolding,regulation of protein complex assembly,neutrophil degranulation,regulation of mRNA stability,negative regulation of transcription, DNA-templated,ATP metabolic proce…
ctrl / COMT	1.07098	1.07098	0.0158909	0.0307566	15	Q92688	ANP32B	Acidic leucine-rich nuclear phosphoprotein 32 family member B	AN32B_HUMAN	3	110.087	2.10087	ctrl	COMT	nucleus,cytoplasm,extracellular exosome,nucleolus	protein binding,histone binding,RNA polymerase binding	vasculature development,nucleosome assembly,activation of cysteine-type endopeptidase activity involved in apoptotic process,ventricular system development,negative regulation of cell differentiation,positive regulation of protein export from nucleus,inner ear development,palate development
ctrl / COMT	1.0759	1.0759	0.0209523	0.0359183	21	Q09666	AHNAK	Neuroblast differentiation-associated protein AHNAK	AHNK_HUMAN	7	110.803	2.10803	ctrl	COMT	nucleus,cytoplasm,lysosomal membrane,cytosol,plasma membrane,focal adhesion,actin cytoskeleton,membrane,T-tubule,vesicle,sarcolemma,costamere,cell-cell contact zone,extracellular exosome,membrane raft	RNA binding,protein binding,S100 protein binding,cadherin binding,structural molecule activity conferring elasticity	regulation of RNA splicing,protein oligomerization,regulation of voltage-gated calcium channel activity
ctrl / COMT	1.07805	1.07805	0.0104174	0.0229548	12	Q15366	PCBP2	Poly(rC)-binding protein 2	PCBP2_HUMAN	4	111.118	2.11118	ctrl	COMT	nucleus,nucleoplasm,cytoplasm,cytosol,focal adhesion,membrane,extracellular exosome	RNA binding,protein binding,enzyme binding,ubiquitin protein ligase binding,C-rich single-stranded DNA binding	mRNA splicing, via spliceosome,RNA metabolic process,mRNA metabolic process,negative regulation of type I interferon production,viral RNA genome replication,proteasome-mediated ubiquitin-dependent protein catabolic process,innate immune response,negative regulation of defense response to virus,defense response to virus,IRES-dependent viral translational initiation
ctrl / COMT	1.08767	1.08767	0.048625	0.0648625	42	P06733	ENO1	Alpha-enolase	ENOA_HUMAN	12	112.53	2.1253	ctrl	COMT	phosphopyruvate hydratase complex,extracellular space,nucleus,cytoplasm,cytosol,plasma membrane,cell surface,membrane,M band,extracellular exosome,cell cortex region	magnesium ion binding,RNA polymerase II regulatory region sequence-specific DNA binding,transcriptional repressor activity, RNA polymerase II transcription regulatory region sequence-specific binding,RNA binding,phosphopyruvate hydratase activity,protein binding,protein homodimerization activity,cadherin binding,GTPase binding	negative regulation of transcription from RNA polymerase II promoter,gluconeogenesis,response to virus,positive regulation of plasminogen activation,negative regulation of cell growth,negative regulation of transcription, DNA-templated,positive regulation of muscle contraction,canonical glycolysis,negative regulation of hypoxia-induced intrinsic apoptotic signaling pathway,positive regulation of …
ctrl / COMT	1.10312	1.10312	1.58879e-06	1.50516e-05	45	P23528	CFL1	Cofilin-1	COF1_HUMAN	9	114.819	2.14819	ctrl	COMT	extracellular space,nucleus,cytoplasm,cytosol,cell-cell junction,focal adhesion,membrane,nuclear matrix,lamellipodium,cortical actin cytoskeleton,lamellipodium membrane,vesicle,ruffle membrane,extracellular exosome	receptor binding,protein binding,actin filament binding	mitotic cytokinesis,neural crest cell migration,neural fold formation,protein phosphorylation,cytoskeleton organization,Rho protein signal transduction,response to virus,regulation of cell morphogenesis,establishment of cell polarity,actin cytoskeleton organization,actin filament depolymerization,actin filament fragmentation,positive regulation of actin filament depolymerization,interleukin-12-me…
ctrl / COMT	1.12408	1.12408	1.99999e-05	0.000102857	42	P60174	TPI1	Triosephosphate isomerase	TPIS_HUMAN	11	117.962	2.17962	ctrl	COMT	extracellular space,nucleus,cytosol,extracellular exosome	triose-phosphate isomerase activity,protein binding,methylglyoxal synthase activity,ubiquitin protein ligase binding,protein homodimerization activity	gluconeogenesis,multicellular organism development,methylglyoxal biosynthetic process,glyceraldehyde-3-phosphate biosynthetic process,canonical glycolysis,glycerol catabolic process,glycolytic process
ctrl / COMT	1.1457	1.1457	1.1672e-05	7.24471e-05	66	P04075	ALDOA	Fructose-bisphosphate aldolase A	ALDOA_HUMAN	16	121.253	2.21253	ctrl	COMT	extracellular region,extracellular space,nucleus,cytosol,actin cytoskeleton,membrane,platelet alpha granule lumen,M band,I band,secretory granule lumen,Requires Ontology,extracellular exosome,tertiary granule lumen,ficolin-1-rich granule lumen	RNA binding,actin binding,fructose-bisphosphate aldolase activity,protein binding,cytoskeletal protein binding,tubulin binding,identical protein binding,cadherin binding,fructose binding	platelet degranulation,fructose metabolic process,gluconeogenesis,glycolytic process,ATP biosynthetic process,striated muscle contraction,actin filament organization,binding of sperm to zona pellucida,regulation of cell shape,fructose 1,6-bisphosphate metabolic process,neutrophil degranulation,muscle cell cellular homeostasis,protein homotetramerization,canonical glycolysis
ctrl / COMT	1.14875	1.14875	0.0206254	0.0356978	9	P30086	PEBP1	Phosphatidylethanolamine-binding protein 1	PEBP1_HUMAN	3	121.722	2.21722	ctrl	COMT	nucleus,cytosol,extracellular exosome,myelin sheath,apical part of cell,Golgi apparatus,neuronal cell body,extracellular space,mitochondrial outer membrane,axon terminus,mitochondrion,cell surface,synaptic vesicle	RNA binding,serine-type endopeptidase inhibitor activity,protein binding,phosphatidylethanolamine binding,enzyme binding,protein kinase binding,ATP binding,receptor binding,mitogen-activated protein kinase binding	MAPK cascade,negative regulation of endopeptidase activity,regulation of neurotransmitter levels,response to activity,positive regulation of acetylcholine metabolic process,hippocampus development,sperm capacitation,response to heat,response to calcium ion,positive regulation of mitotic nuclear division,regulation of the force of heart contraction,response to wounding,response to cAMP,response to…
ctrl / COMT	1.15979	1.15979	0.452964	0.281558	6	P46783	RPS10	40S ribosomal protein S10	RS10_HUMAN	2	123.425	2.23425	ctrl	COMT	nucleoplasm,nucleolus,cytosol,ribosome,focal adhesion,membrane,cytosolic small ribosomal subunit	RNA binding,protein binding,structural constituent of ribosome	nuclear-transcribed mRNA catabolic process, nonsense-mediated decay,translation,translational initiation,SRP-dependent cotranslational protein targeting to membrane,viral transcription,ribosomal small subunit assembly
ctrl / COMT	1.18315	1.18315	0.00432679	0.0118003	6	P26599	PTBP1	Polypyrimidine tract-binding protein 1	PTBP1_HUMAN	2	127.072	2.27072	ctrl	COMT	nucleoplasm,nucleolus,membrane,extracellular exosome	RNA binding,protein binding,poly-pyrimidine tract binding,pre-mRNA binding	regulation of alternative mRNA splicing, via spliceosome,mRNA splicing, via spliceosome,mRNA processing,RNA splicing,fibroblast growth factor receptor signaling pathway,RNA metabolic process,negative regulation of RNA splicing,positive regulation of protein dephosphorylation,negative regulation of mRNA splicing, via spliceosome,negative regulation of muscle cell differentiation,positive regulatio…
ctrl / COMT	1.18394	1.18394	0.0631626	0.0773419	6	P51858	HDGF	Hepatoma-derived growth factor	HDGF_HUMAN	2	127.196	2.27196	ctrl	COMT	extracellular region,extracellular space,nucleoplasm,cytoplasm,transcriptional repressor complex,Requires Ontology	nucleotide binding,transcription corepressor binding,DNA binding,transcription corepressor activity,RNA binding,growth factor activity,heparin binding	negative regulation of transcription from RNA polymerase II promoter,signal transduction,cell proliferation,regulation of receptor activity,IRE1-mediated unfolded protein response,cellular response to interleukin-7
ctrl / COMT	1.20479	1.20479	0.020506	0.0356978	9	P54727	RAD23B	UV excision repair protein RAD23 homolog B	RD23B_HUMAN	3	130.504	2.30504	ctrl	COMT	nucleus,nucleoplasm,cytosol,XPC complex,proteasome complex	damaged DNA binding,single-stranded DNA binding,protein binding,polyubiquitin binding,ubiquitin binding,proteasome binding	nucleotide-excision repair, DNA damage recognition,nucleotide-excision repair, DNA duplex unwinding,nucleotide-excision repair,nucleotide-excision repair, preincision complex assembly,protein folding,spermatogenesis,protein deubiquitination,regulation of proteasomal ubiquitin-dependent protein catabolic process,embryonic organ development,global genome nucleotide-excision repair,cellular response…
ctrl / COMT	1.21249	1.21249	4.04177e-06	3.03133e-05	36	P38646	HSPA9	Stress-70 protein, mitochondrial	GRP75_HUMAN	11	131.737	2.31737	ctrl	COMT	nucleolus,mitochondrion,mitochondrial matrix,focal adhesion,mitochondrial nucleoid,extracellular exosome,cytoplasm	RNA binding,protein binding,ubiquitin protein ligase binding,unfolded protein binding,heat shock protein binding,ATPase activity, coupled,ATPase activity,protein binding involved in protein folding,misfolded protein binding,ATP binding	iron-sulfur cluster assembly,erythrocyte differentiation,interleukin-12-mediated signaling pathway,negative regulation of apoptotic process,regulation of erythrocyte differentiation,negative regulation of erythrocyte differentiation,cellular response to heat,chaperone mediated protein folding requiring cofactor,response to unfolded protein,cellular response to unfolded protein,protein refolding
ctrl / COMT	1.21269	1.21269	0.00243189	0.00741932	9	P02768	ALB	Serum albumin	ALBU_HUMAN	3	131.769	2.31769	ctrl	COMT	extracellular region,extracellular space,nucleus,endoplasmic reticulum,endoplasmic reticulum lumen,Golgi apparatus,platelet alpha granule lumen,macromolecular complex,extracellular exosome,blood microparticle	DNA binding,fatty acid binding,copper ion binding,protein binding,drug binding,toxic substance binding,antioxidant activity,pyridoxal phosphate binding,identical protein binding,chaperone binding,Requires Ontology,oxygen binding	retina homeostasis,platelet degranulation,receptor-mediated endocytosis,cellular response to starvation,negative regulation of protein oligomerization,high-density lipoprotein particle remodeling,negative regulation of apoptotic process,negative regulation of programmed cell death,post-translational protein modification,cellular protein metabolic process,maintenance of mitochondrion location,cell…
ctrl / COMT	1.24294	1.24294	9.17573e-05	0.000423495	21	P40926	MDH2	Malate dehydrogenase, mitochondrial	MDHM_HUMAN	7	136.68	2.3668	ctrl	COMT	nucleus,mitochondrion,mitochondrial matrix,membrane,extracellular exosome	RNA binding,L-malate dehydrogenase activity,protein self-association,malate dehydrogenase (NADP+) activity	gluconeogenesis,tricarboxylic acid cycle,oxaloacetate metabolic process,malate metabolic process,internal protein amino acid acetylation,NADH metabolic process,aerobic respiration
ctrl / COMT	1.25814	1.25814	2.36876e-06	1.93807e-05	24	P07355	ANXA2	Annexin A2	ANXA2_HUMAN	6	139.187	2.39187	ctrl	COMT	ruffle,extracellular region,basement membrane,extracellular space,nucleus,cytoplasm,lysosomal membrane,endosome,early endosome,lipid particle,cytosol,plasma membrane,cell-cell adherens junction,cell cortex,cell surface,membrane,basolateral plasma membrane,extrinsic component of plasma membrane,midbody,late endosome membrane,vesicle,azurophil granule lumen,myelin sheath adaxonal region,sarcolemma,…	protease binding,RNA binding,calcium ion binding,protein binding,calcium-dependent phospholipid binding,phosphatidylinositol-4,5-bisphosphate binding,cytoskeletal protein binding,phospholipase A2 inhibitor activity,identical protein binding,S100 protein binding,calcium-dependent protein binding,cadherin binding involved in cell-cell adhesion,molecular function regulator,Rab GTPase binding,bone si…	angiogenesis,membrane raft assembly,positive regulation of receptor recycling,membrane budding,body fluid secretion,positive regulation of vesicle fusion,negative regulation of low-density lipoprotein particle receptor catabolic process,interleukin-12-mediated signaling pathway,osteoclast development,negative regulation of catalytic activity,neutrophil degranulation,positive regulation of vacuole…
ctrl / COMT	1.27699	1.27699	0.0768214	0.0903903	3	P06454	PTMA	Prothymosin alpha	PTMA_HUMAN	1	142.333	2.42333	ctrl	COMT	nucleus,nucleoplasm,cytosol	protein binding,activating transcription factor binding,histone binding	transcription, DNA-templated,histone exchange
ctrl / COMT	1.4819	1.4819	0.692661	0.368133	9	P78527	PRKDC	DNA-dependent protein kinase catalytic subunit	PRKDC_HUMAN	2	179.316	2.79316	ctrl	COMT	nuclear chromosome, telomeric region,nucleus,nucleoplasm,transcription factor complex,nucleolus,cytosol,DNA-dependent protein kinase-DNA ligase 4 complex,membrane,macromolecular complex,protein-DNA complex,nonhomologous end joining complex	double-stranded DNA binding,RNA binding,protein kinase activity,protein serine/threonine kinase activity,DNA-dependent protein kinase activity,protein binding,ATP binding,transcription factor binding,enzyme binding,protein domain specific binding	somitogenesis,negative regulation of protein phosphorylation,activation of innate immune response,B cell lineage commitment,pro-B cell differentiation,T cell lineage commitment,negative regulation of immunoglobulin production,double-strand break repair,double-strand break repair via nonhomologous end joining,cellular protein modification process,protein phosphorylation,brain development,heart dev…
ctrl / COMT	1.48432	1.48432	0.475361	0.292031	15	P61604	HSPE1	10 kDa heat shock protein, mitochondrial	CH10_HUMAN	4	179.786	2.79786	ctrl	COMT	mitochondrion,membrane,extracellular exosome,mitochondrial matrix	RNA binding,protein binding,ATP binding,unfolded protein binding,chaperone binding,metal ion binding	osteoblast differentiation,protein folding,activation of cysteine-type endopeptidase activity involved in apoptotic process,response to unfolded protein,chaperone mediated protein folding requiring cofactor
ctrl / COMT	1.52858	1.52858	9.82697e-05	0.000442214	18	P36957	DLST	Dihydrolipoyllysine-residue succinyltransferase component of 2-oxoglutarate dehydrogenase complex, mitochondrial	ODO2_HUMAN	5	188.501	2.88501	ctrl	COMT	nucleus,mitochondrion,mitochondrial matrix,membrane,oxoglutarate dehydrogenase complex	dihydrolipoyllysine-residue succinyltransferase activity,protein binding	generation of precursor metabolites and energy,tricarboxylic acid cycle,2-oxoglutarate metabolic process,succinyl-CoA metabolic process,lysine catabolic process,L-lysine catabolic process to acetyl-CoA via saccharopine,Requires Ontology
ctrl / COMT	1.54042	1.54042	0.12838	0.123696	3	P34932	HSPA4	Heat shock 70 kDa protein 4	HSP74_HUMAN	1	190.88	2.9088	ctrl	COMT	cytosol,extracellular exosome,nucleus	protein binding,ATP binding	response to unfolded protein,protein import into mitochondrial outer membrane,chaperone-mediated protein complex assembly
ctrl / COMT	1.54239	1.54239	0.296774	0.217272	3	P25789	PSMA4	Proteasome subunit alpha type-4	PSA4_HUMAN	1	191.276	2.91276	ctrl	COMT	proteasome complex,cytoplasmic mRNA processing body,nucleus,nucleoplasm,cytosol,proteasome core complex,proteasome core complex, alpha-subunit complex,intracellular membrane-bounded organelle,extracellular exosome,cytoplasm	threonine-type endopeptidase activity,protein binding,endopeptidase activity	MAPK cascade,protein polyubiquitination,stimulatory C-type lectin receptor signaling pathway,antigen processing and presentation of exogenous peptide antigen via MHC class I, TAP-dependent,regulation of cellular amino acid metabolic process,negative regulation of G2/M transition of mitotic cell cycle,viral process,protein deubiquitination,anaphase-promoting complex-dependent catabolic process,SCF…
ctrl / COMT	1.64655	1.64655	0.133555	0.126526	3	P62857	RPS28	40S ribosomal protein S28	RS28_HUMAN	1	213.084	3.13084	ctrl	COMT	nucleoplasm,cytosol,small ribosomal subunit,cytosolic small ribosomal subunit,polysomal ribosome,extracellular exosome,cytoplasmic side of rough endoplasmic reticulum membrane	RNA binding,protein binding,structural constituent of ribosome	nuclear-transcribed mRNA catabolic process, nonsense-mediated decay,cytoplasmic translation,rRNA processing,translation,translational initiation,SRP-dependent cotranslational protein targeting to membrane,viral transcription,ribosome biogenesis,ribosomal small subunit biogenesis,maturation of SSU-rRNA,ribosomal small subunit assembly
ctrl / COMT	1.82181	1.82181	0.0288976	0.04598	3	P46779	RPL28	60S ribosomal protein L28	RL28_HUMAN	1	253.525	3.53525	ctrl	COMT	cytosol,membrane,cytosolic large ribosomal subunit,dendrite,cytoplasmic ribonucleoprotein granule,cell body,extracellular exosome	RNA binding,structural constituent of ribosome,protein binding	nuclear-transcribed mRNA catabolic process, nonsense-mediated decay,translation,translational initiation,SRP-dependent cotranslational protein targeting to membrane,viral transcription
ctrl / COMT	2.10344	2.10344	0.0508221	0.0672645	15	P08779	KRT16	Keratin, type I cytoskeletal 16	K1C16_HUMAN	4	329.734	4.29734	ctrl	COMT	nucleus,cytosol,cytoskeleton,intermediate filament,extracellular exosome	structural constituent of cytoskeleton,protein binding	morphogenesis of an epithelium,inflammatory response,cytoskeleton organization,aging,cell proliferation,epidermis development,keratinocyte differentiation,negative regulation of cell migration,keratinization,hair cycle,innate immune response,intermediate filament cytoskeleton organization,keratinocyte migration,establishment of skin barrier,cornification
ctrl / COMT	2.66213	2.66213	0.24697	0.191615	9	Q9C0D5	TANC1	Protein TANC1	TANC1_HUMAN	1	532.968	6.32968	ctrl	COMT	postsynaptic density,cell junction,dendrite,neuronal cell body,axon terminus,postsynaptic membrane	protein binding	myoblast fusion,visual learning,dendritic spine maintenance
ctrl / COMT	3.26521	3.26521	1.32505e-05	7.69385e-05	12	P09622	DLD	Dihydrolipoyl dehydrogenase, mitochondrial	DLDH_HUMAN	4	861.446	9.61446	ctrl	COMT	nucleus,nucleoplasm,mitochondrion,mitochondrial matrix,motile cilium,acrosomal matrix,oxoglutarate dehydrogenase complex,pyruvate dehydrogenase complex	dihydrolipoyl dehydrogenase activity,protein binding,electron carrier activity,lipoamide binding,flavin adenine dinucleotide binding,NAD binding,pyruvate dehydrogenase (NAD+) activity	pyruvate metabolic process,tricarboxylic acid cycle,2-oxoglutarate metabolic process,mitochondrial electron transport, NADH to ubiquinone,proteolysis,lysine catabolic process,gastrulation,aging,branched-chain amino acid catabolic process,lipoate metabolic process,regulation of membrane potential,cell redox homeostasis,sperm capacitation,dihydrolipoamide metabolic process,mitochondrial acetyl-CoA …
